# Supplementary material for: Improving de novo protein binder design with deep learning
Source: Nat Commun. 2023 May 6;14:2625. doi: 10.1038/s41467-023-38328-5 (PMC10163288; doi:10.1038/s41467-023-38328-5)
Supplement: Supplementary file 4 — Source Data File [file 41467_2023_38328_MOESM4_ESM.zip › all_data/experimental_structure_agreement/experimentally_determined_structure/LCB3_experimental.pdb]

HEADER                                            13-MAR-23   XXXX              
EXPDTA    THEORETICAL MODEL                                                     
REMARK 220                                                                      
REMARK 220 EXPERIMENTAL DETAILS                                                 
REMARK 220  EXPERIMENT TYPE                : THEORETICAL MODELLING              
REMARK 220  DATE OF DATA COLLECTION        : 13-MAR-23                          
REMARK 220                                                                      
REMARK 220 REMARK: MODEL GENERATED BY ROSETTA                                   
REMARK 220  VERSION 2019.44+release.5aed75f2e79                                 
SSBOND     CYS B   67    CYS B   92                                       2.03  
SSBOND     CYS B  110    CYS B  163                                       2.04  
SSBOND     CYS B  122    CYS B  256                                       2.28  
SSBOND     CYS B  211    CYS B  219                                       2.03  
ATOM      1  N   ASN A   1     216.170 219.775 223.697  1.00  0.00           N  
ATOM      2  CA  ASN A   1     214.770 219.388 223.631  1.00  0.00           C  
ATOM      3  C   ASN A   1     214.655 217.910 223.239  1.00  0.00           C  
ATOM      4  O   ASN A   1     215.356 217.447 222.335  1.00  0.00           O  
ATOM      5  CB  ASN A   1     213.995 220.295 222.664  1.00  0.00           C  
ATOM      6  CG  ASN A   1     212.468 220.000 222.617  1.00  0.00           C  
ATOM      7  OD1 ASN A   1     212.066 218.979 222.027  1.00  0.00           O  
ATOM      8  ND2 ASN A   1     211.641 220.856 223.230  1.00  0.00           N  
ATOM      9 1H   ASN A   1     216.238 220.739 223.953  1.00  0.00           H  
ATOM     10 2H   ASN A   1     216.639 219.215 224.380  1.00  0.00           H  
ATOM     11 3H   ASN A   1     216.597 219.637 222.803  1.00  0.00           H  
ATOM     12  HA  ASN A   1     214.335 219.493 224.626  1.00  0.00           H  
ATOM     13 1HB  ASN A   1     214.132 221.338 222.954  1.00  0.00           H  
ATOM     14 2HB  ASN A   1     214.396 220.180 221.657  1.00  0.00           H  
ATOM     15 1HD2 ASN A   1     210.654 220.694 223.217  1.00  0.00           H  
ATOM     16 2HD2 ASN A   1     212.010 221.657 223.700  1.00  0.00           H  
ATOM     17  N   ASP A   2     213.769 217.176 223.932  1.00  0.00           N  
ATOM     18  CA  ASP A   2     213.577 215.735 223.759  1.00  0.00           C  
ATOM     19  C   ASP A   2     212.975 215.352 222.419  1.00  0.00           C  
ATOM     20  O   ASP A   2     213.298 214.299 221.864  1.00  0.00           O  
ATOM     21  CB  ASP A   2     212.667 215.206 224.858  1.00  0.00           C  
ATOM     22  CG  ASP A   2     212.498 213.707 224.804  1.00  0.00           C  
ATOM     23  OD1 ASP A   2     213.085 213.090 223.949  1.00  0.00           O  
ATOM     24  OD2 ASP A   2     211.800 213.180 225.632  1.00  0.00           O  
ATOM     25  H   ASP A   2     213.208 217.669 224.612  1.00  0.00           H  
ATOM     26  HA  ASP A   2     214.548 215.245 223.834  1.00  0.00           H  
ATOM     27 1HB  ASP A   2     213.076 215.478 225.831  1.00  0.00           H  
ATOM     28 2HB  ASP A   2     211.685 215.673 224.774  1.00  0.00           H  
ATOM     29  N   ASP A   3     212.110 216.200 221.888  1.00  0.00           N  
ATOM     30  CA  ASP A   3     211.459 215.869 220.642  1.00  0.00           C  
ATOM     31  C   ASP A   3     212.378 216.216 219.504  1.00  0.00           C  
ATOM     32  O   ASP A   3     212.449 215.492 218.512  1.00  0.00           O  
ATOM     33  CB  ASP A   3     210.131 216.615 220.495  1.00  0.00           C  
ATOM     34  CG  ASP A   3     209.093 216.186 221.523  1.00  0.00           C  
ATOM     35  OD1 ASP A   3     208.602 215.087 221.418  1.00  0.00           O  
ATOM     36  OD2 ASP A   3     208.801 216.960 222.402  1.00  0.00           O  
ATOM     37  H   ASP A   3     211.894 217.078 222.338  1.00  0.00           H  
ATOM     38  HA  ASP A   3     211.246 214.800 220.636  1.00  0.00           H  
ATOM     39 1HB  ASP A   3     210.302 217.687 220.600  1.00  0.00           H  
ATOM     40 2HB  ASP A   3     209.726 216.445 219.497  1.00  0.00           H  
ATOM     41  N   GLU A   4     213.137 217.293 219.666  1.00  0.00           N  
ATOM     42  CA  GLU A   4     214.090 217.645 218.630  1.00  0.00           C  
ATOM     43  C   GLU A   4     215.141 216.564 218.557  1.00  0.00           C  
ATOM     44  O   GLU A   4     215.583 216.179 217.475  1.00  0.00           O  
ATOM     45  CB  GLU A   4     214.739 219.002 218.911  1.00  0.00           C  
ATOM     46  CG  GLU A   4     213.796 220.190 218.775  1.00  0.00           C  
ATOM     47  CD  GLU A   4     214.451 221.499 219.117  1.00  0.00           C  
ATOM     48  OE1 GLU A   4     215.315 221.507 219.961  1.00  0.00           O  
ATOM     49  OE2 GLU A   4     214.088 222.493 218.533  1.00  0.00           O  
ATOM     50  H   GLU A   4     213.069 217.873 220.490  1.00  0.00           H  
ATOM     51  HA  GLU A   4     213.554 217.745 217.686  1.00  0.00           H  
ATOM     52 1HB  GLU A   4     215.142 219.010 219.924  1.00  0.00           H  
ATOM     53 2HB  GLU A   4     215.572 219.156 218.226  1.00  0.00           H  
ATOM     54 1HG  GLU A   4     213.433 220.236 217.749  1.00  0.00           H  
ATOM     55 2HG  GLU A   4     212.939 220.036 219.429  1.00  0.00           H  
ATOM     56  N   LEU A   5     215.523 216.056 219.722  1.00  0.00           N  
ATOM     57  CA  LEU A   5     216.549 215.049 219.806  1.00  0.00           C  
ATOM     58  C   LEU A   5     216.088 213.767 219.148  1.00  0.00           C  
ATOM     59  O   LEU A   5     216.846 213.152 218.403  1.00  0.00           O  
ATOM     60  CB  LEU A   5     216.897 214.798 221.269  1.00  0.00           C  
ATOM     61  CG  LEU A   5     218.033 213.830 221.559  1.00  0.00           C  
ATOM     62  CD1 LEU A   5     219.342 214.353 220.967  1.00  0.00           C  
ATOM     63  CD2 LEU A   5     218.151 213.671 223.056  1.00  0.00           C  
ATOM     64  H   LEU A   5     215.084 216.383 220.571  1.00  0.00           H  
ATOM     65  HA  LEU A   5     217.434 215.413 219.286  1.00  0.00           H  
ATOM     66 1HB  LEU A   5     217.165 215.747 221.730  1.00  0.00           H  
ATOM     67 2HB  LEU A   5     216.013 214.409 221.775  1.00  0.00           H  
ATOM     68  HG  LEU A   5     217.817 212.866 221.097  1.00  0.00           H  
ATOM     69 1HD1 LEU A   5     220.146 213.649 221.183  1.00  0.00           H  
ATOM     70 2HD1 LEU A   5     219.236 214.461 219.888  1.00  0.00           H  
ATOM     71 3HD1 LEU A   5     219.579 215.321 221.408  1.00  0.00           H  
ATOM     72 1HD2 LEU A   5     218.961 212.978 223.286  1.00  0.00           H  
ATOM     73 2HD2 LEU A   5     218.362 214.640 223.509  1.00  0.00           H  
ATOM     74 3HD2 LEU A   5     217.215 213.280 223.455  1.00  0.00           H  
ATOM     75  N   HIS A   6     214.840 213.375 219.378  1.00  0.00           N  
ATOM     76  CA  HIS A   6     214.335 212.176 218.733  1.00  0.00           C  
ATOM     77  C   HIS A   6     214.358 212.331 217.223  1.00  0.00           C  
ATOM     78  O   HIS A   6     214.751 211.412 216.503  1.00  0.00           O  
ATOM     79  CB  HIS A   6     212.924 211.851 219.192  1.00  0.00           C  
ATOM     80  CG  HIS A   6     212.400 210.605 218.582  1.00  0.00           C  
ATOM     81  ND1 HIS A   6     211.623 210.599 217.445  1.00  0.00           N  
ATOM     82  CD2 HIS A   6     212.557 209.315 218.933  1.00  0.00           C  
ATOM     83  CE1 HIS A   6     211.321 209.357 217.130  1.00  0.00           C  
ATOM     84  NE2 HIS A   6     211.874 208.559 218.017  1.00  0.00           N  
ATOM     85  H   HIS A   6     214.232 213.895 219.994  1.00  0.00           H  
ATOM     86  HA  HIS A   6     214.970 211.329 218.991  1.00  0.00           H  
ATOM     87 1HB  HIS A   6     212.910 211.745 220.277  1.00  0.00           H  
ATOM     88 2HB  HIS A   6     212.259 212.675 218.935  1.00  0.00           H  
ATOM     89  HD2 HIS A   6     213.119 208.942 219.790  1.00  0.00           H  
ATOM     90  HE1 HIS A   6     210.716 209.044 216.279  1.00  0.00           H  
ATOM     91  HE2 HIS A   6     211.809 207.551 218.026  1.00  0.00           H  
ATOM     92  N   MET A   7     213.943 213.493 216.737  1.00  0.00           N  
ATOM     93  CA  MET A   7     213.932 213.736 215.307  1.00  0.00           C  
ATOM     94  C   MET A   7     215.355 213.720 214.752  1.00  0.00           C  
ATOM     95  O   MET A   7     215.597 213.206 213.659  1.00  0.00           O  
ATOM     96  CB  MET A   7     213.179 215.030 215.030  1.00  0.00           C  
ATOM     97  CG  MET A   7     211.667 214.877 215.271  1.00  0.00           C  
ATOM     98  SD  MET A   7     210.671 216.300 214.806  1.00  0.00           S  
ATOM     99  CE  MET A   7     210.768 217.349 216.240  1.00  0.00           C  
ATOM    100  H   MET A   7     213.630 214.222 217.362  1.00  0.00           H  
ATOM    101  HA  MET A   7     213.418 212.908 214.819  1.00  0.00           H  
ATOM    102 1HB  MET A   7     213.566 215.820 215.672  1.00  0.00           H  
ATOM    103 2HB  MET A   7     213.348 215.336 213.997  1.00  0.00           H  
ATOM    104 1HG  MET A   7     211.293 214.024 214.705  1.00  0.00           H  
ATOM    105 2HG  MET A   7     211.484 214.690 216.329  1.00  0.00           H  
ATOM    106 1HE  MET A   7     210.190 218.257 216.066  1.00  0.00           H  
ATOM    107 2HE  MET A   7     210.365 216.821 217.105  1.00  0.00           H  
ATOM    108 3HE  MET A   7     211.809 217.612 216.429  1.00  0.00           H  
ATOM    109  N   LEU A   8     216.311 214.211 215.529  1.00  0.00           N  
ATOM    110  CA  LEU A   8     217.707 214.139 215.125  1.00  0.00           C  
ATOM    111  C   LEU A   8     218.164 212.697 215.049  1.00  0.00           C  
ATOM    112  O   LEU A   8     218.879 212.309 214.125  1.00  0.00           O  
ATOM    113  CB  LEU A   8     218.595 214.887 216.116  1.00  0.00           C  
ATOM    114  CG  LEU A   8     220.103 214.819 215.872  1.00  0.00           C  
ATOM    115  CD1 LEU A   8     220.451 215.371 214.506  1.00  0.00           C  
ATOM    116  CD2 LEU A   8     220.785 215.609 216.960  1.00  0.00           C  
ATOM    117  H   LEU A   8     216.076 214.641 216.412  1.00  0.00           H  
ATOM    118  HA  LEU A   8     217.808 214.608 214.147  1.00  0.00           H  
ATOM    119 1HB  LEU A   8     218.315 215.939 216.108  1.00  0.00           H  
ATOM    120 2HB  LEU A   8     218.412 214.491 217.115  1.00  0.00           H  
ATOM    121  HG  LEU A   8     220.430 213.779 215.900  1.00  0.00           H  
ATOM    122 1HD1 LEU A   8     221.529 215.313 214.354  1.00  0.00           H  
ATOM    123 2HD1 LEU A   8     219.945 214.787 213.738  1.00  0.00           H  
ATOM    124 3HD1 LEU A   8     220.132 216.411 214.442  1.00  0.00           H  
ATOM    125 1HD2 LEU A   8     221.865 215.577 216.811  1.00  0.00           H  
ATOM    126 2HD2 LEU A   8     220.445 216.644 216.926  1.00  0.00           H  
ATOM    127 3HD2 LEU A   8     220.540 215.178 217.931  1.00  0.00           H  
ATOM    128  N   MET A   9     217.760 211.906 216.031  1.00  0.00           N  
ATOM    129  CA  MET A   9     218.131 210.509 216.082  1.00  0.00           C  
ATOM    130  C   MET A   9     217.686 209.791 214.824  1.00  0.00           C  
ATOM    131  O   MET A   9     218.467 209.052 214.226  1.00  0.00           O  
ATOM    132  CB  MET A   9     217.524 209.860 217.318  1.00  0.00           C  
ATOM    133  CG  MET A   9     217.836 208.397 217.503  1.00  0.00           C  
ATOM    134  SD  MET A   9     216.743 207.293 216.569  1.00  0.00           S  
ATOM    135  CE  MET A   9     215.151 207.483 217.383  1.00  0.00           C  
ATOM    136  H   MET A   9     217.178 212.288 216.763  1.00  0.00           H  
ATOM    137  HA  MET A   9     219.217 210.442 216.143  1.00  0.00           H  
ATOM    138 1HB  MET A   9     217.872 210.380 218.209  1.00  0.00           H  
ATOM    139 2HB  MET A   9     216.438 209.958 217.285  1.00  0.00           H  
ATOM    140 1HG  MET A   9     218.860 208.201 217.186  1.00  0.00           H  
ATOM    141 2HG  MET A   9     217.750 208.137 218.558  1.00  0.00           H  
ATOM    142 1HE  MET A   9     214.412 206.851 216.890  1.00  0.00           H  
ATOM    143 2HE  MET A   9     215.240 207.189 218.430  1.00  0.00           H  
ATOM    144 3HE  MET A   9     214.834 208.525 217.324  1.00  0.00           H  
ATOM    145  N   THR A  10     216.448 210.023 214.395  1.00  0.00           N  
ATOM    146  CA  THR A  10     215.971 209.350 213.202  1.00  0.00           C  
ATOM    147  C   THR A  10     216.697 209.826 211.953  1.00  0.00           C  
ATOM    148  O   THR A  10     216.906 209.042 211.027  1.00  0.00           O  
ATOM    149  CB  THR A  10     214.460 209.515 213.021  1.00  0.00           C  
ATOM    150  OG1 THR A  10     214.129 210.899 213.002  1.00  0.00           O  
ATOM    151  CG2 THR A  10     213.720 208.834 214.150  1.00  0.00           C  
ATOM    152  H   THR A  10     215.831 210.658 214.881  1.00  0.00           H  
ATOM    153  HA  THR A  10     216.184 208.285 213.297  1.00  0.00           H  
ATOM    154  HB  THR A  10     214.157 209.072 212.073  1.00  0.00           H  
ATOM    155  HG1 THR A  10     214.929 211.420 213.107  1.00  0.00           H  
ATOM    156 1HG2 THR A  10     212.647 208.959 214.009  1.00  0.00           H  
ATOM    157 2HG2 THR A  10     213.965 207.772 214.157  1.00  0.00           H  
ATOM    158 3HG2 THR A  10     214.015 209.280 215.099  1.00  0.00           H  
ATOM    159  N   ASP A  11     217.138 211.083 211.925  1.00  0.00           N  
ATOM    160  CA  ASP A  11     217.888 211.537 210.757  1.00  0.00           C  
ATOM    161  C   ASP A  11     219.219 210.825 210.675  1.00  0.00           C  
ATOM    162  O   ASP A  11     219.648 210.401 209.598  1.00  0.00           O  
ATOM    163  CB  ASP A  11     218.115 213.050 210.807  1.00  0.00           C  
ATOM    164  CG  ASP A  11     216.840 213.848 210.567  1.00  0.00           C  
ATOM    165  OD1 ASP A  11     215.880 213.275 210.109  1.00  0.00           O  
ATOM    166  OD2 ASP A  11     216.838 215.023 210.845  1.00  0.00           O  
ATOM    167  H   ASP A  11     216.970 211.729 212.683  1.00  0.00           H  
ATOM    168  HA  ASP A  11     217.291 211.344 209.866  1.00  0.00           H  
ATOM    169 1HB  ASP A  11     218.521 213.325 211.780  1.00  0.00           H  
ATOM    170 2HB  ASP A  11     218.850 213.333 210.053  1.00  0.00           H  
ATOM    171  N   LEU A  12     219.857 210.659 211.822  1.00  0.00           N  
ATOM    172  CA  LEU A  12     221.138 209.995 211.870  1.00  0.00           C  
ATOM    173  C   LEU A  12     220.987 208.544 211.479  1.00  0.00           C  
ATOM    174  O   LEU A  12     221.840 207.995 210.788  1.00  0.00           O  
ATOM    175  CB  LEU A  12     221.726 210.113 213.267  1.00  0.00           C  
ATOM    176  CG  LEU A  12     222.136 211.519 213.699  1.00  0.00           C  
ATOM    177  CD1 LEU A  12     222.423 211.509 215.168  1.00  0.00           C  
ATOM    178  CD2 LEU A  12     223.373 211.964 212.933  1.00  0.00           C  
ATOM    179  H   LEU A  12     219.447 211.000 212.680  1.00  0.00           H  
ATOM    180  HA  LEU A  12     221.807 210.482 211.161  1.00  0.00           H  
ATOM    181 1HB  LEU A  12     220.993 209.748 213.984  1.00  0.00           H  
ATOM    182 2HB  LEU A  12     222.610 209.478 213.327  1.00  0.00           H  
ATOM    183  HG  LEU A  12     221.321 212.214 213.496  1.00  0.00           H  
ATOM    184 1HD1 LEU A  12     222.717 212.509 215.488  1.00  0.00           H  
ATOM    185 2HD1 LEU A  12     221.529 211.203 215.711  1.00  0.00           H  
ATOM    186 3HD1 LEU A  12     223.232 210.809 215.376  1.00  0.00           H  
ATOM    187 1HD2 LEU A  12     223.655 212.969 213.249  1.00  0.00           H  
ATOM    188 2HD2 LEU A  12     224.194 211.276 213.136  1.00  0.00           H  
ATOM    189 3HD2 LEU A  12     223.158 211.967 211.864  1.00  0.00           H  
ATOM    190  N   VAL A  13     219.888 207.927 211.893  1.00  0.00           N  
ATOM    191  CA  VAL A  13     219.643 206.549 211.519  1.00  0.00           C  
ATOM    192  C   VAL A  13     219.430 206.418 210.031  1.00  0.00           C  
ATOM    193  O   VAL A  13     219.988 205.514 209.411  1.00  0.00           O  
ATOM    194  CB  VAL A  13     218.442 205.977 212.282  1.00  0.00           C  
ATOM    195  CG1 VAL A  13     218.023 204.620 211.707  1.00  0.00           C  
ATOM    196  CG2 VAL A  13     218.847 205.810 213.733  1.00  0.00           C  
ATOM    197  H   VAL A  13     219.213 208.408 212.470  1.00  0.00           H  
ATOM    198  HA  VAL A  13     220.525 205.959 211.773  1.00  0.00           H  
ATOM    199  HB  VAL A  13     217.605 206.671 212.197  1.00  0.00           H  
ATOM    200 1HG1 VAL A  13     217.169 204.236 212.266  1.00  0.00           H  
ATOM    201 2HG1 VAL A  13     217.747 204.738 210.659  1.00  0.00           H  
ATOM    202 3HG1 VAL A  13     218.853 203.919 211.788  1.00  0.00           H  
ATOM    203 1HG2 VAL A  13     218.010 205.405 214.300  1.00  0.00           H  
ATOM    204 2HG2 VAL A  13     219.694 205.127 213.798  1.00  0.00           H  
ATOM    205 3HG2 VAL A  13     219.129 206.779 214.146  1.00  0.00           H  
ATOM    206  N   TYR A  14     218.640 207.301 209.441  1.00  0.00           N  
ATOM    207  CA  TYR A  14     218.418 207.189 208.016  1.00  0.00           C  
ATOM    208  C   TYR A  14     219.713 207.278 207.247  1.00  0.00           C  
ATOM    209  O   TYR A  14     219.967 206.473 206.351  1.00  0.00           O  
ATOM    210  CB  TYR A  14     217.492 208.254 207.477  1.00  0.00           C  
ATOM    211  CG  TYR A  14     217.262 208.040 206.007  1.00  0.00           C  
ATOM    212  CD1 TYR A  14     216.381 207.071 205.638  1.00  0.00           C  
ATOM    213  CD2 TYR A  14     217.931 208.777 205.030  1.00  0.00           C  
ATOM    214  CE1 TYR A  14     216.143 206.824 204.330  1.00  0.00           C  
ATOM    215  CE2 TYR A  14     217.678 208.515 203.684  1.00  0.00           C  
ATOM    216  CZ  TYR A  14     216.774 207.529 203.350  1.00  0.00           C  
ATOM    217  OH  TYR A  14     216.452 207.212 202.046  1.00  0.00           O  
ATOM    218  H   TYR A  14     218.190 208.047 209.952  1.00  0.00           H  
ATOM    219  HA  TYR A  14     217.957 206.222 207.813  1.00  0.00           H  
ATOM    220 1HB  TYR A  14     216.544 208.218 208.015  1.00  0.00           H  
ATOM    221 2HB  TYR A  14     217.929 209.237 207.649  1.00  0.00           H  
ATOM    222  HD1 TYR A  14     215.862 206.488 206.399  1.00  0.00           H  
ATOM    223  HD2 TYR A  14     218.644 209.548 205.322  1.00  0.00           H  
ATOM    224  HE1 TYR A  14     215.436 206.046 204.042  1.00  0.00           H  
ATOM    225  HE2 TYR A  14     218.193 209.086 202.911  1.00  0.00           H  
ATOM    226  HH  TYR A  14     216.949 207.776 201.449  1.00  0.00           H  
ATOM    227  N   GLU A  15     220.534 208.270 207.568  1.00  0.00           N  
ATOM    228  CA  GLU A  15     221.765 208.437 206.821  1.00  0.00           C  
ATOM    229  C   GLU A  15     222.717 207.287 207.098  1.00  0.00           C  
ATOM    230  O   GLU A  15     223.352 206.758 206.187  1.00  0.00           O  
ATOM    231  CB  GLU A  15     222.432 209.768 207.176  1.00  0.00           C  
ATOM    232  CG  GLU A  15     221.676 210.998 206.694  1.00  0.00           C  
ATOM    233  CD  GLU A  15     221.567 211.068 205.197  1.00  0.00           C  
ATOM    234  OE1 GLU A  15     222.573 210.948 204.540  1.00  0.00           O  
ATOM    235  OE2 GLU A  15     220.475 211.243 204.708  1.00  0.00           O  
ATOM    236  H   GLU A  15     220.323 208.912 208.319  1.00  0.00           H  
ATOM    237  HA  GLU A  15     221.526 208.440 205.757  1.00  0.00           H  
ATOM    238 1HB  GLU A  15     222.539 209.844 208.258  1.00  0.00           H  
ATOM    239 2HB  GLU A  15     223.432 209.800 206.745  1.00  0.00           H  
ATOM    240 1HG  GLU A  15     220.673 210.985 207.120  1.00  0.00           H  
ATOM    241 2HG  GLU A  15     222.184 211.890 207.059  1.00  0.00           H  
ATOM    242  N   ALA A  16     222.763 206.839 208.343  1.00  0.00           N  
ATOM    243  CA  ALA A  16     223.649 205.751 208.707  1.00  0.00           C  
ATOM    244  C   ALA A  16     223.304 204.492 207.929  1.00  0.00           C  
ATOM    245  O   ALA A  16     224.202 203.754 207.529  1.00  0.00           O  
ATOM    246  CB  ALA A  16     223.576 205.499 210.197  1.00  0.00           C  
ATOM    247  H   ALA A  16     222.177 207.255 209.053  1.00  0.00           H  
ATOM    248  HA  ALA A  16     224.667 206.041 208.445  1.00  0.00           H  
ATOM    249 1HB  ALA A  16     224.245 204.680 210.461  1.00  0.00           H  
ATOM    250 2HB  ALA A  16     223.876 206.399 210.733  1.00  0.00           H  
ATOM    251 3HB  ALA A  16     222.556 205.236 210.472  1.00  0.00           H  
ATOM    252  N   LEU A  17     222.020 204.271 207.653  1.00  0.00           N  
ATOM    253  CA  LEU A  17     221.600 203.096 206.899  1.00  0.00           C  
ATOM    254  C   LEU A  17     221.669 203.326 205.398  1.00  0.00           C  
ATOM    255  O   LEU A  17     221.388 202.421 204.614  1.00  0.00           O  
ATOM    256  CB  LEU A  17     220.167 202.690 207.257  1.00  0.00           C  
ATOM    257  CG  LEU A  17     219.909 202.228 208.693  1.00  0.00           C  
ATOM    258  CD1 LEU A  17     218.423 201.993 208.883  1.00  0.00           C  
ATOM    259  CD2 LEU A  17     220.689 200.942 208.986  1.00  0.00           C  
ATOM    260  H   LEU A  17     221.321 204.928 207.970  1.00  0.00           H  
ATOM    261  HA  LEU A  17     222.263 202.269 207.151  1.00  0.00           H  
ATOM    262 1HB  LEU A  17     219.510 203.539 207.074  1.00  0.00           H  
ATOM    263 2HB  LEU A  17     219.863 201.874 206.602  1.00  0.00           H  
ATOM    264  HG  LEU A  17     220.229 203.004 209.388  1.00  0.00           H  
ATOM    265 1HD1 LEU A  17     218.234 201.664 209.905  1.00  0.00           H  
ATOM    266 2HD1 LEU A  17     217.881 202.920 208.696  1.00  0.00           H  
ATOM    267 3HD1 LEU A  17     218.084 201.227 208.187  1.00  0.00           H  
ATOM    268 1HD2 LEU A  17     220.497 200.625 210.012  1.00  0.00           H  
ATOM    269 2HD2 LEU A  17     220.370 200.158 208.298  1.00  0.00           H  
ATOM    270 3HD2 LEU A  17     221.756 201.126 208.857  1.00  0.00           H  
ATOM    271  N   HIS A  18     222.022 204.537 204.992  1.00  0.00           N  
ATOM    272  CA  HIS A  18     222.117 204.884 203.585  1.00  0.00           C  
ATOM    273  C   HIS A  18     223.513 204.543 203.103  1.00  0.00           C  
ATOM    274  O   HIS A  18     223.710 204.003 202.014  1.00  0.00           O  
ATOM    275  CB  HIS A  18     221.830 206.369 203.368  1.00  0.00           C  
ATOM    276  CG  HIS A  18     221.733 206.759 201.946  1.00  0.00           C  
ATOM    277  ND1 HIS A  18     220.664 206.410 201.151  1.00  0.00           N  
ATOM    278  CD2 HIS A  18     222.567 207.469 201.163  1.00  0.00           C  
ATOM    279  CE1 HIS A  18     220.846 206.894 199.940  1.00  0.00           C  
ATOM    280  NE2 HIS A  18     221.993 207.541 199.920  1.00  0.00           N  
ATOM    281  H   HIS A  18     222.231 205.239 205.687  1.00  0.00           H  
ATOM    282  HA  HIS A  18     221.380 204.314 203.019  1.00  0.00           H  
ATOM    283 1HB  HIS A  18     220.892 206.634 203.857  1.00  0.00           H  
ATOM    284 2HB  HIS A  18     222.618 206.963 203.829  1.00  0.00           H  
ATOM    285  HD2 HIS A  18     223.520 207.906 201.462  1.00  0.00           H  
ATOM    286  HE1 HIS A  18     220.163 206.779 199.098  1.00  0.00           H  
ATOM    287  HE2 HIS A  18     222.390 208.015 199.121  1.00  0.00           H  
ATOM    288  N   PHE A  19     224.485 204.835 203.954  1.00  0.00           N  
ATOM    289  CA  PHE A  19     225.892 204.626 203.649  1.00  0.00           C  
ATOM    290  C   PHE A  19     226.409 203.347 204.288  1.00  0.00           C  
ATOM    291  O   PHE A  19     227.618 203.107 204.347  1.00  0.00           O  
ATOM    292  CB  PHE A  19     226.714 205.805 204.153  1.00  0.00           C  
ATOM    293  CG  PHE A  19     226.351 207.095 203.515  1.00  0.00           C  
ATOM    294  CD1 PHE A  19     225.586 208.018 204.199  1.00  0.00           C  
ATOM    295  CD2 PHE A  19     226.762 207.395 202.231  1.00  0.00           C  
ATOM    296  CE1 PHE A  19     225.240 209.214 203.618  1.00  0.00           C  
ATOM    297  CE2 PHE A  19     226.421 208.594 201.646  1.00  0.00           C  
ATOM    298  CZ  PHE A  19     225.658 209.506 202.342  1.00  0.00           C  
ATOM    299  H   PHE A  19     224.228 205.219 204.852  1.00  0.00           H  
ATOM    300  HA  PHE A  19     226.005 204.554 202.566  1.00  0.00           H  
ATOM    301 1HB  PHE A  19     226.583 205.906 205.230  1.00  0.00           H  
ATOM    302 2HB  PHE A  19     227.771 205.617 203.969  1.00  0.00           H  
ATOM    303  HD1 PHE A  19     225.256 207.789 205.213  1.00  0.00           H  
ATOM    304  HD2 PHE A  19     227.366 206.672 201.681  1.00  0.00           H  
ATOM    305  HE1 PHE A  19     224.634 209.932 204.170  1.00  0.00           H  
ATOM    306  HE2 PHE A  19     226.753 208.822 200.633  1.00  0.00           H  
ATOM    307  HZ  PHE A  19     225.386 210.455 201.882  1.00  0.00           H  
ATOM    308  N   ALA A  20     225.495 202.514 204.764  1.00  0.00           N  
ATOM    309  CA  ALA A  20     225.861 201.270 205.422  1.00  0.00           C  
ATOM    310  C   ALA A  20     226.225 200.221 204.397  1.00  0.00           C  
ATOM    311  O   ALA A  20     225.471 199.282 204.149  1.00  0.00           O  
ATOM    312  CB  ALA A  20     224.733 200.763 206.295  1.00  0.00           C  
ATOM    313  H   ALA A  20     224.518 202.750 204.667  1.00  0.00           H  
ATOM    314  HA  ALA A  20     226.728 201.463 206.054  1.00  0.00           H  
ATOM    315 1HB  ALA A  20     225.034 199.832 206.775  1.00  0.00           H  
ATOM    316 2HB  ALA A  20     224.502 201.506 207.058  1.00  0.00           H  
ATOM    317 3HB  ALA A  20     223.851 200.586 205.682  1.00  0.00           H  
ATOM    318  N   LYS A  21     227.395 200.395 203.807  1.00  0.00           N  
ATOM    319  CA  LYS A  21     227.912 199.512 202.775  1.00  0.00           C  
ATOM    320  C   LYS A  21     228.165 198.099 203.288  1.00  0.00           C  
ATOM    321  O   LYS A  21     228.109 197.138 202.524  1.00  0.00           O  
ATOM    322  CB  LYS A  21     229.177 200.133 202.191  1.00  0.00           C  
ATOM    323  CG  LYS A  21     230.324 200.273 203.189  1.00  0.00           C  
ATOM    324  CD  LYS A  21     231.472 201.086 202.600  1.00  0.00           C  
ATOM    325  CE  LYS A  21     232.594 201.277 203.613  1.00  0.00           C  
ATOM    326  NZ  LYS A  21     233.669 202.165 203.088  1.00  0.00           N  
ATOM    327  H   LYS A  21     227.949 201.188 204.099  1.00  0.00           H  
ATOM    328  HA  LYS A  21     227.158 199.416 201.993  1.00  0.00           H  
ATOM    329 1HB  LYS A  21     229.529 199.525 201.357  1.00  0.00           H  
ATOM    330 2HB  LYS A  21     228.948 201.125 201.800  1.00  0.00           H  
ATOM    331 1HG  LYS A  21     229.963 200.769 204.091  1.00  0.00           H  
ATOM    332 2HG  LYS A  21     230.692 199.284 203.462  1.00  0.00           H  
ATOM    333 1HD  LYS A  21     231.869 200.573 201.723  1.00  0.00           H  
ATOM    334 2HD  LYS A  21     231.104 202.064 202.291  1.00  0.00           H  
ATOM    335 1HE  LYS A  21     232.190 201.714 204.525  1.00  0.00           H  
ATOM    336 2HE  LYS A  21     233.028 200.309 203.862  1.00  0.00           H  
ATOM    337 1HZ  LYS A  21     234.393 202.267 203.785  1.00  0.00           H  
ATOM    338 2HZ  LYS A  21     234.063 201.759 202.251  1.00  0.00           H  
ATOM    339 3HZ  LYS A  21     233.281 203.072 202.871  1.00  0.00           H  
ATOM    340  N   ASP A  22     228.422 197.975 204.585  1.00  0.00           N  
ATOM    341  CA  ASP A  22     228.628 196.679 205.217  1.00  0.00           C  
ATOM    342  C   ASP A  22     227.386 196.290 206.017  1.00  0.00           C  
ATOM    343  O   ASP A  22     226.719 197.146 206.609  1.00  0.00           O  
ATOM    344  CB  ASP A  22     229.856 196.708 206.131  1.00  0.00           C  
ATOM    345  CG  ASP A  22     231.159 196.894 205.366  1.00  0.00           C  
ATOM    346  OD1 ASP A  22     231.318 196.275 204.341  1.00  0.00           O  
ATOM    347  OD2 ASP A  22     231.984 197.655 205.814  1.00  0.00           O  
ATOM    348  H   ASP A  22     228.476 198.811 205.149  1.00  0.00           H  
ATOM    349  HA  ASP A  22     228.797 195.937 204.437  1.00  0.00           H  
ATOM    350 1HB  ASP A  22     229.755 197.520 206.851  1.00  0.00           H  
ATOM    351 2HB  ASP A  22     229.912 195.776 206.694  1.00  0.00           H  
ATOM    352  N   GLU A  23     227.112 194.993 206.081  1.00  0.00           N  
ATOM    353  CA  GLU A  23     225.954 194.493 206.814  1.00  0.00           C  
ATOM    354  C   GLU A  23     226.114 194.694 208.314  1.00  0.00           C  
ATOM    355  O   GLU A  23     225.134 194.896 209.033  1.00  0.00           O  
ATOM    356  CB  GLU A  23     225.736 193.021 206.496  1.00  0.00           C  
ATOM    357  CG  GLU A  23     225.336 192.757 205.048  1.00  0.00           C  
ATOM    358  CD  GLU A  23     224.038 193.410 204.661  1.00  0.00           C  
ATOM    359  OE1 GLU A  23     223.096 193.301 205.404  1.00  0.00           O  
ATOM    360  OE2 GLU A  23     223.987 194.022 203.620  1.00  0.00           O  
ATOM    361  H   GLU A  23     227.719 194.336 205.612  1.00  0.00           H  
ATOM    362  HA  GLU A  23     225.075 195.057 206.499  1.00  0.00           H  
ATOM    363 1HB  GLU A  23     226.650 192.465 206.703  1.00  0.00           H  
ATOM    364 2HB  GLU A  23     224.955 192.621 207.143  1.00  0.00           H  
ATOM    365 1HG  GLU A  23     226.122 193.129 204.391  1.00  0.00           H  
ATOM    366 2HG  GLU A  23     225.252 191.682 204.896  1.00  0.00           H  
ATOM    367  N   GLU A  24     227.351 194.627 208.789  1.00  0.00           N  
ATOM    368  CA  GLU A  24     227.631 194.813 210.202  1.00  0.00           C  
ATOM    369  C   GLU A  24     227.247 196.213 210.649  1.00  0.00           C  
ATOM    370  O   GLU A  24     226.803 196.412 211.783  1.00  0.00           O  
ATOM    371  CB  GLU A  24     229.112 194.560 210.492  1.00  0.00           C  
ATOM    372  CG  GLU A  24     229.542 193.107 210.344  1.00  0.00           C  
ATOM    373  CD  GLU A  24     228.866 192.193 211.328  1.00  0.00           C  
ATOM    374  OE1 GLU A  24     228.892 192.489 212.498  1.00  0.00           O  
ATOM    375  OE2 GLU A  24     228.324 191.198 210.908  1.00  0.00           O  
ATOM    376  H   GLU A  24     228.116 194.443 208.156  1.00  0.00           H  
ATOM    377  HA  GLU A  24     227.024 194.108 210.771  1.00  0.00           H  
ATOM    378 1HB  GLU A  24     229.723 195.160 209.818  1.00  0.00           H  
ATOM    379 2HB  GLU A  24     229.342 194.874 211.510  1.00  0.00           H  
ATOM    380 1HG  GLU A  24     229.308 192.771 209.334  1.00  0.00           H  
ATOM    381 2HG  GLU A  24     230.621 193.043 210.477  1.00  0.00           H  
ATOM    382  N   ILE A  25     227.397 197.184 209.756  1.00  0.00           N  
ATOM    383  CA  ILE A  25     227.026 198.543 210.085  1.00  0.00           C  
ATOM    384  C   ILE A  25     225.541 198.574 210.314  1.00  0.00           C  
ATOM    385  O   ILE A  25     225.072 199.094 211.323  1.00  0.00           O  
ATOM    386  CB  ILE A  25     227.349 199.513 208.943  1.00  0.00           C  
ATOM    387  CG1 ILE A  25     228.848 199.628 208.750  1.00  0.00           C  
ATOM    388  CG2 ILE A  25     226.733 200.898 209.256  1.00  0.00           C  
ATOM    389  CD1 ILE A  25     229.224 200.246 207.416  1.00  0.00           C  
ATOM    390  H   ILE A  25     227.771 196.984 208.839  1.00  0.00           H  
ATOM    391  HA  ILE A  25     227.593 198.854 210.961  1.00  0.00           H  
ATOM    392  HB  ILE A  25     226.931 199.131 208.012  1.00  0.00           H  
ATOM    393 1HG1 ILE A  25     229.272 200.234 209.550  1.00  0.00           H  
ATOM    394 2HG1 ILE A  25     229.301 198.638 208.816  1.00  0.00           H  
ATOM    395 1HG2 ILE A  25     226.962 201.590 208.446  1.00  0.00           H  
ATOM    396 2HG2 ILE A  25     225.653 200.801 209.356  1.00  0.00           H  
ATOM    397 3HG2 ILE A  25     227.151 201.280 210.188  1.00  0.00           H  
ATOM    398 1HD1 ILE A  25     230.310 200.302 207.334  1.00  0.00           H  
ATOM    399 2HD1 ILE A  25     228.830 199.631 206.606  1.00  0.00           H  
ATOM    400 3HD1 ILE A  25     228.803 201.248 207.348  1.00  0.00           H  
ATOM    401  N   LYS A  26     224.788 197.984 209.394  1.00  0.00           N  
ATOM    402  CA  LYS A  26     223.346 198.014 209.542  1.00  0.00           C  
ATOM    403  C   LYS A  26     222.933 197.424 210.876  1.00  0.00           C  
ATOM    404  O   LYS A  26     222.095 197.996 211.571  1.00  0.00           O  
ATOM    405  CB  LYS A  26     222.664 197.247 208.416  1.00  0.00           C  
ATOM    406  CG  LYS A  26     222.753 197.911 207.071  1.00  0.00           C  
ATOM    407  CD  LYS A  26     222.086 197.077 206.002  1.00  0.00           C  
ATOM    408  CE  LYS A  26     222.243 197.709 204.633  1.00  0.00           C  
ATOM    409  NZ  LYS A  26     221.714 196.825 203.560  1.00  0.00           N  
ATOM    410  H   LYS A  26     225.191 197.516 208.595  1.00  0.00           H  
ATOM    411  HA  LYS A  26     223.015 199.052 209.500  1.00  0.00           H  
ATOM    412 1HB  LYS A  26     223.109 196.255 208.330  1.00  0.00           H  
ATOM    413 2HB  LYS A  26     221.609 197.113 208.654  1.00  0.00           H  
ATOM    414 1HG  LYS A  26     222.268 198.887 207.114  1.00  0.00           H  
ATOM    415 2HG  LYS A  26     223.800 198.057 206.806  1.00  0.00           H  
ATOM    416 1HD  LYS A  26     222.530 196.081 205.987  1.00  0.00           H  
ATOM    417 2HD  LYS A  26     221.024 196.979 206.227  1.00  0.00           H  
ATOM    418 1HE  LYS A  26     221.709 198.658 204.607  1.00  0.00           H  
ATOM    419 2HE  LYS A  26     223.298 197.906 204.442  1.00  0.00           H  
ATOM    420 1HZ  LYS A  26     221.834 197.274 202.663  1.00  0.00           H  
ATOM    421 2HZ  LYS A  26     222.216 195.948 203.567  1.00  0.00           H  
ATOM    422 3HZ  LYS A  26     220.732 196.651 203.720  1.00  0.00           H  
ATOM    423  N   LYS A  27     223.554 196.313 211.267  1.00  0.00           N  
ATOM    424  CA  LYS A  27     223.195 195.687 212.532  1.00  0.00           C  
ATOM    425  C   LYS A  27     223.416 196.626 213.703  1.00  0.00           C  
ATOM    426  O   LYS A  27     222.568 196.723 214.592  1.00  0.00           O  
ATOM    427  CB  LYS A  27     223.995 194.400 212.737  1.00  0.00           C  
ATOM    428  CG  LYS A  27     223.593 193.255 211.817  1.00  0.00           C  
ATOM    429  CD  LYS A  27     224.448 192.021 212.064  1.00  0.00           C  
ATOM    430  CE  LYS A  27     224.056 190.881 211.135  1.00  0.00           C  
ATOM    431  NZ  LYS A  27     224.912 189.680 211.336  1.00  0.00           N  
ATOM    432  H   LYS A  27     224.275 195.893 210.698  1.00  0.00           H  
ATOM    433  HA  LYS A  27     222.136 195.429 212.502  1.00  0.00           H  
ATOM    434 1HB  LYS A  27     225.055 194.601 212.578  1.00  0.00           H  
ATOM    435 2HB  LYS A  27     223.878 194.059 213.766  1.00  0.00           H  
ATOM    436 1HG  LYS A  27     222.546 193.002 211.987  1.00  0.00           H  
ATOM    437 2HG  LYS A  27     223.709 193.565 210.779  1.00  0.00           H  
ATOM    438 1HD  LYS A  27     225.498 192.267 211.901  1.00  0.00           H  
ATOM    439 2HD  LYS A  27     224.325 191.694 213.096  1.00  0.00           H  
ATOM    440 1HE  LYS A  27     223.018 190.606 211.314  1.00  0.00           H  
ATOM    441 2HE  LYS A  27     224.149 191.207 210.099  1.00  0.00           H  
ATOM    442 1HZ  LYS A  27     224.621 188.949 210.703  1.00  0.00           H  
ATOM    443 2HZ  LYS A  27     225.877 189.919 211.154  1.00  0.00           H  
ATOM    444 3HZ  LYS A  27     224.820 189.357 212.289  1.00  0.00           H  
ATOM    445  N   ARG A  28     224.531 197.345 213.697  1.00  0.00           N  
ATOM    446  CA  ARG A  28     224.808 198.261 214.787  1.00  0.00           C  
ATOM    447  C   ARG A  28     223.829 199.413 214.793  1.00  0.00           C  
ATOM    448  O   ARG A  28     223.361 199.833 215.852  1.00  0.00           O  
ATOM    449  CB  ARG A  28     226.220 198.805 214.693  1.00  0.00           C  
ATOM    450  CG  ARG A  28     226.607 199.835 215.762  1.00  0.00           C  
ATOM    451  CD  ARG A  28     226.552 199.286 217.148  1.00  0.00           C  
ATOM    452  NE  ARG A  28     227.148 200.209 218.098  1.00  0.00           N  
ATOM    453  CZ  ARG A  28     227.080 200.113 219.443  1.00  0.00           C  
ATOM    454  NH1 ARG A  28     226.425 199.129 220.027  1.00  0.00           N  
ATOM    455  NH2 ARG A  28     227.689 201.025 220.181  1.00  0.00           N  
ATOM    456  H   ARG A  28     225.196 197.265 212.941  1.00  0.00           H  
ATOM    457  HA  ARG A  28     224.710 197.719 215.728  1.00  0.00           H  
ATOM    458 1HB  ARG A  28     226.932 197.984 214.764  1.00  0.00           H  
ATOM    459 2HB  ARG A  28     226.364 199.279 213.722  1.00  0.00           H  
ATOM    460 1HG  ARG A  28     227.626 200.180 215.583  1.00  0.00           H  
ATOM    461 2HG  ARG A  28     225.923 200.683 215.715  1.00  0.00           H  
ATOM    462 1HD  ARG A  28     225.514 199.116 217.431  1.00  0.00           H  
ATOM    463 2HD  ARG A  28     227.097 198.344 217.188  1.00  0.00           H  
ATOM    464  HE  ARG A  28     227.662 200.998 217.728  1.00  0.00           H  
ATOM    465 1HH1 ARG A  28     225.961 198.428 219.466  1.00  0.00           H  
ATOM    466 2HH1 ARG A  28     226.387 199.076 221.035  1.00  0.00           H  
ATOM    467 1HH2 ARG A  28     228.195 201.779 219.737  1.00  0.00           H  
ATOM    468 2HH2 ARG A  28     227.649 200.969 221.188  1.00  0.00           H  
ATOM    469  N   VAL A  29     223.505 199.926 213.618  1.00  0.00           N  
ATOM    470  CA  VAL A  29     222.607 201.060 213.554  1.00  0.00           C  
ATOM    471  C   VAL A  29     221.223 200.668 214.043  1.00  0.00           C  
ATOM    472  O   VAL A  29     220.579 201.433 214.763  1.00  0.00           O  
ATOM    473  CB  VAL A  29     222.542 201.632 212.139  1.00  0.00           C  
ATOM    474  CG1 VAL A  29     221.483 202.723 212.071  1.00  0.00           C  
ATOM    475  CG2 VAL A  29     223.894 202.191 211.761  1.00  0.00           C  
ATOM    476  H   VAL A  29     223.873 199.541 212.760  1.00  0.00           H  
ATOM    477  HA  VAL A  29     222.983 201.837 214.221  1.00  0.00           H  
ATOM    478  HB  VAL A  29     222.266 200.836 211.447  1.00  0.00           H  
ATOM    479 1HG1 VAL A  29     221.441 203.127 211.059  1.00  0.00           H  
ATOM    480 2HG1 VAL A  29     220.512 202.304 212.334  1.00  0.00           H  
ATOM    481 3HG1 VAL A  29     221.737 203.521 212.769  1.00  0.00           H  
ATOM    482 1HG2 VAL A  29     223.850 202.599 210.752  1.00  0.00           H  
ATOM    483 2HG2 VAL A  29     224.170 202.981 212.460  1.00  0.00           H  
ATOM    484 3HG2 VAL A  29     224.640 201.397 211.799  1.00  0.00           H  
ATOM    485  N   PHE A  30     220.755 199.486 213.656  1.00  0.00           N  
ATOM    486  CA  PHE A  30     219.455 199.031 214.114  1.00  0.00           C  
ATOM    487  C   PHE A  30     219.444 198.857 215.627  1.00  0.00           C  
ATOM    488  O   PHE A  30     218.477 199.243 216.283  1.00  0.00           O  
ATOM    489  CB  PHE A  30     219.043 197.733 213.424  1.00  0.00           C  
ATOM    490  CG  PHE A  30     218.458 197.938 212.056  1.00  0.00           C  
ATOM    491  CD1 PHE A  30     219.103 197.484 210.927  1.00  0.00           C  
ATOM    492  CD2 PHE A  30     217.254 198.593 211.903  1.00  0.00           C  
ATOM    493  CE1 PHE A  30     218.562 197.684 209.679  1.00  0.00           C  
ATOM    494  CE2 PHE A  30     216.711 198.787 210.661  1.00  0.00           C  
ATOM    495  CZ  PHE A  30     217.366 198.337 209.548  1.00  0.00           C  
ATOM    496  H   PHE A  30     221.295 198.893 213.042  1.00  0.00           H  
ATOM    497  HA  PHE A  30     218.715 199.795 213.871  1.00  0.00           H  
ATOM    498 1HB  PHE A  30     219.910 197.080 213.331  1.00  0.00           H  
ATOM    499 2HB  PHE A  30     218.307 197.214 214.036  1.00  0.00           H  
ATOM    500  HD1 PHE A  30     220.053 196.960 211.031  1.00  0.00           H  
ATOM    501  HD2 PHE A  30     216.730 198.953 212.789  1.00  0.00           H  
ATOM    502  HE1 PHE A  30     219.086 197.322 208.794  1.00  0.00           H  
ATOM    503  HE2 PHE A  30     215.756 199.302 210.560  1.00  0.00           H  
ATOM    504  HZ  PHE A  30     216.938 198.499 208.560  1.00  0.00           H  
ATOM    505  N   GLN A  31     220.525 198.318 216.191  1.00  0.00           N  
ATOM    506  CA  GLN A  31     220.600 198.172 217.637  1.00  0.00           C  
ATOM    507  C   GLN A  31     220.453 199.515 218.317  1.00  0.00           C  
ATOM    508  O   GLN A  31     219.726 199.653 219.303  1.00  0.00           O  
ATOM    509  CB  GLN A  31     221.937 197.569 218.051  1.00  0.00           C  
ATOM    510  CG  GLN A  31     222.107 197.402 219.543  1.00  0.00           C  
ATOM    511  CD  GLN A  31     223.473 196.876 219.896  1.00  0.00           C  
ATOM    512  OE1 GLN A  31     224.453 197.103 219.170  1.00  0.00           O  
ATOM    513  NE2 GLN A  31     223.558 196.169 221.014  1.00  0.00           N  
ATOM    514  H   GLN A  31     221.301 198.006 215.624  1.00  0.00           H  
ATOM    515  HA  GLN A  31     219.804 197.501 217.959  1.00  0.00           H  
ATOM    516 1HB  GLN A  31     222.053 196.589 217.588  1.00  0.00           H  
ATOM    517 2HB  GLN A  31     222.748 198.200 217.689  1.00  0.00           H  
ATOM    518 1HG  GLN A  31     221.973 198.371 220.024  1.00  0.00           H  
ATOM    519 2HG  GLN A  31     221.359 196.698 219.907  1.00  0.00           H  
ATOM    520 1HE2 GLN A  31     224.439 195.792 221.303  1.00  0.00           H  
ATOM    521 2HE2 GLN A  31     222.742 196.012 221.570  1.00  0.00           H  
ATOM    522  N   LEU A  32     221.149 200.508 217.794  1.00  0.00           N  
ATOM    523  CA  LEU A  32     221.105 201.824 218.386  1.00  0.00           C  
ATOM    524  C   LEU A  32     219.712 202.423 218.278  1.00  0.00           C  
ATOM    525  O   LEU A  32     219.210 203.009 219.240  1.00  0.00           O  
ATOM    526  CB  LEU A  32     222.152 202.708 217.710  1.00  0.00           C  
ATOM    527  CG  LEU A  32     223.621 202.334 218.003  1.00  0.00           C  
ATOM    528  CD1 LEU A  32     224.539 203.158 217.106  1.00  0.00           C  
ATOM    529  CD2 LEU A  32     223.946 202.578 219.472  1.00  0.00           C  
ATOM    530  H   LEU A  32     221.719 200.356 216.974  1.00  0.00           H  
ATOM    531  HA  LEU A  32     221.338 201.734 219.446  1.00  0.00           H  
ATOM    532 1HB  LEU A  32     222.003 202.661 216.632  1.00  0.00           H  
ATOM    533 2HB  LEU A  32     221.998 203.738 218.032  1.00  0.00           H  
ATOM    534  HG  LEU A  32     223.781 201.280 217.774  1.00  0.00           H  
ATOM    535 1HD1 LEU A  32     225.577 202.897 217.310  1.00  0.00           H  
ATOM    536 2HD1 LEU A  32     224.311 202.948 216.061  1.00  0.00           H  
ATOM    537 3HD1 LEU A  32     224.386 204.218 217.305  1.00  0.00           H  
ATOM    538 1HD2 LEU A  32     224.985 202.309 219.664  1.00  0.00           H  
ATOM    539 2HD2 LEU A  32     223.794 203.631 219.708  1.00  0.00           H  
ATOM    540 3HD2 LEU A  32     223.292 201.968 220.096  1.00  0.00           H  
ATOM    541  N   PHE A  33     219.047 202.208 217.146  1.00  0.00           N  
ATOM    542  CA  PHE A  33     217.683 202.685 216.985  1.00  0.00           C  
ATOM    543  C   PHE A  33     216.783 202.106 218.068  1.00  0.00           C  
ATOM    544  O   PHE A  33     216.005 202.834 218.686  1.00  0.00           O  
ATOM    545  CB  PHE A  33     217.126 202.325 215.612  1.00  0.00           C  
ATOM    546  CG  PHE A  33     215.713 202.757 215.431  1.00  0.00           C  
ATOM    547  CD1 PHE A  33     215.403 204.067 215.137  1.00  0.00           C  
ATOM    548  CD2 PHE A  33     214.688 201.858 215.569  1.00  0.00           C  
ATOM    549  CE1 PHE A  33     214.107 204.466 214.987  1.00  0.00           C  
ATOM    550  CE2 PHE A  33     213.385 202.256 215.422  1.00  0.00           C  
ATOM    551  CZ  PHE A  33     213.098 203.563 215.131  1.00  0.00           C  
ATOM    552  H   PHE A  33     219.487 201.709 216.386  1.00  0.00           H  
ATOM    553  HA  PHE A  33     217.683 203.772 217.078  1.00  0.00           H  
ATOM    554 1HB  PHE A  33     217.735 202.791 214.839  1.00  0.00           H  
ATOM    555 2HB  PHE A  33     217.183 201.247 215.468  1.00  0.00           H  
ATOM    556  HD1 PHE A  33     216.209 204.792 215.023  1.00  0.00           H  
ATOM    557  HD2 PHE A  33     214.917 200.817 215.801  1.00  0.00           H  
ATOM    558  HE1 PHE A  33     213.881 205.506 214.752  1.00  0.00           H  
ATOM    559  HE2 PHE A  33     212.577 201.534 215.537  1.00  0.00           H  
ATOM    560  HZ  PHE A  33     212.062 203.879 215.016  1.00  0.00           H  
ATOM    561  N   GLU A  34     216.881 200.797 218.305  1.00  0.00           N  
ATOM    562  CA  GLU A  34     216.034 200.159 219.309  1.00  0.00           C  
ATOM    563  C   GLU A  34     216.244 200.772 220.678  1.00  0.00           C  
ATOM    564  O   GLU A  34     215.284 201.006 221.419  1.00  0.00           O  
ATOM    565  CB  GLU A  34     216.337 198.661 219.414  1.00  0.00           C  
ATOM    566  CG  GLU A  34     215.893 197.838 218.243  1.00  0.00           C  
ATOM    567  CD  GLU A  34     216.306 196.389 218.339  1.00  0.00           C  
ATOM    568  OE1 GLU A  34     216.966 196.044 219.290  1.00  0.00           O  
ATOM    569  OE2 GLU A  34     215.966 195.630 217.452  1.00  0.00           O  
ATOM    570  H   GLU A  34     217.544 200.234 217.791  1.00  0.00           H  
ATOM    571  HA  GLU A  34     214.992 200.278 219.009  1.00  0.00           H  
ATOM    572 1HB  GLU A  34     217.411 198.514 219.529  1.00  0.00           H  
ATOM    573 2HB  GLU A  34     215.854 198.253 220.302  1.00  0.00           H  
ATOM    574 1HG  GLU A  34     214.807 197.886 218.170  1.00  0.00           H  
ATOM    575 2HG  GLU A  34     216.310 198.266 217.333  1.00  0.00           H  
ATOM    576  N   LEU A  35     217.494 201.049 221.015  1.00  0.00           N  
ATOM    577  CA  LEU A  35     217.787 201.632 222.309  1.00  0.00           C  
ATOM    578  C   LEU A  35     217.204 203.028 222.408  1.00  0.00           C  
ATOM    579  O   LEU A  35     216.649 203.410 223.443  1.00  0.00           O  
ATOM    580  CB  LEU A  35     219.298 201.690 222.511  1.00  0.00           C  
ATOM    581  CG  LEU A  35     220.011 200.342 222.652  1.00  0.00           C  
ATOM    582  CD1 LEU A  35     221.510 200.575 222.584  1.00  0.00           C  
ATOM    583  CD2 LEU A  35     219.630 199.685 223.972  1.00  0.00           C  
ATOM    584  H   LEU A  35     218.254 200.858 220.378  1.00  0.00           H  
ATOM    585  HA  LEU A  35     217.348 201.000 223.080  1.00  0.00           H  
ATOM    586 1HB  LEU A  35     219.742 202.208 221.663  1.00  0.00           H  
ATOM    587 2HB  LEU A  35     219.506 202.267 223.412  1.00  0.00           H  
ATOM    588  HG  LEU A  35     219.719 199.688 221.830  1.00  0.00           H  
ATOM    589 1HD1 LEU A  35     222.031 199.623 222.683  1.00  0.00           H  
ATOM    590 2HD1 LEU A  35     221.765 201.029 221.626  1.00  0.00           H  
ATOM    591 3HD1 LEU A  35     221.812 201.239 223.393  1.00  0.00           H  
ATOM    592 1HD2 LEU A  35     220.142 198.726 224.062  1.00  0.00           H  
ATOM    593 2HD2 LEU A  35     219.923 200.332 224.799  1.00  0.00           H  
ATOM    594 3HD2 LEU A  35     218.552 199.525 224.001  1.00  0.00           H  
ATOM    595  N   ALA A  36     217.310 203.787 221.324  1.00  0.00           N  
ATOM    596  CA  ALA A  36     216.773 205.134 221.297  1.00  0.00           C  
ATOM    597  C   ALA A  36     215.263 205.132 221.404  1.00  0.00           C  
ATOM    598  O   ALA A  36     214.681 205.979 222.080  1.00  0.00           O  
ATOM    599  CB  ALA A  36     217.173 205.830 220.025  1.00  0.00           C  
ATOM    600  H   ALA A  36     217.771 203.425 220.502  1.00  0.00           H  
ATOM    601  HA  ALA A  36     217.187 205.681 222.144  1.00  0.00           H  
ATOM    602 1HB  ALA A  36     216.763 206.840 220.018  1.00  0.00           H  
ATOM    603 2HB  ALA A  36     218.260 205.879 219.964  1.00  0.00           H  
ATOM    604 3HB  ALA A  36     216.787 205.276 219.171  1.00  0.00           H  
ATOM    605  N   ASP A  37     214.622 204.175 220.750  1.00  0.00           N  
ATOM    606  CA  ASP A  37     213.177 204.114 220.758  1.00  0.00           C  
ATOM    607  C   ASP A  37     212.670 203.884 222.168  1.00  0.00           C  
ATOM    608  O   ASP A  37     211.725 204.539 222.616  1.00  0.00           O  
ATOM    609  CB  ASP A  37     212.702 202.999 219.829  1.00  0.00           C  
ATOM    610  CG  ASP A  37     211.199 202.928 219.694  1.00  0.00           C  
ATOM    611  OD1 ASP A  37     210.620 203.797 219.091  1.00  0.00           O  
ATOM    612  OD2 ASP A  37     210.620 202.003 220.214  1.00  0.00           O  
ATOM    613  H   ASP A  37     215.141 203.476 220.238  1.00  0.00           H  
ATOM    614  HA  ASP A  37     212.788 205.067 220.397  1.00  0.00           H  
ATOM    615 1HB  ASP A  37     213.129 203.145 218.837  1.00  0.00           H  
ATOM    616 2HB  ASP A  37     213.059 202.038 220.201  1.00  0.00           H  
ATOM    617  N   LYS A  38     213.318 202.972 222.882  1.00  0.00           N  
ATOM    618  CA  LYS A  38     212.929 202.694 224.249  1.00  0.00           C  
ATOM    619  C   LYS A  38     213.140 203.918 225.135  1.00  0.00           C  
ATOM    620  O   LYS A  38     212.262 204.280 225.921  1.00  0.00           O  
ATOM    621  CB  LYS A  38     213.725 201.513 224.788  1.00  0.00           C  
ATOM    622  CG  LYS A  38     213.271 201.004 226.154  1.00  0.00           C  
ATOM    623  CD  LYS A  38     214.238 199.950 226.711  1.00  0.00           C  
ATOM    624  CE  LYS A  38     214.192 198.643 225.915  1.00  0.00           C  
ATOM    625  NZ  LYS A  38     215.040 197.590 226.538  1.00  0.00           N  
ATOM    626  H   LYS A  38     214.090 202.462 222.477  1.00  0.00           H  
ATOM    627  HA  LYS A  38     211.869 202.440 224.262  1.00  0.00           H  
ATOM    628 1HB  LYS A  38     213.661 200.680 224.087  1.00  0.00           H  
ATOM    629 2HB  LYS A  38     214.776 201.790 224.871  1.00  0.00           H  
ATOM    630 1HG  LYS A  38     213.217 201.839 226.854  1.00  0.00           H  
ATOM    631 2HG  LYS A  38     212.279 200.562 226.066  1.00  0.00           H  
ATOM    632 1HD  LYS A  38     215.257 200.339 226.681  1.00  0.00           H  
ATOM    633 2HD  LYS A  38     213.981 199.732 227.748  1.00  0.00           H  
ATOM    634 1HE  LYS A  38     213.165 198.285 225.863  1.00  0.00           H  
ATOM    635 2HE  LYS A  38     214.543 198.823 224.899  1.00  0.00           H  
ATOM    636 1HZ  LYS A  38     214.986 196.744 225.988  1.00  0.00           H  
ATOM    637 2HZ  LYS A  38     215.999 197.907 226.575  1.00  0.00           H  
ATOM    638 3HZ  LYS A  38     214.712 197.403 227.475  1.00  0.00           H  
ATOM    639  N   ALA A  39     214.301 204.566 224.991  1.00  0.00           N  
ATOM    640  CA  ALA A  39     214.613 205.730 225.811  1.00  0.00           C  
ATOM    641  C   ALA A  39     213.605 206.831 225.577  1.00  0.00           C  
ATOM    642  O   ALA A  39     213.185 207.518 226.515  1.00  0.00           O  
ATOM    643  CB  ALA A  39     216.005 206.243 225.480  1.00  0.00           C  
ATOM    644  H   ALA A  39     214.975 204.251 224.308  1.00  0.00           H  
ATOM    645  HA  ALA A  39     214.586 205.424 226.857  1.00  0.00           H  
ATOM    646 1HB  ALA A  39     216.229 207.113 226.098  1.00  0.00           H  
ATOM    647 2HB  ALA A  39     216.738 205.460 225.677  1.00  0.00           H  
ATOM    648 3HB  ALA A  39     216.048 206.524 224.429  1.00  0.00           H  
ATOM    649  N   TYR A  40     213.197 206.998 224.334  1.00  0.00           N  
ATOM    650  CA  TYR A  40     212.238 208.021 223.997  1.00  0.00           C  
ATOM    651  C   TYR A  40     210.917 207.784 224.701  1.00  0.00           C  
ATOM    652  O   TYR A  40     210.381 208.677 225.355  1.00  0.00           O  
ATOM    653  CB  TYR A  40     212.046 208.077 222.491  1.00  0.00           C  
ATOM    654  CG  TYR A  40     210.999 209.027 222.061  1.00  0.00           C  
ATOM    655  CD1 TYR A  40     211.245 210.376 222.093  1.00  0.00           C  
ATOM    656  CD2 TYR A  40     209.792 208.552 221.623  1.00  0.00           C  
ATOM    657  CE1 TYR A  40     210.277 211.253 221.693  1.00  0.00           C  
ATOM    658  CE2 TYR A  40     208.823 209.424 221.221  1.00  0.00           C  
ATOM    659  CZ  TYR A  40     209.061 210.769 221.254  1.00  0.00           C  
ATOM    660  OH  TYR A  40     208.090 211.641 220.853  1.00  0.00           O  
ATOM    661  H   TYR A  40     213.559 206.403 223.603  1.00  0.00           H  
ATOM    662  HA  TYR A  40     212.622 208.982 224.340  1.00  0.00           H  
ATOM    663 1HB  TYR A  40     212.984 208.364 222.015  1.00  0.00           H  
ATOM    664 2HB  TYR A  40     211.781 207.087 222.121  1.00  0.00           H  
ATOM    665  HD1 TYR A  40     212.211 210.746 222.437  1.00  0.00           H  
ATOM    666  HD2 TYR A  40     209.606 207.478 221.597  1.00  0.00           H  
ATOM    667  HE1 TYR A  40     210.470 212.325 221.717  1.00  0.00           H  
ATOM    668  HE2 TYR A  40     207.860 209.047 220.875  1.00  0.00           H  
ATOM    669  HH  TYR A  40     207.312 211.149 220.581  1.00  0.00           H  
ATOM    670  N   LYS A  41     210.401 206.569 224.593  1.00  0.00           N  
ATOM    671  CA  LYS A  41     209.108 206.255 225.181  1.00  0.00           C  
ATOM    672  C   LYS A  41     209.097 206.431 226.693  1.00  0.00           C  
ATOM    673  O   LYS A  41     208.092 206.850 227.267  1.00  0.00           O  
ATOM    674  CB  LYS A  41     208.692 204.833 224.813  1.00  0.00           C  
ATOM    675  CG  LYS A  41     208.266 204.667 223.358  1.00  0.00           C  
ATOM    676  CD  LYS A  41     207.802 203.240 223.070  1.00  0.00           C  
ATOM    677  CE  LYS A  41     207.186 203.117 221.675  1.00  0.00           C  
ATOM    678  NZ  LYS A  41     208.197 203.279 220.597  1.00  0.00           N  
ATOM    679  H   LYS A  41     210.905 205.847 224.098  1.00  0.00           H  
ATOM    680  HA  LYS A  41     208.369 206.951 224.783  1.00  0.00           H  
ATOM    681 1HB  LYS A  41     209.521 204.151 225.002  1.00  0.00           H  
ATOM    682 2HB  LYS A  41     207.861 204.522 225.446  1.00  0.00           H  
ATOM    683 1HG  LYS A  41     207.449 205.355 223.137  1.00  0.00           H  
ATOM    684 2HG  LYS A  41     209.105 204.904 222.704  1.00  0.00           H  
ATOM    685 1HD  LYS A  41     208.652 202.559 223.141  1.00  0.00           H  
ATOM    686 2HD  LYS A  41     207.058 202.943 223.809  1.00  0.00           H  
ATOM    687 1HE  LYS A  41     206.718 202.140 221.569  1.00  0.00           H  
ATOM    688 2HE  LYS A  41     206.417 203.879 221.548  1.00  0.00           H  
ATOM    689 1HZ  LYS A  41     207.747 203.191 219.697  1.00  0.00           H  
ATOM    690 2HZ  LYS A  41     208.626 204.191 220.671  1.00  0.00           H  
ATOM    691 3HZ  LYS A  41     208.906 202.566 220.690  1.00  0.00           H  
ATOM    692  N   ASN A  42     210.213 206.134 227.339  1.00  0.00           N  
ATOM    693  CA  ASN A  42     210.288 206.232 228.786  1.00  0.00           C  
ATOM    694  C   ASN A  42     210.827 207.569 229.282  1.00  0.00           C  
ATOM    695  O   ASN A  42     211.101 207.721 230.473  1.00  0.00           O  
ATOM    696  CB  ASN A  42     211.121 205.104 229.333  1.00  0.00           C  
ATOM    697  CG  ASN A  42     210.437 203.798 229.202  1.00  0.00           C  
ATOM    698  OD1 ASN A  42     209.209 203.708 229.316  1.00  0.00           O  
ATOM    699  ND2 ASN A  42     211.201 202.765 228.969  1.00  0.00           N  
ATOM    700  H   ASN A  42     211.028 205.834 226.823  1.00  0.00           H  
ATOM    701  HA  ASN A  42     209.278 206.155 229.191  1.00  0.00           H  
ATOM    702 1HB  ASN A  42     212.073 205.064 228.803  1.00  0.00           H  
ATOM    703 2HB  ASN A  42     211.339 205.290 230.385  1.00  0.00           H  
ATOM    704 1HD2 ASN A  42     210.796 201.855 228.871  1.00  0.00           H  
ATOM    705 2HD2 ASN A  42     212.190 202.883 228.889  1.00  0.00           H  
ATOM    706  N   ASN A  43     210.983 208.536 228.383  1.00  0.00           N  
ATOM    707  CA  ASN A  43     211.477 209.865 228.733  1.00  0.00           C  
ATOM    708  C   ASN A  43     212.841 209.854 229.425  1.00  0.00           C  
ATOM    709  O   ASN A  43     213.079 210.630 230.352  1.00  0.00           O  
ATOM    710  CB  ASN A  43     210.467 210.589 229.609  1.00  0.00           C  
ATOM    711  CG  ASN A  43     209.148 210.814 228.924  1.00  0.00           C  
ATOM    712  OD1 ASN A  43     209.089 211.197 227.750  1.00  0.00           O  
ATOM    713  ND2 ASN A  43     208.079 210.583 229.642  1.00  0.00           N  
ATOM    714  H   ASN A  43     210.748 208.336 227.421  1.00  0.00           H  
ATOM    715  HA  ASN A  43     211.616 210.436 227.814  1.00  0.00           H  
ATOM    716 1HB  ASN A  43     210.293 210.011 230.518  1.00  0.00           H  
ATOM    717 2HB  ASN A  43     210.872 211.556 229.909  1.00  0.00           H  
ATOM    718 1HD2 ASN A  43     207.171 210.714 229.243  1.00  0.00           H  
ATOM    719 2HD2 ASN A  43     208.170 210.275 230.589  1.00  0.00           H  
ATOM    720  N   ASP A  44     213.743 208.992 228.969  1.00  0.00           N  
ATOM    721  CA  ASP A  44     215.097 208.949 229.506  1.00  0.00           C  
ATOM    722  C   ASP A  44     216.014 209.811 228.650  1.00  0.00           C  
ATOM    723  O   ASP A  44     216.529 209.360 227.622  1.00  0.00           O  
ATOM    724  CB  ASP A  44     215.621 207.512 229.556  1.00  0.00           C  
ATOM    725  CG  ASP A  44     217.000 207.406 230.194  1.00  0.00           C  
ATOM    726  OD1 ASP A  44     217.753 208.345 230.095  1.00  0.00           O  
ATOM    727  OD2 ASP A  44     217.286 206.386 230.774  1.00  0.00           O  
ATOM    728  H   ASP A  44     213.485 208.351 228.233  1.00  0.00           H  
ATOM    729  HA  ASP A  44     215.080 209.351 230.519  1.00  0.00           H  
ATOM    730 1HB  ASP A  44     214.926 206.890 230.121  1.00  0.00           H  
ATOM    731 2HB  ASP A  44     215.673 207.108 228.544  1.00  0.00           H  
ATOM    732  N   ARG A  45     216.178 211.072 229.031  1.00  0.00           N  
ATOM    733  CA  ARG A  45     216.911 211.985 228.177  1.00  0.00           C  
ATOM    734  C   ARG A  45     218.359 211.585 228.024  1.00  0.00           C  
ATOM    735  O   ARG A  45     218.917 211.688 226.935  1.00  0.00           O  
ATOM    736  CB  ARG A  45     216.861 213.408 228.700  1.00  0.00           C  
ATOM    737  CG  ARG A  45     217.573 214.423 227.797  1.00  0.00           C  
ATOM    738  CD  ARG A  45     217.517 215.795 228.336  1.00  0.00           C  
ATOM    739  NE  ARG A  45     216.160 216.307 228.370  1.00  0.00           N  
ATOM    740  CZ  ARG A  45     215.743 217.352 229.114  1.00  0.00           C  
ATOM    741  NH1 ARG A  45     216.592 218.000 229.888  1.00  0.00           N  
ATOM    742  NH2 ARG A  45     214.475 217.728 229.062  1.00  0.00           N  
ATOM    743  H   ARG A  45     215.802 211.411 229.905  1.00  0.00           H  
ATOM    744  HA  ARG A  45     216.455 211.974 227.186  1.00  0.00           H  
ATOM    745 1HB  ARG A  45     215.823 213.719 228.809  1.00  0.00           H  
ATOM    746 2HB  ARG A  45     217.321 213.449 229.688  1.00  0.00           H  
ATOM    747 1HG  ARG A  45     218.622 214.146 227.694  1.00  0.00           H  
ATOM    748 2HG  ARG A  45     217.101 214.429 226.814  1.00  0.00           H  
ATOM    749 1HD  ARG A  45     217.910 215.803 229.352  1.00  0.00           H  
ATOM    750 2HD  ARG A  45     218.116 216.456 227.710  1.00  0.00           H  
ATOM    751  HE  ARG A  45     215.469 215.847 227.792  1.00  0.00           H  
ATOM    752 1HH1 ARG A  45     217.560 217.714 229.926  1.00  0.00           H  
ATOM    753 2HH1 ARG A  45     216.274 218.781 230.443  1.00  0.00           H  
ATOM    754 1HH2 ARG A  45     213.825 217.233 228.467  1.00  0.00           H  
ATOM    755 2HH2 ARG A  45     214.157 218.509 229.616  1.00  0.00           H  
ATOM    756  N   GLN A  46     218.986 211.155 229.110  1.00  0.00           N  
ATOM    757  CA  GLN A  46     220.407 210.861 229.036  1.00  0.00           C  
ATOM    758  C   GLN A  46     220.678 209.689 228.115  1.00  0.00           C  
ATOM    759  O   GLN A  46     221.628 209.721 227.330  1.00  0.00           O  
ATOM    760  CB  GLN A  46     220.977 210.573 230.426  1.00  0.00           C  
ATOM    761  CG  GLN A  46     222.504 210.469 230.469  1.00  0.00           C  
ATOM    762  CD  GLN A  46     223.011 209.083 230.125  1.00  0.00           C  
ATOM    763  OE1 GLN A  46     222.346 208.087 230.405  1.00  0.00           O  
ATOM    764  NE2 GLN A  46     224.186 209.014 229.519  1.00  0.00           N  
ATOM    765  H   GLN A  46     218.502 211.026 229.987  1.00  0.00           H  
ATOM    766  HA  GLN A  46     220.919 211.731 228.627  1.00  0.00           H  
ATOM    767 1HB  GLN A  46     220.674 211.362 231.114  1.00  0.00           H  
ATOM    768 2HB  GLN A  46     220.565 209.636 230.801  1.00  0.00           H  
ATOM    769 1HG  GLN A  46     222.926 211.171 229.750  1.00  0.00           H  
ATOM    770 2HG  GLN A  46     222.846 210.714 231.475  1.00  0.00           H  
ATOM    771 1HE2 GLN A  46     224.569 208.124 229.269  1.00  0.00           H  
ATOM    772 2HE2 GLN A  46     224.692 209.851 229.311  1.00  0.00           H  
ATOM    773  N   LYS A  47     219.834 208.665 228.180  1.00  0.00           N  
ATOM    774  CA  LYS A  47     220.065 207.516 227.332  1.00  0.00           C  
ATOM    775  C   LYS A  47     219.856 207.882 225.877  1.00  0.00           C  
ATOM    776  O   LYS A  47     220.605 207.436 225.005  1.00  0.00           O  
ATOM    777  CB  LYS A  47     219.161 206.351 227.717  1.00  0.00           C  
ATOM    778  CG  LYS A  47     219.399 205.053 226.919  1.00  0.00           C  
ATOM    779  CD  LYS A  47     220.773 204.453 227.219  1.00  0.00           C  
ATOM    780  CE  LYS A  47     220.939 203.073 226.599  1.00  0.00           C  
ATOM    781  NZ  LYS A  47     222.273 202.484 226.926  1.00  0.00           N  
ATOM    782  H   LYS A  47     219.038 208.665 228.802  1.00  0.00           H  
ATOM    783  HA  LYS A  47     221.101 207.198 227.454  1.00  0.00           H  
ATOM    784 1HB  LYS A  47     219.297 206.118 228.773  1.00  0.00           H  
ATOM    785 2HB  LYS A  47     218.118 206.638 227.577  1.00  0.00           H  
ATOM    786 1HG  LYS A  47     218.631 204.322 227.176  1.00  0.00           H  
ATOM    787 2HG  LYS A  47     219.332 205.264 225.852  1.00  0.00           H  
ATOM    788 1HD  LYS A  47     221.551 205.109 226.825  1.00  0.00           H  
ATOM    789 2HD  LYS A  47     220.905 204.368 228.298  1.00  0.00           H  
ATOM    790 1HE  LYS A  47     220.157 202.412 226.970  1.00  0.00           H  
ATOM    791 2HE  LYS A  47     220.839 203.146 225.516  1.00  0.00           H  
ATOM    792 1HZ  LYS A  47     222.352 201.571 226.501  1.00  0.00           H  
ATOM    793 2HZ  LYS A  47     223.003 203.085 226.570  1.00  0.00           H  
ATOM    794 3HZ  LYS A  47     222.367 202.397 227.928  1.00  0.00           H  
ATOM    795  N   LEU A  48     218.847 208.703 225.605  1.00  0.00           N  
ATOM    796  CA  LEU A  48     218.583 209.077 224.230  1.00  0.00           C  
ATOM    797  C   LEU A  48     219.737 209.910 223.684  1.00  0.00           C  
ATOM    798  O   LEU A  48     220.162 209.710 222.542  1.00  0.00           O  
ATOM    799  CB  LEU A  48     217.251 209.836 224.134  1.00  0.00           C  
ATOM    800  CG  LEU A  48     216.769 210.255 222.715  1.00  0.00           C  
ATOM    801  CD1 LEU A  48     216.618 209.033 221.817  1.00  0.00           C  
ATOM    802  CD2 LEU A  48     215.418 210.973 222.843  1.00  0.00           C  
ATOM    803  H   LEU A  48     218.258 209.073 226.337  1.00  0.00           H  
ATOM    804  HA  LEU A  48     218.513 208.169 223.632  1.00  0.00           H  
ATOM    805 1HB  LEU A  48     216.466 209.216 224.564  1.00  0.00           H  
ATOM    806 2HB  LEU A  48     217.328 210.749 224.724  1.00  0.00           H  
ATOM    807  HG  LEU A  48     217.502 210.925 222.265  1.00  0.00           H  
ATOM    808 1HD1 LEU A  48     216.280 209.347 220.829  1.00  0.00           H  
ATOM    809 2HD1 LEU A  48     217.579 208.527 221.727  1.00  0.00           H  
ATOM    810 3HD1 LEU A  48     215.887 208.351 222.250  1.00  0.00           H  
ATOM    811 1HD2 LEU A  48     215.070 211.273 221.854  1.00  0.00           H  
ATOM    812 2HD2 LEU A  48     214.690 210.300 223.296  1.00  0.00           H  
ATOM    813 3HD2 LEU A  48     215.534 211.857 223.470  1.00  0.00           H  
ATOM    814  N   GLU A  49     220.275 210.815 224.502  1.00  0.00           N  
ATOM    815  CA  GLU A  49     221.401 211.629 224.067  1.00  0.00           C  
ATOM    816  C   GLU A  49     222.608 210.765 223.769  1.00  0.00           C  
ATOM    817  O   GLU A  49     223.320 211.009 222.795  1.00  0.00           O  
ATOM    818  CB  GLU A  49     221.757 212.669 225.132  1.00  0.00           C  
ATOM    819  CG  GLU A  49     220.725 213.774 225.301  1.00  0.00           C  
ATOM    820  CD  GLU A  49     221.073 214.736 226.403  1.00  0.00           C  
ATOM    821  OE1 GLU A  49     222.041 214.503 227.086  1.00  0.00           O  
ATOM    822  OE2 GLU A  49     220.369 215.705 226.563  1.00  0.00           O  
ATOM    823  H   GLU A  49     219.905 210.944 225.433  1.00  0.00           H  
ATOM    824  HA  GLU A  49     221.115 212.156 223.156  1.00  0.00           H  
ATOM    825 1HB  GLU A  49     221.879 212.175 226.096  1.00  0.00           H  
ATOM    826 2HB  GLU A  49     222.709 213.136 224.881  1.00  0.00           H  
ATOM    827 1HG  GLU A  49     220.642 214.326 224.366  1.00  0.00           H  
ATOM    828 2HG  GLU A  49     219.756 213.323 225.512  1.00  0.00           H  
ATOM    829  N   LYS A  50     222.827 209.740 224.588  1.00  0.00           N  
ATOM    830  CA  LYS A  50     223.974 208.870 224.393  1.00  0.00           C  
ATOM    831  C   LYS A  50     223.904 208.147 223.064  1.00  0.00           C  
ATOM    832  O   LYS A  50     224.914 208.032 222.364  1.00  0.00           O  
ATOM    833  CB  LYS A  50     224.076 207.857 225.534  1.00  0.00           C  
ATOM    834  CG  LYS A  50     225.273 206.919 225.438  1.00  0.00           C  
ATOM    835  CD  LYS A  50     226.583 207.676 225.599  1.00  0.00           C  
ATOM    836  CE  LYS A  50     227.773 206.729 225.607  1.00  0.00           C  
ATOM    837  NZ  LYS A  50     229.064 207.458 225.728  1.00  0.00           N  
ATOM    838  H   LYS A  50     222.196 209.557 225.355  1.00  0.00           H  
ATOM    839  HA  LYS A  50     224.876 209.483 224.386  1.00  0.00           H  
ATOM    840 1HB  LYS A  50     224.142 208.386 226.486  1.00  0.00           H  
ATOM    841 2HB  LYS A  50     223.174 207.246 225.561  1.00  0.00           H  
ATOM    842 1HG  LYS A  50     225.204 206.159 226.217  1.00  0.00           H  
ATOM    843 2HG  LYS A  50     225.267 206.422 224.468  1.00  0.00           H  
ATOM    844 1HD  LYS A  50     226.698 208.384 224.777  1.00  0.00           H  
ATOM    845 2HD  LYS A  50     226.568 208.234 226.535  1.00  0.00           H  
ATOM    846 1HE  LYS A  50     227.681 206.037 226.443  1.00  0.00           H  
ATOM    847 2HE  LYS A  50     227.783 206.149 224.684  1.00  0.00           H  
ATOM    848 1HZ  LYS A  50     229.827 206.796 225.730  1.00  0.00           H  
ATOM    849 2HZ  LYS A  50     229.169 208.090 224.947  1.00  0.00           H  
ATOM    850 3HZ  LYS A  50     229.075 207.985 226.590  1.00  0.00           H  
ATOM    851  N   VAL A  51     222.722 207.674 222.690  1.00  0.00           N  
ATOM    852  CA  VAL A  51     222.608 206.991 221.416  1.00  0.00           C  
ATOM    853  C   VAL A  51     222.894 207.948 220.280  1.00  0.00           C  
ATOM    854  O   VAL A  51     223.561 207.589 219.315  1.00  0.00           O  
ATOM    855  CB  VAL A  51     221.235 206.352 221.208  1.00  0.00           C  
ATOM    856  CG1 VAL A  51     221.161 205.816 219.783  1.00  0.00           C  
ATOM    857  CG2 VAL A  51     221.039 205.230 222.209  1.00  0.00           C  
ATOM    858  H   VAL A  51     221.900 207.777 223.268  1.00  0.00           H  
ATOM    859  HA  VAL A  51     223.350 206.192 221.384  1.00  0.00           H  
ATOM    860  HB  VAL A  51     220.466 207.111 221.352  1.00  0.00           H  
ATOM    861 1HG1 VAL A  51     220.186 205.356 219.617  1.00  0.00           H  
ATOM    862 2HG1 VAL A  51     221.299 206.636 219.078  1.00  0.00           H  
ATOM    863 3HG1 VAL A  51     221.943 205.071 219.633  1.00  0.00           H  
ATOM    864 1HG2 VAL A  51     220.060 204.776 222.060  1.00  0.00           H  
ATOM    865 2HG2 VAL A  51     221.814 204.476 222.067  1.00  0.00           H  
ATOM    866 3HG2 VAL A  51     221.103 205.630 223.221  1.00  0.00           H  
ATOM    867  N   VAL A  52     222.382 209.163 220.385  1.00  0.00           N  
ATOM    868  CA  VAL A  52     222.624 210.142 219.346  1.00  0.00           C  
ATOM    869  C   VAL A  52     224.105 210.417 219.190  1.00  0.00           C  
ATOM    870  O   VAL A  52     224.594 210.515 218.063  1.00  0.00           O  
ATOM    871  CB  VAL A  52     221.850 211.430 219.640  1.00  0.00           C  
ATOM    872  CG1 VAL A  52     222.292 212.550 218.723  1.00  0.00           C  
ATOM    873  CG2 VAL A  52     220.373 211.143 219.427  1.00  0.00           C  
ATOM    874  H   VAL A  52     221.821 209.422 221.184  1.00  0.00           H  
ATOM    875  HA  VAL A  52     222.276 209.733 218.397  1.00  0.00           H  
ATOM    876  HB  VAL A  52     222.037 211.728 220.672  1.00  0.00           H  
ATOM    877 1HG1 VAL A  52     221.727 213.453 218.953  1.00  0.00           H  
ATOM    878 2HG1 VAL A  52     223.355 212.741 218.868  1.00  0.00           H  
ATOM    879 3HG1 VAL A  52     222.112 212.264 217.687  1.00  0.00           H  
ATOM    880 1HG2 VAL A  52     219.794 212.044 219.630  1.00  0.00           H  
ATOM    881 2HG2 VAL A  52     220.208 210.830 218.396  1.00  0.00           H  
ATOM    882 3HG2 VAL A  52     220.056 210.348 220.102  1.00  0.00           H  
ATOM    883  N   GLU A  53     224.828 210.535 220.298  1.00  0.00           N  
ATOM    884  CA  GLU A  53     226.263 210.761 220.211  1.00  0.00           C  
ATOM    885  C   GLU A  53     226.955 209.602 219.504  1.00  0.00           C  
ATOM    886  O   GLU A  53     227.830 209.813 218.662  1.00  0.00           O  
ATOM    887  CB  GLU A  53     226.859 210.952 221.607  1.00  0.00           C  
ATOM    888  CG  GLU A  53     226.466 212.257 222.286  1.00  0.00           C  
ATOM    889  CD  GLU A  53     227.004 212.374 223.685  1.00  0.00           C  
ATOM    890  OE1 GLU A  53     227.588 211.429 224.158  1.00  0.00           O  
ATOM    891  OE2 GLU A  53     226.830 213.410 224.282  1.00  0.00           O  
ATOM    892  H   GLU A  53     224.395 210.470 221.208  1.00  0.00           H  
ATOM    893  HA  GLU A  53     226.435 211.676 219.644  1.00  0.00           H  
ATOM    894 1HB  GLU A  53     226.545 210.132 222.253  1.00  0.00           H  
ATOM    895 2HB  GLU A  53     227.947 210.922 221.546  1.00  0.00           H  
ATOM    896 1HG  GLU A  53     226.843 213.090 221.693  1.00  0.00           H  
ATOM    897 2HG  GLU A  53     225.380 212.328 222.312  1.00  0.00           H  
ATOM    898  N   GLU A  54     226.523 208.382 219.806  1.00  0.00           N  
ATOM    899  CA  GLU A  54     227.112 207.204 219.191  1.00  0.00           C  
ATOM    900  C   GLU A  54     226.829 207.193 217.698  1.00  0.00           C  
ATOM    901  O   GLU A  54     227.711 206.895 216.889  1.00  0.00           O  
ATOM    902  CB  GLU A  54     226.538 205.937 219.827  1.00  0.00           C  
ATOM    903  CG  GLU A  54     227.152 204.631 219.356  1.00  0.00           C  
ATOM    904  CD  GLU A  54     228.560 204.435 219.794  1.00  0.00           C  
ATOM    905  OE1 GLU A  54     228.996 205.134 220.678  1.00  0.00           O  
ATOM    906  OE2 GLU A  54     229.202 203.562 219.259  1.00  0.00           O  
ATOM    907  H   GLU A  54     225.774 208.266 220.473  1.00  0.00           H  
ATOM    908  HA  GLU A  54     228.189 207.227 219.361  1.00  0.00           H  
ATOM    909 1HB  GLU A  54     226.666 205.983 220.909  1.00  0.00           H  
ATOM    910 2HB  GLU A  54     225.468 205.882 219.626  1.00  0.00           H  
ATOM    911 1HG  GLU A  54     226.556 203.803 219.738  1.00  0.00           H  
ATOM    912 2HG  GLU A  54     227.116 204.597 218.268  1.00  0.00           H  
ATOM    913  N   LEU A  55     225.606 207.555 217.325  1.00  0.00           N  
ATOM    914  CA  LEU A  55     225.240 207.597 215.924  1.00  0.00           C  
ATOM    915  C   LEU A  55     226.028 208.649 215.180  1.00  0.00           C  
ATOM    916  O   LEU A  55     226.421 208.428 214.034  1.00  0.00           O  
ATOM    917  CB  LEU A  55     223.745 207.869 215.760  1.00  0.00           C  
ATOM    918  CG  LEU A  55     222.785 206.735 216.135  1.00  0.00           C  
ATOM    919  CD1 LEU A  55     221.373 207.295 216.197  1.00  0.00           C  
ATOM    920  CD2 LEU A  55     222.857 205.616 215.073  1.00  0.00           C  
ATOM    921  H   LEU A  55     224.918 207.805 218.021  1.00  0.00           H  
ATOM    922  HA  LEU A  55     225.465 206.629 215.479  1.00  0.00           H  
ATOM    923 1HB  LEU A  55     223.479 208.727 216.374  1.00  0.00           H  
ATOM    924 2HB  LEU A  55     223.550 208.120 214.718  1.00  0.00           H  
ATOM    925  HG  LEU A  55     223.065 206.328 217.107  1.00  0.00           H  
ATOM    926 1HD1 LEU A  55     220.677 206.499 216.463  1.00  0.00           H  
ATOM    927 2HD1 LEU A  55     221.327 208.083 216.949  1.00  0.00           H  
ATOM    928 3HD1 LEU A  55     221.101 207.704 215.225  1.00  0.00           H  
ATOM    929 1HD2 LEU A  55     222.173 204.812 215.345  1.00  0.00           H  
ATOM    930 2HD2 LEU A  55     222.575 206.019 214.100  1.00  0.00           H  
ATOM    931 3HD2 LEU A  55     223.874 205.226 215.023  1.00  0.00           H  
ATOM    932  N   LYS A  56     226.280 209.792 215.809  1.00  0.00           N  
ATOM    933  CA  LYS A  56     227.062 210.799 215.121  1.00  0.00           C  
ATOM    934  C   LYS A  56     228.466 210.301 214.842  1.00  0.00           C  
ATOM    935  O   LYS A  56     228.962 210.476 213.733  1.00  0.00           O  
ATOM    936  CB  LYS A  56     227.138 212.105 215.902  1.00  0.00           C  
ATOM    937  CG  LYS A  56     225.867 212.929 215.906  1.00  0.00           C  
ATOM    938  CD  LYS A  56     226.085 214.228 216.659  1.00  0.00           C  
ATOM    939  CE  LYS A  56     224.890 215.158 216.561  1.00  0.00           C  
ATOM    940  NZ  LYS A  56     225.149 216.449 217.276  1.00  0.00           N  
ATOM    941  H   LYS A  56     225.947 209.981 216.744  1.00  0.00           H  
ATOM    942  HA  LYS A  56     226.586 211.012 214.163  1.00  0.00           H  
ATOM    943 1HB  LYS A  56     227.394 211.894 216.941  1.00  0.00           H  
ATOM    944 2HB  LYS A  56     227.931 212.730 215.490  1.00  0.00           H  
ATOM    945 1HG  LYS A  56     225.572 213.148 214.879  1.00  0.00           H  
ATOM    946 2HG  LYS A  56     225.067 212.362 216.382  1.00  0.00           H  
ATOM    947 1HD  LYS A  56     226.270 214.012 217.712  1.00  0.00           H  
ATOM    948 2HD  LYS A  56     226.956 214.742 216.253  1.00  0.00           H  
ATOM    949 1HE  LYS A  56     224.675 215.365 215.514  1.00  0.00           H  
ATOM    950 2HE  LYS A  56     224.016 214.675 216.999  1.00  0.00           H  
ATOM    951 1HZ  LYS A  56     224.339 217.048 217.195  1.00  0.00           H  
ATOM    952 2HZ  LYS A  56     225.334 216.263 218.252  1.00  0.00           H  
ATOM    953 3HZ  LYS A  56     225.949 216.908 216.864  1.00  0.00           H  
ATOM    954  N   GLU A  57     229.098 209.642 215.814  1.00  0.00           N  
ATOM    955  CA  GLU A  57     230.454 209.161 215.570  1.00  0.00           C  
ATOM    956  C   GLU A  57     230.454 208.129 214.456  1.00  0.00           C  
ATOM    957  O   GLU A  57     231.340 208.122 213.596  1.00  0.00           O  
ATOM    958  CB  GLU A  57     231.052 208.557 216.843  1.00  0.00           C  
ATOM    959  CG  GLU A  57     231.360 209.571 217.935  1.00  0.00           C  
ATOM    960  CD  GLU A  57     231.879 208.935 219.194  1.00  0.00           C  
ATOM    961  OE1 GLU A  57     231.912 207.730 219.259  1.00  0.00           O  
ATOM    962  OE2 GLU A  57     232.243 209.656 220.094  1.00  0.00           O  
ATOM    963  H   GLU A  57     228.668 209.467 216.711  1.00  0.00           H  
ATOM    964  HA  GLU A  57     231.073 210.008 215.273  1.00  0.00           H  
ATOM    965 1HB  GLU A  57     230.363 207.821 217.255  1.00  0.00           H  
ATOM    966 2HB  GLU A  57     231.979 208.037 216.598  1.00  0.00           H  
ATOM    967 1HG  GLU A  57     232.105 210.275 217.564  1.00  0.00           H  
ATOM    968 2HG  GLU A  57     230.454 210.131 218.163  1.00  0.00           H  
ATOM    969  N   LEU A  58     229.439 207.273 214.459  1.00  0.00           N  
ATOM    970  CA  LEU A  58     229.306 206.231 213.461  1.00  0.00           C  
ATOM    971  C   LEU A  58     229.197 206.841 212.077  1.00  0.00           C  
ATOM    972  O   LEU A  58     229.916 206.451 211.154  1.00  0.00           O  
ATOM    973  CB  LEU A  58     228.056 205.387 213.780  1.00  0.00           C  
ATOM    974  CG  LEU A  58     227.783 204.120 212.929  1.00  0.00           C  
ATOM    975  CD1 LEU A  58     227.023 203.106 213.795  1.00  0.00           C  
ATOM    976  CD2 LEU A  58     226.936 204.478 211.701  1.00  0.00           C  
ATOM    977  H   LEU A  58     228.739 207.354 215.182  1.00  0.00           H  
ATOM    978  HA  LEU A  58     230.191 205.596 213.504  1.00  0.00           H  
ATOM    979 1HB  LEU A  58     228.118 205.052 214.814  1.00  0.00           H  
ATOM    980 2HB  LEU A  58     227.174 206.019 213.677  1.00  0.00           H  
ATOM    981  HG  LEU A  58     228.730 203.694 212.597  1.00  0.00           H  
ATOM    982 1HD1 LEU A  58     226.822 202.207 213.212  1.00  0.00           H  
ATOM    983 2HD1 LEU A  58     227.626 202.846 214.665  1.00  0.00           H  
ATOM    984 3HD1 LEU A  58     226.081 203.543 214.124  1.00  0.00           H  
ATOM    985 1HD2 LEU A  58     226.752 203.579 211.111  1.00  0.00           H  
ATOM    986 2HD2 LEU A  58     225.985 204.900 212.026  1.00  0.00           H  
ATOM    987 3HD2 LEU A  58     227.468 205.209 211.092  1.00  0.00           H  
ATOM    988  N   LEU A  59     228.306 207.811 211.936  1.00  0.00           N  
ATOM    989  CA  LEU A  59     228.069 208.413 210.645  1.00  0.00           C  
ATOM    990  C   LEU A  59     229.267 209.208 210.169  1.00  0.00           C  
ATOM    991  O   LEU A  59     229.594 209.172 208.983  1.00  0.00           O  
ATOM    992  CB  LEU A  59     226.818 209.288 210.691  1.00  0.00           C  
ATOM    993  CG  LEU A  59     226.395 209.955 209.362  1.00  0.00           C  
ATOM    994  CD1 LEU A  59     226.159 208.895 208.270  1.00  0.00           C  
ATOM    995  CD2 LEU A  59     225.119 210.741 209.602  1.00  0.00           C  
ATOM    996  H   LEU A  59     227.783 208.139 212.735  1.00  0.00           H  
ATOM    997  HA  LEU A  59     227.914 207.618 209.916  1.00  0.00           H  
ATOM    998 1HB  LEU A  59     225.981 208.679 211.029  1.00  0.00           H  
ATOM    999 2HB  LEU A  59     226.978 210.085 211.417  1.00  0.00           H  
ATOM   1000  HG  LEU A  59     227.186 210.625 209.023  1.00  0.00           H  
ATOM   1001 1HD1 LEU A  59     225.862 209.387 207.343  1.00  0.00           H  
ATOM   1002 2HD1 LEU A  59     227.078 208.333 208.103  1.00  0.00           H  
ATOM   1003 3HD1 LEU A  59     225.370 208.215 208.588  1.00  0.00           H  
ATOM   1004 1HD2 LEU A  59     224.806 211.220 208.673  1.00  0.00           H  
ATOM   1005 2HD2 LEU A  59     224.335 210.066 209.944  1.00  0.00           H  
ATOM   1006 3HD2 LEU A  59     225.298 211.503 210.361  1.00  0.00           H  
ATOM   1007  N   GLU A  60     229.936 209.921 211.072  1.00  0.00           N  
ATOM   1008  CA  GLU A  60     231.098 210.692 210.663  1.00  0.00           C  
ATOM   1009  C   GLU A  60     232.161 209.772 210.091  1.00  0.00           C  
ATOM   1010  O   GLU A  60     232.794 210.093 209.084  1.00  0.00           O  
ATOM   1011  CB  GLU A  60     231.666 211.482 211.844  1.00  0.00           C  
ATOM   1012  CG  GLU A  60     230.789 212.636 212.309  1.00  0.00           C  
ATOM   1013  CD  GLU A  60     231.338 213.338 213.519  1.00  0.00           C  
ATOM   1014  OE1 GLU A  60     232.326 212.886 214.048  1.00  0.00           O  
ATOM   1015  OE2 GLU A  60     230.770 214.328 213.917  1.00  0.00           O  
ATOM   1016  H   GLU A  60     229.651 209.937 212.041  1.00  0.00           H  
ATOM   1017  HA  GLU A  60     230.788 211.406 209.899  1.00  0.00           H  
ATOM   1018 1HB  GLU A  60     231.815 210.813 212.692  1.00  0.00           H  
ATOM   1019 2HB  GLU A  60     232.640 211.890 211.574  1.00  0.00           H  
ATOM   1020 1HG  GLU A  60     230.695 213.357 211.497  1.00  0.00           H  
ATOM   1021 2HG  GLU A  60     229.795 212.254 212.536  1.00  0.00           H  
ATOM   1022  N   ARG A  61     232.337 208.607 210.709  1.00  0.00           N  
ATOM   1023  CA  ARG A  61     233.322 207.670 210.212  1.00  0.00           C  
ATOM   1024  C   ARG A  61     232.953 207.176 208.823  1.00  0.00           C  
ATOM   1025  O   ARG A  61     233.826 207.031 207.966  1.00  0.00           O  
ATOM   1026  CB  ARG A  61     233.477 206.492 211.155  1.00  0.00           C  
ATOM   1027  CG  ARG A  61     234.592 205.538 210.779  1.00  0.00           C  
ATOM   1028  CD  ARG A  61     234.845 204.534 211.833  1.00  0.00           C  
ATOM   1029  NE  ARG A  61     235.960 203.666 211.482  1.00  0.00           N  
ATOM   1030  CZ  ARG A  61     236.474 202.704 212.272  1.00  0.00           C  
ATOM   1031  NH1 ARG A  61     235.966 202.485 213.465  1.00  0.00           N  
ATOM   1032  NH2 ARG A  61     237.493 201.979 211.844  1.00  0.00           N  
ATOM   1033  H   ARG A  61     231.793 208.363 211.524  1.00  0.00           H  
ATOM   1034  HA  ARG A  61     234.282 208.182 210.141  1.00  0.00           H  
ATOM   1035 1HB  ARG A  61     233.672 206.856 212.163  1.00  0.00           H  
ATOM   1036 2HB  ARG A  61     232.546 205.926 211.186  1.00  0.00           H  
ATOM   1037 1HG  ARG A  61     234.325 205.009 209.864  1.00  0.00           H  
ATOM   1038 2HG  ARG A  61     235.513 206.100 210.618  1.00  0.00           H  
ATOM   1039 1HD  ARG A  61     235.082 205.040 212.768  1.00  0.00           H  
ATOM   1040 2HD  ARG A  61     233.957 203.918 211.969  1.00  0.00           H  
ATOM   1041  HE  ARG A  61     236.386 203.792 210.573  1.00  0.00           H  
ATOM   1042 1HH1 ARG A  61     235.187 203.039 213.792  1.00  0.00           H  
ATOM   1043 2HH1 ARG A  61     236.354 201.763 214.054  1.00  0.00           H  
ATOM   1044 1HH2 ARG A  61     237.883 202.148 210.927  1.00  0.00           H  
ATOM   1045 2HH2 ARG A  61     237.881 201.257 212.433  1.00  0.00           H  
ATOM   1046  N   LEU A  62     231.665 206.927 208.590  1.00  0.00           N  
ATOM   1047  CA  LEU A  62     231.230 206.442 207.287  1.00  0.00           C  
ATOM   1048  C   LEU A  62     231.408 207.493 206.208  1.00  0.00           C  
ATOM   1049  O   LEU A  62     231.813 207.181 205.088  1.00  0.00           O  
ATOM   1050  CB  LEU A  62     229.739 206.073 207.307  1.00  0.00           C  
ATOM   1051  CG  LEU A  62     229.314 204.913 208.198  1.00  0.00           C  
ATOM   1052  CD1 LEU A  62     227.787 204.786 208.147  1.00  0.00           C  
ATOM   1053  CD2 LEU A  62     229.976 203.648 207.758  1.00  0.00           C  
ATOM   1054  H   LEU A  62     230.977 207.072 209.315  1.00  0.00           H  
ATOM   1055  HA  LEU A  62     231.802 205.548 207.042  1.00  0.00           H  
ATOM   1056 1HB  LEU A  62     229.170 206.943 207.631  1.00  0.00           H  
ATOM   1057 2HB  LEU A  62     229.430 205.820 206.293  1.00  0.00           H  
ATOM   1058  HG  LEU A  62     229.600 205.123 209.229  1.00  0.00           H  
ATOM   1059 1HD1 LEU A  62     227.469 203.958 208.781  1.00  0.00           H  
ATOM   1060 2HD1 LEU A  62     227.333 205.711 208.504  1.00  0.00           H  
ATOM   1061 3HD1 LEU A  62     227.472 204.598 207.121  1.00  0.00           H  
ATOM   1062 1HD2 LEU A  62     229.662 202.829 208.406  1.00  0.00           H  
ATOM   1063 2HD2 LEU A  62     229.691 203.427 206.729  1.00  0.00           H  
ATOM   1064 3HD2 LEU A  62     231.058 203.764 207.818  1.00  0.00           H  
ATOM   1065  N   LEU A  63     231.100 208.739 206.546  1.00  0.00           N  
ATOM   1066  CA  LEU A  63     231.180 209.825 205.576  1.00  0.00           C  
ATOM   1067  C   LEU A  63     232.616 210.235 205.228  1.00  0.00           C  
ATOM   1068  O   LEU A  63     232.903 210.533 204.064  1.00  0.00           O  
ATOM   1069  CB  LEU A  63     230.420 211.043 206.110  1.00  0.00           C  
ATOM   1070  CG  LEU A  63     228.889 210.891 206.264  1.00  0.00           C  
ATOM   1071  CD1 LEU A  63     228.351 212.118 206.973  1.00  0.00           C  
ATOM   1072  CD2 LEU A  63     228.227 210.725 204.905  1.00  0.00           C  
ATOM   1073  H   LEU A  63     230.805 208.943 207.490  1.00  0.00           H  
ATOM   1074  HA  LEU A  63     230.717 209.494 204.647  1.00  0.00           H  
ATOM   1075 1HB  LEU A  63     230.819 211.299 207.090  1.00  0.00           H  
ATOM   1076 2HB  LEU A  63     230.595 211.884 205.439  1.00  0.00           H  
ATOM   1077  HG  LEU A  63     228.670 210.013 206.872  1.00  0.00           H  
ATOM   1078 1HD1 LEU A  63     227.271 212.026 207.090  1.00  0.00           H  
ATOM   1079 2HD1 LEU A  63     228.815 212.203 207.955  1.00  0.00           H  
ATOM   1080 3HD1 LEU A  63     228.578 213.007 206.385  1.00  0.00           H  
ATOM   1081 1HD2 LEU A  63     227.150 210.619 205.035  1.00  0.00           H  
ATOM   1082 2HD2 LEU A  63     228.433 211.601 204.290  1.00  0.00           H  
ATOM   1083 3HD2 LEU A  63     228.622 209.836 204.414  1.00  0.00           H  
ATOM   1084  N   SER A  64     233.520 210.242 206.225  1.00  0.00           N  
ATOM   1085  CA  SER A  64     234.921 210.610 206.052  1.00  0.00           C  
ATOM   1086  C   SER A  64     235.729 209.384 205.638  1.00  0.00           C  
ATOM   1087  O   SER A  64     236.823 209.512 205.071  1.00  0.00           O  
ATOM   1088  OXT SER A  64     235.306 208.283 205.861  1.00  0.00           O  
ATOM   1089  CB  SER A  64     235.473 211.224 207.339  1.00  0.00           C  
ATOM   1090  OG  SER A  64     234.844 212.442 207.630  1.00  0.00           O  
ATOM   1091  H   SER A  64     233.191 209.974 207.142  1.00  0.00           H  
ATOM   1092  HA  SER A  64     234.988 211.351 205.254  1.00  0.00           H  
ATOM   1093 1HB  SER A  64     235.324 210.530 208.166  1.00  0.00           H  
ATOM   1094 2HB  SER A  64     236.545 211.384 207.235  1.00  0.00           H  
ATOM   1095  HG  SER A  64     234.207 212.586 206.926  1.00  0.00           H  
TER                                                                             
ATOM   1097  N   ASN B  65     183.001 230.367 188.548  1.00  0.00           N  
ATOM   1098  CA  ASN B  65     183.423 229.129 189.189  1.00  0.00           C  
ATOM   1099  C   ASN B  65     184.928 229.197 189.517  1.00  0.00           C  
ATOM   1100  O   ASN B  65     185.769 228.949 188.644  1.00  0.00           O  
ATOM   1101  CB  ASN B  65     183.087 227.917 188.292  1.00  0.00           C  
ATOM   1102  CG  ASN B  65     183.396 226.520 188.929  1.00  0.00           C  
ATOM   1103  OD1 ASN B  65     183.560 226.394 190.154  1.00  0.00           O  
ATOM   1104  ND2 ASN B  65     183.475 225.487 188.092  1.00  0.00           N  
ATOM   1105 1H   ASN B  65     182.025 230.318 188.337  1.00  0.00           H  
ATOM   1106 2H   ASN B  65     183.171 231.136 189.164  1.00  0.00           H  
ATOM   1107 3H   ASN B  65     183.518 230.498 187.702  1.00  0.00           H  
ATOM   1108  HA  ASN B  65     182.884 229.026 190.132  1.00  0.00           H  
ATOM   1109 1HB  ASN B  65     182.027 227.936 188.036  1.00  0.00           H  
ATOM   1110 2HB  ASN B  65     183.650 227.986 187.361  1.00  0.00           H  
ATOM   1111 1HD2 ASN B  65     183.671 224.571 188.444  1.00  0.00           H  
ATOM   1112 2HD2 ASN B  65     183.340 225.626 187.111  1.00  0.00           H  
ATOM   1113  N   LEU B  66     185.259 229.525 190.776  1.00  0.00           N  
ATOM   1114  CA  LEU B  66     186.645 229.634 191.242  1.00  0.00           C  
ATOM   1115  C   LEU B  66     187.136 228.286 191.753  1.00  0.00           C  
ATOM   1116  O   LEU B  66     186.345 227.517 192.304  1.00  0.00           O  
ATOM   1117  CB  LEU B  66     186.727 230.668 192.362  1.00  0.00           C  
ATOM   1118  CG  LEU B  66     186.243 232.077 192.010  1.00  0.00           C  
ATOM   1119  CD1 LEU B  66     186.307 232.937 193.253  1.00  0.00           C  
ATOM   1120  CD2 LEU B  66     187.104 232.664 190.899  1.00  0.00           C  
ATOM   1121  H   LEU B  66     184.507 229.703 191.425  1.00  0.00           H  
ATOM   1122  HA  LEU B  66     187.266 229.961 190.408  1.00  0.00           H  
ATOM   1123 1HB  LEU B  66     186.132 230.317 193.203  1.00  0.00           H  
ATOM   1124 2HB  LEU B  66     187.765 230.748 192.686  1.00  0.00           H  
ATOM   1125  HG  LEU B  66     185.207 232.032 191.673  1.00  0.00           H  
ATOM   1126 1HD1 LEU B  66     185.965 233.944 193.016  1.00  0.00           H  
ATOM   1127 2HD1 LEU B  66     185.668 232.509 194.025  1.00  0.00           H  
ATOM   1128 3HD1 LEU B  66     187.334 232.979 193.613  1.00  0.00           H  
ATOM   1129 1HD2 LEU B  66     186.751 233.666 190.655  1.00  0.00           H  
ATOM   1130 2HD2 LEU B  66     188.142 232.715 191.231  1.00  0.00           H  
ATOM   1131 3HD2 LEU B  66     187.038 232.031 190.014  1.00  0.00           H  
ATOM   1132  N   CYS B  67     188.441 228.013 191.589  1.00  0.00           N  
ATOM   1133  CA  CYS B  67     189.075 226.786 192.070  1.00  0.00           C  
ATOM   1134  C   CYS B  67     189.151 226.760 193.588  1.00  0.00           C  
ATOM   1135  O   CYS B  67     189.471 227.775 194.221  1.00  0.00           O  
ATOM   1136  CB  CYS B  67     190.487 226.632 191.487  1.00  0.00           C  
ATOM   1137  SG  CYS B  67     190.540 226.363 189.708  1.00  0.00           S  
ATOM   1138  H   CYS B  67     189.003 228.700 191.106  1.00  0.00           H  
ATOM   1139  HA  CYS B  67     188.475 225.936 191.746  1.00  0.00           H  
ATOM   1140 1HB  CYS B  67     191.071 227.527 191.705  1.00  0.00           H  
ATOM   1141 2HB  CYS B  67     190.989 225.790 191.965  1.00  0.00           H  
ATOM   1142  N   PRO B  68     188.936 225.595 194.208  1.00  0.00           N  
ATOM   1143  CA  PRO B  68     188.899 225.375 195.634  1.00  0.00           C  
ATOM   1144  C   PRO B  68     190.279 225.375 196.261  1.00  0.00           C  
ATOM   1145  O   PRO B  68     190.668 224.424 196.929  1.00  0.00           O  
ATOM   1146  CB  PRO B  68     188.255 223.988 195.718  1.00  0.00           C  
ATOM   1147  CG  PRO B  68     188.732 223.289 194.475  1.00  0.00           C  
ATOM   1148  CD  PRO B  68     188.720 224.370 193.412  1.00  0.00           C  
ATOM   1149  HA  PRO B  68     188.267 226.143 196.102  1.00  0.00           H  
ATOM   1150 1HB  PRO B  68     188.571 223.482 196.642  1.00  0.00           H  
ATOM   1151 2HB  PRO B  68     187.161 224.084 195.762  1.00  0.00           H  
ATOM   1152 1HG  PRO B  68     189.734 222.865 194.638  1.00  0.00           H  
ATOM   1153 2HG  PRO B  68     188.067 222.448 194.233  1.00  0.00           H  
ATOM   1154 1HD  PRO B  68     189.538 224.192 192.698  1.00  0.00           H  
ATOM   1155 2HD  PRO B  68     187.748 224.368 192.897  1.00  0.00           H  
ATOM   1156  N   PHE B  69     191.013 226.460 196.092  1.00  0.00           N  
ATOM   1157  CA  PHE B  69     192.315 226.535 196.720  1.00  0.00           C  
ATOM   1158  C   PHE B  69     192.132 226.753 198.201  1.00  0.00           C  
ATOM   1159  O   PHE B  69     192.958 226.341 199.010  1.00  0.00           O  
ATOM   1160  CB  PHE B  69     193.186 227.614 196.099  1.00  0.00           C  
ATOM   1161  CG  PHE B  69     193.767 227.205 194.786  1.00  0.00           C  
ATOM   1162  CD1 PHE B  69     193.389 227.814 193.618  1.00  0.00           C  
ATOM   1163  CD2 PHE B  69     194.698 226.192 194.726  1.00  0.00           C  
ATOM   1164  CE1 PHE B  69     193.938 227.425 192.419  1.00  0.00           C  
ATOM   1165  CE2 PHE B  69     195.246 225.802 193.531  1.00  0.00           C  
ATOM   1166  CZ  PHE B  69     194.865 226.421 192.375  1.00  0.00           C  
ATOM   1167  H   PHE B  69     190.690 227.239 195.536  1.00  0.00           H  
ATOM   1168  HA  PHE B  69     192.821 225.578 196.585  1.00  0.00           H  
ATOM   1169 1HB  PHE B  69     192.597 228.518 195.953  1.00  0.00           H  
ATOM   1170 2HB  PHE B  69     194.000 227.860 196.779  1.00  0.00           H  
ATOM   1171  HD1 PHE B  69     192.648 228.612 193.649  1.00  0.00           H  
ATOM   1172  HD2 PHE B  69     195.001 225.699 195.650  1.00  0.00           H  
ATOM   1173  HE1 PHE B  69     193.635 227.918 191.496  1.00  0.00           H  
ATOM   1174  HE2 PHE B  69     195.984 225.000 193.501  1.00  0.00           H  
ATOM   1175  HZ  PHE B  69     195.296 226.117 191.422  1.00  0.00           H  
ATOM   1176  N   GLY B  70     191.003 227.336 198.573  1.00  0.00           N  
ATOM   1177  CA  GLY B  70     190.692 227.572 199.972  1.00  0.00           C  
ATOM   1178  C   GLY B  70     190.430 226.263 200.722  1.00  0.00           C  
ATOM   1179  O   GLY B  70     190.348 226.251 201.947  1.00  0.00           O  
ATOM   1180  H   GLY B  70     190.342 227.624 197.866  1.00  0.00           H  
ATOM   1181 1HA  GLY B  70     191.520 228.102 200.444  1.00  0.00           H  
ATOM   1182 2HA  GLY B  70     189.816 228.214 200.046  1.00  0.00           H  
ATOM   1183  N   GLU B  71     190.279 225.159 199.993  1.00  0.00           N  
ATOM   1184  CA  GLU B  71     190.069 223.867 200.624  1.00  0.00           C  
ATOM   1185  C   GLU B  71     191.391 223.120 200.749  1.00  0.00           C  
ATOM   1186  O   GLU B  71     191.447 222.018 201.295  1.00  0.00           O  
ATOM   1187  CB  GLU B  71     189.066 223.037 199.825  1.00  0.00           C  
ATOM   1188  CG  GLU B  71     187.661 223.628 199.773  1.00  0.00           C  
ATOM   1189  CD  GLU B  71     186.698 222.789 198.971  1.00  0.00           C  
ATOM   1190  OE1 GLU B  71     187.142 221.870 198.325  1.00  0.00           O  
ATOM   1191  OE2 GLU B  71     185.524 223.067 199.003  1.00  0.00           O  
ATOM   1192  H   GLU B  71     190.311 225.215 198.985  1.00  0.00           H  
ATOM   1193  HA  GLU B  71     189.667 224.032 201.624  1.00  0.00           H  
ATOM   1194 1HB  GLU B  71     189.421 222.925 198.800  1.00  0.00           H  
ATOM   1195 2HB  GLU B  71     188.994 222.039 200.257  1.00  0.00           H  
ATOM   1196 1HG  GLU B  71     187.281 223.724 200.789  1.00  0.00           H  
ATOM   1197 2HG  GLU B  71     187.714 224.626 199.339  1.00  0.00           H  
ATOM   1198  N   VAL B  72     192.450 223.720 200.213  1.00  0.00           N  
ATOM   1199  CA  VAL B  72     193.774 223.125 200.195  1.00  0.00           C  
ATOM   1200  C   VAL B  72     194.728 223.883 201.088  1.00  0.00           C  
ATOM   1201  O   VAL B  72     195.368 223.308 201.962  1.00  0.00           O  
ATOM   1202  CB  VAL B  72     194.335 223.137 198.769  1.00  0.00           C  
ATOM   1203  CG1 VAL B  72     195.746 222.602 198.758  1.00  0.00           C  
ATOM   1204  CG2 VAL B  72     193.441 222.311 197.867  1.00  0.00           C  
ATOM   1205  H   VAL B  72     192.316 224.633 199.802  1.00  0.00           H  
ATOM   1206  HA  VAL B  72     193.694 222.092 200.534  1.00  0.00           H  
ATOM   1207  HB  VAL B  72     194.370 224.166 198.410  1.00  0.00           H  
ATOM   1208 1HG1 VAL B  72     196.133 222.616 197.738  1.00  0.00           H  
ATOM   1209 2HG1 VAL B  72     196.376 223.224 199.393  1.00  0.00           H  
ATOM   1210 3HG1 VAL B  72     195.750 221.579 199.132  1.00  0.00           H  
ATOM   1211 1HG2 VAL B  72     193.840 222.320 196.853  1.00  0.00           H  
ATOM   1212 2HG2 VAL B  72     193.403 221.285 198.233  1.00  0.00           H  
ATOM   1213 3HG2 VAL B  72     192.436 222.733 197.865  1.00  0.00           H  
ATOM   1214  N   PHE B  73     194.832 225.176 200.848  1.00  0.00           N  
ATOM   1215  CA  PHE B  73     195.749 226.029 201.592  1.00  0.00           C  
ATOM   1216  C   PHE B  73     195.235 226.401 202.992  1.00  0.00           C  
ATOM   1217  O   PHE B  73     196.025 226.566 203.918  1.00  0.00           O  
ATOM   1218  CB  PHE B  73     196.050 227.280 200.770  1.00  0.00           C  
ATOM   1219  CG  PHE B  73     196.957 226.991 199.625  1.00  0.00           C  
ATOM   1220  CD1 PHE B  73     198.316 227.107 199.771  1.00  0.00           C  
ATOM   1221  CD2 PHE B  73     196.462 226.570 198.413  1.00  0.00           C  
ATOM   1222  CE1 PHE B  73     199.161 226.814 198.739  1.00  0.00           C  
ATOM   1223  CE2 PHE B  73     197.313 226.277 197.379  1.00  0.00           C  
ATOM   1224  CZ  PHE B  73     198.658 226.400 197.545  1.00  0.00           C  
ATOM   1225  H   PHE B  73     194.257 225.585 200.125  1.00  0.00           H  
ATOM   1226  HA  PHE B  73     196.676 225.478 201.760  1.00  0.00           H  
ATOM   1227 1HB  PHE B  73     195.119 227.699 200.390  1.00  0.00           H  
ATOM   1228 2HB  PHE B  73     196.511 228.033 201.408  1.00  0.00           H  
ATOM   1229  HD1 PHE B  73     198.723 227.438 200.727  1.00  0.00           H  
ATOM   1230  HD2 PHE B  73     195.385 226.471 198.276  1.00  0.00           H  
ATOM   1231  HE1 PHE B  73     200.239 226.912 198.872  1.00  0.00           H  
ATOM   1232  HE2 PHE B  73     196.911 225.946 196.422  1.00  0.00           H  
ATOM   1233  HZ  PHE B  73     199.331 226.168 196.720  1.00  0.00           H  
ATOM   1234  N   ASN B  74     193.910 226.520 203.128  1.00  0.00           N  
ATOM   1235  CA  ASN B  74     193.224 226.888 204.370  1.00  0.00           C  
ATOM   1236  C   ASN B  74     192.512 225.693 205.013  1.00  0.00           C  
ATOM   1237  O   ASN B  74     191.579 225.865 205.797  1.00  0.00           O  
ATOM   1238  CB  ASN B  74     192.250 228.038 204.103  1.00  0.00           C  
ATOM   1239  CG  ASN B  74     192.890 229.409 204.213  1.00  0.00           C  
ATOM   1240  OD1 ASN B  74     193.454 229.738 205.273  1.00  0.00           O  
ATOM   1241  ND2 ASN B  74     192.822 230.212 203.170  1.00  0.00           N  
ATOM   1242  H   ASN B  74     193.363 226.338 202.299  1.00  0.00           H  
ATOM   1243  HA  ASN B  74     193.972 227.217 205.094  1.00  0.00           H  
ATOM   1244 1HB  ASN B  74     191.830 227.934 203.102  1.00  0.00           H  
ATOM   1245 2HB  ASN B  74     191.424 227.987 204.812  1.00  0.00           H  
ATOM   1246 1HD2 ASN B  74     193.235 231.123 203.212  1.00  0.00           H  
ATOM   1247 2HD2 ASN B  74     192.359 229.911 202.337  1.00  0.00           H  
ATOM   1248  N   ALA B  75     192.959 224.460 204.705  1.00  0.00           N  
ATOM   1249  CA  ALA B  75     192.385 223.231 205.253  1.00  0.00           C  
ATOM   1250  C   ALA B  75     192.549 223.189 206.767  1.00  0.00           C  
ATOM   1251  O   ALA B  75     193.567 223.632 207.299  1.00  0.00           O  
ATOM   1252  CB  ALA B  75     193.049 222.023 204.623  1.00  0.00           C  
ATOM   1253  H   ALA B  75     193.734 224.396 204.059  1.00  0.00           H  
ATOM   1254  HA  ALA B  75     191.322 223.218 205.014  1.00  0.00           H  
ATOM   1255 1HB  ALA B  75     192.615 221.113 205.037  1.00  0.00           H  
ATOM   1256 2HB  ALA B  75     192.890 222.042 203.544  1.00  0.00           H  
ATOM   1257 3HB  ALA B  75     194.117 222.044 204.833  1.00  0.00           H  
ATOM   1258  N   THR B  76     191.551 222.653 207.458  1.00  0.00           N  
ATOM   1259  CA  THR B  76     191.609 222.584 208.910  1.00  0.00           C  
ATOM   1260  C   THR B  76     192.688 221.631 209.361  1.00  0.00           C  
ATOM   1261  O   THR B  76     193.345 221.850 210.380  1.00  0.00           O  
ATOM   1262  CB  THR B  76     190.268 222.119 209.492  1.00  0.00           C  
ATOM   1263  OG1 THR B  76     189.951 220.825 208.967  1.00  0.00           O  
ATOM   1264  CG2 THR B  76     189.170 223.095 209.117  1.00  0.00           C  
ATOM   1265  H   THR B  76     190.739 222.288 206.980  1.00  0.00           H  
ATOM   1266  HA  THR B  76     191.824 223.581 209.295  1.00  0.00           H  
ATOM   1267  HB  THR B  76     190.343 222.060 210.577  1.00  0.00           H  
ATOM   1268  HG1 THR B  76     190.648 220.543 208.371  1.00  0.00           H  
ATOM   1269 1HG2 THR B  76     188.222 222.756 209.535  1.00  0.00           H  
ATOM   1270 2HG2 THR B  76     189.409 224.082 209.513  1.00  0.00           H  
ATOM   1271 3HG2 THR B  76     189.087 223.151 208.032  1.00  0.00           H  
ATOM   1272  N   ARG B  77     192.881 220.572 208.598  1.00  0.00           N  
ATOM   1273  CA  ARG B  77     193.905 219.606 208.921  1.00  0.00           C  
ATOM   1274  C   ARG B  77     194.615 219.129 207.678  1.00  0.00           C  
ATOM   1275  O   ARG B  77     193.985 218.800 206.675  1.00  0.00           O  
ATOM   1276  CB  ARG B  77     193.304 218.421 209.655  1.00  0.00           C  
ATOM   1277  CG  ARG B  77     194.299 217.352 210.071  1.00  0.00           C  
ATOM   1278  CD  ARG B  77     193.658 216.282 210.864  1.00  0.00           C  
ATOM   1279  NE  ARG B  77     193.216 216.762 212.166  1.00  0.00           N  
ATOM   1280  CZ  ARG B  77     192.455 216.060 213.031  1.00  0.00           C  
ATOM   1281  NH1 ARG B  77     192.054 214.845 212.727  1.00  0.00           N  
ATOM   1282  NH2 ARG B  77     192.111 216.596 214.189  1.00  0.00           N  
ATOM   1283  H   ARG B  77     192.310 220.428 207.777  1.00  0.00           H  
ATOM   1284  HA  ARG B  77     194.638 220.084 209.571  1.00  0.00           H  
ATOM   1285 1HB  ARG B  77     192.800 218.769 210.555  1.00  0.00           H  
ATOM   1286 2HB  ARG B  77     192.554 217.944 209.024  1.00  0.00           H  
ATOM   1287 1HG  ARG B  77     194.740 216.901 209.182  1.00  0.00           H  
ATOM   1288 2HG  ARG B  77     195.085 217.803 210.678  1.00  0.00           H  
ATOM   1289 1HD  ARG B  77     192.788 215.903 210.327  1.00  0.00           H  
ATOM   1290 2HD  ARG B  77     194.368 215.472 211.023  1.00  0.00           H  
ATOM   1291  HE  ARG B  77     193.499 217.692 212.445  1.00  0.00           H  
ATOM   1292 1HH1 ARG B  77     192.315 214.434 211.842  1.00  0.00           H  
ATOM   1293 2HH1 ARG B  77     191.484 214.324 213.378  1.00  0.00           H  
ATOM   1294 1HH2 ARG B  77     192.418 217.530 214.425  1.00  0.00           H  
ATOM   1295 2HH2 ARG B  77     191.541 216.073 214.838  1.00  0.00           H  
ATOM   1296  N   PHE B  78     195.926 219.049 207.765  1.00  0.00           N  
ATOM   1297  CA  PHE B  78     196.732 218.493 206.700  1.00  0.00           C  
ATOM   1298  C   PHE B  78     197.059 217.054 206.985  1.00  0.00           C  
ATOM   1299  O   PHE B  78     197.142 216.647 208.141  1.00  0.00           O  
ATOM   1300  CB  PHE B  78     198.009 219.288 206.502  1.00  0.00           C  
ATOM   1301  CG  PHE B  78     197.870 220.504 205.662  1.00  0.00           C  
ATOM   1302  CD1 PHE B  78     196.924 221.470 205.907  1.00  0.00           C  
ATOM   1303  CD2 PHE B  78     198.725 220.677 204.600  1.00  0.00           C  
ATOM   1304  CE1 PHE B  78     196.833 222.567 205.094  1.00  0.00           C  
ATOM   1305  CE2 PHE B  78     198.635 221.771 203.795  1.00  0.00           C  
ATOM   1306  CZ  PHE B  78     197.686 222.716 204.040  1.00  0.00           C  
ATOM   1307  H   PHE B  78     196.380 219.387 208.601  1.00  0.00           H  
ATOM   1308  HA  PHE B  78     196.158 218.534 205.773  1.00  0.00           H  
ATOM   1309 1HB  PHE B  78     198.396 219.602 207.470  1.00  0.00           H  
ATOM   1310 2HB  PHE B  78     198.764 218.654 206.038  1.00  0.00           H  
ATOM   1311  HD1 PHE B  78     196.248 221.351 206.755  1.00  0.00           H  
ATOM   1312  HD2 PHE B  78     199.485 219.919 204.405  1.00  0.00           H  
ATOM   1313  HE1 PHE B  78     196.077 223.328 205.287  1.00  0.00           H  
ATOM   1314  HE2 PHE B  78     199.320 221.892 202.955  1.00  0.00           H  
ATOM   1315  HZ  PHE B  78     197.608 223.589 203.393  1.00  0.00           H  
ATOM   1316  N   ALA B  79     197.226 216.288 205.929  1.00  0.00           N  
ATOM   1317  CA  ALA B  79     197.582 214.891 206.033  1.00  0.00           C  
ATOM   1318  C   ALA B  79     199.019 214.726 206.466  1.00  0.00           C  
ATOM   1319  O   ALA B  79     199.851 215.612 206.262  1.00  0.00           O  
ATOM   1320  CB  ALA B  79     197.366 214.194 204.706  1.00  0.00           C  
ATOM   1321  H   ALA B  79     197.098 216.697 205.014  1.00  0.00           H  
ATOM   1322  HA  ALA B  79     196.938 214.432 206.783  1.00  0.00           H  
ATOM   1323 1HB  ALA B  79     197.639 213.143 204.799  1.00  0.00           H  
ATOM   1324 2HB  ALA B  79     196.318 214.273 204.420  1.00  0.00           H  
ATOM   1325 3HB  ALA B  79     197.986 214.664 203.944  1.00  0.00           H  
ATOM   1326  N   SER B  80     199.303 213.581 207.051  1.00  0.00           N  
ATOM   1327  CA  SER B  80     200.652 213.218 207.398  1.00  0.00           C  
ATOM   1328  C   SER B  80     201.428 212.935 206.129  1.00  0.00           C  
ATOM   1329  O   SER B  80     200.850 212.563 205.111  1.00  0.00           O  
ATOM   1330  CB  SER B  80     200.597 212.020 208.300  1.00  0.00           C  
ATOM   1331  OG  SER B  80     200.022 210.935 207.638  1.00  0.00           O  
ATOM   1332  H   SER B  80     198.552 212.940 207.261  1.00  0.00           H  
ATOM   1333  HA  SER B  80     201.111 214.056 207.925  1.00  0.00           H  
ATOM   1334 1HB  SER B  80     201.604 211.764 208.626  1.00  0.00           H  
ATOM   1335 2HB  SER B  80     200.016 212.261 209.190  1.00  0.00           H  
ATOM   1336  HG  SER B  80     199.806 211.247 206.756  1.00  0.00           H  
ATOM   1337  N   VAL B  81     202.740 213.075 206.176  1.00  0.00           N  
ATOM   1338  CA  VAL B  81     203.519 212.909 204.962  1.00  0.00           C  
ATOM   1339  C   VAL B  81     203.519 211.495 204.421  1.00  0.00           C  
ATOM   1340  O   VAL B  81     203.639 211.306 203.219  1.00  0.00           O  
ATOM   1341  CB  VAL B  81     204.955 213.402 205.167  1.00  0.00           C  
ATOM   1342  CG1 VAL B  81     205.742 212.444 206.013  1.00  0.00           C  
ATOM   1343  CG2 VAL B  81     205.613 213.601 203.805  1.00  0.00           C  
ATOM   1344  H   VAL B  81     203.214 213.296 207.040  1.00  0.00           H  
ATOM   1345  HA  VAL B  81     203.059 213.503 204.171  1.00  0.00           H  
ATOM   1346  HB  VAL B  81     204.931 214.347 205.709  1.00  0.00           H  
ATOM   1347 1HG1 VAL B  81     206.757 212.821 206.142  1.00  0.00           H  
ATOM   1348 2HG1 VAL B  81     205.266 212.345 206.988  1.00  0.00           H  
ATOM   1349 3HG1 VAL B  81     205.776 211.471 205.524  1.00  0.00           H  
ATOM   1350 1HG2 VAL B  81     206.636 213.953 203.943  1.00  0.00           H  
ATOM   1351 2HG2 VAL B  81     205.625 212.655 203.264  1.00  0.00           H  
ATOM   1352 3HG2 VAL B  81     205.050 214.339 203.233  1.00  0.00           H  
ATOM   1353  N   TYR B  82     203.392 210.490 205.272  1.00  0.00           N  
ATOM   1354  CA  TYR B  82     203.409 209.120 204.762  1.00  0.00           C  
ATOM   1355  C   TYR B  82     202.155 208.800 203.952  1.00  0.00           C  
ATOM   1356  O   TYR B  82     202.114 207.801 203.241  1.00  0.00           O  
ATOM   1357  CB  TYR B  82     203.573 208.103 205.884  1.00  0.00           C  
ATOM   1358  CG  TYR B  82     202.314 207.671 206.513  1.00  0.00           C  
ATOM   1359  CD1 TYR B  82     201.689 206.530 206.075  1.00  0.00           C  
ATOM   1360  CD2 TYR B  82     201.773 208.404 207.510  1.00  0.00           C  
ATOM   1361  CE1 TYR B  82     200.516 206.127 206.656  1.00  0.00           C  
ATOM   1362  CE2 TYR B  82     200.603 208.011 208.091  1.00  0.00           C  
ATOM   1363  CZ  TYR B  82     199.976 206.881 207.670  1.00  0.00           C  
ATOM   1364  OH  TYR B  82     198.802 206.507 208.261  1.00  0.00           O  
ATOM   1365  H   TYR B  82     203.284 210.645 206.264  1.00  0.00           H  
ATOM   1366  HA  TYR B  82     204.256 209.014 204.084  1.00  0.00           H  
ATOM   1367 1HB  TYR B  82     204.074 207.214 205.499  1.00  0.00           H  
ATOM   1368 2HB  TYR B  82     204.207 208.522 206.665  1.00  0.00           H  
ATOM   1369  HD1 TYR B  82     202.125 205.946 205.265  1.00  0.00           H  
ATOM   1370  HD2 TYR B  82     202.271 209.312 207.851  1.00  0.00           H  
ATOM   1371  HE1 TYR B  82     200.019 205.222 206.309  1.00  0.00           H  
ATOM   1372  HE2 TYR B  82     200.167 208.605 208.895  1.00  0.00           H  
ATOM   1373  HH  TYR B  82     198.570 207.144 208.941  1.00  0.00           H  
ATOM   1374  N   ALA B  83     201.106 209.604 204.109  1.00  0.00           N  
ATOM   1375  CA  ALA B  83     199.831 209.347 203.453  1.00  0.00           C  
ATOM   1376  C   ALA B  83     199.229 210.635 202.926  1.00  0.00           C  
ATOM   1377  O   ALA B  83     198.078 210.951 203.217  1.00  0.00           O  
ATOM   1378  CB  ALA B  83     198.869 208.704 204.430  1.00  0.00           C  
ATOM   1379  H   ALA B  83     201.200 210.417 204.702  1.00  0.00           H  
ATOM   1380  HA  ALA B  83     200.009 208.662 202.624  1.00  0.00           H  
ATOM   1381 1HB  ALA B  83     197.918 208.515 203.933  1.00  0.00           H  
ATOM   1382 2HB  ALA B  83     199.287 207.762 204.785  1.00  0.00           H  
ATOM   1383 3HB  ALA B  83     198.710 209.371 205.275  1.00  0.00           H  
ATOM   1384  N   TRP B  84     199.995 211.358 202.127  1.00  0.00           N  
ATOM   1385  CA  TRP B  84     199.605 212.683 201.661  1.00  0.00           C  
ATOM   1386  C   TRP B  84     198.291 212.684 200.916  1.00  0.00           C  
ATOM   1387  O   TRP B  84     197.914 211.697 200.287  1.00  0.00           O  
ATOM   1388  CB  TRP B  84     200.706 213.263 200.798  1.00  0.00           C  
ATOM   1389  CG  TRP B  84     201.311 212.290 199.893  1.00  0.00           C  
ATOM   1390  CD1 TRP B  84     202.349 211.490 200.204  1.00  0.00           C  
ATOM   1391  CD2 TRP B  84     200.984 212.002 198.532  1.00  0.00           C  
ATOM   1392  NE1 TRP B  84     202.685 210.720 199.160  1.00  0.00           N  
ATOM   1393  CE2 TRP B  84     201.866 211.017 198.113  1.00  0.00           C  
ATOM   1394  CE3 TRP B  84     200.043 212.492 197.649  1.00  0.00           C  
ATOM   1395  CZ2 TRP B  84     201.840 210.513 196.851  1.00  0.00           C  
ATOM   1396  CZ3 TRP B  84     200.018 211.980 196.372  1.00  0.00           C  
ATOM   1397  CH2 TRP B  84     200.892 211.019 195.986  1.00  0.00           C  
ATOM   1398  H   TRP B  84     200.882 210.974 201.832  1.00  0.00           H  
ATOM   1399  HA  TRP B  84     199.458 213.325 202.529  1.00  0.00           H  
ATOM   1400 1HB  TRP B  84     200.307 214.084 200.202  1.00  0.00           H  
ATOM   1401 2HB  TRP B  84     201.490 213.672 201.435  1.00  0.00           H  
ATOM   1402  HD1 TRP B  84     202.851 211.468 201.170  1.00  0.00           H  
ATOM   1403  HE1 TRP B  84     203.425 210.032 199.150  1.00  0.00           H  
ATOM   1404  HE3 TRP B  84     199.336 213.263 197.953  1.00  0.00           H  
ATOM   1405  HZ2 TRP B  84     202.534 209.738 196.522  1.00  0.00           H  
ATOM   1406  HZ3 TRP B  84     199.275 212.369 195.676  1.00  0.00           H  
ATOM   1407  HH2 TRP B  84     200.842 210.639 194.965  1.00  0.00           H  
ATOM   1408  N   ASN B  85     197.575 213.796 201.017  1.00  0.00           N  
ATOM   1409  CA  ASN B  85     196.253 213.913 200.427  1.00  0.00           C  
ATOM   1410  C   ASN B  85     196.250 214.596 199.076  1.00  0.00           C  
ATOM   1411  O   ASN B  85     196.611 215.767 198.971  1.00  0.00           O  
ATOM   1412  CB  ASN B  85     195.317 214.640 201.358  1.00  0.00           C  
ATOM   1413  CG  ASN B  85     193.937 214.679 200.817  1.00  0.00           C  
ATOM   1414  OD1 ASN B  85     193.590 213.869 199.950  1.00  0.00           O  
ATOM   1415  ND2 ASN B  85     193.137 215.594 201.296  1.00  0.00           N  
ATOM   1416  H   ASN B  85     197.962 214.583 201.519  1.00  0.00           H  
ATOM   1417  HA  ASN B  85     195.861 212.910 200.254  1.00  0.00           H  
ATOM   1418 1HB  ASN B  85     195.312 214.144 202.330  1.00  0.00           H  
ATOM   1419 2HB  ASN B  85     195.675 215.658 201.512  1.00  0.00           H  
ATOM   1420 1HD2 ASN B  85     192.197 215.660 200.962  1.00  0.00           H  
ATOM   1421 2HD2 ASN B  85     193.465 216.228 201.996  1.00  0.00           H  
ATOM   1422  N   ARG B  86     195.858 213.868 198.038  1.00  0.00           N  
ATOM   1423  CA  ARG B  86     195.804 214.441 196.701  1.00  0.00           C  
ATOM   1424  C   ARG B  86     194.433 214.991 196.346  1.00  0.00           C  
ATOM   1425  O   ARG B  86     193.481 214.236 196.149  1.00  0.00           O  
ATOM   1426  CB  ARG B  86     196.169 213.416 195.652  1.00  0.00           C  
ATOM   1427  CG  ARG B  86     195.889 213.880 194.236  1.00  0.00           C  
ATOM   1428  CD  ARG B  86     196.565 213.072 193.224  1.00  0.00           C  
ATOM   1429  NE  ARG B  86     197.949 213.418 193.127  1.00  0.00           N  
ATOM   1430  CZ  ARG B  86     198.760 213.053 192.124  1.00  0.00           C  
ATOM   1431  NH1 ARG B  86     198.303 212.313 191.130  1.00  0.00           N  
ATOM   1432  NH2 ARG B  86     200.012 213.448 192.131  1.00  0.00           N  
ATOM   1433  H   ARG B  86     195.593 212.903 198.171  1.00  0.00           H  
ATOM   1434  HA  ARG B  86     196.524 215.259 196.646  1.00  0.00           H  
ATOM   1435 1HB  ARG B  86     197.228 213.175 195.732  1.00  0.00           H  
ATOM   1436 2HB  ARG B  86     195.610 212.498 195.831  1.00  0.00           H  
ATOM   1437 1HG  ARG B  86     194.818 213.825 194.040  1.00  0.00           H  
ATOM   1438 2HG  ARG B  86     196.228 214.910 194.117  1.00  0.00           H  
ATOM   1439 1HD  ARG B  86     196.488 212.018 193.489  1.00  0.00           H  
ATOM   1440 2HD  ARG B  86     196.097 213.237 192.254  1.00  0.00           H  
ATOM   1441  HE  ARG B  86     198.347 213.979 193.869  1.00  0.00           H  
ATOM   1442 1HH1 ARG B  86     197.337 212.018 191.122  1.00  0.00           H  
ATOM   1443 2HH1 ARG B  86     198.920 212.042 190.378  1.00  0.00           H  
ATOM   1444 1HH2 ARG B  86     200.357 214.022 192.888  1.00  0.00           H  
ATOM   1445 2HH2 ARG B  86     200.631 213.178 191.380  1.00  0.00           H  
ATOM   1446  N   LYS B  87     194.347 216.305 196.221  1.00  0.00           N  
ATOM   1447  CA  LYS B  87     193.109 216.967 195.848  1.00  0.00           C  
ATOM   1448  C   LYS B  87     193.146 217.312 194.367  1.00  0.00           C  
ATOM   1449  O   LYS B  87     194.042 218.022 193.911  1.00  0.00           O  
ATOM   1450  CB  LYS B  87     192.912 218.233 196.688  1.00  0.00           C  
ATOM   1451  CG  LYS B  87     191.680 219.078 196.337  1.00  0.00           C  
ATOM   1452  CD  LYS B  87     190.381 218.408 196.767  1.00  0.00           C  
ATOM   1453  CE  LYS B  87     189.181 219.317 196.506  1.00  0.00           C  
ATOM   1454  NZ  LYS B  87     187.901 218.688 196.935  1.00  0.00           N  
ATOM   1455  H   LYS B  87     195.172 216.863 196.391  1.00  0.00           H  
ATOM   1456  HA  LYS B  87     192.281 216.285 196.041  1.00  0.00           H  
ATOM   1457 1HB  LYS B  87     192.828 217.962 197.741  1.00  0.00           H  
ATOM   1458 2HB  LYS B  87     193.786 218.878 196.585  1.00  0.00           H  
ATOM   1459 1HG  LYS B  87     191.751 220.047 196.832  1.00  0.00           H  
ATOM   1460 2HG  LYS B  87     191.646 219.241 195.260  1.00  0.00           H  
ATOM   1461 1HD  LYS B  87     190.252 217.477 196.214  1.00  0.00           H  
ATOM   1462 2HD  LYS B  87     190.427 218.175 197.831  1.00  0.00           H  
ATOM   1463 1HE  LYS B  87     189.311 220.254 197.046  1.00  0.00           H  
ATOM   1464 2HE  LYS B  87     189.121 219.543 195.441  1.00  0.00           H  
ATOM   1465 1HZ  LYS B  87     187.136 219.319 196.745  1.00  0.00           H  
ATOM   1466 2HZ  LYS B  87     187.762 217.827 196.426  1.00  0.00           H  
ATOM   1467 3HZ  LYS B  87     187.938 218.491 197.925  1.00  0.00           H  
ATOM   1468  N   ARG B  88     192.190 216.809 193.600  1.00  0.00           N  
ATOM   1469  CA  ARG B  88     192.191 217.093 192.171  1.00  0.00           C  
ATOM   1470  C   ARG B  88     191.391 218.343 191.850  1.00  0.00           C  
ATOM   1471  O   ARG B  88     190.227 218.469 192.231  1.00  0.00           O  
ATOM   1472  CB  ARG B  88     191.637 215.928 191.377  1.00  0.00           C  
ATOM   1473  CG  ARG B  88     191.629 216.145 189.878  1.00  0.00           C  
ATOM   1474  CD  ARG B  88     191.101 214.977 189.158  1.00  0.00           C  
ATOM   1475  NE  ARG B  88     191.034 215.226 187.733  1.00  0.00           N  
ATOM   1476  CZ  ARG B  88     190.389 214.463 186.838  1.00  0.00           C  
ATOM   1477  NH1 ARG B  88     189.743 213.377 187.209  1.00  0.00           N  
ATOM   1478  NH2 ARG B  88     190.413 214.827 185.574  1.00  0.00           N  
ATOM   1479  H   ARG B  88     191.458 216.231 193.986  1.00  0.00           H  
ATOM   1480  HA  ARG B  88     193.220 217.264 191.853  1.00  0.00           H  
ATOM   1481 1HB  ARG B  88     192.225 215.035 191.584  1.00  0.00           H  
ATOM   1482 2HB  ARG B  88     190.614 215.726 191.693  1.00  0.00           H  
ATOM   1483 1HG  ARG B  88     191.004 217.005 189.638  1.00  0.00           H  
ATOM   1484 2HG  ARG B  88     192.647 216.328 189.531  1.00  0.00           H  
ATOM   1485 1HD  ARG B  88     191.751 214.119 189.330  1.00  0.00           H  
ATOM   1486 2HD  ARG B  88     190.099 214.750 189.518  1.00  0.00           H  
ATOM   1487  HE  ARG B  88     191.512 216.042 187.375  1.00  0.00           H  
ATOM   1488 1HH1 ARG B  88     189.728 213.106 188.182  1.00  0.00           H  
ATOM   1489 2HH1 ARG B  88     189.264 212.815 186.521  1.00  0.00           H  
ATOM   1490 1HH2 ARG B  88     190.910 215.663 185.298  1.00  0.00           H  
ATOM   1491 2HH2 ARG B  88     189.936 214.271 184.880  1.00  0.00           H  
ATOM   1492  N   ILE B  89     192.021 219.257 191.132  1.00  0.00           N  
ATOM   1493  CA  ILE B  89     191.412 220.512 190.739  1.00  0.00           C  
ATOM   1494  C   ILE B  89     191.187 220.562 189.225  1.00  0.00           C  
ATOM   1495  O   ILE B  89     192.115 220.366 188.434  1.00  0.00           O  
ATOM   1496  CB  ILE B  89     192.308 221.672 191.202  1.00  0.00           C  
ATOM   1497  CG1 ILE B  89     192.434 221.640 192.735  1.00  0.00           C  
ATOM   1498  CG2 ILE B  89     191.769 222.991 190.711  1.00  0.00           C  
ATOM   1499  CD1 ILE B  89     193.504 222.558 193.293  1.00  0.00           C  
ATOM   1500  H   ILE B  89     192.971 219.061 190.849  1.00  0.00           H  
ATOM   1501  HA  ILE B  89     190.440 220.591 191.224  1.00  0.00           H  
ATOM   1502  HB  ILE B  89     193.315 221.534 190.807  1.00  0.00           H  
ATOM   1503 1HG1 ILE B  89     191.482 221.921 193.184  1.00  0.00           H  
ATOM   1504 2HG1 ILE B  89     192.661 220.624 193.060  1.00  0.00           H  
ATOM   1505 1HG2 ILE B  89     192.418 223.798 191.050  1.00  0.00           H  
ATOM   1506 2HG2 ILE B  89     191.735 222.987 189.622  1.00  0.00           H  
ATOM   1507 3HG2 ILE B  89     190.765 223.143 191.105  1.00  0.00           H  
ATOM   1508 1HD1 ILE B  89     193.526 222.473 194.380  1.00  0.00           H  
ATOM   1509 2HD1 ILE B  89     194.476 222.273 192.887  1.00  0.00           H  
ATOM   1510 3HD1 ILE B  89     193.282 223.587 193.014  1.00  0.00           H  
ATOM   1511  N   SER B  90     189.942 220.816 188.823  1.00  0.00           N  
ATOM   1512  CA  SER B  90     189.578 220.878 187.407  1.00  0.00           C  
ATOM   1513  C   SER B  90     188.326 221.719 187.180  1.00  0.00           C  
ATOM   1514  O   SER B  90     187.594 222.013 188.124  1.00  0.00           O  
ATOM   1515  CB  SER B  90     189.350 219.487 186.865  1.00  0.00           C  
ATOM   1516  OG  SER B  90     188.232 218.899 187.465  1.00  0.00           O  
ATOM   1517  H   SER B  90     189.229 220.970 189.521  1.00  0.00           H  
ATOM   1518  HA  SER B  90     190.401 221.338 186.858  1.00  0.00           H  
ATOM   1519 1HB  SER B  90     189.207 219.536 185.786  1.00  0.00           H  
ATOM   1520 2HB  SER B  90     190.233 218.875 187.050  1.00  0.00           H  
ATOM   1521  HG  SER B  90     187.891 219.550 188.083  1.00  0.00           H  
ATOM   1522  N   ASN B  91     188.070 222.086 185.921  1.00  0.00           N  
ATOM   1523  CA  ASN B  91     186.845 222.814 185.555  1.00  0.00           C  
ATOM   1524  C   ASN B  91     186.565 224.060 186.396  1.00  0.00           C  
ATOM   1525  O   ASN B  91     185.451 224.217 186.903  1.00  0.00           O  
ATOM   1526  CB  ASN B  91     185.646 221.890 185.622  1.00  0.00           C  
ATOM   1527  CG  ASN B  91     185.653 220.864 184.564  1.00  0.00           C  
ATOM   1528  OD1 ASN B  91     185.772 221.197 183.384  1.00  0.00           O  
ATOM   1529  ND2 ASN B  91     185.530 219.622 184.943  1.00  0.00           N  
ATOM   1530  H   ASN B  91     188.740 221.855 185.200  1.00  0.00           H  
ATOM   1531  HA  ASN B  91     186.951 223.177 184.531  1.00  0.00           H  
ATOM   1532 1HB  ASN B  91     185.625 221.391 186.592  1.00  0.00           H  
ATOM   1533 2HB  ASN B  91     184.731 222.475 185.534  1.00  0.00           H  
ATOM   1534 1HD2 ASN B  91     185.529 218.889 184.262  1.00  0.00           H  
ATOM   1535 2HD2 ASN B  91     185.437 219.402 185.914  1.00  0.00           H  
ATOM   1536  N   CYS B  92     187.570 224.929 186.560  1.00  0.00           N  
ATOM   1537  CA  CYS B  92     187.482 226.128 187.395  1.00  0.00           C  
ATOM   1538  C   CYS B  92     188.514 227.190 187.007  1.00  0.00           C  
ATOM   1539  O   CYS B  92     189.399 226.948 186.176  1.00  0.00           O  
ATOM   1540  CB  CYS B  92     187.635 225.730 188.878  1.00  0.00           C  
ATOM   1541  SG  CYS B  92     189.214 224.886 189.304  1.00  0.00           S  
ATOM   1542  H   CYS B  92     188.433 224.731 186.072  1.00  0.00           H  
ATOM   1543  HA  CYS B  92     186.503 226.583 187.245  1.00  0.00           H  
ATOM   1544 1HB  CYS B  92     187.562 226.620 189.503  1.00  0.00           H  
ATOM   1545 2HB  CYS B  92     186.822 225.063 189.161  1.00  0.00           H  
ATOM   1546  N   VAL B  93     188.381 228.372 187.606  1.00  0.00           N  
ATOM   1547  CA  VAL B  93     189.335 229.451 187.399  1.00  0.00           C  
ATOM   1548  C   VAL B  93     190.380 229.484 188.506  1.00  0.00           C  
ATOM   1549  O   VAL B  93     190.060 229.629 189.691  1.00  0.00           O  
ATOM   1550  CB  VAL B  93     188.618 230.802 187.339  1.00  0.00           C  
ATOM   1551  CG1 VAL B  93     189.628 231.916 187.157  1.00  0.00           C  
ATOM   1552  CG2 VAL B  93     187.627 230.788 186.206  1.00  0.00           C  
ATOM   1553  H   VAL B  93     187.595 228.522 188.221  1.00  0.00           H  
ATOM   1554  HA  VAL B  93     189.844 229.285 186.448  1.00  0.00           H  
ATOM   1555  HB  VAL B  93     188.099 230.969 188.282  1.00  0.00           H  
ATOM   1556 1HG1 VAL B  93     189.110 232.874 187.115  1.00  0.00           H  
ATOM   1557 2HG1 VAL B  93     190.324 231.917 187.995  1.00  0.00           H  
ATOM   1558 3HG1 VAL B  93     190.177 231.761 186.228  1.00  0.00           H  
ATOM   1559 1HG2 VAL B  93     187.114 231.748 186.160  1.00  0.00           H  
ATOM   1560 2HG2 VAL B  93     188.151 230.611 185.266  1.00  0.00           H  
ATOM   1561 3HG2 VAL B  93     186.898 229.994 186.370  1.00  0.00           H  
ATOM   1562  N   ALA B  94     191.631 229.329 188.111  1.00  0.00           N  
ATOM   1563  CA  ALA B  94     192.737 229.242 189.042  1.00  0.00           C  
ATOM   1564  C   ALA B  94     193.530 230.530 189.102  1.00  0.00           C  
ATOM   1565  O   ALA B  94     194.314 230.829 188.205  1.00  0.00           O  
ATOM   1566  CB  ALA B  94     193.654 228.101 188.645  1.00  0.00           C  
ATOM   1567  H   ALA B  94     191.817 229.269 187.120  1.00  0.00           H  
ATOM   1568  HA  ALA B  94     192.330 229.045 190.034  1.00  0.00           H  
ATOM   1569 1HB  ALA B  94     194.485 228.040 189.348  1.00  0.00           H  
ATOM   1570 2HB  ALA B  94     193.097 227.164 188.659  1.00  0.00           H  
ATOM   1571 3HB  ALA B  94     194.041 228.277 187.642  1.00  0.00           H  
ATOM   1572  N   ASP B  95     193.325 231.296 190.155  1.00  0.00           N  
ATOM   1573  CA  ASP B  95     194.039 232.549 190.334  1.00  0.00           C  
ATOM   1574  C   ASP B  95     195.300 232.277 191.127  1.00  0.00           C  
ATOM   1575  O   ASP B  95     195.227 231.873 192.285  1.00  0.00           O  
ATOM   1576  CB  ASP B  95     193.170 233.586 191.035  1.00  0.00           C  
ATOM   1577  CG  ASP B  95     193.850 234.939 191.150  1.00  0.00           C  
ATOM   1578  OD1 ASP B  95     195.062 235.000 191.025  1.00  0.00           O  
ATOM   1579  OD2 ASP B  95     193.160 235.908 191.354  1.00  0.00           O  
ATOM   1580  H   ASP B  95     192.657 231.006 190.854  1.00  0.00           H  
ATOM   1581  HA  ASP B  95     194.309 232.937 189.351  1.00  0.00           H  
ATOM   1582 1HB  ASP B  95     192.236 233.708 190.486  1.00  0.00           H  
ATOM   1583 2HB  ASP B  95     192.919 233.234 192.035  1.00  0.00           H  
ATOM   1584  N   TYR B  96     196.456 232.429 190.506  1.00  0.00           N  
ATOM   1585  CA  TYR B  96     197.687 232.084 191.188  1.00  0.00           C  
ATOM   1586  C   TYR B  96     198.394 233.304 191.754  1.00  0.00           C  
ATOM   1587  O   TYR B  96     199.480 233.182 192.327  1.00  0.00           O  
ATOM   1588  CB  TYR B  96     198.627 231.361 190.236  1.00  0.00           C  
ATOM   1589  CG  TYR B  96     198.130 230.033 189.768  1.00  0.00           C  
ATOM   1590  CD1 TYR B  96     197.555 229.914 188.523  1.00  0.00           C  
ATOM   1591  CD2 TYR B  96     198.260 228.928 190.574  1.00  0.00           C  
ATOM   1592  CE1 TYR B  96     197.118 228.692 188.086  1.00  0.00           C  
ATOM   1593  CE2 TYR B  96     197.820 227.706 190.139  1.00  0.00           C  
ATOM   1594  CZ  TYR B  96     197.254 227.585 188.901  1.00  0.00           C  
ATOM   1595  OH  TYR B  96     196.818 226.360 188.473  1.00  0.00           O  
ATOM   1596  H   TYR B  96     196.500 232.782 189.560  1.00  0.00           H  
ATOM   1597  HA  TYR B  96     197.448 231.419 192.018  1.00  0.00           H  
ATOM   1598 1HB  TYR B  96     198.803 231.982 189.356  1.00  0.00           H  
ATOM   1599 2HB  TYR B  96     199.589 231.205 190.723  1.00  0.00           H  
ATOM   1600  HD1 TYR B  96     197.448 230.792 187.885  1.00  0.00           H  
ATOM   1601  HD2 TYR B  96     198.713 229.023 191.561  1.00  0.00           H  
ATOM   1602  HE1 TYR B  96     196.663 228.596 187.100  1.00  0.00           H  
ATOM   1603  HE2 TYR B  96     197.921 226.830 190.780  1.00  0.00           H  
ATOM   1604  HH  TYR B  96     196.984 225.706 189.156  1.00  0.00           H  
ATOM   1605  N   SER B  97     197.805 234.485 191.581  1.00  0.00           N  
ATOM   1606  CA  SER B  97     198.477 235.696 192.038  1.00  0.00           C  
ATOM   1607  C   SER B  97     198.377 235.806 193.540  1.00  0.00           C  
ATOM   1608  O   SER B  97     199.281 236.318 194.201  1.00  0.00           O  
ATOM   1609  CB  SER B  97     197.860 236.928 191.413  1.00  0.00           C  
ATOM   1610  OG  SER B  97     196.574 237.161 191.921  1.00  0.00           O  
ATOM   1611  H   SER B  97     196.901 234.561 191.138  1.00  0.00           H  
ATOM   1612  HA  SER B  97     199.525 235.646 191.736  1.00  0.00           H  
ATOM   1613 1HB  SER B  97     198.494 237.792 191.612  1.00  0.00           H  
ATOM   1614 2HB  SER B  97     197.809 236.801 190.333  1.00  0.00           H  
ATOM   1615  HG  SER B  97     196.408 236.458 192.553  1.00  0.00           H  
ATOM   1616  N   VAL B  98     197.299 235.262 194.083  1.00  0.00           N  
ATOM   1617  CA  VAL B  98     197.077 235.284 195.511  1.00  0.00           C  
ATOM   1618  C   VAL B  98     198.053 234.366 196.214  1.00  0.00           C  
ATOM   1619  O   VAL B  98     198.419 234.609 197.360  1.00  0.00           O  
ATOM   1620  CB  VAL B  98     195.622 234.897 195.848  1.00  0.00           C  
ATOM   1621  CG1 VAL B  98     195.378 233.404 195.631  1.00  0.00           C  
ATOM   1622  CG2 VAL B  98     195.327 235.267 197.294  1.00  0.00           C  
ATOM   1623  H   VAL B  98     196.615 234.821 193.485  1.00  0.00           H  
ATOM   1624  HA  VAL B  98     197.258 236.297 195.873  1.00  0.00           H  
ATOM   1625  HB  VAL B  98     194.949 235.438 195.182  1.00  0.00           H  
ATOM   1626 1HG1 VAL B  98     194.344 233.165 195.877  1.00  0.00           H  
ATOM   1627 2HG1 VAL B  98     195.570 233.152 194.588  1.00  0.00           H  
ATOM   1628 3HG1 VAL B  98     196.046 232.829 196.273  1.00  0.00           H  
ATOM   1629 1HG2 VAL B  98     194.300 234.996 197.536  1.00  0.00           H  
ATOM   1630 2HG2 VAL B  98     196.010 234.731 197.953  1.00  0.00           H  
ATOM   1631 3HG2 VAL B  98     195.461 236.340 197.429  1.00  0.00           H  
ATOM   1632  N   LEU B  99     198.463 233.297 195.542  1.00  0.00           N  
ATOM   1633  CA  LEU B  99     199.382 232.363 196.153  1.00  0.00           C  
ATOM   1634  C   LEU B  99     200.811 232.858 196.046  1.00  0.00           C  
ATOM   1635  O   LEU B  99     201.600 232.695 196.974  1.00  0.00           O  
ATOM   1636  CB  LEU B  99     199.259 230.994 195.481  1.00  0.00           C  
ATOM   1637  CG  LEU B  99     197.890 230.289 195.609  1.00  0.00           C  
ATOM   1638  CD1 LEU B  99     197.914 229.008 194.791  1.00  0.00           C  
ATOM   1639  CD2 LEU B  99     197.590 229.989 197.074  1.00  0.00           C  
ATOM   1640  H   LEU B  99     198.140 233.125 194.600  1.00  0.00           H  
ATOM   1641  HA  LEU B  99     199.124 232.263 197.206  1.00  0.00           H  
ATOM   1642 1HB  LEU B  99     199.468 231.109 194.418  1.00  0.00           H  
ATOM   1643 2HB  LEU B  99     200.010 230.329 195.908  1.00  0.00           H  
ATOM   1644  HG  LEU B  99     197.109 230.936 195.209  1.00  0.00           H  
ATOM   1645 1HD1 LEU B  99     196.952 228.504 194.875  1.00  0.00           H  
ATOM   1646 2HD1 LEU B  99     198.107 229.248 193.745  1.00  0.00           H  
ATOM   1647 3HD1 LEU B  99     198.701 228.353 195.164  1.00  0.00           H  
ATOM   1648 1HD2 LEU B  99     196.623 229.493 197.153  1.00  0.00           H  
ATOM   1649 2HD2 LEU B  99     198.366 229.338 197.478  1.00  0.00           H  
ATOM   1650 3HD2 LEU B  99     197.568 230.921 197.639  1.00  0.00           H  
ATOM   1651  N   TYR B 100     201.158 233.472 194.928  1.00  0.00           N  
ATOM   1652  CA  TYR B 100     202.518 233.953 194.768  1.00  0.00           C  
ATOM   1653  C   TYR B 100     202.809 235.158 195.649  1.00  0.00           C  
ATOM   1654  O   TYR B 100     203.872 235.247 196.263  1.00  0.00           O  
ATOM   1655  CB  TYR B 100     202.820 234.276 193.313  1.00  0.00           C  
ATOM   1656  CG  TYR B 100     204.249 234.680 193.116  1.00  0.00           C  
ATOM   1657  CD1 TYR B 100     205.247 233.740 193.259  1.00  0.00           C  
ATOM   1658  CD2 TYR B 100     204.567 235.980 192.802  1.00  0.00           C  
ATOM   1659  CE1 TYR B 100     206.563 234.094 193.097  1.00  0.00           C  
ATOM   1660  CE2 TYR B 100     205.886 236.341 192.634  1.00  0.00           C  
ATOM   1661  CZ  TYR B 100     206.882 235.400 192.783  1.00  0.00           C  
ATOM   1662  OH  TYR B 100     208.198 235.759 192.622  1.00  0.00           O  
ATOM   1663  H   TYR B 100     200.495 233.614 194.179  1.00  0.00           H  
ATOM   1664  HA  TYR B 100     203.203 233.169 195.093  1.00  0.00           H  
ATOM   1665 1HB  TYR B 100     202.606 233.404 192.694  1.00  0.00           H  
ATOM   1666 2HB  TYR B 100     202.170 235.083 192.977  1.00  0.00           H  
ATOM   1667  HD1 TYR B 100     204.994 232.708 193.502  1.00  0.00           H  
ATOM   1668  HD2 TYR B 100     203.777 236.722 192.689  1.00  0.00           H  
ATOM   1669  HE1 TYR B 100     207.347 233.346 193.211  1.00  0.00           H  
ATOM   1670  HE2 TYR B 100     206.142 237.371 192.385  1.00  0.00           H  
ATOM   1671  HH  TYR B 100     208.250 236.694 192.410  1.00  0.00           H  
ATOM   1672  N   ASN B 101     201.867 236.092 195.713  1.00  0.00           N  
ATOM   1673  CA  ASN B 101     202.079 237.336 196.437  1.00  0.00           C  
ATOM   1674  C   ASN B 101     201.517 237.326 197.856  1.00  0.00           C  
ATOM   1675  O   ASN B 101     201.407 238.378 198.484  1.00  0.00           O  
ATOM   1676  CB  ASN B 101     201.483 238.487 195.665  1.00  0.00           C  
ATOM   1677  CG  ASN B 101     202.213 238.763 194.404  1.00  0.00           C  
ATOM   1678  OD1 ASN B 101     203.449 238.729 194.354  1.00  0.00           O  
ATOM   1679  ND2 ASN B 101     201.474 239.039 193.364  1.00  0.00           N  
ATOM   1680  H   ASN B 101     200.983 235.937 195.250  1.00  0.00           H  
ATOM   1681  HA  ASN B 101     203.154 237.498 196.541  1.00  0.00           H  
ATOM   1682 1HB  ASN B 101     200.442 238.266 195.429  1.00  0.00           H  
ATOM   1683 2HB  ASN B 101     201.496 239.385 196.284  1.00  0.00           H  
ATOM   1684 1HD2 ASN B 101     201.905 239.235 192.483  1.00  0.00           H  
ATOM   1685 2HD2 ASN B 101     200.479 239.055 193.449  1.00  0.00           H  
ATOM   1686  N   SER B 102     201.177 236.149 198.378  1.00  0.00           N  
ATOM   1687  CA  SER B 102     200.605 236.067 199.723  1.00  0.00           C  
ATOM   1688  C   SER B 102     201.557 236.589 200.778  1.00  0.00           C  
ATOM   1689  O   SER B 102     201.132 237.106 201.809  1.00  0.00           O  
ATOM   1690  CB  SER B 102     200.306 234.632 200.089  1.00  0.00           C  
ATOM   1691  OG  SER B 102     201.500 233.920 200.267  1.00  0.00           O  
ATOM   1692  H   SER B 102     201.312 235.300 197.849  1.00  0.00           H  
ATOM   1693  HA  SER B 102     199.671 236.631 199.736  1.00  0.00           H  
ATOM   1694 1HB  SER B 102     199.715 234.606 201.003  1.00  0.00           H  
ATOM   1695 2HB  SER B 102     199.711 234.173 199.301  1.00  0.00           H  
ATOM   1696  HG  SER B 102     202.209 234.547 200.105  1.00  0.00           H  
ATOM   1697  N   ALA B 103     202.852 236.438 200.522  1.00  0.00           N  
ATOM   1698  CA  ALA B 103     203.920 236.862 201.421  1.00  0.00           C  
ATOM   1699  C   ALA B 103     203.851 236.150 202.766  1.00  0.00           C  
ATOM   1700  O   ALA B 103     204.471 236.587 203.735  1.00  0.00           O  
ATOM   1701  CB  ALA B 103     203.864 238.367 201.632  1.00  0.00           C  
ATOM   1702  H   ALA B 103     203.093 236.000 199.645  1.00  0.00           H  
ATOM   1703  HA  ALA B 103     204.874 236.605 200.960  1.00  0.00           H  
ATOM   1704 1HB  ALA B 103     204.667 238.670 202.305  1.00  0.00           H  
ATOM   1705 2HB  ALA B 103     203.983 238.874 200.674  1.00  0.00           H  
ATOM   1706 3HB  ALA B 103     202.904 238.638 202.069  1.00  0.00           H  
ATOM   1707  N   SER B 104     203.140 235.027 202.814  1.00  0.00           N  
ATOM   1708  CA  SER B 104     203.055 234.219 204.020  1.00  0.00           C  
ATOM   1709  C   SER B 104     203.747 232.897 203.790  1.00  0.00           C  
ATOM   1710  O   SER B 104     203.736 232.017 204.649  1.00  0.00           O  
ATOM   1711  CB  SER B 104     201.611 233.980 204.410  1.00  0.00           C  
ATOM   1712  OG  SER B 104     200.948 233.216 203.444  1.00  0.00           O  
ATOM   1713  H   SER B 104     202.645 234.728 201.985  1.00  0.00           H  
ATOM   1714  HA  SER B 104     203.548 234.756 204.831  1.00  0.00           H  
ATOM   1715 1HB  SER B 104     201.574 233.467 205.370  1.00  0.00           H  
ATOM   1716 2HB  SER B 104     201.104 234.937 204.530  1.00  0.00           H  
ATOM   1717  HG  SER B 104     201.597 233.033 202.760  1.00  0.00           H  
ATOM   1718  N   PHE B 105     204.319 232.748 202.606  1.00  0.00           N  
ATOM   1719  CA  PHE B 105     204.980 231.517 202.220  1.00  0.00           C  
ATOM   1720  C   PHE B 105     206.475 231.704 202.286  1.00  0.00           C  
ATOM   1721  O   PHE B 105     206.996 232.729 201.850  1.00  0.00           O  
ATOM   1722  CB  PHE B 105     204.571 231.113 200.805  1.00  0.00           C  
ATOM   1723  CG  PHE B 105     203.103 230.802 200.632  1.00  0.00           C  
ATOM   1724  CD1 PHE B 105     202.288 230.452 201.693  1.00  0.00           C  
ATOM   1725  CD2 PHE B 105     202.537 230.868 199.390  1.00  0.00           C  
ATOM   1726  CE1 PHE B 105     200.964 230.173 201.506  1.00  0.00           C  
ATOM   1727  CE2 PHE B 105     201.209 230.588 199.202  1.00  0.00           C  
ATOM   1728  CZ  PHE B 105     200.423 230.239 200.260  1.00  0.00           C  
ATOM   1729  H   PHE B 105     204.293 233.518 201.952  1.00  0.00           H  
ATOM   1730  HA  PHE B 105     204.675 230.729 202.910  1.00  0.00           H  
ATOM   1731 1HB  PHE B 105     204.823 231.914 200.111  1.00  0.00           H  
ATOM   1732 2HB  PHE B 105     205.133 230.230 200.502  1.00  0.00           H  
ATOM   1733  HD1 PHE B 105     202.713 230.399 202.695  1.00  0.00           H  
ATOM   1734  HD2 PHE B 105     203.161 231.146 198.539  1.00  0.00           H  
ATOM   1735  HE1 PHE B 105     200.341 229.898 202.356  1.00  0.00           H  
ATOM   1736  HE2 PHE B 105     200.782 230.644 198.201  1.00  0.00           H  
ATOM   1737  HZ  PHE B 105     199.369 230.013 200.110  1.00  0.00           H  
ATOM   1738  N   SER B 106     207.170 230.723 202.843  1.00  0.00           N  
ATOM   1739  CA  SER B 106     208.613 230.818 202.936  1.00  0.00           C  
ATOM   1740  C   SER B 106     209.252 230.161 201.736  1.00  0.00           C  
ATOM   1741  O   SER B 106     210.355 230.520 201.327  1.00  0.00           O  
ATOM   1742  CB  SER B 106     209.102 230.154 204.201  1.00  0.00           C  
ATOM   1743  OG  SER B 106     208.897 228.773 204.151  1.00  0.00           O  
ATOM   1744  H   SER B 106     206.707 229.903 203.207  1.00  0.00           H  
ATOM   1745  HA  SER B 106     208.890 231.873 202.965  1.00  0.00           H  
ATOM   1746 1HB  SER B 106     210.164 230.363 204.334  1.00  0.00           H  
ATOM   1747 2HB  SER B 106     208.576 230.572 205.058  1.00  0.00           H  
ATOM   1748  HG  SER B 106     208.487 228.597 203.301  1.00  0.00           H  
ATOM   1749  N   THR B 107     208.541 229.207 201.158  1.00  0.00           N  
ATOM   1750  CA  THR B 107     209.036 228.485 200.005  1.00  0.00           C  
ATOM   1751  C   THR B 107     208.043 228.555 198.868  1.00  0.00           C  
ATOM   1752  O   THR B 107     206.858 228.278 199.047  1.00  0.00           O  
ATOM   1753  CB  THR B 107     209.295 227.009 200.348  1.00  0.00           C  
ATOM   1754  OG1 THR B 107     210.255 226.924 201.398  1.00  0.00           O  
ATOM   1755  CG2 THR B 107     209.812 226.248 199.144  1.00  0.00           C  
ATOM   1756  H   THR B 107     207.631 228.976 201.529  1.00  0.00           H  
ATOM   1757  HA  THR B 107     209.979 228.936 199.692  1.00  0.00           H  
ATOM   1758  HB  THR B 107     208.368 226.546 200.684  1.00  0.00           H  
ATOM   1759  HG1 THR B 107     210.526 227.809 201.656  1.00  0.00           H  
ATOM   1760 1HG2 THR B 107     209.986 225.208 199.418  1.00  0.00           H  
ATOM   1761 2HG2 THR B 107     209.077 226.295 198.341  1.00  0.00           H  
ATOM   1762 3HG2 THR B 107     210.747 226.694 198.805  1.00  0.00           H  
ATOM   1763  N   PHE B 108     208.533 228.897 197.692  1.00  0.00           N  
ATOM   1764  CA  PHE B 108     207.718 228.879 196.494  1.00  0.00           C  
ATOM   1765  C   PHE B 108     208.630 228.548 195.333  1.00  0.00           C  
ATOM   1766  O   PHE B 108     209.211 229.441 194.717  1.00  0.00           O  
ATOM   1767  CB  PHE B 108     207.044 230.227 196.269  1.00  0.00           C  
ATOM   1768  CG  PHE B 108     205.890 230.188 195.321  1.00  0.00           C  
ATOM   1769  CD1 PHE B 108     204.621 230.369 195.808  1.00  0.00           C  
ATOM   1770  CD2 PHE B 108     206.046 229.975 193.971  1.00  0.00           C  
ATOM   1771  CE1 PHE B 108     203.535 230.340 194.982  1.00  0.00           C  
ATOM   1772  CE2 PHE B 108     204.951 229.947 193.144  1.00  0.00           C  
ATOM   1773  CZ  PHE B 108     203.700 230.129 193.649  1.00  0.00           C  
ATOM   1774  H   PHE B 108     209.501 229.179 197.624  1.00  0.00           H  
ATOM   1775  HA  PHE B 108     206.942 228.123 196.615  1.00  0.00           H  
ATOM   1776 1HB  PHE B 108     206.683 230.616 197.220  1.00  0.00           H  
ATOM   1777 2HB  PHE B 108     207.773 230.937 195.880  1.00  0.00           H  
ATOM   1778  HD1 PHE B 108     204.480 230.540 196.875  1.00  0.00           H  
ATOM   1779  HD2 PHE B 108     207.045 229.828 193.558  1.00  0.00           H  
ATOM   1780  HE1 PHE B 108     202.536 230.486 195.391  1.00  0.00           H  
ATOM   1781  HE2 PHE B 108     205.088 229.777 192.076  1.00  0.00           H  
ATOM   1782  HZ  PHE B 108     202.835 230.104 192.989  1.00  0.00           H  
ATOM   1783  N   LYS B 109     208.801 227.268 195.061  1.00  0.00           N  
ATOM   1784  CA  LYS B 109     209.741 226.851 194.030  1.00  0.00           C  
ATOM   1785  C   LYS B 109     209.013 226.156 192.902  1.00  0.00           C  
ATOM   1786  O   LYS B 109     208.329 225.162 193.142  1.00  0.00           O  
ATOM   1787  CB  LYS B 109     210.789 225.900 194.608  1.00  0.00           C  
ATOM   1788  CG  LYS B 109     211.593 226.451 195.773  1.00  0.00           C  
ATOM   1789  CD  LYS B 109     212.540 227.564 195.351  1.00  0.00           C  
ATOM   1790  CE  LYS B 109     213.408 228.010 196.521  1.00  0.00           C  
ATOM   1791  NZ  LYS B 109     214.299 229.143 196.153  1.00  0.00           N  
ATOM   1792  H   LYS B 109     208.281 226.565 195.566  1.00  0.00           H  
ATOM   1793  HA  LYS B 109     210.250 227.736 193.647  1.00  0.00           H  
ATOM   1794 1HB  LYS B 109     210.302 224.987 194.951  1.00  0.00           H  
ATOM   1795 2HB  LYS B 109     211.497 225.620 193.827  1.00  0.00           H  
ATOM   1796 1HG  LYS B 109     210.914 226.846 196.529  1.00  0.00           H  
ATOM   1797 2HG  LYS B 109     212.181 225.650 196.220  1.00  0.00           H  
ATOM   1798 1HD  LYS B 109     213.181 227.210 194.542  1.00  0.00           H  
ATOM   1799 2HD  LYS B 109     211.963 228.415 194.988  1.00  0.00           H  
ATOM   1800 1HE  LYS B 109     212.772 228.319 197.349  1.00  0.00           H  
ATOM   1801 2HE  LYS B 109     214.024 227.175 196.856  1.00  0.00           H  
ATOM   1802 1HZ  LYS B 109     214.857 229.408 196.953  1.00  0.00           H  
ATOM   1803 2HZ  LYS B 109     214.908 228.862 195.397  1.00  0.00           H  
ATOM   1804 3HZ  LYS B 109     213.740 229.930 195.858  1.00  0.00           H  
ATOM   1805  N   CYS B 110     209.161 226.658 191.677  1.00  0.00           N  
ATOM   1806  CA  CYS B 110     208.499 226.081 190.504  1.00  0.00           C  
ATOM   1807  C   CYS B 110     209.495 225.426 189.581  1.00  0.00           C  
ATOM   1808  O   CYS B 110     210.615 225.906 189.384  1.00  0.00           O  
ATOM   1809  CB  CYS B 110     207.700 227.146 189.751  1.00  0.00           C  
ATOM   1810  SG  CYS B 110     206.315 227.844 190.678  1.00  0.00           S  
ATOM   1811  H   CYS B 110     209.754 227.467 191.559  1.00  0.00           H  
ATOM   1812  HA  CYS B 110     207.810 225.307 190.841  1.00  0.00           H  
ATOM   1813 1HB  CYS B 110     208.361 227.967 189.472  1.00  0.00           H  
ATOM   1814 2HB  CYS B 110     207.303 226.719 188.830  1.00  0.00           H  
ATOM   1815  N   TYR B 111     209.069 224.317 189.006  1.00  0.00           N  
ATOM   1816  CA  TYR B 111     209.876 223.552 188.100  1.00  0.00           C  
ATOM   1817  C   TYR B 111     209.138 223.404 186.791  1.00  0.00           C  
ATOM   1818  O   TYR B 111     207.980 222.987 186.760  1.00  0.00           O  
ATOM   1819  CB  TYR B 111     210.156 222.195 188.723  1.00  0.00           C  
ATOM   1820  CG  TYR B 111     210.757 222.326 190.087  1.00  0.00           C  
ATOM   1821  CD1 TYR B 111     209.932 222.367 191.189  1.00  0.00           C  
ATOM   1822  CD2 TYR B 111     212.115 222.429 190.244  1.00  0.00           C  
ATOM   1823  CE1 TYR B 111     210.461 222.512 192.442  1.00  0.00           C  
ATOM   1824  CE2 TYR B 111     212.649 222.574 191.502  1.00  0.00           C  
ATOM   1825  CZ  TYR B 111     211.825 222.616 192.596  1.00  0.00           C  
ATOM   1826  OH  TYR B 111     212.357 222.767 193.851  1.00  0.00           O  
ATOM   1827  H   TYR B 111     208.134 224.001 189.218  1.00  0.00           H  
ATOM   1828  HA  TYR B 111     210.817 224.081 187.943  1.00  0.00           H  
ATOM   1829 1HB  TYR B 111     209.227 221.627 188.791  1.00  0.00           H  
ATOM   1830 2HB  TYR B 111     210.836 221.634 188.082  1.00  0.00           H  
ATOM   1831  HD1 TYR B 111     208.852 222.284 191.065  1.00  0.00           H  
ATOM   1832  HD2 TYR B 111     212.769 222.397 189.372  1.00  0.00           H  
ATOM   1833  HE1 TYR B 111     209.804 222.544 193.310  1.00  0.00           H  
ATOM   1834  HE2 TYR B 111     213.729 222.656 191.629  1.00  0.00           H  
ATOM   1835  HH  TYR B 111     213.314 222.828 193.787  1.00  0.00           H  
ATOM   1836  N   GLY B 112     209.789 223.783 185.703  1.00  0.00           N  
ATOM   1837  CA  GLY B 112     209.178 223.671 184.384  1.00  0.00           C  
ATOM   1838  C   GLY B 112     208.288 224.864 184.067  1.00  0.00           C  
ATOM   1839  O   GLY B 112     207.735 224.961 182.973  1.00  0.00           O  
ATOM   1840  H   GLY B 112     210.725 224.156 185.782  1.00  0.00           H  
ATOM   1841 1HA  GLY B 112     209.959 223.592 183.627  1.00  0.00           H  
ATOM   1842 2HA  GLY B 112     208.588 222.757 184.333  1.00  0.00           H  
ATOM   1843  N   VAL B 113     208.136 225.760 185.032  1.00  0.00           N  
ATOM   1844  CA  VAL B 113     207.292 226.924 184.861  1.00  0.00           C  
ATOM   1845  C   VAL B 113     207.755 228.071 185.746  1.00  0.00           C  
ATOM   1846  O   VAL B 113     208.213 227.850 186.861  1.00  0.00           O  
ATOM   1847  CB  VAL B 113     205.836 226.528 185.151  1.00  0.00           C  
ATOM   1848  CG1 VAL B 113     205.674 226.093 186.587  1.00  0.00           C  
ATOM   1849  CG2 VAL B 113     204.924 227.670 184.853  1.00  0.00           C  
ATOM   1850  H   VAL B 113     208.621 225.628 185.908  1.00  0.00           H  
ATOM   1851  HA  VAL B 113     207.377 227.264 183.828  1.00  0.00           H  
ATOM   1852  HB  VAL B 113     205.569 225.678 184.523  1.00  0.00           H  
ATOM   1853 1HG1 VAL B 113     204.635 225.817 186.768  1.00  0.00           H  
ATOM   1854 2HG1 VAL B 113     206.317 225.234 186.781  1.00  0.00           H  
ATOM   1855 3HG1 VAL B 113     205.952 226.913 187.249  1.00  0.00           H  
ATOM   1856 1HG2 VAL B 113     203.896 227.378 185.061  1.00  0.00           H  
ATOM   1857 2HG2 VAL B 113     205.193 228.523 185.476  1.00  0.00           H  
ATOM   1858 3HG2 VAL B 113     205.017 227.945 183.802  1.00  0.00           H  
ATOM   1859  N   SER B 114     207.623 229.296 185.258  1.00  0.00           N  
ATOM   1860  CA  SER B 114     207.964 230.470 186.049  1.00  0.00           C  
ATOM   1861  C   SER B 114     206.748 230.908 186.872  1.00  0.00           C  
ATOM   1862  O   SER B 114     205.668 231.059 186.307  1.00  0.00           O  
ATOM   1863  CB  SER B 114     208.401 231.598 185.149  1.00  0.00           C  
ATOM   1864  OG  SER B 114     208.615 232.765 185.889  1.00  0.00           O  
ATOM   1865  H   SER B 114     207.279 229.420 184.316  1.00  0.00           H  
ATOM   1866  HA  SER B 114     208.790 230.212 186.713  1.00  0.00           H  
ATOM   1867 1HB  SER B 114     209.318 231.316 184.630  1.00  0.00           H  
ATOM   1868 2HB  SER B 114     207.639 231.775 184.391  1.00  0.00           H  
ATOM   1869  HG  SER B 114     208.423 232.538 186.802  1.00  0.00           H  
ATOM   1870  N   PRO B 115     206.880 231.149 188.185  1.00  0.00           N  
ATOM   1871  CA  PRO B 115     205.814 231.533 189.093  1.00  0.00           C  
ATOM   1872  C   PRO B 115     204.962 232.689 188.596  1.00  0.00           C  
ATOM   1873  O   PRO B 115     203.744 232.698 188.761  1.00  0.00           O  
ATOM   1874  CB  PRO B 115     206.602 231.991 190.320  1.00  0.00           C  
ATOM   1875  CG  PRO B 115     207.851 231.184 190.294  1.00  0.00           C  
ATOM   1876  CD  PRO B 115     208.197 231.049 188.827  1.00  0.00           C  
ATOM   1877  HA  PRO B 115     205.195 230.652 189.316  1.00  0.00           H  
ATOM   1878 1HB  PRO B 115     206.798 233.072 190.259  1.00  0.00           H  
ATOM   1879 2HB  PRO B 115     206.011 231.822 191.231  1.00  0.00           H  
ATOM   1880 1HG  PRO B 115     208.643 231.690 190.866  1.00  0.00           H  
ATOM   1881 2HG  PRO B 115     207.684 230.210 190.776  1.00  0.00           H  
ATOM   1882 1HD  PRO B 115     208.865 231.871 188.530  1.00  0.00           H  
ATOM   1883 2HD  PRO B 115     208.678 230.075 188.651  1.00  0.00           H  
ATOM   1884  N   THR B 116     205.587 233.645 187.926  1.00  0.00           N  
ATOM   1885  CA  THR B 116     204.884 234.844 187.511  1.00  0.00           C  
ATOM   1886  C   THR B 116     204.177 234.694 186.184  1.00  0.00           C  
ATOM   1887  O   THR B 116     203.548 235.634 185.702  1.00  0.00           O  
ATOM   1888  CB  THR B 116     205.848 236.032 187.450  1.00  0.00           C  
ATOM   1889  OG1 THR B 116     206.873 235.769 186.490  1.00  0.00           O  
ATOM   1890  CG2 THR B 116     206.482 236.237 188.816  1.00  0.00           C  
ATOM   1891  H   THR B 116     206.566 233.544 187.696  1.00  0.00           H  
ATOM   1892  HA  THR B 116     204.108 235.061 188.246  1.00  0.00           H  
ATOM   1893  HB  THR B 116     205.302 236.929 187.160  1.00  0.00           H  
ATOM   1894  HG1 THR B 116     206.729 234.905 186.097  1.00  0.00           H  
ATOM   1895 1HG2 THR B 116     207.169 237.082 188.776  1.00  0.00           H  
ATOM   1896 2HG2 THR B 116     205.704 236.436 189.553  1.00  0.00           H  
ATOM   1897 3HG2 THR B 116     207.030 235.339 189.102  1.00  0.00           H  
ATOM   1898  N   LYS B 117     204.290 233.524 185.580  1.00  0.00           N  
ATOM   1899  CA  LYS B 117     203.643 233.264 184.312  1.00  0.00           C  
ATOM   1900  C   LYS B 117     202.518 232.258 184.474  1.00  0.00           C  
ATOM   1901  O   LYS B 117     201.907 231.841 183.495  1.00  0.00           O  
ATOM   1902  CB  LYS B 117     204.660 232.767 183.297  1.00  0.00           C  
ATOM   1903  CG  LYS B 117     205.747 233.783 182.988  1.00  0.00           C  
ATOM   1904  CD  LYS B 117     206.686 233.292 181.902  1.00  0.00           C  
ATOM   1905  CE  LYS B 117     207.789 234.303 181.632  1.00  0.00           C  
ATOM   1906  NZ  LYS B 117     208.745 233.821 180.598  1.00  0.00           N  
ATOM   1907  H   LYS B 117     204.840 232.794 186.010  1.00  0.00           H  
ATOM   1908  HA  LYS B 117     203.210 234.195 183.947  1.00  0.00           H  
ATOM   1909 1HB  LYS B 117     205.133 231.858 183.670  1.00  0.00           H  
ATOM   1910 2HB  LYS B 117     204.152 232.512 182.366  1.00  0.00           H  
ATOM   1911 1HG  LYS B 117     205.290 234.717 182.659  1.00  0.00           H  
ATOM   1912 2HG  LYS B 117     206.327 233.980 183.889  1.00  0.00           H  
ATOM   1913 1HD  LYS B 117     207.136 232.346 182.209  1.00  0.00           H  
ATOM   1914 2HD  LYS B 117     206.124 233.125 180.983  1.00  0.00           H  
ATOM   1915 1HE  LYS B 117     207.349 235.239 181.293  1.00  0.00           H  
ATOM   1916 2HE  LYS B 117     208.338 234.497 182.553  1.00  0.00           H  
ATOM   1917 1HZ  LYS B 117     209.460 234.518 180.448  1.00  0.00           H  
ATOM   1918 2HZ  LYS B 117     209.174 232.961 180.910  1.00  0.00           H  
ATOM   1919 3HZ  LYS B 117     208.251 233.655 179.732  1.00  0.00           H  
ATOM   1920  N   LEU B 118     202.219 231.866 185.706  1.00  0.00           N  
ATOM   1921  CA  LEU B 118     201.215 230.831 185.916  1.00  0.00           C  
ATOM   1922  C   LEU B 118     199.828 231.229 185.435  1.00  0.00           C  
ATOM   1923  O   LEU B 118     199.083 230.395 184.927  1.00  0.00           O  
ATOM   1924  CB  LEU B 118     201.156 230.454 187.394  1.00  0.00           C  
ATOM   1925  CG  LEU B 118     202.360 229.685 187.938  1.00  0.00           C  
ATOM   1926  CD1 LEU B 118     202.278 229.626 189.457  1.00  0.00           C  
ATOM   1927  CD2 LEU B 118     202.358 228.285 187.377  1.00  0.00           C  
ATOM   1928  H   LEU B 118     202.679 232.275 186.506  1.00  0.00           H  
ATOM   1929  HA  LEU B 118     201.499 229.952 185.338  1.00  0.00           H  
ATOM   1930 1HB  LEU B 118     201.057 231.365 187.981  1.00  0.00           H  
ATOM   1931 2HB  LEU B 118     200.272 229.840 187.561  1.00  0.00           H  
ATOM   1932  HG  LEU B 118     203.280 230.192 187.644  1.00  0.00           H  
ATOM   1933 1HD1 LEU B 118     203.136 229.078 189.846  1.00  0.00           H  
ATOM   1934 2HD1 LEU B 118     202.282 230.638 189.861  1.00  0.00           H  
ATOM   1935 3HD1 LEU B 118     201.360 229.119 189.752  1.00  0.00           H  
ATOM   1936 1HD2 LEU B 118     203.218 227.736 187.764  1.00  0.00           H  
ATOM   1937 2HD2 LEU B 118     201.440 227.776 187.671  1.00  0.00           H  
ATOM   1938 3HD2 LEU B 118     202.416 228.329 186.289  1.00  0.00           H  
ATOM   1939  N   ASN B 119     199.488 232.503 185.544  1.00  0.00           N  
ATOM   1940  CA  ASN B 119     198.159 232.957 185.160  1.00  0.00           C  
ATOM   1941  C   ASN B 119     197.959 232.966 183.651  1.00  0.00           C  
ATOM   1942  O   ASN B 119     196.835 233.115 183.168  1.00  0.00           O  
ATOM   1943  CB  ASN B 119     197.908 234.336 185.718  1.00  0.00           C  
ATOM   1944  CG  ASN B 119     197.724 234.314 187.172  1.00  0.00           C  
ATOM   1945  OD1 ASN B 119     197.027 233.441 187.717  1.00  0.00           O  
ATOM   1946  ND2 ASN B 119     198.344 235.248 187.833  1.00  0.00           N  
ATOM   1947  H   ASN B 119     200.155 233.175 185.897  1.00  0.00           H  
ATOM   1948  HA  ASN B 119     197.424 232.267 185.576  1.00  0.00           H  
ATOM   1949 1HB  ASN B 119     198.749 234.986 185.473  1.00  0.00           H  
ATOM   1950 2HB  ASN B 119     197.020 234.761 185.251  1.00  0.00           H  
ATOM   1951 1HD2 ASN B 119     198.264 235.294 188.829  1.00  0.00           H  
ATOM   1952 2HD2 ASN B 119     198.901 235.920 187.345  1.00  0.00           H  
ATOM   1953  N   ASP B 120     199.043 232.813 182.901  1.00  0.00           N  
ATOM   1954  CA  ASP B 120     198.959 232.841 181.456  1.00  0.00           C  
ATOM   1955  C   ASP B 120     198.873 231.443 180.872  1.00  0.00           C  
ATOM   1956  O   ASP B 120     198.802 231.277 179.655  1.00  0.00           O  
ATOM   1957  CB  ASP B 120     200.177 233.549 180.871  1.00  0.00           C  
ATOM   1958  CG  ASP B 120     200.248 235.026 181.221  1.00  0.00           C  
ATOM   1959  OD1 ASP B 120     199.228 235.632 181.441  1.00  0.00           O  
ATOM   1960  OD2 ASP B 120     201.337 235.546 181.251  1.00  0.00           O  
ATOM   1961  H   ASP B 120     199.943 232.674 183.338  1.00  0.00           H  
ATOM   1962  HA  ASP B 120     198.063 233.393 181.172  1.00  0.00           H  
ATOM   1963 1HB  ASP B 120     201.086 233.067 181.232  1.00  0.00           H  
ATOM   1964 2HB  ASP B 120     200.166 233.454 179.784  1.00  0.00           H  
ATOM   1965  N   LEU B 121     198.904 230.431 181.724  1.00  0.00           N  
ATOM   1966  CA  LEU B 121     198.879 229.063 181.240  1.00  0.00           C  
ATOM   1967  C   LEU B 121     197.556 228.403 181.549  1.00  0.00           C  
ATOM   1968  O   LEU B 121     196.941 228.725 182.570  1.00  0.00           O  
ATOM   1969  CB  LEU B 121     199.983 228.257 181.910  1.00  0.00           C  
ATOM   1970  CG  LEU B 121     201.392 228.775 181.748  1.00  0.00           C  
ATOM   1971  CD1 LEU B 121     202.314 227.915 182.559  1.00  0.00           C  
ATOM   1972  CD2 LEU B 121     201.796 228.759 180.287  1.00  0.00           C  
ATOM   1973  H   LEU B 121     198.946 230.600 182.718  1.00  0.00           H  
ATOM   1974  HA  LEU B 121     199.052 229.073 180.164  1.00  0.00           H  
ATOM   1975 1HB  LEU B 121     199.779 228.208 182.978  1.00  0.00           H  
ATOM   1976 2HB  LEU B 121     199.964 227.243 181.511  1.00  0.00           H  
ATOM   1977  HG  LEU B 121     201.449 229.798 182.120  1.00  0.00           H  
ATOM   1978 1HD1 LEU B 121     203.337 228.277 182.452  1.00  0.00           H  
ATOM   1979 2HD1 LEU B 121     202.023 227.957 183.608  1.00  0.00           H  
ATOM   1980 3HD1 LEU B 121     202.255 226.886 182.207  1.00  0.00           H  
ATOM   1981 1HD2 LEU B 121     202.815 229.136 180.186  1.00  0.00           H  
ATOM   1982 2HD2 LEU B 121     201.749 227.738 179.907  1.00  0.00           H  
ATOM   1983 3HD2 LEU B 121     201.117 229.391 179.714  1.00  0.00           H  
ATOM   1984  N   CYS B 122     197.143 227.439 180.697  1.00  0.00           N  
ATOM   1985  CA  CYS B 122     196.002 226.582 181.003  1.00  0.00           C  
ATOM   1986  C   CYS B 122     196.430 225.133 181.109  1.00  0.00           C  
ATOM   1987  O   CYS B 122     197.358 224.686 180.434  1.00  0.00           O  
ATOM   1988  CB  CYS B 122     194.874 226.732 179.952  1.00  0.00           C  
ATOM   1989  SG  CYS B 122     194.063 228.390 179.891  1.00  0.00           S  
ATOM   1990  H   CYS B 122     197.637 227.308 179.825  1.00  0.00           H  
ATOM   1991  HA  CYS B 122     195.601 226.874 181.973  1.00  0.00           H  
ATOM   1992 1HB  CYS B 122     195.274 226.529 178.958  1.00  0.00           H  
ATOM   1993 2HB  CYS B 122     194.095 225.996 180.147  1.00  0.00           H  
ATOM   1994  N   PHE B 123     195.760 224.408 182.001  1.00  0.00           N  
ATOM   1995  CA  PHE B 123     196.157 223.059 182.322  1.00  0.00           C  
ATOM   1996  C   PHE B 123     195.044 222.044 182.136  1.00  0.00           C  
ATOM   1997  O   PHE B 123     193.853 222.344 182.284  1.00  0.00           O  
ATOM   1998  CB  PHE B 123     196.583 223.022 183.780  1.00  0.00           C  
ATOM   1999  CG  PHE B 123     197.588 224.054 184.126  1.00  0.00           C  
ATOM   2000  CD1 PHE B 123     198.915 223.858 183.905  1.00  0.00           C  
ATOM   2001  CD2 PHE B 123     197.181 225.244 184.688  1.00  0.00           C  
ATOM   2002  CE1 PHE B 123     199.838 224.829 184.236  1.00  0.00           C  
ATOM   2003  CE2 PHE B 123     198.091 226.214 185.023  1.00  0.00           C  
ATOM   2004  CZ  PHE B 123     199.424 226.003 184.796  1.00  0.00           C  
ATOM   2005  H   PHE B 123     194.957 224.808 182.464  1.00  0.00           H  
ATOM   2006  HA  PHE B 123     197.000 222.785 181.685  1.00  0.00           H  
ATOM   2007 1HB  PHE B 123     195.712 223.164 184.417  1.00  0.00           H  
ATOM   2008 2HB  PHE B 123     197.002 222.043 184.012  1.00  0.00           H  
ATOM   2009  HD1 PHE B 123     199.248 222.920 183.460  1.00  0.00           H  
ATOM   2010  HD2 PHE B 123     196.118 225.408 184.868  1.00  0.00           H  
ATOM   2011  HE1 PHE B 123     200.898 224.658 184.050  1.00  0.00           H  
ATOM   2012  HE2 PHE B 123     197.757 227.150 185.469  1.00  0.00           H  
ATOM   2013  HZ  PHE B 123     200.153 226.767 185.062  1.00  0.00           H  
ATOM   2014  N   THR B 124     195.447 220.820 181.844  1.00  0.00           N  
ATOM   2015  CA  THR B 124     194.529 219.703 181.770  1.00  0.00           C  
ATOM   2016  C   THR B 124     193.998 219.427 183.156  1.00  0.00           C  
ATOM   2017  O   THR B 124     192.794 219.263 183.355  1.00  0.00           O  
ATOM   2018  CB  THR B 124     195.203 218.443 181.196  1.00  0.00           C  
ATOM   2019  OG1 THR B 124     195.659 218.707 179.863  1.00  0.00           O  
ATOM   2020  CG2 THR B 124     194.224 217.279 181.171  1.00  0.00           C  
ATOM   2021  H   THR B 124     196.429 220.662 181.667  1.00  0.00           H  
ATOM   2022  HA  THR B 124     193.728 219.959 181.076  1.00  0.00           H  
ATOM   2023  HB  THR B 124     196.061 218.176 181.812  1.00  0.00           H  
ATOM   2024  HG1 THR B 124     196.079 217.920 179.507  1.00  0.00           H  
ATOM   2025 1HG2 THR B 124     194.717 216.397 180.763  1.00  0.00           H  
ATOM   2026 2HG2 THR B 124     193.884 217.068 182.185  1.00  0.00           H  
ATOM   2027 3HG2 THR B 124     193.368 217.536 180.548  1.00  0.00           H  
ATOM   2028  N   ASN B 125     194.930 219.370 184.098  1.00  0.00           N  
ATOM   2029  CA  ASN B 125     194.647 219.115 185.504  1.00  0.00           C  
ATOM   2030  C   ASN B 125     195.631 219.807 186.415  1.00  0.00           C  
ATOM   2031  O   ASN B 125     196.796 220.011 186.062  1.00  0.00           O  
ATOM   2032  CB  ASN B 125     194.635 217.623 185.783  1.00  0.00           C  
ATOM   2033  CG  ASN B 125     193.508 216.914 185.085  1.00  0.00           C  
ATOM   2034  OD1 ASN B 125     192.335 217.262 185.263  1.00  0.00           O  
ATOM   2035  ND2 ASN B 125     193.840 215.926 184.294  1.00  0.00           N  
ATOM   2036  H   ASN B 125     195.887 219.514 183.807  1.00  0.00           H  
ATOM   2037  HA  ASN B 125     193.646 219.485 185.728  1.00  0.00           H  
ATOM   2038 1HB  ASN B 125     195.580 217.185 185.459  1.00  0.00           H  
ATOM   2039 2HB  ASN B 125     194.547 217.454 186.856  1.00  0.00           H  
ATOM   2040 1HD2 ASN B 125     193.131 215.417 183.804  1.00  0.00           H  
ATOM   2041 2HD2 ASN B 125     194.802 215.678 184.180  1.00  0.00           H  
ATOM   2042  N   VAL B 126     195.178 220.095 187.623  1.00  0.00           N  
ATOM   2043  CA  VAL B 126     196.062 220.536 188.681  1.00  0.00           C  
ATOM   2044  C   VAL B 126     195.870 219.632 189.885  1.00  0.00           C  
ATOM   2045  O   VAL B 126     194.747 219.436 190.340  1.00  0.00           O  
ATOM   2046  CB  VAL B 126     195.774 221.999 189.067  1.00  0.00           C  
ATOM   2047  CG1 VAL B 126     196.684 222.423 190.228  1.00  0.00           C  
ATOM   2048  CG2 VAL B 126     195.977 222.900 187.847  1.00  0.00           C  
ATOM   2049  H   VAL B 126     194.190 220.005 187.813  1.00  0.00           H  
ATOM   2050  HA  VAL B 126     197.090 220.470 188.323  1.00  0.00           H  
ATOM   2051  HB  VAL B 126     194.744 222.077 189.414  1.00  0.00           H  
ATOM   2052 1HG1 VAL B 126     196.474 223.459 190.495  1.00  0.00           H  
ATOM   2053 2HG1 VAL B 126     196.498 221.782 191.089  1.00  0.00           H  
ATOM   2054 3HG1 VAL B 126     197.727 222.332 189.925  1.00  0.00           H  
ATOM   2055 1HG2 VAL B 126     195.773 223.934 188.121  1.00  0.00           H  
ATOM   2056 2HG2 VAL B 126     197.007 222.813 187.498  1.00  0.00           H  
ATOM   2057 3HG2 VAL B 126     195.297 222.594 187.051  1.00  0.00           H  
ATOM   2058  N   TYR B 127     196.944 219.072 190.410  1.00  0.00           N  
ATOM   2059  CA  TYR B 127     196.783 218.232 191.587  1.00  0.00           C  
ATOM   2060  C   TYR B 127     197.485 218.849 192.757  1.00  0.00           C  
ATOM   2061  O   TYR B 127     198.673 219.150 192.686  1.00  0.00           O  
ATOM   2062  CB  TYR B 127     197.346 216.847 191.372  1.00  0.00           C  
ATOM   2063  CG  TYR B 127     196.744 216.117 190.263  1.00  0.00           C  
ATOM   2064  CD1 TYR B 127     195.602 215.366 190.442  1.00  0.00           C  
ATOM   2065  CD2 TYR B 127     197.351 216.175 189.048  1.00  0.00           C  
ATOM   2066  CE1 TYR B 127     195.079 214.667 189.380  1.00  0.00           C  
ATOM   2067  CE2 TYR B 127     196.842 215.489 188.003  1.00  0.00           C  
ATOM   2068  CZ  TYR B 127     195.715 214.733 188.150  1.00  0.00           C  
ATOM   2069  OH  TYR B 127     195.225 214.032 187.073  1.00  0.00           O  
ATOM   2070  H   TYR B 127     197.868 219.206 190.024  1.00  0.00           H  
ATOM   2071  HA  TYR B 127     195.718 218.133 191.798  1.00  0.00           H  
ATOM   2072 1HB  TYR B 127     198.419 216.915 191.185  1.00  0.00           H  
ATOM   2073 2HB  TYR B 127     197.209 216.254 192.276  1.00  0.00           H  
ATOM   2074  HD1 TYR B 127     195.121 215.330 191.420  1.00  0.00           H  
ATOM   2075  HD2 TYR B 127     198.252 216.775 188.916  1.00  0.00           H  
ATOM   2076  HE1 TYR B 127     194.177 214.070 189.512  1.00  0.00           H  
ATOM   2077  HE2 TYR B 127     197.332 215.535 187.030  1.00  0.00           H  
ATOM   2078  HH  TYR B 127     195.788 214.185 186.310  1.00  0.00           H  
ATOM   2079  N   ALA B 128     196.766 219.043 193.840  1.00  0.00           N  
ATOM   2080  CA  ALA B 128     197.359 219.628 195.021  1.00  0.00           C  
ATOM   2081  C   ALA B 128     197.634 218.567 196.061  1.00  0.00           C  
ATOM   2082  O   ALA B 128     196.711 218.088 196.723  1.00  0.00           O  
ATOM   2083  CB  ALA B 128     196.456 220.698 195.585  1.00  0.00           C  
ATOM   2084  H   ALA B 128     195.790 218.784 193.856  1.00  0.00           H  
ATOM   2085  HA  ALA B 128     198.309 220.081 194.734  1.00  0.00           H  
ATOM   2086 1HB  ALA B 128     196.916 221.130 196.474  1.00  0.00           H  
ATOM   2087 2HB  ALA B 128     196.306 221.478 194.838  1.00  0.00           H  
ATOM   2088 3HB  ALA B 128     195.495 220.260 195.850  1.00  0.00           H  
ATOM   2089  N   ASP B 129     198.891 218.187 196.200  1.00  0.00           N  
ATOM   2090  CA  ASP B 129     199.268 217.167 197.160  1.00  0.00           C  
ATOM   2091  C   ASP B 129     199.659 217.843 198.454  1.00  0.00           C  
ATOM   2092  O   ASP B 129     200.672 218.540 198.514  1.00  0.00           O  
ATOM   2093  CB  ASP B 129     200.413 216.314 196.617  1.00  0.00           C  
ATOM   2094  CG  ASP B 129     199.988 215.421 195.443  1.00  0.00           C  
ATOM   2095  OD1 ASP B 129     198.869 214.967 195.443  1.00  0.00           O  
ATOM   2096  OD2 ASP B 129     200.783 215.204 194.557  1.00  0.00           O  
ATOM   2097  H   ASP B 129     199.607 218.613 195.628  1.00  0.00           H  
ATOM   2098  HA  ASP B 129     198.407 216.522 197.335  1.00  0.00           H  
ATOM   2099 1HB  ASP B 129     201.225 216.962 196.286  1.00  0.00           H  
ATOM   2100 2HB  ASP B 129     200.805 215.680 197.413  1.00  0.00           H  
ATOM   2101  N   SER B 130     198.846 217.685 199.486  1.00  0.00           N  
ATOM   2102  CA  SER B 130     199.101 218.401 200.725  1.00  0.00           C  
ATOM   2103  C   SER B 130     199.552 217.497 201.859  1.00  0.00           C  
ATOM   2104  O   SER B 130     199.021 216.396 202.055  1.00  0.00           O  
ATOM   2105  CB  SER B 130     197.853 219.130 201.147  1.00  0.00           C  
ATOM   2106  OG  SER B 130     196.811 218.226 201.363  1.00  0.00           O  
ATOM   2107  H   SER B 130     198.046 217.072 199.428  1.00  0.00           H  
ATOM   2108  HA  SER B 130     199.897 219.126 200.548  1.00  0.00           H  
ATOM   2109 1HB  SER B 130     198.052 219.694 202.058  1.00  0.00           H  
ATOM   2110 2HB  SER B 130     197.571 219.845 200.375  1.00  0.00           H  
ATOM   2111  HG  SER B 130     197.174 217.356 201.181  1.00  0.00           H  
ATOM   2112  N   PHE B 131     200.518 217.990 202.630  1.00  0.00           N  
ATOM   2113  CA  PHE B 131     201.043 217.270 203.785  1.00  0.00           C  
ATOM   2114  C   PHE B 131     201.863 218.130 204.744  1.00  0.00           C  
ATOM   2115  O   PHE B 131     202.273 219.238 204.410  1.00  0.00           O  
ATOM   2116  CB  PHE B 131     201.872 216.094 203.312  1.00  0.00           C  
ATOM   2117  CG  PHE B 131     202.895 216.451 202.293  1.00  0.00           C  
ATOM   2118  CD1 PHE B 131     204.119 216.877 202.670  1.00  0.00           C  
ATOM   2119  CD2 PHE B 131     202.626 216.343 200.946  1.00  0.00           C  
ATOM   2120  CE1 PHE B 131     205.079 217.196 201.744  1.00  0.00           C  
ATOM   2121  CE2 PHE B 131     203.571 216.660 200.013  1.00  0.00           C  
ATOM   2122  CZ  PHE B 131     204.801 217.087 200.413  1.00  0.00           C  
ATOM   2123  H   PHE B 131     200.898 218.898 202.401  1.00  0.00           H  
ATOM   2124  HA  PHE B 131     200.203 216.901 204.374  1.00  0.00           H  
ATOM   2125 1HB  PHE B 131     202.383 215.644 204.162  1.00  0.00           H  
ATOM   2126 2HB  PHE B 131     201.218 215.336 202.884  1.00  0.00           H  
ATOM   2127  HD1 PHE B 131     204.348 216.968 203.732  1.00  0.00           H  
ATOM   2128  HD2 PHE B 131     201.641 216.001 200.629  1.00  0.00           H  
ATOM   2129  HE1 PHE B 131     206.061 217.535 202.073  1.00  0.00           H  
ATOM   2130  HE2 PHE B 131     203.344 216.573 198.951  1.00  0.00           H  
ATOM   2131  HZ  PHE B 131     205.560 217.342 199.674  1.00  0.00           H  
ATOM   2132  N   VAL B 132     202.128 217.601 205.937  1.00  0.00           N  
ATOM   2133  CA  VAL B 132     203.019 218.278 206.885  1.00  0.00           C  
ATOM   2134  C   VAL B 132     204.340 217.562 207.094  1.00  0.00           C  
ATOM   2135  O   VAL B 132     204.388 216.370 207.388  1.00  0.00           O  
ATOM   2136  CB  VAL B 132     202.349 218.447 208.251  1.00  0.00           C  
ATOM   2137  CG1 VAL B 132     203.303 219.102 209.255  1.00  0.00           C  
ATOM   2138  CG2 VAL B 132     201.147 219.278 208.081  1.00  0.00           C  
ATOM   2139  H   VAL B 132     201.712 216.719 206.197  1.00  0.00           H  
ATOM   2140  HA  VAL B 132     203.252 219.269 206.493  1.00  0.00           H  
ATOM   2141  HB  VAL B 132     202.076 217.464 208.636  1.00  0.00           H  
ATOM   2142 1HG1 VAL B 132     202.801 219.210 210.217  1.00  0.00           H  
ATOM   2143 2HG1 VAL B 132     204.188 218.478 209.376  1.00  0.00           H  
ATOM   2144 3HG1 VAL B 132     203.597 220.085 208.888  1.00  0.00           H  
ATOM   2145 1HG2 VAL B 132     200.655 219.409 209.045  1.00  0.00           H  
ATOM   2146 2HG2 VAL B 132     201.431 220.253 207.683  1.00  0.00           H  
ATOM   2147 3HG2 VAL B 132     200.461 218.790 207.388  1.00  0.00           H  
ATOM   2148  N   ILE B 133     205.417 218.321 206.948  1.00  0.00           N  
ATOM   2149  CA  ILE B 133     206.780 217.847 207.167  1.00  0.00           C  
ATOM   2150  C   ILE B 133     207.558 218.784 208.055  1.00  0.00           C  
ATOM   2151  O   ILE B 133     207.084 219.859 208.411  1.00  0.00           O  
ATOM   2152  CB  ILE B 133     207.543 217.624 205.866  1.00  0.00           C  
ATOM   2153  CG1 ILE B 133     207.589 218.911 205.075  1.00  0.00           C  
ATOM   2154  CG2 ILE B 133     206.939 216.496 205.122  1.00  0.00           C  
ATOM   2155  CD1 ILE B 133     208.498 218.856 203.879  1.00  0.00           C  
ATOM   2156  H   ILE B 133     205.268 219.280 206.669  1.00  0.00           H  
ATOM   2157  HA  ILE B 133     206.734 216.892 207.688  1.00  0.00           H  
ATOM   2158  HB  ILE B 133     208.584 217.393 206.090  1.00  0.00           H  
ATOM   2159 1HG1 ILE B 133     206.587 219.163 204.730  1.00  0.00           H  
ATOM   2160 2HG1 ILE B 133     207.926 219.723 205.720  1.00  0.00           H  
ATOM   2161 1HG2 ILE B 133     207.485 216.339 204.192  1.00  0.00           H  
ATOM   2162 2HG2 ILE B 133     206.988 215.593 205.728  1.00  0.00           H  
ATOM   2163 3HG2 ILE B 133     205.897 216.725 204.896  1.00  0.00           H  
ATOM   2164 1HD1 ILE B 133     208.479 219.816 203.363  1.00  0.00           H  
ATOM   2165 2HD1 ILE B 133     209.516 218.640 204.205  1.00  0.00           H  
ATOM   2166 3HD1 ILE B 133     208.160 218.074 203.201  1.00  0.00           H  
ATOM   2167  N   ARG B 134     208.740 218.357 208.438  1.00  0.00           N  
ATOM   2168  CA  ARG B 134     209.615 219.156 209.267  1.00  0.00           C  
ATOM   2169  C   ARG B 134     210.409 220.154 208.432  1.00  0.00           C  
ATOM   2170  O   ARG B 134     210.768 219.869 207.297  1.00  0.00           O  
ATOM   2171  CB  ARG B 134     210.527 218.239 210.038  1.00  0.00           C  
ATOM   2172  CG  ARG B 134     211.385 218.904 211.013  1.00  0.00           C  
ATOM   2173  CD  ARG B 134     211.957 217.953 211.951  1.00  0.00           C  
ATOM   2174  NE  ARG B 134     212.929 217.090 211.366  1.00  0.00           N  
ATOM   2175  CZ  ARG B 134     214.227 217.398 211.194  1.00  0.00           C  
ATOM   2176  NH1 ARG B 134     214.693 218.590 211.519  1.00  0.00           N  
ATOM   2177  NH2 ARG B 134     215.022 216.494 210.698  1.00  0.00           N  
ATOM   2178  H   ARG B 134     209.044 217.441 208.142  1.00  0.00           H  
ATOM   2179  HA  ARG B 134     209.003 219.729 209.964  1.00  0.00           H  
ATOM   2180 1HB  ARG B 134     209.932 217.500 210.572  1.00  0.00           H  
ATOM   2181 2HB  ARG B 134     211.172 217.700 209.344  1.00  0.00           H  
ATOM   2182 1HG  ARG B 134     212.199 219.412 210.495  1.00  0.00           H  
ATOM   2183 2HG  ARG B 134     210.800 219.635 211.574  1.00  0.00           H  
ATOM   2184 1HD  ARG B 134     212.446 218.492 212.762  1.00  0.00           H  
ATOM   2185 2HD  ARG B 134     211.166 217.324 212.358  1.00  0.00           H  
ATOM   2186  HE  ARG B 134     212.621 216.178 211.056  1.00  0.00           H  
ATOM   2187 1HH1 ARG B 134     214.071 219.288 211.903  1.00  0.00           H  
ATOM   2188 2HH1 ARG B 134     215.670 218.805 211.383  1.00  0.00           H  
ATOM   2189 1HH2 ARG B 134     214.659 215.583 210.451  1.00  0.00           H  
ATOM   2190 2HH2 ARG B 134     215.999 216.703 210.560  1.00  0.00           H  
ATOM   2191  N   GLY B 135     210.709 221.310 209.008  1.00  0.00           N  
ATOM   2192  CA  GLY B 135     211.450 222.377 208.335  1.00  0.00           C  
ATOM   2193  C   GLY B 135     212.672 221.921 207.553  1.00  0.00           C  
ATOM   2194  O   GLY B 135     212.803 222.233 206.371  1.00  0.00           O  
ATOM   2195  H   GLY B 135     210.404 221.448 209.961  1.00  0.00           H  
ATOM   2196 1HA  GLY B 135     210.789 222.897 207.641  1.00  0.00           H  
ATOM   2197 2HA  GLY B 135     211.783 223.109 209.070  1.00  0.00           H  
ATOM   2198  N   ASP B 136     213.560 221.164 208.176  1.00  0.00           N  
ATOM   2199  CA  ASP B 136     214.772 220.726 207.478  1.00  0.00           C  
ATOM   2200  C   ASP B 136     214.495 219.826 206.273  1.00  0.00           C  
ATOM   2201  O   ASP B 136     215.364 219.638 205.421  1.00  0.00           O  
ATOM   2202  CB  ASP B 136     215.694 219.988 208.451  1.00  0.00           C  
ATOM   2203  CG  ASP B 136     216.345 220.916 209.469  1.00  0.00           C  
ATOM   2204  OD1 ASP B 136     216.306 222.106 209.269  1.00  0.00           O  
ATOM   2205  OD2 ASP B 136     216.876 220.424 210.436  1.00  0.00           O  
ATOM   2206  H   ASP B 136     213.414 220.881 209.134  1.00  0.00           H  
ATOM   2207  HA  ASP B 136     215.295 221.608 207.106  1.00  0.00           H  
ATOM   2208 1HB  ASP B 136     215.124 219.228 208.987  1.00  0.00           H  
ATOM   2209 2HB  ASP B 136     216.478 219.477 207.893  1.00  0.00           H  
ATOM   2210  N   GLU B 137     213.311 219.234 206.220  1.00  0.00           N  
ATOM   2211  CA  GLU B 137     212.950 218.299 205.166  1.00  0.00           C  
ATOM   2212  C   GLU B 137     212.304 218.990 203.974  1.00  0.00           C  
ATOM   2213  O   GLU B 137     212.014 218.357 202.964  1.00  0.00           O  
ATOM   2214  CB  GLU B 137     211.999 217.241 205.717  1.00  0.00           C  
ATOM   2215  CG  GLU B 137     212.605 216.356 206.798  1.00  0.00           C  
ATOM   2216  CD  GLU B 137     211.593 215.445 207.458  1.00  0.00           C  
ATOM   2217  OE1 GLU B 137     210.426 215.592 207.193  1.00  0.00           O  
ATOM   2218  OE2 GLU B 137     211.992 214.604 208.220  1.00  0.00           O  
ATOM   2219  H   GLU B 137     212.637 219.445 206.942  1.00  0.00           H  
ATOM   2220  HA  GLU B 137     213.857 217.810 204.811  1.00  0.00           H  
ATOM   2221 1HB  GLU B 137     211.118 217.727 206.136  1.00  0.00           H  
ATOM   2222 2HB  GLU B 137     211.663 216.596 204.905  1.00  0.00           H  
ATOM   2223 1HG  GLU B 137     213.390 215.744 206.354  1.00  0.00           H  
ATOM   2224 2HG  GLU B 137     213.063 216.989 207.557  1.00  0.00           H  
ATOM   2225  N   VAL B 138     212.083 220.292 204.066  1.00  0.00           N  
ATOM   2226  CA  VAL B 138     211.436 221.005 202.975  1.00  0.00           C  
ATOM   2227  C   VAL B 138     212.281 220.926 201.720  1.00  0.00           C  
ATOM   2228  O   VAL B 138     211.757 220.859 200.612  1.00  0.00           O  
ATOM   2229  CB  VAL B 138     211.132 222.466 203.349  1.00  0.00           C  
ATOM   2230  CG1 VAL B 138     210.651 223.240 202.122  1.00  0.00           C  
ATOM   2231  CG2 VAL B 138     210.043 222.491 204.431  1.00  0.00           C  
ATOM   2232  H   VAL B 138     212.361 220.803 204.892  1.00  0.00           H  
ATOM   2233  HA  VAL B 138     210.491 220.510 202.751  1.00  0.00           H  
ATOM   2234  HB  VAL B 138     212.043 222.932 203.727  1.00  0.00           H  
ATOM   2235 1HG1 VAL B 138     210.441 224.272 202.402  1.00  0.00           H  
ATOM   2236 2HG1 VAL B 138     211.426 223.224 201.355  1.00  0.00           H  
ATOM   2237 3HG1 VAL B 138     209.744 222.778 201.733  1.00  0.00           H  
ATOM   2238 1HG2 VAL B 138     209.823 223.523 204.701  1.00  0.00           H  
ATOM   2239 2HG2 VAL B 138     209.140 222.015 204.049  1.00  0.00           H  
ATOM   2240 3HG2 VAL B 138     210.393 221.952 205.311  1.00  0.00           H  
ATOM   2241  N   ARG B 139     213.593 220.924 201.885  1.00  0.00           N  
ATOM   2242  CA  ARG B 139     214.513 220.856 200.761  1.00  0.00           C  
ATOM   2243  C   ARG B 139     214.398 219.549 199.978  1.00  0.00           C  
ATOM   2244  O   ARG B 139     214.908 219.451 198.866  1.00  0.00           O  
ATOM   2245  CB  ARG B 139     215.943 220.979 201.241  1.00  0.00           C  
ATOM   2246  CG  ARG B 139     216.432 219.768 202.002  1.00  0.00           C  
ATOM   2247  CD  ARG B 139     217.793 219.937 202.517  1.00  0.00           C  
ATOM   2248  NE  ARG B 139     218.219 218.762 203.256  1.00  0.00           N  
ATOM   2249  CZ  ARG B 139     218.751 217.648 202.705  1.00  0.00           C  
ATOM   2250  NH1 ARG B 139     218.919 217.561 201.401  1.00  0.00           N  
ATOM   2251  NH2 ARG B 139     219.105 216.639 203.482  1.00  0.00           N  
ATOM   2252  H   ARG B 139     213.965 220.971 202.823  1.00  0.00           H  
ATOM   2253  HA  ARG B 139     214.299 221.686 200.087  1.00  0.00           H  
ATOM   2254 1HB  ARG B 139     216.601 221.135 200.387  1.00  0.00           H  
ATOM   2255 2HB  ARG B 139     216.036 221.851 201.889  1.00  0.00           H  
ATOM   2256 1HG  ARG B 139     215.775 219.582 202.851  1.00  0.00           H  
ATOM   2257 2HG  ARG B 139     216.430 218.899 201.343  1.00  0.00           H  
ATOM   2258 1HD  ARG B 139     218.480 220.095 201.685  1.00  0.00           H  
ATOM   2259 2HD  ARG B 139     217.826 220.799 203.182  1.00  0.00           H  
ATOM   2260  HE  ARG B 139     218.111 218.774 204.261  1.00  0.00           H  
ATOM   2261 1HH1 ARG B 139     218.650 218.331 200.804  1.00  0.00           H  
ATOM   2262 2HH1 ARG B 139     219.318 216.725 200.998  1.00  0.00           H  
ATOM   2263 1HH2 ARG B 139     218.976 216.703 204.482  1.00  0.00           H  
ATOM   2264 2HH2 ARG B 139     219.502 215.805 203.076  1.00  0.00           H  
ATOM   2265  N   GLN B 140     213.771 218.530 200.563  1.00  0.00           N  
ATOM   2266  CA  GLN B 140     213.639 217.250 199.889  1.00  0.00           C  
ATOM   2267  C   GLN B 140     212.430 217.221 198.977  1.00  0.00           C  
ATOM   2268  O   GLN B 140     212.267 216.290 198.185  1.00  0.00           O  
ATOM   2269  CB  GLN B 140     213.534 216.102 200.893  1.00  0.00           C  
ATOM   2270  CG  GLN B 140     214.782 215.846 201.680  1.00  0.00           C  
ATOM   2271  CD  GLN B 140     214.625 214.699 202.657  1.00  0.00           C  
ATOM   2272  OE1 GLN B 140     213.957 213.677 202.394  1.00  0.00           O  
ATOM   2273  NE2 GLN B 140     215.253 214.856 203.813  1.00  0.00           N  
ATOM   2274  H   GLN B 140     213.380 218.642 201.487  1.00  0.00           H  
ATOM   2275  HA  GLN B 140     214.527 217.088 199.277  1.00  0.00           H  
ATOM   2276 1HB  GLN B 140     212.732 216.310 201.601  1.00  0.00           H  
ATOM   2277 2HB  GLN B 140     213.278 215.182 200.368  1.00  0.00           H  
ATOM   2278 1HG  GLN B 140     215.590 215.600 200.991  1.00  0.00           H  
ATOM   2279 2HG  GLN B 140     215.034 216.744 202.244  1.00  0.00           H  
ATOM   2280 1HE2 GLN B 140     215.199 214.143 204.513  1.00  0.00           H  
ATOM   2281 2HE2 GLN B 140     215.782 215.687 203.987  1.00  0.00           H  
ATOM   2282  N   ILE B 141     211.568 218.227 199.063  1.00  0.00           N  
ATOM   2283  CA  ILE B 141     210.400 218.210 198.206  1.00  0.00           C  
ATOM   2284  C   ILE B 141     210.767 218.913 196.922  1.00  0.00           C  
ATOM   2285  O   ILE B 141     210.414 220.069 196.690  1.00  0.00           O  
ATOM   2286  CB  ILE B 141     209.191 218.892 198.867  1.00  0.00           C  
ATOM   2287  CG1 ILE B 141     208.957 218.323 200.284  1.00  0.00           C  
ATOM   2288  CG2 ILE B 141     207.940 218.716 197.997  1.00  0.00           C  
ATOM   2289  CD1 ILE B 141     208.724 216.828 200.360  1.00  0.00           C  
ATOM   2290  H   ILE B 141     211.699 218.999 199.701  1.00  0.00           H  
ATOM   2291  HA  ILE B 141     210.133 217.173 198.007  1.00  0.00           H  
ATOM   2292  HB  ILE B 141     209.395 219.956 198.987  1.00  0.00           H  
ATOM   2293 1HG1 ILE B 141     209.818 218.549 200.913  1.00  0.00           H  
ATOM   2294 2HG1 ILE B 141     208.090 218.808 200.732  1.00  0.00           H  
ATOM   2295 1HG2 ILE B 141     207.092 219.203 198.477  1.00  0.00           H  
ATOM   2296 2HG2 ILE B 141     208.111 219.165 197.019  1.00  0.00           H  
ATOM   2297 3HG2 ILE B 141     207.728 217.654 197.876  1.00  0.00           H  
ATOM   2298 1HD1 ILE B 141     208.571 216.536 201.399  1.00  0.00           H  
ATOM   2299 2HD1 ILE B 141     207.841 216.567 199.776  1.00  0.00           H  
ATOM   2300 3HD1 ILE B 141     209.592 216.304 199.961  1.00  0.00           H  
ATOM   2301  N   ALA B 142     211.492 218.191 196.096  1.00  0.00           N  
ATOM   2302  CA  ALA B 142     211.984 218.693 194.835  1.00  0.00           C  
ATOM   2303  C   ALA B 142     212.415 217.511 193.982  1.00  0.00           C  
ATOM   2304  O   ALA B 142     212.798 216.471 194.526  1.00  0.00           O  
ATOM   2305  CB  ALA B 142     213.132 219.659 195.084  1.00  0.00           C  
ATOM   2306  H   ALA B 142     211.709 217.242 196.366  1.00  0.00           H  
ATOM   2307  HA  ALA B 142     211.170 219.222 194.340  1.00  0.00           H  
ATOM   2308 1HB  ALA B 142     213.503 220.037 194.131  1.00  0.00           H  
ATOM   2309 2HB  ALA B 142     212.781 220.492 195.693  1.00  0.00           H  
ATOM   2310 3HB  ALA B 142     213.936 219.142 195.605  1.00  0.00           H  
ATOM   2311  N   PRO B 143     212.370 217.632 192.661  1.00  0.00           N  
ATOM   2312  CA  PRO B 143     212.821 216.636 191.726  1.00  0.00           C  
ATOM   2313  C   PRO B 143     214.307 216.422 191.877  1.00  0.00           C  
ATOM   2314  O   PRO B 143     215.062 217.379 192.043  1.00  0.00           O  
ATOM   2315  CB  PRO B 143     212.470 217.266 190.381  1.00  0.00           C  
ATOM   2316  CG  PRO B 143     212.363 218.744 190.654  1.00  0.00           C  
ATOM   2317  CD  PRO B 143     211.833 218.842 192.049  1.00  0.00           C  
ATOM   2318  HA  PRO B 143     212.258 215.705 191.889  1.00  0.00           H  
ATOM   2319 1HB  PRO B 143     213.250 217.032 189.641  1.00  0.00           H  
ATOM   2320 2HB  PRO B 143     211.530 216.841 190.001  1.00  0.00           H  
ATOM   2321 1HG  PRO B 143     213.348 219.222 190.546  1.00  0.00           H  
ATOM   2322 2HG  PRO B 143     211.697 219.219 189.919  1.00  0.00           H  
ATOM   2323 1HD  PRO B 143     212.219 219.755 192.525  1.00  0.00           H  
ATOM   2324 2HD  PRO B 143     210.734 218.852 192.024  1.00  0.00           H  
ATOM   2325  N   GLY B 144     214.730 215.171 191.805  1.00  0.00           N  
ATOM   2326  CA  GLY B 144     216.143 214.834 191.866  1.00  0.00           C  
ATOM   2327  C   GLY B 144     216.694 214.736 193.287  1.00  0.00           C  
ATOM   2328  O   GLY B 144     217.877 214.452 193.465  1.00  0.00           O  
ATOM   2329  H   GLY B 144     214.052 214.430 191.705  1.00  0.00           H  
ATOM   2330 1HA  GLY B 144     216.312 213.879 191.367  1.00  0.00           H  
ATOM   2331 2HA  GLY B 144     216.720 215.584 191.326  1.00  0.00           H  
ATOM   2332  N   GLN B 145     215.859 214.958 194.298  1.00  0.00           N  
ATOM   2333  CA  GLN B 145     216.359 214.907 195.667  1.00  0.00           C  
ATOM   2334  C   GLN B 145     216.190 213.545 196.302  1.00  0.00           C  
ATOM   2335  O   GLN B 145     215.357 212.747 195.870  1.00  0.00           O  
ATOM   2336  CB  GLN B 145     215.687 215.961 196.526  1.00  0.00           C  
ATOM   2337  CG  GLN B 145     215.918 217.339 196.035  1.00  0.00           C  
ATOM   2338  CD  GLN B 145     217.364 217.663 195.969  1.00  0.00           C  
ATOM   2339  OE1 GLN B 145     218.075 217.557 196.969  1.00  0.00           O  
ATOM   2340  NE2 GLN B 145     217.832 218.052 194.791  1.00  0.00           N  
ATOM   2341  H   GLN B 145     214.883 215.162 194.138  1.00  0.00           H  
ATOM   2342  HA  GLN B 145     217.431 215.106 195.651  1.00  0.00           H  
ATOM   2343 1HB  GLN B 145     214.614 215.777 196.554  1.00  0.00           H  
ATOM   2344 2HB  GLN B 145     216.059 215.889 197.548  1.00  0.00           H  
ATOM   2345 1HG  GLN B 145     215.494 217.433 195.035  1.00  0.00           H  
ATOM   2346 2HG  GLN B 145     215.435 218.041 196.714  1.00  0.00           H  
ATOM   2347 1HE2 GLN B 145     218.801 218.283 194.688  1.00  0.00           H  
ATOM   2348 2HE2 GLN B 145     217.218 218.115 194.004  1.00  0.00           H  
ATOM   2349  N   THR B 146     216.997 213.295 197.332  1.00  0.00           N  
ATOM   2350  CA  THR B 146     216.980 212.060 198.107  1.00  0.00           C  
ATOM   2351  C   THR B 146     216.838 212.373 199.587  1.00  0.00           C  
ATOM   2352  O   THR B 146     216.923 213.533 199.989  1.00  0.00           O  
ATOM   2353  CB  THR B 146     218.263 211.251 197.878  1.00  0.00           C  
ATOM   2354  OG1 THR B 146     219.389 211.985 198.384  1.00  0.00           O  
ATOM   2355  CG2 THR B 146     218.457 211.000 196.392  1.00  0.00           C  
ATOM   2356  H   THR B 146     217.657 214.020 197.576  1.00  0.00           H  
ATOM   2357  HA  THR B 146     216.131 211.459 197.781  1.00  0.00           H  
ATOM   2358  HB  THR B 146     218.191 210.298 198.401  1.00  0.00           H  
ATOM   2359  HG1 THR B 146     219.088 212.819 198.753  1.00  0.00           H  
ATOM   2360 1HG2 THR B 146     219.370 210.425 196.236  1.00  0.00           H  
ATOM   2361 2HG2 THR B 146     217.606 210.442 196.003  1.00  0.00           H  
ATOM   2362 3HG2 THR B 146     218.536 211.953 195.869  1.00  0.00           H  
ATOM   2363  N   GLY B 147     216.624 211.347 200.400  1.00  0.00           N  
ATOM   2364  CA  GLY B 147     216.454 211.535 201.836  1.00  0.00           C  
ATOM   2365  C   GLY B 147     215.242 210.751 202.298  1.00  0.00           C  
ATOM   2366  O   GLY B 147     214.480 210.252 201.481  1.00  0.00           O  
ATOM   2367  H   GLY B 147     216.578 210.414 200.017  1.00  0.00           H  
ATOM   2368 1HA  GLY B 147     217.353 211.201 202.356  1.00  0.00           H  
ATOM   2369 2HA  GLY B 147     216.334 212.596 202.052  1.00  0.00           H  
ATOM   2370  N   LYS B 148     215.016 210.653 203.596  1.00  0.00           N  
ATOM   2371  CA  LYS B 148     213.909 209.809 204.027  1.00  0.00           C  
ATOM   2372  C   LYS B 148     212.550 210.254 203.507  1.00  0.00           C  
ATOM   2373  O   LYS B 148     211.661 209.420 203.342  1.00  0.00           O  
ATOM   2374  CB  LYS B 148     213.870 209.659 205.544  1.00  0.00           C  
ATOM   2375  CG  LYS B 148     213.495 210.865 206.343  1.00  0.00           C  
ATOM   2376  CD  LYS B 148     213.580 210.512 207.824  1.00  0.00           C  
ATOM   2377  CE  LYS B 148     213.222 211.668 208.715  1.00  0.00           C  
ATOM   2378  NZ  LYS B 148     214.200 212.755 208.599  1.00  0.00           N  
ATOM   2379  H   LYS B 148     215.570 211.132 204.292  1.00  0.00           H  
ATOM   2380  HA  LYS B 148     214.041 208.817 203.593  1.00  0.00           H  
ATOM   2381 1HB  LYS B 148     213.156 208.880 205.814  1.00  0.00           H  
ATOM   2382 2HB  LYS B 148     214.849 209.345 205.905  1.00  0.00           H  
ATOM   2383 1HG  LYS B 148     214.178 211.683 206.108  1.00  0.00           H  
ATOM   2384 2HG  LYS B 148     212.483 211.174 206.083  1.00  0.00           H  
ATOM   2385 1HD  LYS B 148     212.899 209.688 208.041  1.00  0.00           H  
ATOM   2386 2HD  LYS B 148     214.594 210.196 208.066  1.00  0.00           H  
ATOM   2387 1HE  LYS B 148     212.236 212.045 208.444  1.00  0.00           H  
ATOM   2388 2HE  LYS B 148     213.185 211.332 209.751  1.00  0.00           H  
ATOM   2389 1HZ  LYS B 148     213.933 213.516 209.208  1.00  0.00           H  
ATOM   2390 2HZ  LYS B 148     215.114 212.416 208.864  1.00  0.00           H  
ATOM   2391 3HZ  LYS B 148     214.227 213.084 207.644  1.00  0.00           H  
ATOM   2392  N   ILE B 149     212.354 211.538 203.240  1.00  0.00           N  
ATOM   2393  CA  ILE B 149     211.053 211.929 202.737  1.00  0.00           C  
ATOM   2394  C   ILE B 149     211.019 211.697 201.248  1.00  0.00           C  
ATOM   2395  O   ILE B 149     210.112 211.050 200.723  1.00  0.00           O  
ATOM   2396  CB  ILE B 149     210.718 213.390 203.062  1.00  0.00           C  
ATOM   2397  CG1 ILE B 149     210.743 213.615 204.588  1.00  0.00           C  
ATOM   2398  CG2 ILE B 149     209.370 213.774 202.476  1.00  0.00           C  
ATOM   2399  CD1 ILE B 149     209.821 212.720 205.410  1.00  0.00           C  
ATOM   2400  H   ILE B 149     213.064 212.245 203.371  1.00  0.00           H  
ATOM   2401  HA  ILE B 149     210.298 211.302 203.209  1.00  0.00           H  
ATOM   2402  HB  ILE B 149     211.484 214.041 202.641  1.00  0.00           H  
ATOM   2403 1HG1 ILE B 149     211.754 213.463 204.962  1.00  0.00           H  
ATOM   2404 2HG1 ILE B 149     210.465 214.646 204.808  1.00  0.00           H  
ATOM   2405 1HG2 ILE B 149     209.151 214.814 202.718  1.00  0.00           H  
ATOM   2406 2HG2 ILE B 149     209.396 213.652 201.394  1.00  0.00           H  
ATOM   2407 3HG2 ILE B 149     208.595 213.133 202.895  1.00  0.00           H  
ATOM   2408 1HD1 ILE B 149     209.922 212.968 206.467  1.00  0.00           H  
ATOM   2409 2HD1 ILE B 149     208.788 212.876 205.097  1.00  0.00           H  
ATOM   2410 3HD1 ILE B 149     210.095 211.677 205.255  1.00  0.00           H  
ATOM   2411  N   ALA B 150     212.040 212.163 200.560  1.00  0.00           N  
ATOM   2412  CA  ALA B 150     212.081 211.992 199.118  1.00  0.00           C  
ATOM   2413  C   ALA B 150     212.036 210.517 198.712  1.00  0.00           C  
ATOM   2414  O   ALA B 150     211.476 210.177 197.671  1.00  0.00           O  
ATOM   2415  CB  ALA B 150     213.334 212.629 198.555  1.00  0.00           C  
ATOM   2416  H   ALA B 150     212.802 212.641 201.020  1.00  0.00           H  
ATOM   2417  HA  ALA B 150     211.209 212.488 198.693  1.00  0.00           H  
ATOM   2418 1HB  ALA B 150     213.356 212.496 197.473  1.00  0.00           H  
ATOM   2419 2HB  ALA B 150     213.338 213.694 198.789  1.00  0.00           H  
ATOM   2420 3HB  ALA B 150     214.211 212.158 198.996  1.00  0.00           H  
ATOM   2421  N   ASP B 151     212.647 209.642 199.504  1.00  0.00           N  
ATOM   2422  CA  ASP B 151     212.712 208.236 199.146  1.00  0.00           C  
ATOM   2423  C   ASP B 151     211.561 207.375 199.668  1.00  0.00           C  
ATOM   2424  O   ASP B 151     211.139 206.447 198.978  1.00  0.00           O  
ATOM   2425  CB  ASP B 151     214.030 207.629 199.642  1.00  0.00           C  
ATOM   2426  CG  ASP B 151     215.293 208.223 198.966  1.00  0.00           C  
ATOM   2427  OD1 ASP B 151     215.290 208.355 197.767  1.00  0.00           O  
ATOM   2428  OD2 ASP B 151     216.265 208.505 199.660  1.00  0.00           O  
ATOM   2429  H   ASP B 151     213.074 209.950 200.366  1.00  0.00           H  
ATOM   2430  HA  ASP B 151     212.673 208.154 198.059  1.00  0.00           H  
ATOM   2431 1HB  ASP B 151     214.119 207.782 200.718  1.00  0.00           H  
ATOM   2432 2HB  ASP B 151     214.026 206.553 199.463  1.00  0.00           H  
ATOM   2433  N   TYR B 152     211.054 207.632 200.881  1.00  0.00           N  
ATOM   2434  CA  TYR B 152     210.034 206.742 201.438  1.00  0.00           C  
ATOM   2435  C   TYR B 152     208.649 207.346 201.657  1.00  0.00           C  
ATOM   2436  O   TYR B 152     207.717 206.610 201.983  1.00  0.00           O  
ATOM   2437  CB  TYR B 152     210.505 206.165 202.768  1.00  0.00           C  
ATOM   2438  CG  TYR B 152     211.748 205.314 202.717  1.00  0.00           C  
ATOM   2439  CD1 TYR B 152     212.179 204.701 201.545  1.00  0.00           C  
ATOM   2440  CD2 TYR B 152     212.456 205.133 203.874  1.00  0.00           C  
ATOM   2441  CE1 TYR B 152     213.310 203.940 201.548  1.00  0.00           C  
ATOM   2442  CE2 TYR B 152     213.580 204.364 203.871  1.00  0.00           C  
ATOM   2443  CZ  TYR B 152     214.012 203.775 202.713  1.00  0.00           C  
ATOM   2444  OH  TYR B 152     215.152 203.015 202.716  1.00  0.00           O  
ATOM   2445  H   TYR B 152     211.361 208.428 201.422  1.00  0.00           H  
ATOM   2446  HA  TYR B 152     209.872 205.922 200.738  1.00  0.00           H  
ATOM   2447 1HB  TYR B 152     210.704 206.978 203.468  1.00  0.00           H  
ATOM   2448 2HB  TYR B 152     209.716 205.550 203.198  1.00  0.00           H  
ATOM   2449  HD1 TYR B 152     211.613 204.829 200.623  1.00  0.00           H  
ATOM   2450  HD2 TYR B 152     212.120 205.604 204.798  1.00  0.00           H  
ATOM   2451  HE1 TYR B 152     213.647 203.461 200.629  1.00  0.00           H  
ATOM   2452  HE2 TYR B 152     214.141 204.214 204.794  1.00  0.00           H  
ATOM   2453  HH  TYR B 152     215.522 202.998 203.602  1.00  0.00           H  
ATOM   2454  N   ASN B 153     208.488 208.658 201.517  1.00  0.00           N  
ATOM   2455  CA  ASN B 153     207.191 209.251 201.811  1.00  0.00           C  
ATOM   2456  C   ASN B 153     206.551 209.966 200.626  1.00  0.00           C  
ATOM   2457  O   ASN B 153     205.377 209.747 200.316  1.00  0.00           O  
ATOM   2458  CB  ASN B 153     207.338 210.186 202.974  1.00  0.00           C  
ATOM   2459  CG  ASN B 153     207.658 209.465 204.210  1.00  0.00           C  
ATOM   2460  OD1 ASN B 153     206.739 209.060 204.920  1.00  0.00           O  
ATOM   2461  ND2 ASN B 153     208.918 209.257 204.486  1.00  0.00           N  
ATOM   2462  H   ASN B 153     209.244 209.254 201.211  1.00  0.00           H  
ATOM   2463  HA  ASN B 153     206.497 208.452 202.074  1.00  0.00           H  
ATOM   2464 1HB  ASN B 153     208.128 210.909 202.763  1.00  0.00           H  
ATOM   2465 2HB  ASN B 153     206.412 210.744 203.111  1.00  0.00           H  
ATOM   2466 1HD2 ASN B 153     209.174 208.769 205.321  1.00  0.00           H  
ATOM   2467 2HD2 ASN B 153     209.627 209.586 203.863  1.00  0.00           H  
ATOM   2468  N   TYR B 154     207.316 210.819 199.968  1.00  0.00           N  
ATOM   2469  CA  TYR B 154     206.787 211.614 198.875  1.00  0.00           C  
ATOM   2470  C   TYR B 154     207.831 211.836 197.814  1.00  0.00           C  
ATOM   2471  O   TYR B 154     208.707 212.688 197.958  1.00  0.00           O  
ATOM   2472  CB  TYR B 154     206.291 212.955 199.385  1.00  0.00           C  
ATOM   2473  CG  TYR B 154     205.640 213.793 198.329  1.00  0.00           C  
ATOM   2474  CD1 TYR B 154     204.412 213.449 197.860  1.00  0.00           C  
ATOM   2475  CD2 TYR B 154     206.262 214.901 197.843  1.00  0.00           C  
ATOM   2476  CE1 TYR B 154     203.781 214.197 196.917  1.00  0.00           C  
ATOM   2477  CE2 TYR B 154     205.639 215.662 196.898  1.00  0.00           C  
ATOM   2478  CZ  TYR B 154     204.397 215.310 196.438  1.00  0.00           C  
ATOM   2479  OH  TYR B 154     203.767 216.077 195.504  1.00  0.00           O  
ATOM   2480  H   TYR B 154     208.287 210.923 200.227  1.00  0.00           H  
ATOM   2481  HA  TYR B 154     205.948 211.078 198.432  1.00  0.00           H  
ATOM   2482 1HB  TYR B 154     205.571 212.795 200.188  1.00  0.00           H  
ATOM   2483 2HB  TYR B 154     207.127 213.517 199.802  1.00  0.00           H  
ATOM   2484  HD1 TYR B 154     203.914 212.557 198.240  1.00  0.00           H  
ATOM   2485  HD2 TYR B 154     207.252 215.175 198.208  1.00  0.00           H  
ATOM   2486  HE1 TYR B 154     202.797 213.901 196.556  1.00  0.00           H  
ATOM   2487  HE2 TYR B 154     206.130 216.553 196.505  1.00  0.00           H  
ATOM   2488  HH  TYR B 154     204.326 216.824 195.275  1.00  0.00           H  
ATOM   2489  N   LYS B 155     207.741 211.065 196.746  1.00  0.00           N  
ATOM   2490  CA  LYS B 155     208.735 211.133 195.693  1.00  0.00           C  
ATOM   2491  C   LYS B 155     208.259 211.929 194.494  1.00  0.00           C  
ATOM   2492  O   LYS B 155     207.248 211.592 193.876  1.00  0.00           O  
ATOM   2493  CB  LYS B 155     209.116 209.718 195.242  1.00  0.00           C  
ATOM   2494  CG  LYS B 155     210.071 209.650 194.045  1.00  0.00           C  
ATOM   2495  CD  LYS B 155     211.444 210.177 194.406  1.00  0.00           C  
ATOM   2496  CE  LYS B 155     212.414 210.079 193.251  1.00  0.00           C  
ATOM   2497  NZ  LYS B 155     213.699 210.755 193.577  1.00  0.00           N  
ATOM   2498  H   LYS B 155     206.972 210.417 196.655  1.00  0.00           H  
ATOM   2499  HA  LYS B 155     209.623 211.630 196.086  1.00  0.00           H  
ATOM   2500 1HB  LYS B 155     209.590 209.188 196.069  1.00  0.00           H  
ATOM   2501 2HB  LYS B 155     208.215 209.167 194.973  1.00  0.00           H  
ATOM   2502 1HG  LYS B 155     210.165 208.616 193.712  1.00  0.00           H  
ATOM   2503 2HG  LYS B 155     209.669 210.242 193.224  1.00  0.00           H  
ATOM   2504 1HD  LYS B 155     211.366 211.223 194.706  1.00  0.00           H  
ATOM   2505 2HD  LYS B 155     211.845 209.606 195.244  1.00  0.00           H  
ATOM   2506 1HE  LYS B 155     212.606 209.031 193.025  1.00  0.00           H  
ATOM   2507 2HE  LYS B 155     211.977 210.544 192.368  1.00  0.00           H  
ATOM   2508 1HZ  LYS B 155     214.330 210.677 192.792  1.00  0.00           H  
ATOM   2509 2HZ  LYS B 155     213.527 211.731 193.774  1.00  0.00           H  
ATOM   2510 3HZ  LYS B 155     214.115 210.317 194.387  1.00  0.00           H  
ATOM   2511  N   LEU B 156     209.008 212.963 194.132  1.00  0.00           N  
ATOM   2512  CA  LEU B 156     208.712 213.710 192.923  1.00  0.00           C  
ATOM   2513  C   LEU B 156     209.640 213.228 191.825  1.00  0.00           C  
ATOM   2514  O   LEU B 156     210.835 213.067 192.072  1.00  0.00           O  
ATOM   2515  CB  LEU B 156     208.915 215.213 193.121  1.00  0.00           C  
ATOM   2516  CG  LEU B 156     207.978 215.915 194.075  1.00  0.00           C  
ATOM   2517  CD1 LEU B 156     208.402 217.366 194.193  1.00  0.00           C  
ATOM   2518  CD2 LEU B 156     206.566 215.831 193.545  1.00  0.00           C  
ATOM   2519  H   LEU B 156     209.796 213.239 194.700  1.00  0.00           H  
ATOM   2520  HA  LEU B 156     207.669 213.543 192.660  1.00  0.00           H  
ATOM   2521 1HB  LEU B 156     209.927 215.381 193.488  1.00  0.00           H  
ATOM   2522 2HB  LEU B 156     208.814 215.708 192.155  1.00  0.00           H  
ATOM   2523  HG  LEU B 156     208.029 215.436 195.053  1.00  0.00           H  
ATOM   2524 1HD1 LEU B 156     207.734 217.886 194.879  1.00  0.00           H  
ATOM   2525 2HD1 LEU B 156     209.423 217.417 194.573  1.00  0.00           H  
ATOM   2526 3HD1 LEU B 156     208.355 217.839 193.213  1.00  0.00           H  
ATOM   2527 1HD2 LEU B 156     205.889 216.337 194.233  1.00  0.00           H  
ATOM   2528 2HD2 LEU B 156     206.516 216.311 192.567  1.00  0.00           H  
ATOM   2529 3HD2 LEU B 156     206.275 214.785 193.451  1.00  0.00           H  
ATOM   2530  N   PRO B 157     209.138 213.056 190.603  1.00  0.00           N  
ATOM   2531  CA  PRO B 157     209.866 212.588 189.447  1.00  0.00           C  
ATOM   2532  C   PRO B 157     210.879 213.622 189.000  1.00  0.00           C  
ATOM   2533  O   PRO B 157     210.673 214.817 189.192  1.00  0.00           O  
ATOM   2534  CB  PRO B 157     208.756 212.381 188.418  1.00  0.00           C  
ATOM   2535  CG  PRO B 157     207.654 213.317 188.839  1.00  0.00           C  
ATOM   2536  CD  PRO B 157     207.734 213.382 190.346  1.00  0.00           C  
ATOM   2537  HA  PRO B 157     210.363 211.638 189.693  1.00  0.00           H  
ATOM   2538 1HB  PRO B 157     209.133 212.603 187.409  1.00  0.00           H  
ATOM   2539 2HB  PRO B 157     208.436 211.329 188.417  1.00  0.00           H  
ATOM   2540 1HG  PRO B 157     207.796 214.304 188.374  1.00  0.00           H  
ATOM   2541 2HG  PRO B 157     206.682 212.939 188.492  1.00  0.00           H  
ATOM   2542 1HD  PRO B 157     207.479 214.397 190.684  1.00  0.00           H  
ATOM   2543 2HD  PRO B 157     207.046 212.643 190.782  1.00  0.00           H  
ATOM   2544  N   ASP B 158     211.947 213.173 188.356  1.00  0.00           N  
ATOM   2545  CA  ASP B 158     212.995 214.081 187.900  1.00  0.00           C  
ATOM   2546  C   ASP B 158     212.482 215.102 186.891  1.00  0.00           C  
ATOM   2547  O   ASP B 158     213.024 216.202 186.790  1.00  0.00           O  
ATOM   2548  CB  ASP B 158     214.152 213.298 187.282  1.00  0.00           C  
ATOM   2549  CG  ASP B 158     214.962 212.487 188.301  1.00  0.00           C  
ATOM   2550  OD1 ASP B 158     214.801 212.678 189.487  1.00  0.00           O  
ATOM   2551  OD2 ASP B 158     215.738 211.674 187.872  1.00  0.00           O  
ATOM   2552  H   ASP B 158     212.041 212.184 188.176  1.00  0.00           H  
ATOM   2553  HA  ASP B 158     213.371 214.636 188.760  1.00  0.00           H  
ATOM   2554 1HB  ASP B 158     213.766 212.611 186.529  1.00  0.00           H  
ATOM   2555 2HB  ASP B 158     214.831 213.987 186.778  1.00  0.00           H  
ATOM   2556  N   ASP B 159     211.437 214.748 186.145  1.00  0.00           N  
ATOM   2557  CA  ASP B 159     210.846 215.637 185.160  1.00  0.00           C  
ATOM   2558  C   ASP B 159     209.582 216.311 185.683  1.00  0.00           C  
ATOM   2559  O   ASP B 159     208.727 216.743 184.908  1.00  0.00           O  
ATOM   2560  CB  ASP B 159     210.553 214.881 183.867  1.00  0.00           C  
ATOM   2561  CG  ASP B 159     209.652 213.695 184.086  1.00  0.00           C  
ATOM   2562  OD1 ASP B 159     209.616 213.209 185.197  1.00  0.00           O  
ATOM   2563  OD2 ASP B 159     209.013 213.267 183.154  1.00  0.00           O  
ATOM   2564  H   ASP B 159     211.046 213.826 186.273  1.00  0.00           H  
ATOM   2565  HA  ASP B 159     211.557 216.435 184.944  1.00  0.00           H  
ATOM   2566 1HB  ASP B 159     210.083 215.554 183.150  1.00  0.00           H  
ATOM   2567 2HB  ASP B 159     211.490 214.536 183.426  1.00  0.00           H  
ATOM   2568  N   PHE B 160     209.476 216.424 187.000  1.00  0.00           N  
ATOM   2569  CA  PHE B 160     208.340 217.067 187.631  1.00  0.00           C  
ATOM   2570  C   PHE B 160     208.082 218.472 187.141  1.00  0.00           C  
ATOM   2571  O   PHE B 160     208.989 219.301 187.078  1.00  0.00           O  
ATOM   2572  CB  PHE B 160     208.561 217.145 189.136  1.00  0.00           C  
ATOM   2573  CG  PHE B 160     207.525 217.923 189.853  1.00  0.00           C  
ATOM   2574  CD1 PHE B 160     206.255 217.440 190.009  1.00  0.00           C  
ATOM   2575  CD2 PHE B 160     207.834 219.158 190.380  1.00  0.00           C  
ATOM   2576  CE1 PHE B 160     205.310 218.176 190.672  1.00  0.00           C  
ATOM   2577  CE2 PHE B 160     206.891 219.892 191.043  1.00  0.00           C  
ATOM   2578  CZ  PHE B 160     205.629 219.400 191.188  1.00  0.00           C  
ATOM   2579  H   PHE B 160     210.214 216.048 187.579  1.00  0.00           H  
ATOM   2580  HA  PHE B 160     207.450 216.468 187.434  1.00  0.00           H  
ATOM   2581 1HB  PHE B 160     208.580 216.139 189.553  1.00  0.00           H  
ATOM   2582 2HB  PHE B 160     209.530 217.601 189.338  1.00  0.00           H  
ATOM   2583  HD1 PHE B 160     206.004 216.461 189.600  1.00  0.00           H  
ATOM   2584  HD2 PHE B 160     208.846 219.549 190.262  1.00  0.00           H  
ATOM   2585  HE1 PHE B 160     204.300 217.785 190.789  1.00  0.00           H  
ATOM   2586  HE2 PHE B 160     207.146 220.869 191.454  1.00  0.00           H  
ATOM   2587  HZ  PHE B 160     204.876 219.984 191.714  1.00  0.00           H  
ATOM   2588  N   THR B 161     206.822 218.738 186.830  1.00  0.00           N  
ATOM   2589  CA  THR B 161     206.378 220.061 186.448  1.00  0.00           C  
ATOM   2590  C   THR B 161     205.329 220.504 187.438  1.00  0.00           C  
ATOM   2591  O   THR B 161     204.327 219.813 187.641  1.00  0.00           O  
ATOM   2592  CB  THR B 161     205.802 220.088 185.024  1.00  0.00           C  
ATOM   2593  OG1 THR B 161     206.817 219.697 184.093  1.00  0.00           O  
ATOM   2594  CG2 THR B 161     205.311 221.489 184.679  1.00  0.00           C  
ATOM   2595  H   THR B 161     206.151 217.984 186.863  1.00  0.00           H  
ATOM   2596  HA  THR B 161     207.235 220.735 186.475  1.00  0.00           H  
ATOM   2597  HB  THR B 161     204.970 219.388 184.955  1.00  0.00           H  
ATOM   2598  HG1 THR B 161     207.630 219.506 184.568  1.00  0.00           H  
ATOM   2599 1HG2 THR B 161     204.906 221.493 183.667  1.00  0.00           H  
ATOM   2600 2HG2 THR B 161     204.535 221.786 185.383  1.00  0.00           H  
ATOM   2601 3HG2 THR B 161     206.142 222.190 184.739  1.00  0.00           H  
ATOM   2602  N   GLY B 162     205.556 221.648 188.053  1.00  0.00           N  
ATOM   2603  CA  GLY B 162     204.643 222.135 189.072  1.00  0.00           C  
ATOM   2604  C   GLY B 162     205.342 223.069 190.038  1.00  0.00           C  
ATOM   2605  O   GLY B 162     206.495 223.438 189.816  1.00  0.00           O  
ATOM   2606  H   GLY B 162     206.371 222.197 187.819  1.00  0.00           H  
ATOM   2607 1HA  GLY B 162     203.812 222.655 188.596  1.00  0.00           H  
ATOM   2608 2HA  GLY B 162     204.224 221.291 189.618  1.00  0.00           H  
ATOM   2609  N   CYS B 163     204.633 223.464 191.103  1.00  0.00           N  
ATOM   2610  CA  CYS B 163     205.154 224.390 192.113  1.00  0.00           C  
ATOM   2611  C   CYS B 163     205.012 223.827 193.518  1.00  0.00           C  
ATOM   2612  O   CYS B 163     203.965 223.307 193.904  1.00  0.00           O  
ATOM   2613  CB  CYS B 163     204.455 225.763 192.012  1.00  0.00           C  
ATOM   2614  SG  CYS B 163     204.708 226.621 190.414  1.00  0.00           S  
ATOM   2615  H   CYS B 163     203.697 223.101 191.205  1.00  0.00           H  
ATOM   2616  HA  CYS B 163     206.221 224.531 191.935  1.00  0.00           H  
ATOM   2617 1HB  CYS B 163     203.383 225.637 192.159  1.00  0.00           H  
ATOM   2618 2HB  CYS B 163     204.820 226.416 192.804  1.00  0.00           H  
ATOM   2619  N   VAL B 164     206.077 223.962 194.294  1.00  0.00           N  
ATOM   2620  CA  VAL B 164     206.110 223.527 195.678  1.00  0.00           C  
ATOM   2621  C   VAL B 164     206.011 224.721 196.598  1.00  0.00           C  
ATOM   2622  O   VAL B 164     206.875 225.598 196.610  1.00  0.00           O  
ATOM   2623  CB  VAL B 164     207.408 222.764 195.966  1.00  0.00           C  
ATOM   2624  CG1 VAL B 164     207.456 222.340 197.429  1.00  0.00           C  
ATOM   2625  CG2 VAL B 164     207.492 221.556 195.046  1.00  0.00           C  
ATOM   2626  H   VAL B 164     206.900 224.389 193.893  1.00  0.00           H  
ATOM   2627  HA  VAL B 164     205.266 222.859 195.851  1.00  0.00           H  
ATOM   2628  HB  VAL B 164     208.256 223.426 195.786  1.00  0.00           H  
ATOM   2629 1HG1 VAL B 164     208.384 221.799 197.621  1.00  0.00           H  
ATOM   2630 2HG1 VAL B 164     207.414 223.224 198.065  1.00  0.00           H  
ATOM   2631 3HG1 VAL B 164     206.608 221.693 197.648  1.00  0.00           H  
ATOM   2632 1HG2 VAL B 164     208.414 221.010 195.246  1.00  0.00           H  
ATOM   2633 2HG2 VAL B 164     206.638 220.903 195.223  1.00  0.00           H  
ATOM   2634 3HG2 VAL B 164     207.486 221.888 194.007  1.00  0.00           H  
ATOM   2635  N   ILE B 165     204.946 224.759 197.368  1.00  0.00           N  
ATOM   2636  CA  ILE B 165     204.680 225.880 198.238  1.00  0.00           C  
ATOM   2637  C   ILE B 165     204.671 225.449 199.690  1.00  0.00           C  
ATOM   2638  O   ILE B 165     204.005 224.482 200.043  1.00  0.00           O  
ATOM   2639  CB  ILE B 165     203.333 226.492 197.879  1.00  0.00           C  
ATOM   2640  CG1 ILE B 165     203.355 226.932 196.409  1.00  0.00           C  
ATOM   2641  CG2 ILE B 165     203.061 227.657 198.793  1.00  0.00           C  
ATOM   2642  CD1 ILE B 165     202.001 227.308 195.841  1.00  0.00           C  
ATOM   2643  H   ILE B 165     204.298 223.985 197.350  1.00  0.00           H  
ATOM   2644  HA  ILE B 165     205.462 226.625 198.090  1.00  0.00           H  
ATOM   2645  HB  ILE B 165     202.551 225.743 197.997  1.00  0.00           H  
ATOM   2646 1HG1 ILE B 165     204.015 227.792 196.296  1.00  0.00           H  
ATOM   2647 2HG1 ILE B 165     203.761 226.128 195.794  1.00  0.00           H  
ATOM   2648 1HG2 ILE B 165     202.098 228.100 198.540  1.00  0.00           H  
ATOM   2649 2HG2 ILE B 165     203.042 227.312 199.826  1.00  0.00           H  
ATOM   2650 3HG2 ILE B 165     203.847 228.404 198.674  1.00  0.00           H  
ATOM   2651 1HD1 ILE B 165     202.114 227.605 194.798  1.00  0.00           H  
ATOM   2652 2HD1 ILE B 165     201.330 226.451 195.903  1.00  0.00           H  
ATOM   2653 3HD1 ILE B 165     201.586 228.138 196.411  1.00  0.00           H  
ATOM   2654  N   ALA B 166     205.395 226.152 200.548  1.00  0.00           N  
ATOM   2655  CA  ALA B 166     205.387 225.753 201.949  1.00  0.00           C  
ATOM   2656  C   ALA B 166     205.468 226.934 202.890  1.00  0.00           C  
ATOM   2657  O   ALA B 166     206.075 227.966 202.581  1.00  0.00           O  
ATOM   2658  CB  ALA B 166     206.530 224.803 202.238  1.00  0.00           C  
ATOM   2659  H   ALA B 166     205.949 226.949 200.266  1.00  0.00           H  
ATOM   2660  HA  ALA B 166     204.446 225.242 202.150  1.00  0.00           H  
ATOM   2661 1HB  ALA B 166     206.508 224.516 203.289  1.00  0.00           H  
ATOM   2662 2HB  ALA B 166     206.430 223.913 201.616  1.00  0.00           H  
ATOM   2663 3HB  ALA B 166     207.476 225.295 202.016  1.00  0.00           H  
ATOM   2664  N   TRP B 167     204.886 226.766 204.067  1.00  0.00           N  
ATOM   2665  CA  TRP B 167     204.946 227.819 205.057  1.00  0.00           C  
ATOM   2666  C   TRP B 167     204.999 227.313 206.476  1.00  0.00           C  
ATOM   2667  O   TRP B 167     204.553 226.210 206.788  1.00  0.00           O  
ATOM   2668  CB  TRP B 167     203.758 228.739 204.884  1.00  0.00           C  
ATOM   2669  CG  TRP B 167     202.435 228.115 205.078  1.00  0.00           C  
ATOM   2670  CD1 TRP B 167     201.684 228.148 206.203  1.00  0.00           C  
ATOM   2671  CD2 TRP B 167     201.674 227.361 204.112  1.00  0.00           C  
ATOM   2672  NE1 TRP B 167     200.510 227.479 206.004  1.00  0.00           N  
ATOM   2673  CE2 TRP B 167     200.491 226.989 204.729  1.00  0.00           C  
ATOM   2674  CE3 TRP B 167     201.895 226.985 202.789  1.00  0.00           C  
ATOM   2675  CZ2 TRP B 167     199.536 226.251 204.078  1.00  0.00           C  
ATOM   2676  CZ3 TRP B 167     200.937 226.241 202.141  1.00  0.00           C  
ATOM   2677  CH2 TRP B 167     199.790 225.885 202.770  1.00  0.00           C  
ATOM   2678  H   TRP B 167     204.398 225.910 204.288  1.00  0.00           H  
ATOM   2679  HA  TRP B 167     205.863 228.387 204.903  1.00  0.00           H  
ATOM   2680 1HB  TRP B 167     203.833 229.566 205.591  1.00  0.00           H  
ATOM   2681 2HB  TRP B 167     203.771 229.165 203.880  1.00  0.00           H  
ATOM   2682  HD1 TRP B 167     201.974 228.637 207.131  1.00  0.00           H  
ATOM   2683  HE1 TRP B 167     199.775 227.364 206.687  1.00  0.00           H  
ATOM   2684  HE3 TRP B 167     202.812 227.279 202.277  1.00  0.00           H  
ATOM   2685  HZ2 TRP B 167     198.603 225.957 204.560  1.00  0.00           H  
ATOM   2686  HZ3 TRP B 167     201.122 225.943 201.108  1.00  0.00           H  
ATOM   2687  HH2 TRP B 167     199.053 225.294 202.226  1.00  0.00           H  
ATOM   2688  N   ASN B 168     205.539 228.146 207.350  1.00  0.00           N  
ATOM   2689  CA  ASN B 168     205.679 227.807 208.754  1.00  0.00           C  
ATOM   2690  C   ASN B 168     204.316 227.796 209.406  1.00  0.00           C  
ATOM   2691  O   ASN B 168     203.602 228.798 209.388  1.00  0.00           O  
ATOM   2692  CB  ASN B 168     206.614 228.783 209.434  1.00  0.00           C  
ATOM   2693  CG  ASN B 168     206.944 228.407 210.832  1.00  0.00           C  
ATOM   2694  OD1 ASN B 168     206.114 227.860 211.562  1.00  0.00           O  
ATOM   2695  ND2 ASN B 168     208.155 228.702 211.238  1.00  0.00           N  
ATOM   2696  H   ASN B 168     205.862 229.047 207.026  1.00  0.00           H  
ATOM   2697  HA  ASN B 168     206.102 226.804 208.827  1.00  0.00           H  
ATOM   2698 1HB  ASN B 168     207.543 228.852 208.867  1.00  0.00           H  
ATOM   2699 2HB  ASN B 168     206.161 229.775 209.442  1.00  0.00           H  
ATOM   2700 1HD2 ASN B 168     208.439 228.475 212.169  1.00  0.00           H  
ATOM   2701 2HD2 ASN B 168     208.794 229.154 210.616  1.00  0.00           H  
ATOM   2702  N   SER B 169     203.936 226.649 209.940  1.00  0.00           N  
ATOM   2703  CA  SER B 169     202.610 226.469 210.497  1.00  0.00           C  
ATOM   2704  C   SER B 169     202.667 226.172 211.978  1.00  0.00           C  
ATOM   2705  O   SER B 169     201.767 225.540 212.532  1.00  0.00           O  
ATOM   2706  CB  SER B 169     201.909 225.356 209.777  1.00  0.00           C  
ATOM   2707  OG  SER B 169     202.629 224.170 209.894  1.00  0.00           O  
ATOM   2708  H   SER B 169     204.587 225.877 209.960  1.00  0.00           H  
ATOM   2709  HA  SER B 169     202.047 227.394 210.358  1.00  0.00           H  
ATOM   2710 1HB  SER B 169     200.910 225.227 210.192  1.00  0.00           H  
ATOM   2711 2HB  SER B 169     201.794 225.618 208.726  1.00  0.00           H  
ATOM   2712  HG  SER B 169     203.404 224.382 210.418  1.00  0.00           H  
ATOM   2713  N   ASN B 170     203.716 226.648 212.631  1.00  0.00           N  
ATOM   2714  CA  ASN B 170     203.937 226.405 214.054  1.00  0.00           C  
ATOM   2715  C   ASN B 170     202.782 226.832 214.936  1.00  0.00           C  
ATOM   2716  O   ASN B 170     202.561 226.245 215.989  1.00  0.00           O  
ATOM   2717  CB  ASN B 170     205.192 227.092 214.522  1.00  0.00           C  
ATOM   2718  CG  ASN B 170     205.556 226.721 215.926  1.00  0.00           C  
ATOM   2719  OD1 ASN B 170     205.752 225.542 216.239  1.00  0.00           O  
ATOM   2720  ND2 ASN B 170     205.656 227.707 216.778  1.00  0.00           N  
ATOM   2721  H   ASN B 170     204.386 227.201 212.116  1.00  0.00           H  
ATOM   2722  HA  ASN B 170     204.051 225.331 214.208  1.00  0.00           H  
ATOM   2723 1HB  ASN B 170     206.019 226.830 213.861  1.00  0.00           H  
ATOM   2724 2HB  ASN B 170     205.058 228.173 214.465  1.00  0.00           H  
ATOM   2725 1HD2 ASN B 170     205.896 227.522 217.731  1.00  0.00           H  
ATOM   2726 2HD2 ASN B 170     205.492 228.646 216.477  1.00  0.00           H  
ATOM   2727  N   ASN B 171     202.038 227.845 214.533  1.00  0.00           N  
ATOM   2728  CA  ASN B 171     200.957 228.309 215.377  1.00  0.00           C  
ATOM   2729  C   ASN B 171     199.665 227.544 215.125  1.00  0.00           C  
ATOM   2730  O   ASN B 171     198.638 227.829 215.741  1.00  0.00           O  
ATOM   2731  CB  ASN B 171     200.754 229.787 215.172  1.00  0.00           C  
ATOM   2732  CG  ASN B 171     201.915 230.567 215.672  1.00  0.00           C  
ATOM   2733  OD1 ASN B 171     202.588 230.172 216.631  1.00  0.00           O  
ATOM   2734  ND2 ASN B 171     202.177 231.677 215.041  1.00  0.00           N  
ATOM   2735  H   ASN B 171     202.204 228.305 213.649  1.00  0.00           H  
ATOM   2736  HA  ASN B 171     201.228 228.128 216.418  1.00  0.00           H  
ATOM   2737 1HB  ASN B 171     200.609 229.991 214.110  1.00  0.00           H  
ATOM   2738 2HB  ASN B 171     199.850 230.106 215.692  1.00  0.00           H  
ATOM   2739 1HD2 ASN B 171     202.946 232.248 215.330  1.00  0.00           H  
ATOM   2740 2HD2 ASN B 171     201.609 231.959 214.268  1.00  0.00           H  
ATOM   2741  N   LEU B 172     199.708 226.583 214.214  1.00  0.00           N  
ATOM   2742  CA  LEU B 172     198.532 225.798 213.891  1.00  0.00           C  
ATOM   2743  C   LEU B 172     198.687 224.335 214.276  1.00  0.00           C  
ATOM   2744  O   LEU B 172     197.777 223.734 214.846  1.00  0.00           O  
ATOM   2745  CB  LEU B 172     198.270 225.871 212.391  1.00  0.00           C  
ATOM   2746  CG  LEU B 172     198.029 227.258 211.805  1.00  0.00           C  
ATOM   2747  CD1 LEU B 172     197.891 227.125 210.305  1.00  0.00           C  
ATOM   2748  CD2 LEU B 172     196.780 227.875 212.408  1.00  0.00           C  
ATOM   2749  H   LEU B 172     200.575 226.391 213.733  1.00  0.00           H  
ATOM   2750  HA  LEU B 172     197.679 226.218 214.423  1.00  0.00           H  
ATOM   2751 1HB  LEU B 172     199.124 225.445 211.868  1.00  0.00           H  
ATOM   2752 2HB  LEU B 172     197.391 225.268 212.161  1.00  0.00           H  
ATOM   2753  HG  LEU B 172     198.883 227.899 212.023  1.00  0.00           H  
ATOM   2754 1HD1 LEU B 172     197.718 228.108 209.867  1.00  0.00           H  
ATOM   2755 2HD1 LEU B 172     198.805 226.701 209.891  1.00  0.00           H  
ATOM   2756 3HD1 LEU B 172     197.050 226.472 210.073  1.00  0.00           H  
ATOM   2757 1HD2 LEU B 172     196.620 228.866 211.981  1.00  0.00           H  
ATOM   2758 2HD2 LEU B 172     195.919 227.243 212.188  1.00  0.00           H  
ATOM   2759 3HD2 LEU B 172     196.901 227.961 213.488  1.00  0.00           H  
ATOM   2760  N   ASP B 173     199.840 223.757 213.951  1.00  0.00           N  
ATOM   2761  CA  ASP B 173     200.057 222.328 214.122  1.00  0.00           C  
ATOM   2762  C   ASP B 173     200.934 221.972 215.310  1.00  0.00           C  
ATOM   2763  O   ASP B 173     201.463 220.866 215.369  1.00  0.00           O  
ATOM   2764  CB  ASP B 173     200.671 221.726 212.859  1.00  0.00           C  
ATOM   2765  CG  ASP B 173     199.740 221.814 211.655  1.00  0.00           C  
ATOM   2766  OD1 ASP B 173     198.547 221.675 211.817  1.00  0.00           O  
ATOM   2767  OD2 ASP B 173     200.230 222.013 210.569  1.00  0.00           O  
ATOM   2768  H   ASP B 173     200.584 224.327 213.575  1.00  0.00           H  
ATOM   2769  HA  ASP B 173     199.093 221.851 214.303  1.00  0.00           H  
ATOM   2770 1HB  ASP B 173     201.600 222.245 212.623  1.00  0.00           H  
ATOM   2771 2HB  ASP B 173     200.916 220.679 213.037  1.00  0.00           H  
ATOM   2772  N   SER B 174     201.105 222.892 216.251  1.00  0.00           N  
ATOM   2773  CA  SER B 174     201.933 222.588 217.415  1.00  0.00           C  
ATOM   2774  C   SER B 174     201.263 222.996 218.719  1.00  0.00           C  
ATOM   2775  O   SER B 174     200.986 224.170 218.965  1.00  0.00           O  
ATOM   2776  CB  SER B 174     203.277 223.255 217.302  1.00  0.00           C  
ATOM   2777  OG  SER B 174     204.048 222.972 218.423  1.00  0.00           O  
ATOM   2778  H   SER B 174     200.672 223.802 216.179  1.00  0.00           H  
ATOM   2779  HA  SER B 174     202.084 221.509 217.459  1.00  0.00           H  
ATOM   2780 1HB  SER B 174     203.782 222.905 216.402  1.00  0.00           H  
ATOM   2781 2HB  SER B 174     203.141 224.332 217.203  1.00  0.00           H  
ATOM   2782  HG  SER B 174     203.504 222.414 218.983  1.00  0.00           H  
ATOM   2783  N   LYS B 175     200.980 222.003 219.549  1.00  0.00           N  
ATOM   2784  CA  LYS B 175     200.316 222.192 220.829  1.00  0.00           C  
ATOM   2785  C   LYS B 175     201.348 222.361 221.920  1.00  0.00           C  
ATOM   2786  O   LYS B 175     202.478 221.908 221.773  1.00  0.00           O  
ATOM   2787  CB  LYS B 175     199.393 221.014 221.147  1.00  0.00           C  
ATOM   2788  CG  LYS B 175     198.321 220.753 220.097  1.00  0.00           C  
ATOM   2789  CD  LYS B 175     197.357 221.924 219.988  1.00  0.00           C  
ATOM   2790  CE  LYS B 175     196.221 221.620 219.023  1.00  0.00           C  
ATOM   2791  NZ  LYS B 175     195.302 222.779 218.861  1.00  0.00           N  
ATOM   2792  H   LYS B 175     201.245 221.071 219.264  1.00  0.00           H  
ATOM   2793  HA  LYS B 175     199.687 223.080 220.765  1.00  0.00           H  
ATOM   2794 1HB  LYS B 175     199.986 220.105 221.252  1.00  0.00           H  
ATOM   2795 2HB  LYS B 175     198.892 221.190 222.099  1.00  0.00           H  
ATOM   2796 1HG  LYS B 175     198.794 220.590 219.127  1.00  0.00           H  
ATOM   2797 2HG  LYS B 175     197.762 219.856 220.363  1.00  0.00           H  
ATOM   2798 1HD  LYS B 175     196.939 222.144 220.971  1.00  0.00           H  
ATOM   2799 2HD  LYS B 175     197.894 222.805 219.636  1.00  0.00           H  
ATOM   2800 1HE  LYS B 175     196.632 221.359 218.048  1.00  0.00           H  
ATOM   2801 2HE  LYS B 175     195.650 220.768 219.391  1.00  0.00           H  
ATOM   2802 1HZ  LYS B 175     194.564 222.536 218.215  1.00  0.00           H  
ATOM   2803 2HZ  LYS B 175     194.900 223.017 219.757  1.00  0.00           H  
ATOM   2804 3HZ  LYS B 175     195.817 223.570 218.502  1.00  0.00           H  
ATOM   2805  N   VAL B 176     200.956 222.932 223.047  1.00  0.00           N  
ATOM   2806  CA  VAL B 176     201.893 223.172 224.143  1.00  0.00           C  
ATOM   2807  C   VAL B 176     202.611 221.910 224.612  1.00  0.00           C  
ATOM   2808  O   VAL B 176     203.791 221.958 224.948  1.00  0.00           O  
ATOM   2809  CB  VAL B 176     201.170 223.837 225.325  1.00  0.00           C  
ATOM   2810  CG1 VAL B 176     202.078 223.896 226.542  1.00  0.00           C  
ATOM   2811  CG2 VAL B 176     200.756 225.236 224.922  1.00  0.00           C  
ATOM   2812  H   VAL B 176     199.990 223.208 223.155  1.00  0.00           H  
ATOM   2813  HA  VAL B 176     202.675 223.843 223.788  1.00  0.00           H  
ATOM   2814  HB  VAL B 176     200.289 223.246 225.579  1.00  0.00           H  
ATOM   2815 1HG1 VAL B 176     201.548 224.370 227.368  1.00  0.00           H  
ATOM   2816 2HG1 VAL B 176     202.367 222.885 226.829  1.00  0.00           H  
ATOM   2817 3HG1 VAL B 176     202.969 224.476 226.303  1.00  0.00           H  
ATOM   2818 1HG2 VAL B 176     200.241 225.716 225.753  1.00  0.00           H  
ATOM   2819 2HG2 VAL B 176     201.640 225.815 224.658  1.00  0.00           H  
ATOM   2820 3HG2 VAL B 176     200.087 225.184 224.062  1.00  0.00           H  
ATOM   2821  N   GLY B 177     201.900 220.796 224.684  1.00  0.00           N  
ATOM   2822  CA  GLY B 177     202.508 219.552 225.141  1.00  0.00           C  
ATOM   2823  C   GLY B 177     203.125 218.740 224.004  1.00  0.00           C  
ATOM   2824  O   GLY B 177     203.698 217.675 224.239  1.00  0.00           O  
ATOM   2825  H   GLY B 177     200.924 220.799 224.421  1.00  0.00           H  
ATOM   2826 1HA  GLY B 177     203.282 219.773 225.875  1.00  0.00           H  
ATOM   2827 2HA  GLY B 177     201.756 218.942 225.641  1.00  0.00           H  
ATOM   2828  N   GLY B 178     203.003 219.231 222.779  1.00  0.00           N  
ATOM   2829  CA  GLY B 178     203.519 218.546 221.604  1.00  0.00           C  
ATOM   2830  C   GLY B 178     202.443 217.852 220.786  1.00  0.00           C  
ATOM   2831  O   GLY B 178     201.623 217.101 221.317  1.00  0.00           O  
ATOM   2832  H   GLY B 178     202.531 220.116 222.664  1.00  0.00           H  
ATOM   2833 1HA  GLY B 178     204.033 219.261 220.962  1.00  0.00           H  
ATOM   2834 2HA  GLY B 178     204.254 217.802 221.910  1.00  0.00           H  
ATOM   2835  N   ASN B 179     202.459 218.105 219.481  1.00  0.00           N  
ATOM   2836  CA  ASN B 179     201.519 217.483 218.559  1.00  0.00           C  
ATOM   2837  C   ASN B 179     202.163 216.262 217.924  1.00  0.00           C  
ATOM   2838  O   ASN B 179     203.138 216.382 217.184  1.00  0.00           O  
ATOM   2839  CB  ASN B 179     201.035 218.455 217.511  1.00  0.00           C  
ATOM   2840  CG  ASN B 179     199.973 217.860 216.630  1.00  0.00           C  
ATOM   2841  OD1 ASN B 179     200.055 216.692 216.228  1.00  0.00           O  
ATOM   2842  ND2 ASN B 179     198.961 218.635 216.321  1.00  0.00           N  
ATOM   2843  H   ASN B 179     203.146 218.751 219.121  1.00  0.00           H  
ATOM   2844  HA  ASN B 179     200.652 217.141 219.127  1.00  0.00           H  
ATOM   2845 1HB  ASN B 179     200.634 219.346 217.997  1.00  0.00           H  
ATOM   2846 2HB  ASN B 179     201.874 218.770 216.891  1.00  0.00           H  
ATOM   2847 1HD2 ASN B 179     198.225 218.289 215.737  1.00  0.00           H  
ATOM   2848 2HD2 ASN B 179     198.924 219.572 216.669  1.00  0.00           H  
ATOM   2849  N   TYR B 180     201.656 215.083 218.268  1.00  0.00           N  
ATOM   2850  CA  TYR B 180     202.238 213.818 217.831  1.00  0.00           C  
ATOM   2851  C   TYR B 180     201.367 213.087 216.822  1.00  0.00           C  
ATOM   2852  O   TYR B 180     201.480 211.873 216.663  1.00  0.00           O  
ATOM   2853  CB  TYR B 180     202.473 212.919 219.034  1.00  0.00           C  
ATOM   2854  CG  TYR B 180     203.421 213.497 220.012  1.00  0.00           C  
ATOM   2855  CD1 TYR B 180     202.949 214.165 221.123  1.00  0.00           C  
ATOM   2856  CD2 TYR B 180     204.766 213.366 219.809  1.00  0.00           C  
ATOM   2857  CE1 TYR B 180     203.834 214.702 222.027  1.00  0.00           C  
ATOM   2858  CE2 TYR B 180     205.646 213.901 220.713  1.00  0.00           C  
ATOM   2859  CZ  TYR B 180     205.187 214.564 221.814  1.00  0.00           C  
ATOM   2860  OH  TYR B 180     206.077 215.092 222.705  1.00  0.00           O  
ATOM   2861  H   TYR B 180     200.834 215.070 218.856  1.00  0.00           H  
ATOM   2862  HA  TYR B 180     203.194 214.025 217.350  1.00  0.00           H  
ATOM   2863 1HB  TYR B 180     201.524 212.731 219.539  1.00  0.00           H  
ATOM   2864 2HB  TYR B 180     202.861 211.958 218.699  1.00  0.00           H  
ATOM   2865  HD1 TYR B 180     201.875 214.266 221.283  1.00  0.00           H  
ATOM   2866  HD2 TYR B 180     205.135 212.838 218.930  1.00  0.00           H  
ATOM   2867  HE1 TYR B 180     203.462 215.229 222.905  1.00  0.00           H  
ATOM   2868  HE2 TYR B 180     206.719 213.798 220.554  1.00  0.00           H  
ATOM   2869  HH  TYR B 180     206.971 214.908 222.409  1.00  0.00           H  
ATOM   2870  N   ASN B 181     200.476 213.808 216.155  1.00  0.00           N  
ATOM   2871  CA  ASN B 181     199.557 213.171 215.218  1.00  0.00           C  
ATOM   2872  C   ASN B 181     200.088 213.110 213.796  1.00  0.00           C  
ATOM   2873  O   ASN B 181     199.405 212.620 212.897  1.00  0.00           O  
ATOM   2874  CB  ASN B 181     198.223 213.879 215.224  1.00  0.00           C  
ATOM   2875  CG  ASN B 181     197.474 213.682 216.490  1.00  0.00           C  
ATOM   2876  OD1 ASN B 181     197.598 212.654 217.165  1.00  0.00           O  
ATOM   2877  ND2 ASN B 181     196.678 214.654 216.837  1.00  0.00           N  
ATOM   2878  H   ASN B 181     200.425 214.808 216.290  1.00  0.00           H  
ATOM   2879  HA  ASN B 181     199.404 212.137 215.531  1.00  0.00           H  
ATOM   2880 1HB  ASN B 181     198.377 214.948 215.071  1.00  0.00           H  
ATOM   2881 2HB  ASN B 181     197.613 213.515 214.397  1.00  0.00           H  
ATOM   2882 1HD2 ASN B 181     196.143 214.586 217.680  1.00  0.00           H  
ATOM   2883 2HD2 ASN B 181     196.601 215.468 216.261  1.00  0.00           H  
ATOM   2884  N   TYR B 182     201.294 213.603 213.583  1.00  0.00           N  
ATOM   2885  CA  TYR B 182     201.873 213.590 212.253  1.00  0.00           C  
ATOM   2886  C   TYR B 182     202.920 212.511 212.115  1.00  0.00           C  
ATOM   2887  O   TYR B 182     203.926 212.506 212.823  1.00  0.00           O  
ATOM   2888  CB  TYR B 182     202.437 214.959 211.910  1.00  0.00           C  
ATOM   2889  CG  TYR B 182     201.355 215.951 211.715  1.00  0.00           C  
ATOM   2890  CD1 TYR B 182     200.951 216.777 212.743  1.00  0.00           C  
ATOM   2891  CD2 TYR B 182     200.734 216.009 210.500  1.00  0.00           C  
ATOM   2892  CE1 TYR B 182     199.920 217.661 212.531  1.00  0.00           C  
ATOM   2893  CE2 TYR B 182     199.719 216.879 210.293  1.00  0.00           C  
ATOM   2894  CZ  TYR B 182     199.307 217.701 211.296  1.00  0.00           C  
ATOM   2895  OH  TYR B 182     198.276 218.557 211.070  1.00  0.00           O  
ATOM   2896  H   TYR B 182     201.825 213.995 214.347  1.00  0.00           H  
ATOM   2897  HA  TYR B 182     201.088 213.345 211.536  1.00  0.00           H  
ATOM   2898 1HB  TYR B 182     203.097 215.293 212.712  1.00  0.00           H  
ATOM   2899 2HB  TYR B 182     203.035 214.889 211.002  1.00  0.00           H  
ATOM   2900  HD1 TYR B 182     201.448 216.725 213.712  1.00  0.00           H  
ATOM   2901  HD2 TYR B 182     201.055 215.352 209.692  1.00  0.00           H  
ATOM   2902  HE1 TYR B 182     199.592 218.319 213.335  1.00  0.00           H  
ATOM   2903  HE2 TYR B 182     199.227 216.923 209.320  1.00  0.00           H  
ATOM   2904  HH  TYR B 182     197.964 218.450 210.168  1.00  0.00           H  
ATOM   2905  N   LEU B 183     202.667 211.581 211.206  1.00  0.00           N  
ATOM   2906  CA  LEU B 183     203.545 210.444 211.008  1.00  0.00           C  
ATOM   2907  C   LEU B 183     204.316 210.482 209.705  1.00  0.00           C  
ATOM   2908  O   LEU B 183     203.840 211.008 208.695  1.00  0.00           O  
ATOM   2909  CB  LEU B 183     202.736 209.155 211.033  1.00  0.00           C  
ATOM   2910  CG  LEU B 183     201.898 208.888 212.271  1.00  0.00           C  
ATOM   2911  CD1 LEU B 183     201.129 207.604 212.060  1.00  0.00           C  
ATOM   2912  CD2 LEU B 183     202.789 208.785 213.486  1.00  0.00           C  
ATOM   2913  H   LEU B 183     201.838 211.668 210.635  1.00  0.00           H  
ATOM   2914  HA  LEU B 183     204.270 210.422 211.820  1.00  0.00           H  
ATOM   2915 1HB  LEU B 183     202.055 209.156 210.183  1.00  0.00           H  
ATOM   2916 2HB  LEU B 183     203.419 208.314 210.924  1.00  0.00           H  
ATOM   2917  HG  LEU B 183     201.189 209.705 212.414  1.00  0.00           H  
ATOM   2918 1HD1 LEU B 183     200.520 207.396 212.940  1.00  0.00           H  
ATOM   2919 2HD1 LEU B 183     200.482 207.707 211.189  1.00  0.00           H  
ATOM   2920 3HD1 LEU B 183     201.827 206.784 211.900  1.00  0.00           H  
ATOM   2921 1HD2 LEU B 183     202.179 208.595 214.370  1.00  0.00           H  
ATOM   2922 2HD2 LEU B 183     203.496 207.967 213.350  1.00  0.00           H  
ATOM   2923 3HD2 LEU B 183     203.335 209.720 213.617  1.00  0.00           H  
ATOM   2924  N   TYR B 184     205.480 209.856 209.727  1.00  0.00           N  
ATOM   2925  CA  TYR B 184     206.292 209.675 208.541  1.00  0.00           C  
ATOM   2926  C   TYR B 184     206.883 208.282 208.523  1.00  0.00           C  
ATOM   2927  O   TYR B 184     207.052 207.656 209.565  1.00  0.00           O  
ATOM   2928  CB  TYR B 184     207.383 210.726 208.475  1.00  0.00           C  
ATOM   2929  CG  TYR B 184     208.408 210.656 209.552  1.00  0.00           C  
ATOM   2930  CD1 TYR B 184     209.604 210.019 209.339  1.00  0.00           C  
ATOM   2931  CD2 TYR B 184     208.155 211.248 210.756  1.00  0.00           C  
ATOM   2932  CE1 TYR B 184     210.543 209.997 210.334  1.00  0.00           C  
ATOM   2933  CE2 TYR B 184     209.087 211.232 211.742  1.00  0.00           C  
ATOM   2934  CZ  TYR B 184     210.276 210.618 211.538  1.00  0.00           C  
ATOM   2935  OH  TYR B 184     211.212 210.608 212.531  1.00  0.00           O  
ATOM   2936  H   TYR B 184     205.810 209.492 210.609  1.00  0.00           H  
ATOM   2937  HA  TYR B 184     205.652 209.783 207.664  1.00  0.00           H  
ATOM   2938 1HB  TYR B 184     207.908 210.646 207.522  1.00  0.00           H  
ATOM   2939 2HB  TYR B 184     206.935 211.719 208.519  1.00  0.00           H  
ATOM   2940  HD1 TYR B 184     209.800 209.535 208.382  1.00  0.00           H  
ATOM   2941  HD2 TYR B 184     207.197 211.738 210.932  1.00  0.00           H  
ATOM   2942  HE1 TYR B 184     211.495 209.493 210.173  1.00  0.00           H  
ATOM   2943  HE2 TYR B 184     208.877 211.713 212.698  1.00  0.00           H  
ATOM   2944  HH  TYR B 184     210.869 211.075 213.297  1.00  0.00           H  
ATOM   2945  N   ARG B 185     207.207 207.793 207.342  1.00  0.00           N  
ATOM   2946  CA  ARG B 185     207.806 206.482 207.207  1.00  0.00           C  
ATOM   2947  C   ARG B 185     209.314 206.552 207.273  1.00  0.00           C  
ATOM   2948  O   ARG B 185     209.946 207.301 206.531  1.00  0.00           O  
ATOM   2949  CB  ARG B 185     207.383 205.848 205.900  1.00  0.00           C  
ATOM   2950  CG  ARG B 185     207.844 204.441 205.697  1.00  0.00           C  
ATOM   2951  CD  ARG B 185     207.372 203.911 204.405  1.00  0.00           C  
ATOM   2952  NE  ARG B 185     205.937 203.838 204.339  1.00  0.00           N  
ATOM   2953  CZ  ARG B 185     205.200 202.826 204.815  1.00  0.00           C  
ATOM   2954  NH1 ARG B 185     205.764 201.792 205.392  1.00  0.00           N  
ATOM   2955  NH2 ARG B 185     203.903 202.864 204.701  1.00  0.00           N  
ATOM   2956  H   ARG B 185     207.036 208.343 206.513  1.00  0.00           H  
ATOM   2957  HA  ARG B 185     207.460 205.857 208.030  1.00  0.00           H  
ATOM   2958 1HB  ARG B 185     206.296 205.848 205.832  1.00  0.00           H  
ATOM   2959 2HB  ARG B 185     207.763 206.441 205.068  1.00  0.00           H  
ATOM   2960 1HG  ARG B 185     208.934 204.411 205.710  1.00  0.00           H  
ATOM   2961 2HG  ARG B 185     207.454 203.811 206.497  1.00  0.00           H  
ATOM   2962 1HD  ARG B 185     207.715 204.559 203.599  1.00  0.00           H  
ATOM   2963 2HD  ARG B 185     207.769 202.907 204.257  1.00  0.00           H  
ATOM   2964  HE  ARG B 185     205.447 204.607 203.901  1.00  0.00           H  
ATOM   2965 1HH1 ARG B 185     206.770 201.751 205.483  1.00  0.00           H  
ATOM   2966 2HH1 ARG B 185     205.194 201.038 205.746  1.00  0.00           H  
ATOM   2967 1HH2 ARG B 185     203.458 203.655 204.255  1.00  0.00           H  
ATOM   2968 2HH2 ARG B 185     203.343 202.105 205.058  1.00  0.00           H  
ATOM   2969  N   LEU B 186     209.887 205.772 208.175  1.00  0.00           N  
ATOM   2970  CA  LEU B 186     211.328 205.725 208.337  1.00  0.00           C  
ATOM   2971  C   LEU B 186     211.893 204.469 207.704  1.00  0.00           C  
ATOM   2972  O   LEU B 186     213.004 204.477 207.177  1.00  0.00           O  
ATOM   2973  CB  LEU B 186     211.712 205.786 209.821  1.00  0.00           C  
ATOM   2974  CG  LEU B 186     213.235 205.748 210.152  1.00  0.00           C  
ATOM   2975  CD1 LEU B 186     213.948 206.956 209.536  1.00  0.00           C  
ATOM   2976  CD2 LEU B 186     213.416 205.746 211.663  1.00  0.00           C  
ATOM   2977  H   LEU B 186     209.306 205.195 208.766  1.00  0.00           H  
ATOM   2978  HA  LEU B 186     211.760 206.588 207.833  1.00  0.00           H  
ATOM   2979 1HB  LEU B 186     211.313 206.706 210.245  1.00  0.00           H  
ATOM   2980 2HB  LEU B 186     211.249 204.944 210.335  1.00  0.00           H  
ATOM   2981  HG  LEU B 186     213.677 204.846 209.729  1.00  0.00           H  
ATOM   2982 1HD1 LEU B 186     215.010 206.914 209.777  1.00  0.00           H  
ATOM   2983 2HD1 LEU B 186     213.821 206.940 208.453  1.00  0.00           H  
ATOM   2984 3HD1 LEU B 186     213.521 207.874 209.939  1.00  0.00           H  
ATOM   2985 1HD2 LEU B 186     214.479 205.719 211.902  1.00  0.00           H  
ATOM   2986 2HD2 LEU B 186     212.972 206.649 212.084  1.00  0.00           H  
ATOM   2987 3HD2 LEU B 186     212.926 204.870 212.087  1.00  0.00           H  
ATOM   2988  N   PHE B 187     211.142 203.377 207.764  1.00  0.00           N  
ATOM   2989  CA  PHE B 187     211.670 202.139 207.222  1.00  0.00           C  
ATOM   2990  C   PHE B 187     210.843 201.618 206.062  1.00  0.00           C  
ATOM   2991  O   PHE B 187     209.618 201.524 206.146  1.00  0.00           O  
ATOM   2992  CB  PHE B 187     211.724 201.061 208.285  1.00  0.00           C  
ATOM   2993  CG  PHE B 187     212.552 201.393 209.448  1.00  0.00           C  
ATOM   2994  CD1 PHE B 187     211.961 201.714 210.648  1.00  0.00           C  
ATOM   2995  CD2 PHE B 187     213.919 201.403 209.361  1.00  0.00           C  
ATOM   2996  CE1 PHE B 187     212.721 202.028 211.741  1.00  0.00           C  
ATOM   2997  CE2 PHE B 187     214.687 201.724 210.454  1.00  0.00           C  
ATOM   2998  CZ  PHE B 187     214.088 202.033 211.647  1.00  0.00           C  
ATOM   2999  H   PHE B 187     210.218 203.381 208.173  1.00  0.00           H  
ATOM   3000  HA  PHE B 187     212.684 202.322 206.865  1.00  0.00           H  
ATOM   3001 1HB  PHE B 187     210.716 200.853 208.643  1.00  0.00           H  
ATOM   3002 2HB  PHE B 187     212.113 200.142 207.851  1.00  0.00           H  
ATOM   3003  HD1 PHE B 187     210.873 201.716 210.722  1.00  0.00           H  
ATOM   3004  HD2 PHE B 187     214.397 201.158 208.412  1.00  0.00           H  
ATOM   3005  HE1 PHE B 187     212.238 202.274 212.687  1.00  0.00           H  
ATOM   3006  HE2 PHE B 187     215.773 201.734 210.372  1.00  0.00           H  
ATOM   3007  HZ  PHE B 187     214.694 202.283 212.517  1.00  0.00           H  
ATOM   3008  N   ARG B 188     211.522 201.257 204.985  1.00  0.00           N  
ATOM   3009  CA  ARG B 188     210.867 200.681 203.825  1.00  0.00           C  
ATOM   3010  C   ARG B 188     211.853 199.774 203.113  1.00  0.00           C  
ATOM   3011  O   ARG B 188     213.052 200.040 203.107  1.00  0.00           O  
ATOM   3012  CB  ARG B 188     210.344 201.749 202.880  1.00  0.00           C  
ATOM   3013  CG  ARG B 188     209.375 201.226 201.817  1.00  0.00           C  
ATOM   3014  CD  ARG B 188     208.710 202.311 201.061  1.00  0.00           C  
ATOM   3015  NE  ARG B 188     207.624 201.790 200.221  1.00  0.00           N  
ATOM   3016  CZ  ARG B 188     207.707 201.449 198.917  1.00  0.00           C  
ATOM   3017  NH1 ARG B 188     208.827 201.564 198.255  1.00  0.00           N  
ATOM   3018  NH2 ARG B 188     206.630 200.996 198.301  1.00  0.00           N  
ATOM   3019  H   ARG B 188     212.524 201.386 204.971  1.00  0.00           H  
ATOM   3020  HA  ARG B 188     210.018 200.089 204.166  1.00  0.00           H  
ATOM   3021 1HB  ARG B 188     209.831 202.521 203.452  1.00  0.00           H  
ATOM   3022 2HB  ARG B 188     211.182 202.223 202.368  1.00  0.00           H  
ATOM   3023 1HG  ARG B 188     209.919 200.608 201.102  1.00  0.00           H  
ATOM   3024 2HG  ARG B 188     208.598 200.630 202.295  1.00  0.00           H  
ATOM   3025 1HD  ARG B 188     208.291 203.036 201.758  1.00  0.00           H  
ATOM   3026 2HD  ARG B 188     209.438 202.805 200.418  1.00  0.00           H  
ATOM   3027  HE  ARG B 188     206.716 201.669 200.649  1.00  0.00           H  
ATOM   3028 1HH1 ARG B 188     209.654 201.914 198.718  1.00  0.00           H  
ATOM   3029 2HH1 ARG B 188     208.867 201.303 197.281  1.00  0.00           H  
ATOM   3030 1HH2 ARG B 188     205.759 200.908 198.806  1.00  0.00           H  
ATOM   3031 2HH2 ARG B 188     206.678 200.737 197.327  1.00  0.00           H  
ATOM   3032  N   LYS B 189     211.352 198.703 202.515  1.00  0.00           N  
ATOM   3033  CA  LYS B 189     212.195 197.754 201.794  1.00  0.00           C  
ATOM   3034  C   LYS B 189     212.897 198.368 200.584  1.00  0.00           C  
ATOM   3035  O   LYS B 189     214.015 197.979 200.248  1.00  0.00           O  
ATOM   3036  CB  LYS B 189     211.361 196.552 201.349  1.00  0.00           C  
ATOM   3037  CG  LYS B 189     210.913 195.642 202.485  1.00  0.00           C  
ATOM   3038  CD  LYS B 189     210.079 194.480 201.965  1.00  0.00           C  
ATOM   3039  CE  LYS B 189     209.626 193.573 203.100  1.00  0.00           C  
ATOM   3040  NZ  LYS B 189     208.778 192.452 202.611  1.00  0.00           N  
ATOM   3041  H   LYS B 189     210.357 198.541 202.561  1.00  0.00           H  
ATOM   3042  HA  LYS B 189     212.989 197.419 202.463  1.00  0.00           H  
ATOM   3043 1HB  LYS B 189     210.469 196.901 200.828  1.00  0.00           H  
ATOM   3044 2HB  LYS B 189     211.937 195.950 200.645  1.00  0.00           H  
ATOM   3045 1HG  LYS B 189     211.788 195.248 203.002  1.00  0.00           H  
ATOM   3046 2HG  LYS B 189     210.319 196.215 203.196  1.00  0.00           H  
ATOM   3047 1HD  LYS B 189     209.200 194.866 201.446  1.00  0.00           H  
ATOM   3048 2HD  LYS B 189     210.669 193.896 201.259  1.00  0.00           H  
ATOM   3049 1HE  LYS B 189     210.498 193.159 203.604  1.00  0.00           H  
ATOM   3050 2HE  LYS B 189     209.055 194.153 203.824  1.00  0.00           H  
ATOM   3051 1HZ  LYS B 189     208.498 191.875 203.391  1.00  0.00           H  
ATOM   3052 2HZ  LYS B 189     207.956 192.824 202.156  1.00  0.00           H  
ATOM   3053 3HZ  LYS B 189     209.302 191.895 201.952  1.00  0.00           H  
ATOM   3054  N   SER B 190     212.239 199.313 199.924  1.00  0.00           N  
ATOM   3055  CA  SER B 190     212.790 199.960 198.738  1.00  0.00           C  
ATOM   3056  C   SER B 190     212.248 201.374 198.590  1.00  0.00           C  
ATOM   3057  O   SER B 190     211.370 201.792 199.344  1.00  0.00           O  
ATOM   3058  CB  SER B 190     212.464 199.150 197.499  1.00  0.00           C  
ATOM   3059  OG  SER B 190     211.087 199.166 197.237  1.00  0.00           O  
ATOM   3060  H   SER B 190     211.327 199.591 200.257  1.00  0.00           H  
ATOM   3061  HA  SER B 190     213.875 200.007 198.842  1.00  0.00           H  
ATOM   3062 1HB  SER B 190     213.003 199.559 196.644  1.00  0.00           H  
ATOM   3063 2HB  SER B 190     212.799 198.123 197.636  1.00  0.00           H  
ATOM   3064  HG  SER B 190     210.909 200.004 196.804  1.00  0.00           H  
ATOM   3065  N   ASN B 191     212.777 202.107 197.620  1.00  0.00           N  
ATOM   3066  CA  ASN B 191     212.358 203.480 197.367  1.00  0.00           C  
ATOM   3067  C   ASN B 191     211.011 203.522 196.667  1.00  0.00           C  
ATOM   3068  O   ASN B 191     210.634 202.566 195.987  1.00  0.00           O  
ATOM   3069  CB  ASN B 191     213.395 204.196 196.538  1.00  0.00           C  
ATOM   3070  CG  ASN B 191     214.692 204.331 197.256  1.00  0.00           C  
ATOM   3071  OD1 ASN B 191     214.744 204.343 198.489  1.00  0.00           O  
ATOM   3072  ND2 ASN B 191     215.754 204.434 196.508  1.00  0.00           N  
ATOM   3073  H   ASN B 191     213.495 201.697 197.039  1.00  0.00           H  
ATOM   3074  HA  ASN B 191     212.258 203.994 198.325  1.00  0.00           H  
ATOM   3075 1HB  ASN B 191     213.558 203.650 195.608  1.00  0.00           H  
ATOM   3076 2HB  ASN B 191     213.029 205.189 196.275  1.00  0.00           H  
ATOM   3077 1HD2 ASN B 191     216.657 204.528 196.930  1.00  0.00           H  
ATOM   3078 2HD2 ASN B 191     215.668 204.420 195.512  1.00  0.00           H  
ATOM   3079  N   LEU B 192     210.296 204.631 196.837  1.00  0.00           N  
ATOM   3080  CA  LEU B 192     209.001 204.848 196.193  1.00  0.00           C  
ATOM   3081  C   LEU B 192     209.096 205.206 194.733  1.00  0.00           C  
ATOM   3082  O   LEU B 192     210.044 205.853 194.287  1.00  0.00           O  
ATOM   3083  CB  LEU B 192     208.230 206.001 196.842  1.00  0.00           C  
ATOM   3084  CG  LEU B 192     207.735 205.842 198.254  1.00  0.00           C  
ATOM   3085  CD1 LEU B 192     207.166 207.168 198.698  1.00  0.00           C  
ATOM   3086  CD2 LEU B 192     206.652 204.795 198.314  1.00  0.00           C  
ATOM   3087  H   LEU B 192     210.673 205.349 197.439  1.00  0.00           H  
ATOM   3088  HA  LEU B 192     208.406 203.942 196.300  1.00  0.00           H  
ATOM   3089 1HB  LEU B 192     208.866 206.885 196.845  1.00  0.00           H  
ATOM   3090 2HB  LEU B 192     207.349 206.214 196.237  1.00  0.00           H  
ATOM   3091  HG  LEU B 192     208.561 205.537 198.897  1.00  0.00           H  
ATOM   3092 1HD1 LEU B 192     206.799 207.082 199.721  1.00  0.00           H  
ATOM   3093 2HD1 LEU B 192     207.944 207.930 198.655  1.00  0.00           H  
ATOM   3094 3HD1 LEU B 192     206.345 207.450 198.040  1.00  0.00           H  
ATOM   3095 1HD2 LEU B 192     206.304 204.690 199.342  1.00  0.00           H  
ATOM   3096 2HD2 LEU B 192     205.820 205.096 197.678  1.00  0.00           H  
ATOM   3097 3HD2 LEU B 192     207.049 203.841 197.966  1.00  0.00           H  
ATOM   3098  N   LYS B 193     208.052 204.853 194.002  1.00  0.00           N  
ATOM   3099  CA  LYS B 193     207.902 205.323 192.645  1.00  0.00           C  
ATOM   3100  C   LYS B 193     207.323 206.730 192.760  1.00  0.00           C  
ATOM   3101  O   LYS B 193     206.710 207.045 193.781  1.00  0.00           O  
ATOM   3102  CB  LYS B 193     206.974 204.401 191.852  1.00  0.00           C  
ATOM   3103  CG  LYS B 193     207.422 202.944 191.791  1.00  0.00           C  
ATOM   3104  CD  LYS B 193     208.745 202.784 191.057  1.00  0.00           C  
ATOM   3105  CE  LYS B 193     209.099 201.318 190.876  1.00  0.00           C  
ATOM   3106  NZ  LYS B 193     210.427 201.144 190.225  1.00  0.00           N  
ATOM   3107  H   LYS B 193     207.346 204.246 194.393  1.00  0.00           H  
ATOM   3108  HA  LYS B 193     208.883 205.321 192.168  1.00  0.00           H  
ATOM   3109 1HB  LYS B 193     205.977 204.423 192.292  1.00  0.00           H  
ATOM   3110 2HB  LYS B 193     206.889 204.764 190.828  1.00  0.00           H  
ATOM   3111 1HG  LYS B 193     207.537 202.556 192.804  1.00  0.00           H  
ATOM   3112 2HG  LYS B 193     206.666 202.352 191.277  1.00  0.00           H  
ATOM   3113 1HD  LYS B 193     208.678 203.258 190.077  1.00  0.00           H  
ATOM   3114 2HD  LYS B 193     209.538 203.273 191.624  1.00  0.00           H  
ATOM   3115 1HE  LYS B 193     209.116 200.826 191.847  1.00  0.00           H  
ATOM   3116 2HE  LYS B 193     208.341 200.834 190.261  1.00  0.00           H  
ATOM   3117 1HZ  LYS B 193     210.626 200.159 190.122  1.00  0.00           H  
ATOM   3118 2HZ  LYS B 193     210.417 201.582 189.315  1.00  0.00           H  
ATOM   3119 3HZ  LYS B 193     211.142 201.573 190.796  1.00  0.00           H  
ATOM   3120  N   PRO B 194     207.505 207.606 191.778  1.00  0.00           N  
ATOM   3121  CA  PRO B 194     206.967 208.940 191.787  1.00  0.00           C  
ATOM   3122  C   PRO B 194     205.481 208.919 192.084  1.00  0.00           C  
ATOM   3123  O   PRO B 194     204.728 208.157 191.472  1.00  0.00           O  
ATOM   3124  CB  PRO B 194     207.263 209.409 190.369  1.00  0.00           C  
ATOM   3125  CG  PRO B 194     208.501 208.642 189.981  1.00  0.00           C  
ATOM   3126  CD  PRO B 194     208.314 207.279 190.602  1.00  0.00           C  
ATOM   3127  HA  PRO B 194     207.508 209.543 192.531  1.00  0.00           H  
ATOM   3128 1HB  PRO B 194     206.405 209.195 189.715  1.00  0.00           H  
ATOM   3129 2HB  PRO B 194     207.413 210.499 190.357  1.00  0.00           H  
ATOM   3130 1HG  PRO B 194     208.593 208.598 188.886  1.00  0.00           H  
ATOM   3131 2HG  PRO B 194     209.399 209.156 190.354  1.00  0.00           H  
ATOM   3132 1HD  PRO B 194     207.784 206.623 189.896  1.00  0.00           H  
ATOM   3133 2HD  PRO B 194     209.296 206.856 190.862  1.00  0.00           H  
ATOM   3134  N   PHE B 195     205.077 209.755 193.026  1.00  0.00           N  
ATOM   3135  CA  PHE B 195     203.697 209.902 193.469  1.00  0.00           C  
ATOM   3136  C   PHE B 195     203.045 208.628 194.001  1.00  0.00           C  
ATOM   3137  O   PHE B 195     201.819 208.502 193.970  1.00  0.00           O  
ATOM   3138  CB  PHE B 195     202.846 210.492 192.358  1.00  0.00           C  
ATOM   3139  CG  PHE B 195     203.290 211.849 191.963  1.00  0.00           C  
ATOM   3140  CD1 PHE B 195     203.866 212.076 190.736  1.00  0.00           C  
ATOM   3141  CD2 PHE B 195     203.133 212.915 192.831  1.00  0.00           C  
ATOM   3142  CE1 PHE B 195     204.269 213.342 190.378  1.00  0.00           C  
ATOM   3143  CE2 PHE B 195     203.536 214.174 192.475  1.00  0.00           C  
ATOM   3144  CZ  PHE B 195     204.103 214.388 191.246  1.00  0.00           C  
ATOM   3145  H   PHE B 195     205.795 210.322 193.455  1.00  0.00           H  
ATOM   3146  HA  PHE B 195     203.678 210.581 194.323  1.00  0.00           H  
ATOM   3147 1HB  PHE B 195     202.885 209.841 191.486  1.00  0.00           H  
ATOM   3148 2HB  PHE B 195     201.808 210.542 192.683  1.00  0.00           H  
ATOM   3149  HD1 PHE B 195     204.000 211.241 190.048  1.00  0.00           H  
ATOM   3150  HD2 PHE B 195     202.682 212.743 193.809  1.00  0.00           H  
ATOM   3151  HE1 PHE B 195     204.722 213.513 189.401  1.00  0.00           H  
ATOM   3152  HE2 PHE B 195     203.408 215.006 193.167  1.00  0.00           H  
ATOM   3153  HZ  PHE B 195     204.423 215.389 190.961  1.00  0.00           H  
ATOM   3154  N   GLU B 196     203.841 207.702 194.517  1.00  0.00           N  
ATOM   3155  CA  GLU B 196     203.294 206.503 195.139  1.00  0.00           C  
ATOM   3156  C   GLU B 196     202.927 206.756 196.602  1.00  0.00           C  
ATOM   3157  O   GLU B 196     203.690 207.372 197.344  1.00  0.00           O  
ATOM   3158  CB  GLU B 196     204.296 205.350 195.043  1.00  0.00           C  
ATOM   3159  CG  GLU B 196     203.792 204.023 195.600  1.00  0.00           C  
ATOM   3160  CD  GLU B 196     204.798 202.894 195.510  1.00  0.00           C  
ATOM   3161  OE1 GLU B 196     205.936 203.123 195.152  1.00  0.00           O  
ATOM   3162  OE2 GLU B 196     204.416 201.787 195.805  1.00  0.00           O  
ATOM   3163  H   GLU B 196     204.843 207.824 194.481  1.00  0.00           H  
ATOM   3164  HA  GLU B 196     202.385 206.222 194.607  1.00  0.00           H  
ATOM   3165 1HB  GLU B 196     204.569 205.191 194.000  1.00  0.00           H  
ATOM   3166 2HB  GLU B 196     205.206 205.613 195.583  1.00  0.00           H  
ATOM   3167 1HG  GLU B 196     203.525 204.159 196.648  1.00  0.00           H  
ATOM   3168 2HG  GLU B 196     202.893 203.732 195.059  1.00  0.00           H  
ATOM   3169  N   ARG B 197     201.756 206.278 197.021  1.00  0.00           N  
ATOM   3170  CA  ARG B 197     201.331 206.417 198.413  1.00  0.00           C  
ATOM   3171  C   ARG B 197     201.387 205.091 199.138  1.00  0.00           C  
ATOM   3172  O   ARG B 197     200.471 204.279 199.022  1.00  0.00           O  
ATOM   3173  CB  ARG B 197     199.896 206.919 198.526  1.00  0.00           C  
ATOM   3174  CG  ARG B 197     199.649 208.299 198.025  1.00  0.00           C  
ATOM   3175  CD  ARG B 197     198.219 208.708 198.125  1.00  0.00           C  
ATOM   3176  NE  ARG B 197     197.801 209.009 199.504  1.00  0.00           N  
ATOM   3177  CZ  ARG B 197     197.034 208.224 200.297  1.00  0.00           C  
ATOM   3178  NH1 ARG B 197     196.605 207.054 199.870  1.00  0.00           N  
ATOM   3179  NH2 ARG B 197     196.704 208.638 201.517  1.00  0.00           N  
ATOM   3180  H   ARG B 197     201.148 205.809 196.365  1.00  0.00           H  
ATOM   3181  HA  ARG B 197     201.980 207.145 198.902  1.00  0.00           H  
ATOM   3182 1HB  ARG B 197     199.234 206.255 197.973  1.00  0.00           H  
ATOM   3183 2HB  ARG B 197     199.584 206.897 199.570  1.00  0.00           H  
ATOM   3184 1HG  ARG B 197     200.238 209.008 198.607  1.00  0.00           H  
ATOM   3185 2HG  ARG B 197     199.939 208.363 196.976  1.00  0.00           H  
ATOM   3186 1HD  ARG B 197     198.055 209.604 197.527  1.00  0.00           H  
ATOM   3187 2HD  ARG B 197     197.584 207.904 197.756  1.00  0.00           H  
ATOM   3188  HE  ARG B 197     198.110 209.883 199.909  1.00  0.00           H  
ATOM   3189 1HH1 ARG B 197     196.848 206.735 198.943  1.00  0.00           H  
ATOM   3190 2HH1 ARG B 197     196.034 206.476 200.469  1.00  0.00           H  
ATOM   3191 1HH2 ARG B 197     197.026 209.537 201.850  1.00  0.00           H  
ATOM   3192 2HH2 ARG B 197     196.133 208.055 202.110  1.00  0.00           H  
ATOM   3193  N   ASP B 198     202.455 204.864 199.882  1.00  0.00           N  
ATOM   3194  CA  ASP B 198     202.564 203.624 200.628  1.00  0.00           C  
ATOM   3195  C   ASP B 198     202.055 203.855 202.032  1.00  0.00           C  
ATOM   3196  O   ASP B 198     202.692 204.554 202.822  1.00  0.00           O  
ATOM   3197  CB  ASP B 198     203.987 203.094 200.679  1.00  0.00           C  
ATOM   3198  CG  ASP B 198     204.038 201.747 201.385  1.00  0.00           C  
ATOM   3199  OD1 ASP B 198     203.036 201.359 201.967  1.00  0.00           O  
ATOM   3200  OD2 ASP B 198     205.068 201.113 201.345  1.00  0.00           O  
ATOM   3201  H   ASP B 198     203.202 205.541 199.942  1.00  0.00           H  
ATOM   3202  HA  ASP B 198     201.950 202.869 200.137  1.00  0.00           H  
ATOM   3203 1HB  ASP B 198     204.375 202.993 199.665  1.00  0.00           H  
ATOM   3204 2HB  ASP B 198     204.623 203.809 201.203  1.00  0.00           H  
ATOM   3205  N   ILE B 199     200.879 203.328 202.324  1.00  0.00           N  
ATOM   3206  CA  ILE B 199     200.250 203.573 203.607  1.00  0.00           C  
ATOM   3207  C   ILE B 199     200.104 202.285 204.395  1.00  0.00           C  
ATOM   3208  O   ILE B 199     199.306 202.201 205.327  1.00  0.00           O  
ATOM   3209  CB  ILE B 199     198.902 204.271 203.417  1.00  0.00           C  
ATOM   3210  CG1 ILE B 199     197.958 203.401 202.583  1.00  0.00           C  
ATOM   3211  CG2 ILE B 199     199.157 205.603 202.722  1.00  0.00           C  
ATOM   3212  CD1 ILE B 199     196.525 203.890 202.560  1.00  0.00           C  
ATOM   3213  H   ILE B 199     200.407 202.745 201.648  1.00  0.00           H  
ATOM   3214  HA  ILE B 199     200.900 204.223 204.192  1.00  0.00           H  
ATOM   3215  HB  ILE B 199     198.438 204.436 204.389  1.00  0.00           H  
ATOM   3216 1HG1 ILE B 199     198.318 203.356 201.556  1.00  0.00           H  
ATOM   3217 2HG1 ILE B 199     197.961 202.383 202.974  1.00  0.00           H  
ATOM   3218 1HG2 ILE B 199     198.211 206.123 202.573  1.00  0.00           H  
ATOM   3219 2HG2 ILE B 199     199.814 206.215 203.339  1.00  0.00           H  
ATOM   3220 3HG2 ILE B 199     199.629 205.425 201.756  1.00  0.00           H  
ATOM   3221 1HD1 ILE B 199     195.922 203.219 201.949  1.00  0.00           H  
ATOM   3222 2HD1 ILE B 199     196.131 203.909 203.577  1.00  0.00           H  
ATOM   3223 3HD1 ILE B 199     196.491 204.894 202.139  1.00  0.00           H  
ATOM   3224  N   SER B 200     200.875 201.277 203.998  1.00  0.00           N  
ATOM   3225  CA  SER B 200     200.896 199.998 204.687  1.00  0.00           C  
ATOM   3226  C   SER B 200     201.553 200.141 206.042  1.00  0.00           C  
ATOM   3227  O   SER B 200     202.495 200.914 206.206  1.00  0.00           O  
ATOM   3228  CB  SER B 200     201.647 198.964 203.887  1.00  0.00           C  
ATOM   3229  OG  SER B 200     201.736 197.759 204.602  1.00  0.00           O  
ATOM   3230  H   SER B 200     201.465 201.410 203.189  1.00  0.00           H  
ATOM   3231  HA  SER B 200     199.868 199.656 204.813  1.00  0.00           H  
ATOM   3232 1HB  SER B 200     201.137 198.796 202.939  1.00  0.00           H  
ATOM   3233 2HB  SER B 200     202.646 199.335 203.660  1.00  0.00           H  
ATOM   3234  HG  SER B 200     201.284 197.912 205.435  1.00  0.00           H  
ATOM   3235  N   THR B 201     201.075 199.383 207.012  1.00  0.00           N  
ATOM   3236  CA  THR B 201     201.643 199.410 208.349  1.00  0.00           C  
ATOM   3237  C   THR B 201     202.368 198.117 208.686  1.00  0.00           C  
ATOM   3238  O   THR B 201     202.665 197.847 209.849  1.00  0.00           O  
ATOM   3239  CB  THR B 201     200.551 199.678 209.385  1.00  0.00           C  
ATOM   3240  OG1 THR B 201     199.546 198.659 209.295  1.00  0.00           O  
ATOM   3241  CG2 THR B 201     199.929 201.038 209.128  1.00  0.00           C  
ATOM   3242  H   THR B 201     200.295 198.770 206.821  1.00  0.00           H  
ATOM   3243  HA  THR B 201     202.376 200.216 208.397  1.00  0.00           H  
ATOM   3244  HB  THR B 201     200.986 199.657 210.385  1.00  0.00           H  
ATOM   3245  HG1 THR B 201     199.783 198.036 208.604  1.00  0.00           H  
ATOM   3246 1HG2 THR B 201     199.152 201.228 209.868  1.00  0.00           H  
ATOM   3247 2HG2 THR B 201     200.697 201.809 209.201  1.00  0.00           H  
ATOM   3248 3HG2 THR B 201     199.493 201.056 208.131  1.00  0.00           H  
ATOM   3249  N   GLU B 202     202.627 197.300 207.672  1.00  0.00           N  
ATOM   3250  CA  GLU B 202     203.297 196.025 207.880  1.00  0.00           C  
ATOM   3251  C   GLU B 202     204.657 196.225 208.518  1.00  0.00           C  
ATOM   3252  O   GLU B 202     205.435 197.079 208.097  1.00  0.00           O  
ATOM   3253  CB  GLU B 202     203.451 195.277 206.554  1.00  0.00           C  
ATOM   3254  CG  GLU B 202     204.064 193.889 206.683  1.00  0.00           C  
ATOM   3255  CD  GLU B 202     204.155 193.166 205.368  1.00  0.00           C  
ATOM   3256  OE1 GLU B 202     203.740 193.718 204.378  1.00  0.00           O  
ATOM   3257  OE2 GLU B 202     204.642 192.060 205.354  1.00  0.00           O  
ATOM   3258  H   GLU B 202     202.356 197.566 206.737  1.00  0.00           H  
ATOM   3259  HA  GLU B 202     202.690 195.421 208.556  1.00  0.00           H  
ATOM   3260 1HB  GLU B 202     202.474 195.168 206.083  1.00  0.00           H  
ATOM   3261 2HB  GLU B 202     204.078 195.858 205.879  1.00  0.00           H  
ATOM   3262 1HG  GLU B 202     205.065 193.984 207.103  1.00  0.00           H  
ATOM   3263 2HG  GLU B 202     203.463 193.301 207.375  1.00  0.00           H  
ATOM   3264  N   ILE B 203     204.952 195.410 209.519  1.00  0.00           N  
ATOM   3265  CA  ILE B 203     206.191 195.531 210.267  1.00  0.00           C  
ATOM   3266  C   ILE B 203     207.390 195.340 209.365  1.00  0.00           C  
ATOM   3267  O   ILE B 203     207.463 194.381 208.599  1.00  0.00           O  
ATOM   3268  CB  ILE B 203     206.221 194.491 211.403  1.00  0.00           C  
ATOM   3269  CG1 ILE B 203     205.038 194.714 212.368  1.00  0.00           C  
ATOM   3270  CG2 ILE B 203     207.530 194.515 212.151  1.00  0.00           C  
ATOM   3271  CD1 ILE B 203     204.956 196.091 212.986  1.00  0.00           C  
ATOM   3272  H   ILE B 203     204.295 194.684 209.769  1.00  0.00           H  
ATOM   3273  HA  ILE B 203     206.236 196.530 210.701  1.00  0.00           H  
ATOM   3274  HB  ILE B 203     206.083 193.494 210.987  1.00  0.00           H  
ATOM   3275 1HG1 ILE B 203     204.100 194.537 211.842  1.00  0.00           H  
ATOM   3276 2HG1 ILE B 203     205.094 193.995 213.185  1.00  0.00           H  
ATOM   3277 1HG2 ILE B 203     207.509 193.768 212.944  1.00  0.00           H  
ATOM   3278 2HG2 ILE B 203     208.345 194.293 211.464  1.00  0.00           H  
ATOM   3279 3HG2 ILE B 203     207.681 195.503 212.587  1.00  0.00           H  
ATOM   3280 1HD1 ILE B 203     204.090 196.143 213.647  1.00  0.00           H  
ATOM   3281 2HD1 ILE B 203     205.862 196.288 213.559  1.00  0.00           H  
ATOM   3282 3HD1 ILE B 203     204.855 196.838 212.199  1.00  0.00           H  
ATOM   3283  N   TYR B 204     208.328 196.274 209.458  1.00  0.00           N  
ATOM   3284  CA  TYR B 204     209.516 196.260 208.636  1.00  0.00           C  
ATOM   3285  C   TYR B 204     210.448 195.153 209.035  1.00  0.00           C  
ATOM   3286  O   TYR B 204     210.799 195.004 210.208  1.00  0.00           O  
ATOM   3287  CB  TYR B 204     210.249 197.589 208.707  1.00  0.00           C  
ATOM   3288  CG  TYR B 204     211.532 197.576 207.930  1.00  0.00           C  
ATOM   3289  CD1 TYR B 204     211.515 197.634 206.552  1.00  0.00           C  
ATOM   3290  CD2 TYR B 204     212.730 197.508 208.597  1.00  0.00           C  
ATOM   3291  CE1 TYR B 204     212.696 197.617 205.856  1.00  0.00           C  
ATOM   3292  CE2 TYR B 204     213.904 197.495 207.900  1.00  0.00           C  
ATOM   3293  CZ  TYR B 204     213.891 197.547 206.538  1.00  0.00           C  
ATOM   3294  OH  TYR B 204     215.074 197.528 205.841  1.00  0.00           O  
ATOM   3295  H   TYR B 204     208.202 197.019 210.129  1.00  0.00           H  
ATOM   3296  HA  TYR B 204     209.218 196.089 207.601  1.00  0.00           H  
ATOM   3297 1HB  TYR B 204     209.608 198.381 208.318  1.00  0.00           H  
ATOM   3298 2HB  TYR B 204     210.469 197.828 209.747  1.00  0.00           H  
ATOM   3299  HD1 TYR B 204     210.564 197.693 206.021  1.00  0.00           H  
ATOM   3300  HD2 TYR B 204     212.745 197.463 209.686  1.00  0.00           H  
ATOM   3301  HE1 TYR B 204     212.688 197.663 204.767  1.00  0.00           H  
ATOM   3302  HE2 TYR B 204     214.853 197.442 208.433  1.00  0.00           H  
ATOM   3303  HH  TYR B 204     215.808 197.477 206.459  1.00  0.00           H  
ATOM   3304  N   GLN B 205     210.885 194.407 208.037  1.00  0.00           N  
ATOM   3305  CA  GLN B 205     211.786 193.292 208.226  1.00  0.00           C  
ATOM   3306  C   GLN B 205     213.228 193.745 208.106  1.00  0.00           C  
ATOM   3307  O   GLN B 205     213.722 193.954 207.000  1.00  0.00           O  
ATOM   3308  CB  GLN B 205     211.478 192.238 207.158  1.00  0.00           C  
ATOM   3309  CG  GLN B 205     212.265 190.980 207.247  1.00  0.00           C  
ATOM   3310  CD  GLN B 205     211.894 190.202 208.445  1.00  0.00           C  
ATOM   3311  OE1 GLN B 205     210.698 189.954 208.684  1.00  0.00           O  
ATOM   3312  NE2 GLN B 205     212.893 189.811 209.201  1.00  0.00           N  
ATOM   3313  H   GLN B 205     210.572 194.634 207.104  1.00  0.00           H  
ATOM   3314  HA  GLN B 205     211.612 192.872 209.217  1.00  0.00           H  
ATOM   3315 1HB  GLN B 205     210.424 191.963 207.212  1.00  0.00           H  
ATOM   3316 2HB  GLN B 205     211.655 192.660 206.169  1.00  0.00           H  
ATOM   3317 1HG  GLN B 205     212.070 190.378 206.360  1.00  0.00           H  
ATOM   3318 2HG  GLN B 205     213.325 191.230 207.303  1.00  0.00           H  
ATOM   3319 1HE2 GLN B 205     212.715 189.279 210.030  1.00  0.00           H  
ATOM   3320 2HE2 GLN B 205     213.832 190.045 208.950  1.00  0.00           H  
ATOM   3321  N   ALA B 206     213.904 193.926 209.239  1.00  0.00           N  
ATOM   3322  CA  ALA B 206     215.279 194.397 209.204  1.00  0.00           C  
ATOM   3323  C   ALA B 206     216.237 193.225 209.202  1.00  0.00           C  
ATOM   3324  O   ALA B 206     217.272 193.251 208.535  1.00  0.00           O  
ATOM   3325  CB  ALA B 206     215.565 195.294 210.390  1.00  0.00           C  
ATOM   3326  H   ALA B 206     213.470 193.739 210.132  1.00  0.00           H  
ATOM   3327  HA  ALA B 206     215.416 194.972 208.288  1.00  0.00           H  
ATOM   3328 1HB  ALA B 206     216.598 195.637 210.346  1.00  0.00           H  
ATOM   3329 2HB  ALA B 206     214.896 196.155 210.365  1.00  0.00           H  
ATOM   3330 3HB  ALA B 206     215.406 194.739 211.313  1.00  0.00           H  
ATOM   3331  N   GLY B 207     215.892 192.196 209.966  1.00  0.00           N  
ATOM   3332  CA  GLY B 207     216.760 191.036 210.103  1.00  0.00           C  
ATOM   3333  C   GLY B 207     216.420 189.959 209.087  1.00  0.00           C  
ATOM   3334  O   GLY B 207     215.569 190.154 208.221  1.00  0.00           O  
ATOM   3335  H   GLY B 207     215.012 192.214 210.463  1.00  0.00           H  
ATOM   3336 1HA  GLY B 207     217.798 191.342 209.975  1.00  0.00           H  
ATOM   3337 2HA  GLY B 207     216.666 190.629 211.109  1.00  0.00           H  
ATOM   3338  N   SER B 208     217.079 188.810 209.208  1.00  0.00           N  
ATOM   3339  CA  SER B 208     216.855 187.691 208.299  1.00  0.00           C  
ATOM   3340  C   SER B 208     215.753 186.751 208.785  1.00  0.00           C  
ATOM   3341  O   SER B 208     215.309 185.870 208.049  1.00  0.00           O  
ATOM   3342  CB  SER B 208     218.143 186.913 208.121  1.00  0.00           C  
ATOM   3343  OG  SER B 208     218.520 186.285 209.315  1.00  0.00           O  
ATOM   3344  H   SER B 208     217.754 188.712 209.953  1.00  0.00           H  
ATOM   3345  HA  SER B 208     216.542 188.088 207.332  1.00  0.00           H  
ATOM   3346 1HB  SER B 208     218.011 186.164 207.340  1.00  0.00           H  
ATOM   3347 2HB  SER B 208     218.934 187.588 207.796  1.00  0.00           H  
ATOM   3348  HG  SER B 208     217.984 185.491 209.378  1.00  0.00           H  
ATOM   3349  N   THR B 209     215.335 186.925 210.030  1.00  0.00           N  
ATOM   3350  CA  THR B 209     214.318 186.074 210.633  1.00  0.00           C  
ATOM   3351  C   THR B 209     212.958 186.771 210.556  1.00  0.00           C  
ATOM   3352  O   THR B 209     212.813 187.850 211.127  1.00  0.00           O  
ATOM   3353  CB  THR B 209     214.660 185.737 212.097  1.00  0.00           C  
ATOM   3354  OG1 THR B 209     215.905 185.028 212.148  1.00  0.00           O  
ATOM   3355  CG2 THR B 209     213.567 184.880 212.716  1.00  0.00           C  
ATOM   3356  H   THR B 209     215.737 187.674 210.576  1.00  0.00           H  
ATOM   3357  HA  THR B 209     214.287 185.132 210.087  1.00  0.00           H  
ATOM   3358  HB  THR B 209     214.758 186.659 212.669  1.00  0.00           H  
ATOM   3359  HG1 THR B 209     215.968 184.554 212.980  1.00  0.00           H  
ATOM   3360 1HG2 THR B 209     213.825 184.652 213.750  1.00  0.00           H  
ATOM   3361 2HG2 THR B 209     212.621 185.421 212.689  1.00  0.00           H  
ATOM   3362 3HG2 THR B 209     213.470 183.952 212.154  1.00  0.00           H  
ATOM   3363  N   PRO B 210     211.943 186.185 209.898  1.00  0.00           N  
ATOM   3364  CA  PRO B 210     210.629 186.770 209.669  1.00  0.00           C  
ATOM   3365  C   PRO B 210     209.975 187.307 210.942  1.00  0.00           C  
ATOM   3366  O   PRO B 210     209.859 186.582 211.933  1.00  0.00           O  
ATOM   3367  CB  PRO B 210     209.846 185.568 209.134  1.00  0.00           C  
ATOM   3368  CG  PRO B 210     210.877 184.727 208.442  1.00  0.00           C  
ATOM   3369  CD  PRO B 210     212.116 184.849 209.300  1.00  0.00           C  
ATOM   3370  HA  PRO B 210     210.713 187.567 208.915  1.00  0.00           H  
ATOM   3371 1HB  PRO B 210     209.354 185.040 209.965  1.00  0.00           H  
ATOM   3372 2HB  PRO B 210     209.050 185.909 208.455  1.00  0.00           H  
ATOM   3373 1HG  PRO B 210     210.526 183.688 208.358  1.00  0.00           H  
ATOM   3374 2HG  PRO B 210     211.040 185.092 207.417  1.00  0.00           H  
ATOM   3375 1HD  PRO B 210     212.117 184.052 210.058  1.00  0.00           H  
ATOM   3376 2HD  PRO B 210     213.011 184.783 208.665  1.00  0.00           H  
ATOM   3377  N   CYS B 211     209.486 188.560 210.868  1.00  0.00           N  
ATOM   3378  CA  CYS B 211     208.839 189.279 211.963  1.00  0.00           C  
ATOM   3379  C   CYS B 211     207.443 188.734 212.270  1.00  0.00           C  
ATOM   3380  O   CYS B 211     206.992 188.770 213.414  1.00  0.00           O  
ATOM   3381  CB  CYS B 211     208.725 190.776 211.628  1.00  0.00           C  
ATOM   3382  SG  CYS B 211     210.313 191.632 211.575  1.00  0.00           S  
ATOM   3383  H   CYS B 211     209.587 189.016 209.973  1.00  0.00           H  
ATOM   3384  HA  CYS B 211     209.449 189.168 212.859  1.00  0.00           H  
ATOM   3385 1HB  CYS B 211     208.240 190.896 210.659  1.00  0.00           H  
ATOM   3386 2HB  CYS B 211     208.097 191.269 212.371  1.00  0.00           H  
ATOM   3387  N   ASN B 212     206.755 188.269 211.243  1.00  0.00           N  
ATOM   3388  CA  ASN B 212     205.418 187.712 211.395  1.00  0.00           C  
ATOM   3389  C   ASN B 212     204.422 188.687 212.027  1.00  0.00           C  
ATOM   3390  O   ASN B 212     203.517 188.277 212.753  1.00  0.00           O  
ATOM   3391  CB  ASN B 212     205.483 186.431 212.207  1.00  0.00           C  
ATOM   3392  CG  ASN B 212     206.262 185.348 211.514  1.00  0.00           C  
ATOM   3393  OD1 ASN B 212     206.026 185.052 210.338  1.00  0.00           O  
ATOM   3394  ND2 ASN B 212     207.188 184.751 212.222  1.00  0.00           N  
ATOM   3395  H   ASN B 212     207.172 188.303 210.324  1.00  0.00           H  
ATOM   3396  HA  ASN B 212     205.022 187.486 210.404  1.00  0.00           H  
ATOM   3397 1HB  ASN B 212     205.946 186.636 213.173  1.00  0.00           H  
ATOM   3398 2HB  ASN B 212     204.473 186.070 212.398  1.00  0.00           H  
ATOM   3399 1HD2 ASN B 212     207.738 184.023 211.813  1.00  0.00           H  
ATOM   3400 2HD2 ASN B 212     207.345 185.024 213.170  1.00  0.00           H  
ATOM   3401  N   GLY B 213     204.575 189.977 211.732  1.00  0.00           N  
ATOM   3402  CA  GLY B 213     203.638 190.990 212.204  1.00  0.00           C  
ATOM   3403  C   GLY B 213     203.882 191.503 213.622  1.00  0.00           C  
ATOM   3404  O   GLY B 213     203.104 192.315 214.120  1.00  0.00           O  
ATOM   3405  H   GLY B 213     205.361 190.261 211.166  1.00  0.00           H  
ATOM   3406 1HA  GLY B 213     203.666 191.852 211.536  1.00  0.00           H  
ATOM   3407 2HA  GLY B 213     202.624 190.592 212.172  1.00  0.00           H  
ATOM   3408  N   VAL B 214     204.944 191.061 214.278  1.00  0.00           N  
ATOM   3409  CA  VAL B 214     205.170 191.502 215.648  1.00  0.00           C  
ATOM   3410  C   VAL B 214     206.471 192.287 215.806  1.00  0.00           C  
ATOM   3411  O   VAL B 214     207.517 191.885 215.300  1.00  0.00           O  
ATOM   3412  CB  VAL B 214     205.199 190.285 216.591  1.00  0.00           C  
ATOM   3413  CG1 VAL B 214     205.497 190.722 218.017  1.00  0.00           C  
ATOM   3414  CG2 VAL B 214     203.872 189.543 216.520  1.00  0.00           C  
ATOM   3415  H   VAL B 214     205.602 190.425 213.851  1.00  0.00           H  
ATOM   3416  HA  VAL B 214     204.368 192.188 215.928  1.00  0.00           H  
ATOM   3417  HB  VAL B 214     206.005 189.618 216.284  1.00  0.00           H  
ATOM   3418 1HG1 VAL B 214     205.514 189.848 218.670  1.00  0.00           H  
ATOM   3419 2HG1 VAL B 214     206.466 191.218 218.051  1.00  0.00           H  
ATOM   3420 3HG1 VAL B 214     204.723 191.411 218.355  1.00  0.00           H  
ATOM   3421 1HG2 VAL B 214     203.900 188.683 217.188  1.00  0.00           H  
ATOM   3422 2HG2 VAL B 214     203.065 190.211 216.821  1.00  0.00           H  
ATOM   3423 3HG2 VAL B 214     203.700 189.203 215.498  1.00  0.00           H  
ATOM   3424  N   GLU B 215     206.387 193.411 216.514  1.00  0.00           N  
ATOM   3425  CA  GLU B 215     207.540 194.275 216.771  1.00  0.00           C  
ATOM   3426  C   GLU B 215     208.520 193.608 217.723  1.00  0.00           C  
ATOM   3427  O   GLU B 215     208.124 192.808 218.569  1.00  0.00           O  
ATOM   3428  CB  GLU B 215     207.088 195.604 217.364  1.00  0.00           C  
ATOM   3429  CG  GLU B 215     206.278 196.456 216.431  1.00  0.00           C  
ATOM   3430  CD  GLU B 215     205.911 197.773 217.026  1.00  0.00           C  
ATOM   3431  OE1 GLU B 215     206.785 198.595 217.168  1.00  0.00           O  
ATOM   3432  OE2 GLU B 215     204.762 197.967 217.340  1.00  0.00           O  
ATOM   3433  H   GLU B 215     205.484 193.671 216.886  1.00  0.00           H  
ATOM   3434  HA  GLU B 215     208.044 194.470 215.824  1.00  0.00           H  
ATOM   3435 1HB  GLU B 215     206.487 195.420 218.255  1.00  0.00           H  
ATOM   3436 2HB  GLU B 215     207.960 196.181 217.671  1.00  0.00           H  
ATOM   3437 1HG  GLU B 215     206.852 196.627 215.521  1.00  0.00           H  
ATOM   3438 2HG  GLU B 215     205.370 195.918 216.160  1.00  0.00           H  
ATOM   3439  N   GLY B 216     209.802 193.934 217.591  1.00  0.00           N  
ATOM   3440  CA  GLY B 216     210.809 193.310 218.437  1.00  0.00           C  
ATOM   3441  C   GLY B 216     212.201 193.416 217.830  1.00  0.00           C  
ATOM   3442  O   GLY B 216     212.522 194.385 217.143  1.00  0.00           O  
ATOM   3443  H   GLY B 216     210.090 194.617 216.905  1.00  0.00           H  
ATOM   3444 1HA  GLY B 216     210.804 193.785 219.419  1.00  0.00           H  
ATOM   3445 2HA  GLY B 216     210.558 192.261 218.587  1.00  0.00           H  
ATOM   3446  N   PHE B 217     213.039 192.425 218.110  1.00  0.00           N  
ATOM   3447  CA  PHE B 217     214.411 192.441 217.627  1.00  0.00           C  
ATOM   3448  C   PHE B 217     214.474 192.423 216.109  1.00  0.00           C  
ATOM   3449  O   PHE B 217     214.029 191.475 215.462  1.00  0.00           O  
ATOM   3450  CB  PHE B 217     215.156 191.238 218.184  1.00  0.00           C  
ATOM   3451  CG  PHE B 217     216.540 191.110 217.696  1.00  0.00           C  
ATOM   3452  CD1 PHE B 217     217.507 192.028 218.049  1.00  0.00           C  
ATOM   3453  CD2 PHE B 217     216.887 190.051 216.879  1.00  0.00           C  
ATOM   3454  CE1 PHE B 217     218.796 191.891 217.593  1.00  0.00           C  
ATOM   3455  CE2 PHE B 217     218.170 189.908 216.423  1.00  0.00           C  
ATOM   3456  CZ  PHE B 217     219.129 190.829 216.781  1.00  0.00           C  
ATOM   3457  H   PHE B 217     212.722 191.645 218.668  1.00  0.00           H  
ATOM   3458  HA  PHE B 217     214.891 193.355 217.980  1.00  0.00           H  
ATOM   3459 1HB  PHE B 217     215.185 191.301 219.271  1.00  0.00           H  
ATOM   3460 2HB  PHE B 217     214.620 190.327 217.924  1.00  0.00           H  
ATOM   3461  HD1 PHE B 217     217.237 192.864 218.695  1.00  0.00           H  
ATOM   3462  HD2 PHE B 217     216.124 189.324 216.598  1.00  0.00           H  
ATOM   3463  HE1 PHE B 217     219.553 192.623 217.874  1.00  0.00           H  
ATOM   3464  HE2 PHE B 217     218.434 189.070 215.779  1.00  0.00           H  
ATOM   3465  HZ  PHE B 217     220.150 190.718 216.420  1.00  0.00           H  
ATOM   3466  N   ASN B 218     215.032 193.491 215.552  1.00  0.00           N  
ATOM   3467  CA  ASN B 218     215.102 193.695 214.106  1.00  0.00           C  
ATOM   3468  C   ASN B 218     213.735 193.622 213.390  1.00  0.00           C  
ATOM   3469  O   ASN B 218     213.646 193.123 212.254  1.00  0.00           O  
ATOM   3470  CB  ASN B 218     216.091 192.738 213.489  1.00  0.00           C  
ATOM   3471  CG  ASN B 218     217.490 193.048 213.881  1.00  0.00           C  
ATOM   3472  OD1 ASN B 218     217.822 194.196 214.197  1.00  0.00           O  
ATOM   3473  ND2 ASN B 218     218.334 192.058 213.850  1.00  0.00           N  
ATOM   3474  H   ASN B 218     215.423 194.190 216.167  1.00  0.00           H  
ATOM   3475  HA  ASN B 218     215.437 194.716 213.916  1.00  0.00           H  
ATOM   3476 1HB  ASN B 218     215.852 191.720 213.797  1.00  0.00           H  
ATOM   3477 2HB  ASN B 218     216.008 192.780 212.403  1.00  0.00           H  
ATOM   3478 1HD2 ASN B 218     219.290 192.208 214.104  1.00  0.00           H  
ATOM   3479 2HD2 ASN B 218     218.027 191.149 213.573  1.00  0.00           H  
ATOM   3480  N   CYS B 219     212.686 194.152 214.058  1.00  0.00           N  
ATOM   3481  CA  CYS B 219     211.311 194.246 213.567  1.00  0.00           C  
ATOM   3482  C   CYS B 219     210.732 195.579 214.017  1.00  0.00           C  
ATOM   3483  O   CYS B 219     210.644 195.861 215.218  1.00  0.00           O  
ATOM   3484  CB  CYS B 219     210.453 193.084 214.109  1.00  0.00           C  
ATOM   3485  SG  CYS B 219     210.921 191.497 213.504  1.00  0.00           S  
ATOM   3486  H   CYS B 219     212.905 194.507 214.978  1.00  0.00           H  
ATOM   3487  HA  CYS B 219     211.327 194.185 212.479  1.00  0.00           H  
ATOM   3488 1HB  CYS B 219     210.516 193.062 215.197  1.00  0.00           H  
ATOM   3489 2HB  CYS B 219     209.408 193.250 213.846  1.00  0.00           H  
ATOM   3490  N   TYR B 220     210.323 196.409 213.066  1.00  0.00           N  
ATOM   3491  CA  TYR B 220     209.892 197.740 213.466  1.00  0.00           C  
ATOM   3492  C   TYR B 220     208.576 198.179 212.881  1.00  0.00           C  
ATOM   3493  O   TYR B 220     208.258 197.894 211.730  1.00  0.00           O  
ATOM   3494  CB  TYR B 220     210.953 198.744 213.053  1.00  0.00           C  
ATOM   3495  CG  TYR B 220     212.283 198.372 213.548  1.00  0.00           C  
ATOM   3496  CD1 TYR B 220     213.126 197.667 212.734  1.00  0.00           C  
ATOM   3497  CD2 TYR B 220     212.661 198.694 214.812  1.00  0.00           C  
ATOM   3498  CE1 TYR B 220     214.347 197.293 213.184  1.00  0.00           C  
ATOM   3499  CE2 TYR B 220     213.888 198.315 215.261  1.00  0.00           C  
ATOM   3500  CZ  TYR B 220     214.728 197.615 214.446  1.00  0.00           C  
ATOM   3501  OH  TYR B 220     215.954 197.220 214.885  1.00  0.00           O  
ATOM   3502  H   TYR B 220     210.299 196.158 212.088  1.00  0.00           H  
ATOM   3503  HA  TYR B 220     209.780 197.757 214.551  1.00  0.00           H  
ATOM   3504 1HB  TYR B 220     210.983 198.815 211.965  1.00  0.00           H  
ATOM   3505 2HB  TYR B 220     210.691 199.729 213.438  1.00  0.00           H  
ATOM   3506  HD1 TYR B 220     212.814 197.406 211.722  1.00  0.00           H  
ATOM   3507  HD2 TYR B 220     211.982 199.251 215.459  1.00  0.00           H  
ATOM   3508  HE1 TYR B 220     215.018 196.732 212.535  1.00  0.00           H  
ATOM   3509  HE2 TYR B 220     214.200 198.571 216.274  1.00  0.00           H  
ATOM   3510  HH  TYR B 220     216.077 197.512 215.792  1.00  0.00           H  
ATOM   3511  N   PHE B 221     207.831 198.955 213.641  1.00  0.00           N  
ATOM   3512  CA  PHE B 221     206.682 199.594 213.052  1.00  0.00           C  
ATOM   3513  C   PHE B 221     207.292 200.693 212.195  1.00  0.00           C  
ATOM   3514  O   PHE B 221     208.064 201.496 212.709  1.00  0.00           O  
ATOM   3515  CB  PHE B 221     205.761 200.156 214.117  1.00  0.00           C  
ATOM   3516  CG  PHE B 221     204.476 200.612 213.591  1.00  0.00           C  
ATOM   3517  CD1 PHE B 221     203.532 199.683 213.235  1.00  0.00           C  
ATOM   3518  CD2 PHE B 221     204.183 201.946 213.452  1.00  0.00           C  
ATOM   3519  CE1 PHE B 221     202.322 200.064 212.748  1.00  0.00           C  
ATOM   3520  CE2 PHE B 221     202.957 202.338 212.961  1.00  0.00           C  
ATOM   3521  CZ  PHE B 221     202.028 201.394 212.608  1.00  0.00           C  
ATOM   3522  H   PHE B 221     208.037 199.116 214.617  1.00  0.00           H  
ATOM   3523  HA  PHE B 221     206.128 198.850 212.479  1.00  0.00           H  
ATOM   3524 1HB  PHE B 221     205.572 199.395 214.873  1.00  0.00           H  
ATOM   3525 2HB  PHE B 221     206.247 200.996 214.612  1.00  0.00           H  
ATOM   3526  HD1 PHE B 221     203.759 198.623 213.347  1.00  0.00           H  
ATOM   3527  HD2 PHE B 221     204.922 202.697 213.733  1.00  0.00           H  
ATOM   3528  HE1 PHE B 221     201.585 199.311 212.469  1.00  0.00           H  
ATOM   3529  HE2 PHE B 221     202.725 203.398 212.852  1.00  0.00           H  
ATOM   3530  HZ  PHE B 221     201.059 201.701 212.216  1.00  0.00           H  
ATOM   3531  N   PRO B 222     207.006 200.743 210.902  1.00  0.00           N  
ATOM   3532  CA  PRO B 222     207.661 201.585 209.926  1.00  0.00           C  
ATOM   3533  C   PRO B 222     207.424 203.076 210.088  1.00  0.00           C  
ATOM   3534  O   PRO B 222     208.160 203.877 209.504  1.00  0.00           O  
ATOM   3535  CB  PRO B 222     207.053 201.092 208.620  1.00  0.00           C  
ATOM   3536  CG  PRO B 222     205.717 200.520 209.013  1.00  0.00           C  
ATOM   3537  CD  PRO B 222     205.929 199.925 210.369  1.00  0.00           C  
ATOM   3538  HA  PRO B 222     208.744 201.401 209.959  1.00  0.00           H  
ATOM   3539 1HB  PRO B 222     206.962 201.926 207.909  1.00  0.00           H  
ATOM   3540 2HB  PRO B 222     207.713 200.344 208.157  1.00  0.00           H  
ATOM   3541 1HG  PRO B 222     204.952 201.311 209.020  1.00  0.00           H  
ATOM   3542 2HG  PRO B 222     205.392 199.771 208.276  1.00  0.00           H  
ATOM   3543 1HD  PRO B 222     205.006 200.021 210.961  1.00  0.00           H  
ATOM   3544 2HD  PRO B 222     206.215 198.868 210.266  1.00  0.00           H  
ATOM   3545  N   LEU B 223     206.390 203.456 210.838  1.00  0.00           N  
ATOM   3546  CA  LEU B 223     206.051 204.867 210.969  1.00  0.00           C  
ATOM   3547  C   LEU B 223     206.490 205.459 212.295  1.00  0.00           C  
ATOM   3548  O   LEU B 223     206.295 204.874 213.359  1.00  0.00           O  
ATOM   3549  CB  LEU B 223     204.544 205.069 210.824  1.00  0.00           C  
ATOM   3550  CG  LEU B 223     203.886 204.493 209.555  1.00  0.00           C  
ATOM   3551  CD1 LEU B 223     202.400 204.729 209.623  1.00  0.00           C  
ATOM   3552  CD2 LEU B 223     204.472 205.144 208.321  1.00  0.00           C  
ATOM   3553  H   LEU B 223     205.831 202.769 211.323  1.00  0.00           H  
ATOM   3554  HA  LEU B 223     206.554 205.419 210.176  1.00  0.00           H  
ATOM   3555 1HB  LEU B 223     204.048 204.612 211.679  1.00  0.00           H  
ATOM   3556 2HB  LEU B 223     204.333 206.139 210.838  1.00  0.00           H  
ATOM   3557  HG  LEU B 223     204.062 203.418 209.509  1.00  0.00           H  
ATOM   3558 1HD1 LEU B 223     201.925 204.325 208.729  1.00  0.00           H  
ATOM   3559 2HD1 LEU B 223     201.992 204.234 210.504  1.00  0.00           H  
ATOM   3560 3HD1 LEU B 223     202.204 205.799 209.685  1.00  0.00           H  
ATOM   3561 1HD2 LEU B 223     203.999 204.728 207.431  1.00  0.00           H  
ATOM   3562 2HD2 LEU B 223     204.294 206.219 208.357  1.00  0.00           H  
ATOM   3563 3HD2 LEU B 223     205.544 204.955 208.284  1.00  0.00           H  
ATOM   3564  N   GLN B 224     207.061 206.642 212.207  1.00  0.00           N  
ATOM   3565  CA  GLN B 224     207.531 207.420 213.335  1.00  0.00           C  
ATOM   3566  C   GLN B 224     206.699 208.683 213.456  1.00  0.00           C  
ATOM   3567  O   GLN B 224     206.122 209.136 212.472  1.00  0.00           O  
ATOM   3568  CB  GLN B 224     208.984 207.787 213.114  1.00  0.00           C  
ATOM   3569  CG  GLN B 224     209.876 206.623 212.853  1.00  0.00           C  
ATOM   3570  CD  GLN B 224     209.999 205.745 214.014  1.00  0.00           C  
ATOM   3571  OE1 GLN B 224     210.333 206.218 215.102  1.00  0.00           O  
ATOM   3572  NE2 GLN B 224     209.729 204.463 213.824  1.00  0.00           N  
ATOM   3573  H   GLN B 224     207.168 207.014 211.274  1.00  0.00           H  
ATOM   3574  HA  GLN B 224     207.446 206.811 214.235  1.00  0.00           H  
ATOM   3575 1HB  GLN B 224     209.062 208.468 212.266  1.00  0.00           H  
ATOM   3576 2HB  GLN B 224     209.364 208.312 213.990  1.00  0.00           H  
ATOM   3577 1HG  GLN B 224     209.466 206.043 212.027  1.00  0.00           H  
ATOM   3578 2HG  GLN B 224     210.869 206.991 212.595  1.00  0.00           H  
ATOM   3579 1HE2 GLN B 224     209.797 203.819 214.587  1.00  0.00           H  
ATOM   3580 2HE2 GLN B 224     209.456 204.138 212.919  1.00  0.00           H  
ATOM   3581  N   SER B 225     206.639 209.277 214.636  1.00  0.00           N  
ATOM   3582  CA  SER B 225     205.902 210.530 214.760  1.00  0.00           C  
ATOM   3583  C   SER B 225     206.825 211.731 214.819  1.00  0.00           C  
ATOM   3584  O   SER B 225     207.992 211.607 215.190  1.00  0.00           O  
ATOM   3585  CB  SER B 225     205.020 210.506 215.990  1.00  0.00           C  
ATOM   3586  OG  SER B 225     205.783 210.413 217.159  1.00  0.00           O  
ATOM   3587  H   SER B 225     207.088 208.888 215.452  1.00  0.00           H  
ATOM   3588  HA  SER B 225     205.269 210.648 213.879  1.00  0.00           H  
ATOM   3589 1HB  SER B 225     204.414 211.412 216.021  1.00  0.00           H  
ATOM   3590 2HB  SER B 225     204.338 209.659 215.932  1.00  0.00           H  
ATOM   3591  HG  SER B 225     206.699 210.388 216.875  1.00  0.00           H  
ATOM   3592  N   TYR B 226     206.283 212.899 214.494  1.00  0.00           N  
ATOM   3593  CA  TYR B 226     207.004 214.152 214.644  1.00  0.00           C  
ATOM   3594  C   TYR B 226     206.590 214.854 215.923  1.00  0.00           C  
ATOM   3595  O   TYR B 226     205.446 215.278 216.059  1.00  0.00           O  
ATOM   3596  CB  TYR B 226     206.694 215.138 213.529  1.00  0.00           C  
ATOM   3597  CG  TYR B 226     207.126 214.836 212.135  1.00  0.00           C  
ATOM   3598  CD1 TYR B 226     206.204 214.390 211.233  1.00  0.00           C  
ATOM   3599  CD2 TYR B 226     208.420 215.056 211.744  1.00  0.00           C  
ATOM   3600  CE1 TYR B 226     206.563 214.165 209.938  1.00  0.00           C  
ATOM   3601  CE2 TYR B 226     208.787 214.826 210.444  1.00  0.00           C  
ATOM   3602  CZ  TYR B 226     207.860 214.385 209.543  1.00  0.00           C  
ATOM   3603  OH  TYR B 226     208.204 214.166 208.233  1.00  0.00           O  
ATOM   3604  H   TYR B 226     205.340 212.915 214.132  1.00  0.00           H  
ATOM   3605  HA  TYR B 226     208.073 213.942 214.612  1.00  0.00           H  
ATOM   3606 1HB  TYR B 226     205.615 215.287 213.464  1.00  0.00           H  
ATOM   3607 2HB  TYR B 226     207.144 216.103 213.761  1.00  0.00           H  
ATOM   3608  HD1 TYR B 226     205.175 214.213 211.547  1.00  0.00           H  
ATOM   3609  HD2 TYR B 226     209.154 215.412 212.466  1.00  0.00           H  
ATOM   3610  HE1 TYR B 226     205.823 213.809 209.221  1.00  0.00           H  
ATOM   3611  HE2 TYR B 226     209.817 214.995 210.130  1.00  0.00           H  
ATOM   3612  HH  TYR B 226     209.134 214.370 208.109  1.00  0.00           H  
ATOM   3613  N   GLY B 227     207.503 215.018 216.856  1.00  0.00           N  
ATOM   3614  CA  GLY B 227     207.151 215.682 218.107  1.00  0.00           C  
ATOM   3615  C   GLY B 227     207.143 217.194 217.949  1.00  0.00           C  
ATOM   3616  O   GLY B 227     208.093 217.880 218.332  1.00  0.00           O  
ATOM   3617  H   GLY B 227     208.449 214.691 216.722  1.00  0.00           H  
ATOM   3618 1HA  GLY B 227     206.168 215.344 218.435  1.00  0.00           H  
ATOM   3619 2HA  GLY B 227     207.862 215.400 218.881  1.00  0.00           H  
ATOM   3620  N   PHE B 228     206.081 217.741 217.383  1.00  0.00           N  
ATOM   3621  CA  PHE B 228     206.130 219.170 217.128  1.00  0.00           C  
ATOM   3622  C   PHE B 228     205.620 219.949 218.335  1.00  0.00           C  
ATOM   3623  O   PHE B 228     204.416 220.035 218.584  1.00  0.00           O  
ATOM   3624  CB  PHE B 228     205.220 219.565 215.958  1.00  0.00           C  
ATOM   3625  CG  PHE B 228     205.694 219.120 214.585  1.00  0.00           C  
ATOM   3626  CD1 PHE B 228     204.882 218.352 213.771  1.00  0.00           C  
ATOM   3627  CD2 PHE B 228     206.949 219.479 214.109  1.00  0.00           C  
ATOM   3628  CE1 PHE B 228     205.308 217.965 212.518  1.00  0.00           C  
ATOM   3629  CE2 PHE B 228     207.374 219.088 212.865  1.00  0.00           C  
ATOM   3630  CZ  PHE B 228     206.552 218.333 212.067  1.00  0.00           C  
ATOM   3631  H   PHE B 228     205.253 217.224 217.124  1.00  0.00           H  
ATOM   3632  HA  PHE B 228     207.154 219.441 216.867  1.00  0.00           H  
ATOM   3633 1HB  PHE B 228     204.227 219.144 216.111  1.00  0.00           H  
ATOM   3634 2HB  PHE B 228     205.114 220.649 215.929  1.00  0.00           H  
ATOM   3635  HD1 PHE B 228     203.896 218.055 214.130  1.00  0.00           H  
ATOM   3636  HD2 PHE B 228     207.601 220.079 214.744  1.00  0.00           H  
ATOM   3637  HE1 PHE B 228     204.656 217.366 211.882  1.00  0.00           H  
ATOM   3638  HE2 PHE B 228     208.363 219.376 212.510  1.00  0.00           H  
ATOM   3639  HZ  PHE B 228     206.887 218.025 211.077  1.00  0.00           H  
ATOM   3640  N   GLN B 229     206.566 220.529 219.071  1.00  0.00           N  
ATOM   3641  CA  GLN B 229     206.269 221.404 220.213  1.00  0.00           C  
ATOM   3642  C   GLN B 229     206.598 222.831 219.814  1.00  0.00           C  
ATOM   3643  O   GLN B 229     207.486 223.024 218.987  1.00  0.00           O  
ATOM   3644  CB  GLN B 229     207.099 221.001 221.447  1.00  0.00           C  
ATOM   3645  CG  GLN B 229     206.764 219.663 222.083  1.00  0.00           C  
ATOM   3646  CD  GLN B 229     207.669 219.323 223.232  1.00  0.00           C  
ATOM   3647  OE1 GLN B 229     208.801 219.808 223.294  1.00  0.00           O  
ATOM   3648  NE2 GLN B 229     207.185 218.491 224.144  1.00  0.00           N  
ATOM   3649  H   GLN B 229     207.529 220.353 218.823  1.00  0.00           H  
ATOM   3650  HA  GLN B 229     205.212 221.302 220.461  1.00  0.00           H  
ATOM   3651 1HB  GLN B 229     208.155 220.965 221.179  1.00  0.00           H  
ATOM   3652 2HB  GLN B 229     206.984 221.755 222.225  1.00  0.00           H  
ATOM   3653 1HG  GLN B 229     205.740 219.695 222.456  1.00  0.00           H  
ATOM   3654 2HG  GLN B 229     206.862 218.880 221.331  1.00  0.00           H  
ATOM   3655 1HE2 GLN B 229     207.745 218.230 224.931  1.00  0.00           H  
ATOM   3656 2HE2 GLN B 229     206.260 218.123 224.046  1.00  0.00           H  
ATOM   3657  N   PRO B 230     205.969 223.852 220.396  1.00  0.00           N  
ATOM   3658  CA  PRO B 230     206.146 225.256 220.088  1.00  0.00           C  
ATOM   3659  C   PRO B 230     207.456 225.923 220.452  1.00  0.00           C  
ATOM   3660  O   PRO B 230     207.667 227.094 220.147  1.00  0.00           O  
ATOM   3661  CB  PRO B 230     205.007 225.775 220.954  1.00  0.00           C  
ATOM   3662  CG  PRO B 230     204.924 224.808 222.070  1.00  0.00           C  
ATOM   3663  CD  PRO B 230     205.256 223.466 221.459  1.00  0.00           C  
ATOM   3664  HA  PRO B 230     205.988 225.413 219.010  1.00  0.00           H  
ATOM   3665 1HB  PRO B 230     205.227 226.797 221.293  1.00  0.00           H  
ATOM   3666 2HB  PRO B 230     204.079 225.824 220.365  1.00  0.00           H  
ATOM   3667 1HG  PRO B 230     205.627 225.087 222.868  1.00  0.00           H  
ATOM   3668 2HG  PRO B 230     203.917 224.825 222.513  1.00  0.00           H  
ATOM   3669 1HD  PRO B 230     205.843 222.871 222.174  1.00  0.00           H  
ATOM   3670 2HD  PRO B 230     204.325 222.943 221.192  1.00  0.00           H  
ATOM   3671  N   THR B 231     208.319 225.195 221.139  1.00  0.00           N  
ATOM   3672  CA  THR B 231     209.587 225.742 221.582  1.00  0.00           C  
ATOM   3673  C   THR B 231     210.739 225.292 220.695  1.00  0.00           C  
ATOM   3674  O   THR B 231     211.895 225.627 220.950  1.00  0.00           O  
ATOM   3675  CB  THR B 231     209.874 225.340 223.035  1.00  0.00           C  
ATOM   3676  OG1 THR B 231     209.962 223.914 223.134  1.00  0.00           O  
ATOM   3677  CG2 THR B 231     208.778 225.841 223.960  1.00  0.00           C  
ATOM   3678  H   THR B 231     208.092 224.236 221.361  1.00  0.00           H  
ATOM   3679  HA  THR B 231     209.532 226.829 221.527  1.00  0.00           H  
ATOM   3680  HB  THR B 231     210.826 225.766 223.349  1.00  0.00           H  
ATOM   3681  HG1 THR B 231     209.821 223.524 222.267  1.00  0.00           H  
ATOM   3682 1HG2 THR B 231     209.002 225.544 224.984  1.00  0.00           H  
ATOM   3683 2HG2 THR B 231     208.720 226.927 223.900  1.00  0.00           H  
ATOM   3684 3HG2 THR B 231     207.823 225.410 223.659  1.00  0.00           H  
ATOM   3685  N   ASN B 232     210.429 224.534 219.653  1.00  0.00           N  
ATOM   3686  CA  ASN B 232     211.458 224.019 218.763  1.00  0.00           C  
ATOM   3687  C   ASN B 232     212.181 225.114 217.999  1.00  0.00           C  
ATOM   3688  O   ASN B 232     211.642 226.199 217.780  1.00  0.00           O  
ATOM   3689  CB  ASN B 232     210.876 223.036 217.778  1.00  0.00           C  
ATOM   3690  CG  ASN B 232     210.580 221.714 218.365  1.00  0.00           C  
ATOM   3691  OD1 ASN B 232     210.877 221.452 219.536  1.00  0.00           O  
ATOM   3692  ND2 ASN B 232     210.016 220.843 217.568  1.00  0.00           N  
ATOM   3693  H   ASN B 232     209.461 224.308 219.469  1.00  0.00           H  
ATOM   3694  HA  ASN B 232     212.208 223.503 219.363  1.00  0.00           H  
ATOM   3695 1HB  ASN B 232     209.951 223.441 217.363  1.00  0.00           H  
ATOM   3696 2HB  ASN B 232     211.571 222.895 216.951  1.00  0.00           H  
ATOM   3697 1HD2 ASN B 232     209.790 219.929 217.906  1.00  0.00           H  
ATOM   3698 2HD2 ASN B 232     209.810 221.091 216.621  1.00  0.00           H  
ATOM   3699  N   GLY B 233     213.404 224.810 217.563  1.00  0.00           N  
ATOM   3700  CA  GLY B 233     214.185 225.712 216.722  1.00  0.00           C  
ATOM   3701  C   GLY B 233     213.638 225.655 215.308  1.00  0.00           C  
ATOM   3702  O   GLY B 233     212.736 224.872 215.031  1.00  0.00           O  
ATOM   3703  H   GLY B 233     213.799 223.920 217.828  1.00  0.00           H  
ATOM   3704 1HA  GLY B 233     214.127 226.725 217.122  1.00  0.00           H  
ATOM   3705 2HA  GLY B 233     215.233 225.417 216.747  1.00  0.00           H  
ATOM   3706  N   VAL B 234     214.192 226.444 214.404  1.00  0.00           N  
ATOM   3707  CA  VAL B 234     213.617 226.553 213.068  1.00  0.00           C  
ATOM   3708  C   VAL B 234     213.575 225.245 212.290  1.00  0.00           C  
ATOM   3709  O   VAL B 234     212.573 224.937 211.647  1.00  0.00           O  
ATOM   3710  CB  VAL B 234     214.369 227.605 212.246  1.00  0.00           C  
ATOM   3711  CG1 VAL B 234     213.905 227.572 210.785  1.00  0.00           C  
ATOM   3712  CG2 VAL B 234     214.108 228.974 212.848  1.00  0.00           C  
ATOM   3713  H   VAL B 234     215.018 226.979 214.629  1.00  0.00           H  
ATOM   3714  HA  VAL B 234     212.575 226.864 213.163  1.00  0.00           H  
ATOM   3715  HB  VAL B 234     215.435 227.381 212.274  1.00  0.00           H  
ATOM   3716 1HG1 VAL B 234     214.448 228.325 210.213  1.00  0.00           H  
ATOM   3717 2HG1 VAL B 234     214.100 226.586 210.363  1.00  0.00           H  
ATOM   3718 3HG1 VAL B 234     212.836 227.783 210.737  1.00  0.00           H  
ATOM   3719 1HG2 VAL B 234     214.638 229.732 212.272  1.00  0.00           H  
ATOM   3720 2HG2 VAL B 234     213.038 229.184 212.825  1.00  0.00           H  
ATOM   3721 3HG2 VAL B 234     214.459 228.991 213.879  1.00  0.00           H  
ATOM   3722  N   GLY B 235     214.643 224.468 212.341  1.00  0.00           N  
ATOM   3723  CA  GLY B 235     214.707 223.236 211.561  1.00  0.00           C  
ATOM   3724  C   GLY B 235     213.713 222.194 212.047  1.00  0.00           C  
ATOM   3725  O   GLY B 235     213.404 221.229 211.344  1.00  0.00           O  
ATOM   3726  H   GLY B 235     215.427 224.723 212.923  1.00  0.00           H  
ATOM   3727 1HA  GLY B 235     214.507 223.459 210.512  1.00  0.00           H  
ATOM   3728 2HA  GLY B 235     215.713 222.823 211.616  1.00  0.00           H  
ATOM   3729  N   TYR B 236     213.196 222.383 213.251  1.00  0.00           N  
ATOM   3730  CA  TYR B 236     212.285 221.429 213.836  1.00  0.00           C  
ATOM   3731  C   TYR B 236     210.856 221.950 213.868  1.00  0.00           C  
ATOM   3732  O   TYR B 236     209.993 221.389 214.547  1.00  0.00           O  
ATOM   3733  CB  TYR B 236     212.788 221.034 215.212  1.00  0.00           C  
ATOM   3734  CG  TYR B 236     214.091 220.283 215.176  1.00  0.00           C  
ATOM   3735  CD1 TYR B 236     215.276 220.957 215.351  1.00  0.00           C  
ATOM   3736  CD2 TYR B 236     214.103 218.925 214.980  1.00  0.00           C  
ATOM   3737  CE1 TYR B 236     216.466 220.272 215.323  1.00  0.00           C  
ATOM   3738  CE2 TYR B 236     215.288 218.243 214.950  1.00  0.00           C  
ATOM   3739  CZ  TYR B 236     216.463 218.910 215.119  1.00  0.00           C  
ATOM   3740  OH  TYR B 236     217.642 218.221 215.086  1.00  0.00           O  
ATOM   3741  H   TYR B 236     213.442 223.212 213.773  1.00  0.00           H  
ATOM   3742  HA  TYR B 236     212.253 220.546 213.198  1.00  0.00           H  
ATOM   3743 1HB  TYR B 236     212.921 221.929 215.821  1.00  0.00           H  
ATOM   3744 2HB  TYR B 236     212.043 220.410 215.706  1.00  0.00           H  
ATOM   3745  HD1 TYR B 236     215.271 222.036 215.512  1.00  0.00           H  
ATOM   3746  HD2 TYR B 236     213.165 218.386 214.846  1.00  0.00           H  
ATOM   3747  HE1 TYR B 236     217.405 220.807 215.461  1.00  0.00           H  
ATOM   3748  HE2 TYR B 236     215.292 217.165 214.790  1.00  0.00           H  
ATOM   3749  HH  TYR B 236     217.463 217.290 214.936  1.00  0.00           H  
ATOM   3750  N   GLN B 237     210.598 223.027 213.132  1.00  0.00           N  
ATOM   3751  CA  GLN B 237     209.252 223.567 213.046  1.00  0.00           C  
ATOM   3752  C   GLN B 237     208.492 222.756 212.025  1.00  0.00           C  
ATOM   3753  O   GLN B 237     209.110 222.210 211.112  1.00  0.00           O  
ATOM   3754  CB  GLN B 237     209.275 225.019 212.581  1.00  0.00           C  
ATOM   3755  CG  GLN B 237     209.992 225.930 213.468  1.00  0.00           C  
ATOM   3756  CD  GLN B 237     209.351 226.066 214.748  1.00  0.00           C  
ATOM   3757  OE1 GLN B 237     208.187 226.413 214.828  1.00  0.00           O  
ATOM   3758  NE2 GLN B 237     210.074 225.799 215.786  1.00  0.00           N  
ATOM   3759  H   GLN B 237     211.343 223.481 212.623  1.00  0.00           H  
ATOM   3760  HA  GLN B 237     208.800 223.531 214.037  1.00  0.00           H  
ATOM   3761 1HB  GLN B 237     209.739 225.079 211.597  1.00  0.00           H  
ATOM   3762 2HB  GLN B 237     208.253 225.386 212.483  1.00  0.00           H  
ATOM   3763 1HG  GLN B 237     210.999 225.547 213.628  1.00  0.00           H  
ATOM   3764 2HG  GLN B 237     210.037 226.915 213.001  1.00  0.00           H  
ATOM   3765 1HE2 GLN B 237     209.681 225.877 216.703  1.00  0.00           H  
ATOM   3766 2HE2 GLN B 237     211.026 225.515 215.673  1.00  0.00           H  
ATOM   3767  N   PRO B 238     207.178 222.624 212.156  1.00  0.00           N  
ATOM   3768  CA  PRO B 238     206.309 222.052 211.164  1.00  0.00           C  
ATOM   3769  C   PRO B 238     206.097 223.011 210.024  1.00  0.00           C  
ATOM   3770  O   PRO B 238     205.918 224.210 210.252  1.00  0.00           O  
ATOM   3771  CB  PRO B 238     205.018 221.837 211.940  1.00  0.00           C  
ATOM   3772  CG  PRO B 238     205.043 222.896 213.007  1.00  0.00           C  
ATOM   3773  CD  PRO B 238     206.509 223.075 213.368  1.00  0.00           C  
ATOM   3774  HA  PRO B 238     206.730 221.096 210.821  1.00  0.00           H  
ATOM   3775 1HB  PRO B 238     204.153 221.933 211.266  1.00  0.00           H  
ATOM   3776 2HB  PRO B 238     204.992 220.818 212.353  1.00  0.00           H  
ATOM   3777 1HG  PRO B 238     204.593 223.827 212.629  1.00  0.00           H  
ATOM   3778 2HG  PRO B 238     204.439 222.580 213.870  1.00  0.00           H  
ATOM   3779 1HD  PRO B 238     206.707 224.136 213.581  1.00  0.00           H  
ATOM   3780 2HD  PRO B 238     206.750 222.452 214.241  1.00  0.00           H  
ATOM   3781  N   TYR B 239     206.034 222.477 208.824  1.00  0.00           N  
ATOM   3782  CA  TYR B 239     205.680 223.241 207.650  1.00  0.00           C  
ATOM   3783  C   TYR B 239     204.574 222.576 206.882  1.00  0.00           C  
ATOM   3784  O   TYR B 239     204.587 221.364 206.656  1.00  0.00           O  
ATOM   3785  CB  TYR B 239     206.892 223.454 206.749  1.00  0.00           C  
ATOM   3786  CG  TYR B 239     207.820 224.516 207.226  1.00  0.00           C  
ATOM   3787  CD1 TYR B 239     208.630 224.325 208.306  1.00  0.00           C  
ATOM   3788  CD2 TYR B 239     207.862 225.701 206.549  1.00  0.00           C  
ATOM   3789  CE1 TYR B 239     209.473 225.328 208.715  1.00  0.00           C  
ATOM   3790  CE2 TYR B 239     208.697 226.701 206.955  1.00  0.00           C  
ATOM   3791  CZ  TYR B 239     209.498 226.517 208.037  1.00  0.00           C  
ATOM   3792  OH  TYR B 239     210.340 227.517 208.446  1.00  0.00           O  
ATOM   3793  H   TYR B 239     206.242 221.494 208.726  1.00  0.00           H  
ATOM   3794  HA  TYR B 239     205.313 224.217 207.969  1.00  0.00           H  
ATOM   3795 1HB  TYR B 239     207.454 222.523 206.669  1.00  0.00           H  
ATOM   3796 2HB  TYR B 239     206.557 223.721 205.747  1.00  0.00           H  
ATOM   3797  HD1 TYR B 239     208.607 223.377 208.843  1.00  0.00           H  
ATOM   3798  HD2 TYR B 239     207.224 225.854 205.678  1.00  0.00           H  
ATOM   3799  HE1 TYR B 239     210.121 225.177 209.578  1.00  0.00           H  
ATOM   3800  HE2 TYR B 239     208.720 227.646 206.412  1.00  0.00           H  
ATOM   3801  HH  TYR B 239     210.241 228.275 207.864  1.00  0.00           H  
ATOM   3802  N   ARG B 240     203.631 223.376 206.443  1.00  0.00           N  
ATOM   3803  CA  ARG B 240     202.567 222.866 205.619  1.00  0.00           C  
ATOM   3804  C   ARG B 240     202.994 222.983 204.194  1.00  0.00           C  
ATOM   3805  O   ARG B 240     203.420 224.046 203.753  1.00  0.00           O  
ATOM   3806  CB  ARG B 240     201.267 223.586 205.880  1.00  0.00           C  
ATOM   3807  CG  ARG B 240     200.591 223.175 207.169  1.00  0.00           C  
ATOM   3808  CD  ARG B 240     199.359 223.929 207.429  1.00  0.00           C  
ATOM   3809  NE  ARG B 240     198.642 223.387 208.571  1.00  0.00           N  
ATOM   3810  CZ  ARG B 240     197.342 223.608 208.844  1.00  0.00           C  
ATOM   3811  NH1 ARG B 240     196.617 224.375 208.057  1.00  0.00           N  
ATOM   3812  NH2 ARG B 240     196.793 223.049 209.905  1.00  0.00           N  
ATOM   3813  H   ARG B 240     203.642 224.358 206.679  1.00  0.00           H  
ATOM   3814  HA  ARG B 240     202.423 221.811 205.854  1.00  0.00           H  
ATOM   3815 1HB  ARG B 240     201.448 224.660 205.918  1.00  0.00           H  
ATOM   3816 2HB  ARG B 240     200.576 223.399 205.058  1.00  0.00           H  
ATOM   3817 1HG  ARG B 240     200.330 222.118 207.122  1.00  0.00           H  
ATOM   3818 2HG  ARG B 240     201.268 223.345 208.006  1.00  0.00           H  
ATOM   3819 1HD  ARG B 240     199.606 224.970 207.636  1.00  0.00           H  
ATOM   3820 2HD  ARG B 240     198.710 223.878 206.555  1.00  0.00           H  
ATOM   3821  HE  ARG B 240     199.156 222.798 209.212  1.00  0.00           H  
ATOM   3822 1HH1 ARG B 240     197.035 224.802 207.242  1.00  0.00           H  
ATOM   3823 2HH1 ARG B 240     195.642 224.537 208.267  1.00  0.00           H  
ATOM   3824 1HH2 ARG B 240     197.347 222.458 210.509  1.00  0.00           H  
ATOM   3825 2HH2 ARG B 240     195.819 223.212 210.114  1.00  0.00           H  
ATOM   3826  N   VAL B 241     202.943 221.877 203.487  1.00  0.00           N  
ATOM   3827  CA  VAL B 241     203.416 221.842 202.126  1.00  0.00           C  
ATOM   3828  C   VAL B 241     202.318 221.483 201.160  1.00  0.00           C  
ATOM   3829  O   VAL B 241     201.589 220.512 201.355  1.00  0.00           O  
ATOM   3830  CB  VAL B 241     204.544 220.813 201.988  1.00  0.00           C  
ATOM   3831  CG1 VAL B 241     205.059 220.773 200.554  1.00  0.00           C  
ATOM   3832  CG2 VAL B 241     205.643 221.143 202.942  1.00  0.00           C  
ATOM   3833  H   VAL B 241     202.568 221.035 203.899  1.00  0.00           H  
ATOM   3834  HA  VAL B 241     203.806 222.828 201.869  1.00  0.00           H  
ATOM   3835  HB  VAL B 241     204.149 219.822 202.212  1.00  0.00           H  
ATOM   3836 1HG1 VAL B 241     205.860 220.037 200.475  1.00  0.00           H  
ATOM   3837 2HG1 VAL B 241     204.246 220.498 199.883  1.00  0.00           H  
ATOM   3838 3HG1 VAL B 241     205.443 221.755 200.277  1.00  0.00           H  
ATOM   3839 1HG2 VAL B 241     206.444 220.410 202.843  1.00  0.00           H  
ATOM   3840 2HG2 VAL B 241     206.032 222.137 202.720  1.00  0.00           H  
ATOM   3841 3HG2 VAL B 241     205.258 221.124 203.961  1.00  0.00           H  
ATOM   3842  N   VAL B 242     202.195 222.276 200.118  1.00  0.00           N  
ATOM   3843  CA  VAL B 242     201.267 221.984 199.055  1.00  0.00           C  
ATOM   3844  C   VAL B 242     202.017 221.919 197.752  1.00  0.00           C  
ATOM   3845  O   VAL B 242     202.666 222.885 197.357  1.00  0.00           O  
ATOM   3846  CB  VAL B 242     200.178 223.056 198.962  1.00  0.00           C  
ATOM   3847  CG1 VAL B 242     199.241 222.738 197.809  1.00  0.00           C  
ATOM   3848  CG2 VAL B 242     199.414 223.113 200.268  1.00  0.00           C  
ATOM   3849  H   VAL B 242     202.764 223.109 200.060  1.00  0.00           H  
ATOM   3850  HA  VAL B 242     200.789 221.027 199.266  1.00  0.00           H  
ATOM   3851  HB  VAL B 242     200.647 224.021 198.767  1.00  0.00           H  
ATOM   3852 1HG1 VAL B 242     198.468 223.504 197.746  1.00  0.00           H  
ATOM   3853 2HG1 VAL B 242     199.806 222.716 196.877  1.00  0.00           H  
ATOM   3854 3HG1 VAL B 242     198.776 221.767 197.975  1.00  0.00           H  
ATOM   3855 1HG2 VAL B 242     198.640 223.876 200.203  1.00  0.00           H  
ATOM   3856 2HG2 VAL B 242     198.955 222.144 200.463  1.00  0.00           H  
ATOM   3857 3HG2 VAL B 242     200.099 223.360 201.079  1.00  0.00           H  
ATOM   3858  N   VAL B 243     201.927 220.798 197.071  1.00  0.00           N  
ATOM   3859  CA  VAL B 243     202.596 220.680 195.794  1.00  0.00           C  
ATOM   3860  C   VAL B 243     201.578 220.674 194.683  1.00  0.00           C  
ATOM   3861  O   VAL B 243     200.728 219.790 194.627  1.00  0.00           O  
ATOM   3862  CB  VAL B 243     203.425 219.396 195.734  1.00  0.00           C  
ATOM   3863  CG1 VAL B 243     204.113 219.288 194.379  1.00  0.00           C  
ATOM   3864  CG2 VAL B 243     204.420 219.398 196.866  1.00  0.00           C  
ATOM   3865  H   VAL B 243     201.398 220.013 197.423  1.00  0.00           H  
ATOM   3866  HA  VAL B 243     203.267 221.532 195.675  1.00  0.00           H  
ATOM   3867  HB  VAL B 243     202.758 218.539 195.828  1.00  0.00           H  
ATOM   3868 1HG1 VAL B 243     204.702 218.371 194.342  1.00  0.00           H  
ATOM   3869 2HG1 VAL B 243     203.362 219.268 193.590  1.00  0.00           H  
ATOM   3870 3HG1 VAL B 243     204.770 220.146 194.235  1.00  0.00           H  
ATOM   3871 1HG2 VAL B 243     205.014 218.485 196.830  1.00  0.00           H  
ATOM   3872 2HG2 VAL B 243     205.077 220.263 196.771  1.00  0.00           H  
ATOM   3873 3HG2 VAL B 243     203.890 219.448 197.817  1.00  0.00           H  
ATOM   3874  N   LEU B 244     201.665 221.645 193.791  1.00  0.00           N  
ATOM   3875  CA  LEU B 244     200.726 221.727 192.693  1.00  0.00           C  
ATOM   3876  C   LEU B 244     201.350 221.151 191.445  1.00  0.00           C  
ATOM   3877  O   LEU B 244     202.227 221.765 190.839  1.00  0.00           O  
ATOM   3878  CB  LEU B 244     200.315 223.180 192.435  1.00  0.00           C  
ATOM   3879  CG  LEU B 244     199.690 223.948 193.619  1.00  0.00           C  
ATOM   3880  CD1 LEU B 244     199.403 225.372 193.190  1.00  0.00           C  
ATOM   3881  CD2 LEU B 244     198.418 223.266 194.063  1.00  0.00           C  
ATOM   3882  H   LEU B 244     202.393 222.341 193.869  1.00  0.00           H  
ATOM   3883  HA  LEU B 244     199.836 221.158 192.956  1.00  0.00           H  
ATOM   3884 1HB  LEU B 244     201.195 223.739 192.119  1.00  0.00           H  
ATOM   3885 2HB  LEU B 244     199.589 223.197 191.622  1.00  0.00           H  
ATOM   3886  HG  LEU B 244     200.395 223.970 194.451  1.00  0.00           H  
ATOM   3887 1HD1 LEU B 244     198.962 225.921 194.022  1.00  0.00           H  
ATOM   3888 2HD1 LEU B 244     200.333 225.856 192.890  1.00  0.00           H  
ATOM   3889 3HD1 LEU B 244     198.709 225.366 192.350  1.00  0.00           H  
ATOM   3890 1HD2 LEU B 244     197.984 223.814 194.899  1.00  0.00           H  
ATOM   3891 2HD2 LEU B 244     197.709 223.245 193.235  1.00  0.00           H  
ATOM   3892 3HD2 LEU B 244     198.642 222.246 194.375  1.00  0.00           H  
ATOM   3893  N   SER B 245     200.915 219.957 191.076  1.00  0.00           N  
ATOM   3894  CA  SER B 245     201.441 219.267 189.909  1.00  0.00           C  
ATOM   3895  C   SER B 245     200.610 219.637 188.701  1.00  0.00           C  
ATOM   3896  O   SER B 245     199.380 219.630 188.759  1.00  0.00           O  
ATOM   3897  CB  SER B 245     201.426 217.773 190.115  1.00  0.00           C  
ATOM   3898  OG  SER B 245     201.829 217.108 188.952  1.00  0.00           O  
ATOM   3899  H   SER B 245     200.194 219.513 191.626  1.00  0.00           H  
ATOM   3900  HA  SER B 245     202.474 219.584 189.756  1.00  0.00           H  
ATOM   3901 1HB  SER B 245     202.092 217.512 190.938  1.00  0.00           H  
ATOM   3902 2HB  SER B 245     200.423 217.454 190.392  1.00  0.00           H  
ATOM   3903  HG  SER B 245     202.016 217.794 188.306  1.00  0.00           H  
ATOM   3904  N   PHE B 246     201.267 220.014 187.619  1.00  0.00           N  
ATOM   3905  CA  PHE B 246     200.533 220.478 186.455  1.00  0.00           C  
ATOM   3906  C   PHE B 246     200.605 219.533 185.270  1.00  0.00           C  
ATOM   3907  O   PHE B 246     201.690 219.147 184.833  1.00  0.00           O  
ATOM   3908  CB  PHE B 246     201.092 221.820 186.008  1.00  0.00           C  
ATOM   3909  CG  PHE B 246     200.987 222.930 187.005  1.00  0.00           C  
ATOM   3910  CD1 PHE B 246     202.024 223.816 187.147  1.00  0.00           C  
ATOM   3911  CD2 PHE B 246     199.883 223.095 187.799  1.00  0.00           C  
ATOM   3912  CE1 PHE B 246     201.962 224.836 188.060  1.00  0.00           C  
ATOM   3913  CE2 PHE B 246     199.817 224.123 188.710  1.00  0.00           C  
ATOM   3914  CZ  PHE B 246     200.858 224.990 188.839  1.00  0.00           C  
ATOM   3915  H   PHE B 246     202.276 219.986 187.585  1.00  0.00           H  
ATOM   3916  HA  PHE B 246     199.486 220.601 186.733  1.00  0.00           H  
ATOM   3917 1HB  PHE B 246     202.147 221.710 185.759  1.00  0.00           H  
ATOM   3918 2HB  PHE B 246     200.576 222.147 185.106  1.00  0.00           H  
ATOM   3919  HD1 PHE B 246     202.910 223.704 186.521  1.00  0.00           H  
ATOM   3920  HD2 PHE B 246     199.048 222.401 187.698  1.00  0.00           H  
ATOM   3921  HE1 PHE B 246     202.799 225.526 188.162  1.00  0.00           H  
ATOM   3922  HE2 PHE B 246     198.929 224.242 189.330  1.00  0.00           H  
ATOM   3923  HZ  PHE B 246     200.810 225.802 189.562  1.00  0.00           H  
ATOM   3924  N   GLU B 247     199.448 219.220 184.703  1.00  0.00           N  
ATOM   3925  CA  GLU B 247     199.381 218.437 183.475  1.00  0.00           C  
ATOM   3926  C   GLU B 247     199.097 219.359 182.307  1.00  0.00           C  
ATOM   3927  O   GLU B 247     198.053 220.013 182.280  1.00  0.00           O  
ATOM   3928  CB  GLU B 247     198.285 217.376 183.528  1.00  0.00           C  
ATOM   3929  CG  GLU B 247     198.490 216.246 184.497  1.00  0.00           C  
ATOM   3930  CD  GLU B 247     197.358 215.249 184.403  1.00  0.00           C  
ATOM   3931  OE1 GLU B 247     196.477 215.479 183.614  1.00  0.00           O  
ATOM   3932  OE2 GLU B 247     197.376 214.262 185.100  1.00  0.00           O  
ATOM   3933  H   GLU B 247     198.590 219.533 185.134  1.00  0.00           H  
ATOM   3934  HA  GLU B 247     200.335 217.925 183.338  1.00  0.00           H  
ATOM   3935 1HB  GLU B 247     197.337 217.845 183.790  1.00  0.00           H  
ATOM   3936 2HB  GLU B 247     198.167 216.926 182.542  1.00  0.00           H  
ATOM   3937 1HG  GLU B 247     199.437 215.755 184.272  1.00  0.00           H  
ATOM   3938 2HG  GLU B 247     198.554 216.653 185.505  1.00  0.00           H  
ATOM   3939  N   LEU B 248     200.014 219.404 181.344  1.00  0.00           N  
ATOM   3940  CA  LEU B 248     199.891 220.283 180.180  1.00  0.00           C  
ATOM   3941  C   LEU B 248     199.851 219.480 178.882  1.00  0.00           C  
ATOM   3942  O   LEU B 248     200.404 219.887 177.861  1.00  0.00           O  
ATOM   3943  CB  LEU B 248     201.047 221.286 180.131  1.00  0.00           C  
ATOM   3944  CG  LEU B 248     201.003 222.401 181.177  1.00  0.00           C  
ATOM   3945  CD1 LEU B 248     201.801 221.973 182.412  1.00  0.00           C  
ATOM   3946  CD2 LEU B 248     201.562 223.678 180.586  1.00  0.00           C  
ATOM   3947  H   LEU B 248     200.824 218.806 181.425  1.00  0.00           H  
ATOM   3948  HA  LEU B 248     198.957 220.837 180.262  1.00  0.00           H  
ATOM   3949 1HB  LEU B 248     201.983 220.744 180.263  1.00  0.00           H  
ATOM   3950 2HB  LEU B 248     201.059 221.755 179.147  1.00  0.00           H  
ATOM   3951  HG  LEU B 248     199.972 222.568 181.487  1.00  0.00           H  
ATOM   3952 1HD1 LEU B 248     201.771 222.767 183.158  1.00  0.00           H  
ATOM   3953 2HD1 LEU B 248     201.365 221.065 182.830  1.00  0.00           H  
ATOM   3954 3HD1 LEU B 248     202.836 221.782 182.128  1.00  0.00           H  
ATOM   3955 1HD2 LEU B 248     201.529 224.470 181.334  1.00  0.00           H  
ATOM   3956 2HD2 LEU B 248     202.595 223.514 180.277  1.00  0.00           H  
ATOM   3957 3HD2 LEU B 248     200.967 223.970 179.721  1.00  0.00           H  
ATOM   3958  N   LEU B 249     199.200 218.330 178.944  1.00  0.00           N  
ATOM   3959  CA  LEU B 249     199.050 217.428 177.813  1.00  0.00           C  
ATOM   3960  C   LEU B 249     197.943 217.924 176.904  1.00  0.00           C  
ATOM   3961  O   LEU B 249     197.121 218.739 177.320  1.00  0.00           O  
ATOM   3962  CB  LEU B 249     198.707 216.027 178.322  1.00  0.00           C  
ATOM   3963  CG  LEU B 249     199.735 215.378 179.270  1.00  0.00           C  
ATOM   3964  CD1 LEU B 249     199.172 214.063 179.775  1.00  0.00           C  
ATOM   3965  CD2 LEU B 249     201.055 215.154 178.537  1.00  0.00           C  
ATOM   3966  H   LEU B 249     198.790 218.078 179.832  1.00  0.00           H  
ATOM   3967  HA  LEU B 249     199.996 217.390 177.273  1.00  0.00           H  
ATOM   3968 1HB  LEU B 249     197.757 216.073 178.852  1.00  0.00           H  
ATOM   3969 2HB  LEU B 249     198.590 215.364 177.464  1.00  0.00           H  
ATOM   3970  HG  LEU B 249     199.907 216.033 180.124  1.00  0.00           H  
ATOM   3971 1HD1 LEU B 249     199.891 213.594 180.447  1.00  0.00           H  
ATOM   3972 2HD1 LEU B 249     198.242 214.247 180.312  1.00  0.00           H  
ATOM   3973 3HD1 LEU B 249     198.980 213.401 178.931  1.00  0.00           H  
ATOM   3974 1HD2 LEU B 249     201.775 214.695 179.216  1.00  0.00           H  
ATOM   3975 2HD2 LEU B 249     200.891 214.495 177.684  1.00  0.00           H  
ATOM   3976 3HD2 LEU B 249     201.444 216.110 178.187  1.00  0.00           H  
ATOM   3977  N   HIS B 250     197.904 217.456 175.659  1.00  0.00           N  
ATOM   3978  CA  HIS B 250     196.798 217.871 174.808  1.00  0.00           C  
ATOM   3979  C   HIS B 250     195.504 217.493 175.505  1.00  0.00           C  
ATOM   3980  O   HIS B 250     195.338 216.355 175.952  1.00  0.00           O  
ATOM   3981  CB  HIS B 250     196.873 217.216 173.425  1.00  0.00           C  
ATOM   3982  CG  HIS B 250     195.839 217.718 172.465  1.00  0.00           C  
ATOM   3983  ND1 HIS B 250     194.515 217.339 172.533  1.00  0.00           N  
ATOM   3984  CD2 HIS B 250     195.935 218.567 171.415  1.00  0.00           C  
ATOM   3985  CE1 HIS B 250     193.840 217.936 171.565  1.00  0.00           C  
ATOM   3986  NE2 HIS B 250     194.678 218.685 170.874  1.00  0.00           N  
ATOM   3987  H   HIS B 250     198.605 216.831 175.286  1.00  0.00           H  
ATOM   3988  HA  HIS B 250     196.837 218.950 174.661  1.00  0.00           H  
ATOM   3989 1HB  HIS B 250     197.857 217.394 172.990  1.00  0.00           H  
ATOM   3990 2HB  HIS B 250     196.750 216.138 173.526  1.00  0.00           H  
ATOM   3991  HD1 HIS B 250     194.097 216.774 173.245  1.00  0.00           H  
ATOM   3992  HD2 HIS B 250     196.771 219.114 170.979  1.00  0.00           H  
ATOM   3993  HE1 HIS B 250     192.770 217.766 171.449  1.00  0.00           H  
ATOM   3994  N   ALA B 251     194.611 218.466 175.634  1.00  0.00           N  
ATOM   3995  CA  ALA B 251     193.391 218.285 176.398  1.00  0.00           C  
ATOM   3996  C   ALA B 251     192.454 219.464 176.194  1.00  0.00           C  
ATOM   3997  O   ALA B 251     192.857 220.478 175.628  1.00  0.00           O  
ATOM   3998  CB  ALA B 251     193.746 218.163 177.865  1.00  0.00           C  
ATOM   3999  H   ALA B 251     194.786 219.355 175.189  1.00  0.00           H  
ATOM   4000  HA  ALA B 251     192.913 217.365 176.059  1.00  0.00           H  
ATOM   4001 1HB  ALA B 251     192.836 218.026 178.449  1.00  0.00           H  
ATOM   4002 2HB  ALA B 251     194.403 217.305 178.010  1.00  0.00           H  
ATOM   4003 3HB  ALA B 251     194.255 219.068 178.192  1.00  0.00           H  
ATOM   4004  N   PRO B 252     191.202 219.366 176.658  1.00  0.00           N  
ATOM   4005  CA  PRO B 252     190.257 220.457 176.799  1.00  0.00           C  
ATOM   4006  C   PRO B 252     190.797 221.596 177.673  1.00  0.00           C  
ATOM   4007  O   PRO B 252     190.284 222.709 177.613  1.00  0.00           O  
ATOM   4008  CB  PRO B 252     189.051 219.772 177.442  1.00  0.00           C  
ATOM   4009  CG  PRO B 252     189.152 218.329 176.996  1.00  0.00           C  
ATOM   4010  CD  PRO B 252     190.624 218.033 176.947  1.00  0.00           C  
ATOM   4011  HA  PRO B 252     190.007 220.849 175.802  1.00  0.00           H  
ATOM   4012 1HB  PRO B 252     189.095 219.882 178.535  1.00  0.00           H  
ATOM   4013 2HB  PRO B 252     188.122 220.255 177.107  1.00  0.00           H  
ATOM   4014 1HG  PRO B 252     188.620 217.675 177.702  1.00  0.00           H  
ATOM   4015 2HG  PRO B 252     188.669 218.199 176.016  1.00  0.00           H  
ATOM   4016 1HD  PRO B 252     190.953 217.642 177.921  1.00  0.00           H  
ATOM   4017 2HD  PRO B 252     190.826 217.304 176.148  1.00  0.00           H  
ATOM   4018  N   ALA B 253     191.816 221.312 178.491  1.00  0.00           N  
ATOM   4019  CA  ALA B 253     192.420 222.325 179.355  1.00  0.00           C  
ATOM   4020  C   ALA B 253     191.361 222.994 180.205  1.00  0.00           C  
ATOM   4021  O   ALA B 253     191.041 224.167 180.012  1.00  0.00           O  
ATOM   4022  CB  ALA B 253     193.174 223.347 178.527  1.00  0.00           C  
ATOM   4023  H   ALA B 253     192.178 220.369 178.511  1.00  0.00           H  
ATOM   4024  HA  ALA B 253     193.122 221.825 180.023  1.00  0.00           H  
ATOM   4025 1HB  ALA B 253     193.618 224.093 179.186  1.00  0.00           H  
ATOM   4026 2HB  ALA B 253     193.962 222.848 177.962  1.00  0.00           H  
ATOM   4027 3HB  ALA B 253     192.487 223.834 177.837  1.00  0.00           H  
ATOM   4028  N   THR B 254     190.787 222.230 181.118  1.00  0.00           N  
ATOM   4029  CA  THR B 254     189.631 222.676 181.867  1.00  0.00           C  
ATOM   4030  C   THR B 254     189.907 223.639 183.018  1.00  0.00           C  
ATOM   4031  O   THR B 254     188.987 224.318 183.465  1.00  0.00           O  
ATOM   4032  CB  THR B 254     188.876 221.453 182.420  1.00  0.00           C  
ATOM   4033  OG1 THR B 254     189.728 220.727 183.316  1.00  0.00           O  
ATOM   4034  CG2 THR B 254     188.440 220.538 181.286  1.00  0.00           C  
ATOM   4035  H   THR B 254     191.165 221.311 181.298  1.00  0.00           H  
ATOM   4036  HA  THR B 254     188.962 223.203 181.187  1.00  0.00           H  
ATOM   4037  HB  THR B 254     187.995 221.787 182.969  1.00  0.00           H  
ATOM   4038  HG1 THR B 254     190.330 220.177 182.808  1.00  0.00           H  
ATOM   4039 1HG2 THR B 254     187.908 219.679 181.696  1.00  0.00           H  
ATOM   4040 2HG2 THR B 254     187.783 221.084 180.610  1.00  0.00           H  
ATOM   4041 3HG2 THR B 254     189.317 220.193 180.740  1.00  0.00           H  
ATOM   4042  N   VAL B 255     191.134 223.702 183.523  1.00  0.00           N  
ATOM   4043  CA  VAL B 255     191.388 224.605 184.648  1.00  0.00           C  
ATOM   4044  C   VAL B 255     192.494 225.585 184.337  1.00  0.00           C  
ATOM   4045  O   VAL B 255     193.598 225.161 183.979  1.00  0.00           O  
ATOM   4046  CB  VAL B 255     191.717 223.806 185.929  1.00  0.00           C  
ATOM   4047  CG1 VAL B 255     192.740 222.707 185.655  1.00  0.00           C  
ATOM   4048  CG2 VAL B 255     192.279 224.749 186.987  1.00  0.00           C  
ATOM   4049  H   VAL B 255     191.895 223.148 183.155  1.00  0.00           H  
ATOM   4050  HA  VAL B 255     190.488 225.194 184.829  1.00  0.00           H  
ATOM   4051  HB  VAL B 255     190.805 223.340 186.300  1.00  0.00           H  
ATOM   4052 1HG1 VAL B 255     192.948 222.165 186.578  1.00  0.00           H  
ATOM   4053 2HG1 VAL B 255     192.343 222.017 184.911  1.00  0.00           H  
ATOM   4054 3HG1 VAL B 255     193.662 223.153 185.282  1.00  0.00           H  
ATOM   4055 1HG2 VAL B 255     192.511 224.185 187.890  1.00  0.00           H  
ATOM   4056 2HG2 VAL B 255     193.188 225.219 186.609  1.00  0.00           H  
ATOM   4057 3HG2 VAL B 255     191.542 225.518 187.218  1.00  0.00           H  
ATOM   4058  N   CYS B 256     192.214 226.902 184.474  1.00  0.00           N  
ATOM   4059  CA  CYS B 256     193.234 227.913 184.185  1.00  0.00           C  
ATOM   4060  C   CYS B 256     192.959 229.301 184.702  1.00  0.00           C  
ATOM   4061  O   CYS B 256     191.938 229.555 185.334  1.00  0.00           O  
ATOM   4062  CB  CYS B 256     193.579 227.965 182.704  1.00  0.00           C  
ATOM   4063  SG  CYS B 256     192.458 228.494 181.501  1.00  0.00           S  
ATOM   4064  H   CYS B 256     191.298 227.200 184.777  1.00  0.00           H  
ATOM   4065  HA  CYS B 256     194.141 227.655 184.732  1.00  0.00           H  
ATOM   4066 1HB  CYS B 256     194.437 228.620 182.553  1.00  0.00           H  
ATOM   4067 2HB  CYS B 256     193.864 226.970 182.361  1.00  0.00           H  
ATOM   4068  N   GLY B 257     193.909 230.196 184.445  1.00  0.00           N  
ATOM   4069  CA  GLY B 257     193.881 231.541 184.980  1.00  0.00           C  
ATOM   4070  C   GLY B 257     192.630 232.313 184.573  1.00  0.00           C  
ATOM   4071  O   GLY B 257     191.880 231.851 183.708  1.00  0.00           O  
ATOM   4072  H   GLY B 257     194.678 229.918 183.851  1.00  0.00           H  
ATOM   4073 1HA  GLY B 257     193.933 231.501 186.068  1.00  0.00           H  
ATOM   4074 2HA  GLY B 257     194.759 232.087 184.637  1.00  0.00           H  
ATOM   4075  N   PRO B 258     192.404 233.529 185.150  1.00  0.00           N  
ATOM   4076  CA  PRO B 258     191.210 234.337 184.994  1.00  0.00           C  
ATOM   4077  C   PRO B 258     191.149 234.956 183.614  1.00  0.00           C  
ATOM   4078  O   PRO B 258     190.061 235.318 183.152  1.00  0.00           O  
ATOM   4079  OXT PRO B 258     192.155 235.093 182.973  1.00  0.00           O  
ATOM   4080  CB  PRO B 258     191.381 235.392 186.110  1.00  0.00           C  
ATOM   4081  CG  PRO B 258     192.881 235.523 186.320  1.00  0.00           C  
ATOM   4082  CD  PRO B 258     193.447 234.154 186.030  1.00  0.00           C  
ATOM   4083  HA  PRO B 258     190.324 233.710 185.168  1.00  0.00           H  
ATOM   4084 1HB  PRO B 258     190.921 236.342 185.803  1.00  0.00           H  
ATOM   4085 2HB  PRO B 258     190.862 235.063 187.021  1.00  0.00           H  
ATOM   4086 1HG  PRO B 258     193.293 236.292 185.650  1.00  0.00           H  
ATOM   4087 2HG  PRO B 258     193.094 235.850 187.348  1.00  0.00           H  
ATOM   4088 1HD  PRO B 258     194.409 234.258 185.506  1.00  0.00           H  
ATOM   4089 2HD  PRO B 258     193.576 233.602 186.973  1.00  0.00           H  
TER                                                                             
score -626.752
silent_score -626.752
time 0
                                    
