# Supplementary material for: Improving de novo protein binder design with deep learning
Source: Nat Commun. 2023 May 6;14:2625. doi: 10.1038/s41467-023-38328-5 (PMC10163288; doi:10.1038/s41467-023-38328-5)
Supplement: Supplementary file 4 — Source Data File [file 41467_2023_38328_MOESM4_ESM.zip › all_data/experimental_structure_agreement/experimentally_determined_structure/LCB1_experimental.pdb]

HEADER                                            13-MAR-23   XXXX              
EXPDTA    THEORETICAL MODEL                                                     
REMARK 220                                                                      
REMARK 220 EXPERIMENTAL DETAILS                                                 
REMARK 220  EXPERIMENT TYPE                : THEORETICAL MODELLING              
REMARK 220  DATE OF DATA COLLECTION        : 13-MAR-23                          
REMARK 220                                                                      
REMARK 220 REMARK: MODEL GENERATED BY ROSETTA                                   
REMARK 220  VERSION 2019.44+release.5aed75f2e79                                 
SSBOND     CYS B   58    CYS B   83                                       2.03  
SSBOND     CYS B  101    CYS B  154                                       2.09  
SSBOND     CYS B  113    CYS B  247                                       2.16  
SSBOND     CYS B  202    CYS B  210                                       2.05  
ATOM      1  N   ASP A   1     225.092 189.764 209.159  1.00  0.00           N  
ATOM      2  CA  ASP A   1     225.743 190.466 210.267  1.00  0.00           C  
ATOM      3  C   ASP A   1     225.518 191.985 210.210  1.00  0.00           C  
ATOM      4  O   ASP A   1     225.420 192.634 211.254  1.00  0.00           O  
ATOM      5  CB  ASP A   1     227.254 190.138 210.322  1.00  0.00           C  
ATOM      6  CG  ASP A   1     227.549 188.647 210.640  1.00  0.00           C  
ATOM      7  OD1 ASP A   1     227.172 188.198 211.691  1.00  0.00           O  
ATOM      8  OD2 ASP A   1     228.127 187.998 209.812  1.00  0.00           O  
ATOM      9 1H   ASP A   1     225.265 188.782 209.238  1.00  0.00           H  
ATOM     10 2H   ASP A   1     224.107 189.932 209.191  1.00  0.00           H  
ATOM     11 3H   ASP A   1     225.459 190.098 208.291  1.00  0.00           H  
ATOM     12  HA  ASP A   1     225.286 190.137 211.201  1.00  0.00           H  
ATOM     13 1HB  ASP A   1     227.715 190.384 209.365  1.00  0.00           H  
ATOM     14 2HB  ASP A   1     227.733 190.754 211.084  1.00  0.00           H  
ATOM     15  N   LYS A   2     225.387 192.552 208.995  1.00  0.00           N  
ATOM     16  CA  LYS A   2     225.098 193.980 208.761  1.00  0.00           C  
ATOM     17  C   LYS A   2     223.823 194.422 209.487  1.00  0.00           C  
ATOM     18  O   LYS A   2     223.738 195.527 210.029  1.00  0.00           O  
ATOM     19  CB  LYS A   2     224.969 194.263 207.263  1.00  0.00           C  
ATOM     20  CG  LYS A   2     224.734 195.728 206.918  1.00  0.00           C  
ATOM     21  CD  LYS A   2     224.693 195.941 205.412  1.00  0.00           C  
ATOM     22  CE  LYS A   2     224.423 197.397 205.066  1.00  0.00           C  
ATOM     23  NZ  LYS A   2     224.380 197.621 203.595  1.00  0.00           N  
ATOM     24  H   LYS A   2     225.499 191.936 208.202  1.00  0.00           H  
ATOM     25  HA  LYS A   2     225.937 194.568 209.134  1.00  0.00           H  
ATOM     26 1HB  LYS A   2     225.876 193.940 206.752  1.00  0.00           H  
ATOM     27 2HB  LYS A   2     224.139 193.686 206.854  1.00  0.00           H  
ATOM     28 1HG  LYS A   2     223.787 196.056 207.349  1.00  0.00           H  
ATOM     29 2HG  LYS A   2     225.535 196.334 207.341  1.00  0.00           H  
ATOM     30 1HD  LYS A   2     225.648 195.643 204.977  1.00  0.00           H  
ATOM     31 2HD  LYS A   2     223.908 195.322 204.978  1.00  0.00           H  
ATOM     32 1HE  LYS A   2     223.470 197.702 205.495  1.00  0.00           H  
ATOM     33 2HE  LYS A   2     225.205 198.024 205.493  1.00  0.00           H  
ATOM     34 1HZ  LYS A   2     224.199 198.597 203.407  1.00  0.00           H  
ATOM     35 2HZ  LYS A   2     225.267 197.359 203.188  1.00  0.00           H  
ATOM     36 3HZ  LYS A   2     223.645 197.059 203.190  1.00  0.00           H  
ATOM     37  N   GLU A   3     222.854 193.520 209.521  1.00  0.00           N  
ATOM     38  CA  GLU A   3     221.557 193.761 210.121  1.00  0.00           C  
ATOM     39  C   GLU A   3     221.652 194.112 211.595  1.00  0.00           C  
ATOM     40  O   GLU A   3     220.808 194.843 212.115  1.00  0.00           O  
ATOM     41  CB  GLU A   3     220.690 192.525 209.955  1.00  0.00           C  
ATOM     42  CG  GLU A   3     220.281 192.227 208.523  1.00  0.00           C  
ATOM     43  CD  GLU A   3     219.444 190.986 208.402  1.00  0.00           C  
ATOM     44  OE1 GLU A   3     219.274 190.309 209.383  1.00  0.00           O  
ATOM     45  OE2 GLU A   3     218.971 190.712 207.328  1.00  0.00           O  
ATOM     46  H   GLU A   3     223.043 192.620 209.103  1.00  0.00           H  
ATOM     47  HA  GLU A   3     221.088 194.600 209.606  1.00  0.00           H  
ATOM     48 1HB  GLU A   3     221.222 191.653 210.337  1.00  0.00           H  
ATOM     49 2HB  GLU A   3     219.780 192.637 210.544  1.00  0.00           H  
ATOM     50 1HG  GLU A   3     219.715 193.073 208.134  1.00  0.00           H  
ATOM     51 2HG  GLU A   3     221.178 192.116 207.916  1.00  0.00           H  
ATOM     52  N   TRP A   4     222.671 193.606 212.282  1.00  0.00           N  
ATOM     53  CA  TRP A   4     222.802 193.903 213.691  1.00  0.00           C  
ATOM     54  C   TRP A   4     223.127 195.363 213.914  1.00  0.00           C  
ATOM     55  O   TRP A   4     222.807 195.921 214.964  1.00  0.00           O  
ATOM     56  CB  TRP A   4     223.864 193.024 214.331  1.00  0.00           C  
ATOM     57  CG  TRP A   4     223.345 191.703 214.661  1.00  0.00           C  
ATOM     58  CD1 TRP A   4     223.620 190.523 214.057  1.00  0.00           C  
ATOM     59  CD2 TRP A   4     222.407 191.413 215.710  1.00  0.00           C  
ATOM     60  NE1 TRP A   4     222.915 189.513 214.657  1.00  0.00           N  
ATOM     61  CE2 TRP A   4     222.167 190.045 215.673  1.00  0.00           C  
ATOM     62  CE3 TRP A   4     221.761 192.199 216.670  1.00  0.00           C  
ATOM     63  CZ2 TRP A   4     221.299 189.435 216.552  1.00  0.00           C  
ATOM     64  CZ3 TRP A   4     220.892 191.589 217.549  1.00  0.00           C  
ATOM     65  CH2 TRP A   4     220.669 190.241 217.493  1.00  0.00           C  
ATOM     66  H   TRP A   4     223.359 193.015 211.838  1.00  0.00           H  
ATOM     67  HA  TRP A   4     221.848 193.702 214.177  1.00  0.00           H  
ATOM     68 1HB  TRP A   4     224.708 192.919 213.649  1.00  0.00           H  
ATOM     69 2HB  TRP A   4     224.233 193.502 215.238  1.00  0.00           H  
ATOM     70  HD1 TRP A   4     224.302 190.397 213.218  1.00  0.00           H  
ATOM     71  HE1 TRP A   4     222.943 188.539 214.393  1.00  0.00           H  
ATOM     72  HE3 TRP A   4     221.944 193.272 216.723  1.00  0.00           H  
ATOM     73  HZ2 TRP A   4     221.105 188.363 216.524  1.00  0.00           H  
ATOM     74  HZ3 TRP A   4     220.385 192.207 218.291  1.00  0.00           H  
ATOM     75  HH2 TRP A   4     219.978 189.791 218.206  1.00  0.00           H  
ATOM     76  N   ILE A   5     223.764 195.992 212.939  1.00  0.00           N  
ATOM     77  CA  ILE A   5     224.104 197.385 213.081  1.00  0.00           C  
ATOM     78  C   ILE A   5     222.850 198.211 213.008  1.00  0.00           C  
ATOM     79  O   ILE A   5     222.638 199.104 213.826  1.00  0.00           O  
ATOM     80  CB  ILE A   5     225.095 197.837 211.993  1.00  0.00           C  
ATOM     81  CG1 ILE A   5     226.444 197.135 212.174  1.00  0.00           C  
ATOM     82  CG2 ILE A   5     225.270 199.348 212.027  1.00  0.00           C  
ATOM     83  CD1 ILE A   5     227.386 197.312 211.006  1.00  0.00           C  
ATOM     84  H   ILE A   5     224.018 195.508 212.090  1.00  0.00           H  
ATOM     85  HA  ILE A   5     224.576 197.528 214.052  1.00  0.00           H  
ATOM     86  HB  ILE A   5     224.718 197.546 211.013  1.00  0.00           H  
ATOM     87 1HG1 ILE A   5     226.934 197.515 213.070  1.00  0.00           H  
ATOM     88 2HG1 ILE A   5     226.281 196.067 212.321  1.00  0.00           H  
ATOM     89 1HG2 ILE A   5     225.974 199.650 211.252  1.00  0.00           H  
ATOM     90 2HG2 ILE A   5     224.308 199.828 211.851  1.00  0.00           H  
ATOM     91 3HG2 ILE A   5     225.652 199.648 213.003  1.00  0.00           H  
ATOM     92 1HD1 ILE A   5     228.320 196.786 211.208  1.00  0.00           H  
ATOM     93 2HD1 ILE A   5     226.928 196.905 210.104  1.00  0.00           H  
ATOM     94 3HD1 ILE A   5     227.592 198.372 210.863  1.00  0.00           H  
ATOM     95  N   LEU A   6     221.998 197.904 212.038  1.00  0.00           N  
ATOM     96  CA  LEU A   6     220.772 198.671 211.900  1.00  0.00           C  
ATOM     97  C   LEU A   6     219.940 198.589 213.162  1.00  0.00           C  
ATOM     98  O   LEU A   6     219.404 199.600 213.622  1.00  0.00           O  
ATOM     99  CB  LEU A   6     219.934 198.183 210.722  1.00  0.00           C  
ATOM    100  CG  LEU A   6     218.588 198.908 210.512  1.00  0.00           C  
ATOM    101  CD1 LEU A   6     218.813 200.397 210.285  1.00  0.00           C  
ATOM    102  CD2 LEU A   6     217.896 198.302 209.317  1.00  0.00           C  
ATOM    103  H   LEU A   6     222.181 197.149 211.393  1.00  0.00           H  
ATOM    104  HA  LEU A   6     221.034 199.713 211.720  1.00  0.00           H  
ATOM    105 1HB  LEU A   6     220.517 198.297 209.810  1.00  0.00           H  
ATOM    106 2HB  LEU A   6     219.721 197.123 210.862  1.00  0.00           H  
ATOM    107  HG  LEU A   6     217.967 198.788 211.400  1.00  0.00           H  
ATOM    108 1HD1 LEU A   6     217.853 200.892 210.139  1.00  0.00           H  
ATOM    109 2HD1 LEU A   6     219.313 200.826 211.153  1.00  0.00           H  
ATOM    110 3HD1 LEU A   6     219.433 200.540 209.401  1.00  0.00           H  
ATOM    111 1HD2 LEU A   6     216.941 198.804 209.156  1.00  0.00           H  
ATOM    112 2HD2 LEU A   6     218.523 198.423 208.433  1.00  0.00           H  
ATOM    113 3HD2 LEU A   6     217.722 197.241 209.497  1.00  0.00           H  
ATOM    114  N   GLN A   7     219.844 197.400 213.747  1.00  0.00           N  
ATOM    115  CA  GLN A   7     219.061 197.269 214.958  1.00  0.00           C  
ATOM    116  C   GLN A   7     219.655 198.084 216.083  1.00  0.00           C  
ATOM    117  O   GLN A   7     218.923 198.744 216.816  1.00  0.00           O  
ATOM    118  CB  GLN A   7     218.984 195.813 215.400  1.00  0.00           C  
ATOM    119  CG  GLN A   7     218.115 195.579 216.621  1.00  0.00           C  
ATOM    120  CD  GLN A   7     216.662 195.866 216.347  1.00  0.00           C  
ATOM    121  OE1 GLN A   7     216.180 195.648 215.220  1.00  0.00           O  
ATOM    122  NE2 GLN A   7     215.946 196.334 217.363  1.00  0.00           N  
ATOM    123  H   GLN A   7     220.304 196.585 213.368  1.00  0.00           H  
ATOM    124  HA  GLN A   7     218.050 197.622 214.756  1.00  0.00           H  
ATOM    125 1HB  GLN A   7     218.590 195.206 214.585  1.00  0.00           H  
ATOM    126 2HB  GLN A   7     219.986 195.448 215.625  1.00  0.00           H  
ATOM    127 1HG  GLN A   7     218.209 194.537 216.927  1.00  0.00           H  
ATOM    128 2HG  GLN A   7     218.450 196.235 217.424  1.00  0.00           H  
ATOM    129 1HE2 GLN A   7     214.975 196.542 217.238  1.00  0.00           H  
ATOM    130 2HE2 GLN A   7     216.376 196.479 218.254  1.00  0.00           H  
ATOM    131  N   LYS A   8     220.976 198.076 216.215  1.00  0.00           N  
ATOM    132  CA  LYS A   8     221.584 198.817 217.305  1.00  0.00           C  
ATOM    133  C   LYS A   8     221.457 200.336 217.143  1.00  0.00           C  
ATOM    134  O   LYS A   8     221.179 201.037 218.118  1.00  0.00           O  
ATOM    135  CB  LYS A   8     223.027 198.379 217.480  1.00  0.00           C  
ATOM    136  CG  LYS A   8     223.143 196.972 218.057  1.00  0.00           C  
ATOM    137  CD  LYS A   8     224.584 196.522 218.187  1.00  0.00           C  
ATOM    138  CE  LYS A   8     224.667 195.097 218.732  1.00  0.00           C  
ATOM    139  NZ  LYS A   8     226.075 194.636 218.870  1.00  0.00           N  
ATOM    140  H   LYS A   8     221.569 197.567 215.575  1.00  0.00           H  
ATOM    141  HA  LYS A   8     221.033 198.600 218.221  1.00  0.00           H  
ATOM    142 1HB  LYS A   8     223.536 198.408 216.516  1.00  0.00           H  
ATOM    143 2HB  LYS A   8     223.541 199.076 218.143  1.00  0.00           H  
ATOM    144 1HG  LYS A   8     222.681 196.944 219.045  1.00  0.00           H  
ATOM    145 2HG  LYS A   8     222.618 196.269 217.411  1.00  0.00           H  
ATOM    146 1HD  LYS A   8     225.067 196.560 217.210  1.00  0.00           H  
ATOM    147 2HD  LYS A   8     225.115 197.193 218.862  1.00  0.00           H  
ATOM    148 1HE  LYS A   8     224.185 195.052 219.708  1.00  0.00           H  
ATOM    149 2HE  LYS A   8     224.140 194.419 218.060  1.00  0.00           H  
ATOM    150 1HZ  LYS A   8     226.087 193.693 219.231  1.00  0.00           H  
ATOM    151 2HZ  LYS A   8     226.527 194.656 217.966  1.00  0.00           H  
ATOM    152 3HZ  LYS A   8     226.569 195.246 219.506  1.00  0.00           H  
ATOM    153  N   ILE A   9     221.612 200.854 215.926  1.00  0.00           N  
ATOM    154  CA  ILE A   9     221.489 202.297 215.752  1.00  0.00           C  
ATOM    155  C   ILE A   9     220.058 202.703 216.061  1.00  0.00           C  
ATOM    156  O   ILE A   9     219.817 203.723 216.710  1.00  0.00           O  
ATOM    157  CB  ILE A   9     221.864 202.782 214.333  1.00  0.00           C  
ATOM    158  CG1 ILE A   9     223.360 202.551 214.050  1.00  0.00           C  
ATOM    159  CG2 ILE A   9     221.569 204.282 214.242  1.00  0.00           C  
ATOM    160  CD1 ILE A   9     223.768 202.746 212.591  1.00  0.00           C  
ATOM    161  H   ILE A   9     221.812 200.277 215.122  1.00  0.00           H  
ATOM    162  HA  ILE A   9     222.167 202.788 216.449  1.00  0.00           H  
ATOM    163  HB  ILE A   9     221.273 202.240 213.595  1.00  0.00           H  
ATOM    164 1HG1 ILE A   9     223.954 203.233 214.657  1.00  0.00           H  
ATOM    165 2HG1 ILE A   9     223.632 201.536 214.339  1.00  0.00           H  
ATOM    166 1HG2 ILE A   9     221.828 204.644 213.247  1.00  0.00           H  
ATOM    167 2HG2 ILE A   9     220.510 204.456 214.427  1.00  0.00           H  
ATOM    168 3HG2 ILE A   9     222.160 204.815 214.987  1.00  0.00           H  
ATOM    169 1HD1 ILE A   9     224.837 202.562 212.485  1.00  0.00           H  
ATOM    170 2HD1 ILE A   9     223.216 202.047 211.962  1.00  0.00           H  
ATOM    171 3HD1 ILE A   9     223.543 203.766 212.284  1.00  0.00           H  
ATOM    172  N   TYR A  10     219.105 201.914 215.569  1.00  0.00           N  
ATOM    173  CA  TYR A  10     217.691 202.161 215.788  1.00  0.00           C  
ATOM    174  C   TYR A  10     217.388 202.251 217.269  1.00  0.00           C  
ATOM    175  O   TYR A  10     216.733 203.189 217.723  1.00  0.00           O  
ATOM    176  CB  TYR A  10     216.864 201.055 215.146  1.00  0.00           C  
ATOM    177  CG  TYR A  10     215.392 201.222 215.289  1.00  0.00           C  
ATOM    178  CD1 TYR A  10     214.703 201.998 214.382  1.00  0.00           C  
ATOM    179  CD2 TYR A  10     214.721 200.602 216.323  1.00  0.00           C  
ATOM    180  CE1 TYR A  10     213.346 202.157 214.507  1.00  0.00           C  
ATOM    181  CE2 TYR A  10     213.361 200.760 216.447  1.00  0.00           C  
ATOM    182  CZ  TYR A  10     212.674 201.537 215.543  1.00  0.00           C  
ATOM    183  OH  TYR A  10     211.315 201.701 215.666  1.00  0.00           O  
ATOM    184  H   TYR A  10     219.385 201.113 215.022  1.00  0.00           H  
ATOM    185  HA  TYR A  10     217.430 203.112 215.323  1.00  0.00           H  
ATOM    186 1HB  TYR A  10     217.092 201.002 214.080  1.00  0.00           H  
ATOM    187 2HB  TYR A  10     217.135 200.096 215.587  1.00  0.00           H  
ATOM    188  HD1 TYR A  10     215.236 202.485 213.565  1.00  0.00           H  
ATOM    189  HD2 TYR A  10     215.269 199.990 217.039  1.00  0.00           H  
ATOM    190  HE1 TYR A  10     212.801 202.770 213.790  1.00  0.00           H  
ATOM    191  HE2 TYR A  10     212.827 200.270 217.262  1.00  0.00           H  
ATOM    192  HH  TYR A  10     211.002 201.210 216.430  1.00  0.00           H  
ATOM    193  N   GLU A  11     217.886 201.296 218.037  1.00  0.00           N  
ATOM    194  CA  GLU A  11     217.635 201.286 219.464  1.00  0.00           C  
ATOM    195  C   GLU A  11     218.184 202.526 220.145  1.00  0.00           C  
ATOM    196  O   GLU A  11     217.574 203.030 221.089  1.00  0.00           O  
ATOM    197  CB  GLU A  11     218.216 200.027 220.091  1.00  0.00           C  
ATOM    198  CG  GLU A  11     217.449 198.767 219.725  1.00  0.00           C  
ATOM    199  CD  GLU A  11     218.082 197.521 220.225  1.00  0.00           C  
ATOM    200  OE1 GLU A  11     219.088 197.604 220.891  1.00  0.00           O  
ATOM    201  OE2 GLU A  11     217.562 196.468 219.929  1.00  0.00           O  
ATOM    202  H   GLU A  11     218.449 200.562 217.631  1.00  0.00           H  
ATOM    203  HA  GLU A  11     216.557 201.293 219.626  1.00  0.00           H  
ATOM    204 1HB  GLU A  11     219.252 199.906 219.772  1.00  0.00           H  
ATOM    205 2HB  GLU A  11     218.217 200.128 221.176  1.00  0.00           H  
ATOM    206 1HG  GLU A  11     216.443 198.834 220.138  1.00  0.00           H  
ATOM    207 2HG  GLU A  11     217.363 198.708 218.641  1.00  0.00           H  
ATOM    208  N   ILE A  12     219.322 203.029 219.677  1.00  0.00           N  
ATOM    209  CA  ILE A  12     219.906 204.216 220.283  1.00  0.00           C  
ATOM    210  C   ILE A  12     219.018 205.438 220.109  1.00  0.00           C  
ATOM    211  O   ILE A  12     218.798 206.172 221.069  1.00  0.00           O  
ATOM    212  CB  ILE A  12     221.307 204.502 219.721  1.00  0.00           C  
ATOM    213  CG1 ILE A  12     222.275 203.393 220.185  1.00  0.00           C  
ATOM    214  CG2 ILE A  12     221.776 205.888 220.177  1.00  0.00           C  
ATOM    215  CD1 ILE A  12     223.602 203.371 219.454  1.00  0.00           C  
ATOM    216  H   ILE A  12     219.792 202.593 218.897  1.00  0.00           H  
ATOM    217  HA  ILE A  12     219.998 204.047 221.355  1.00  0.00           H  
ATOM    218  HB  ILE A  12     221.275 204.473 218.632  1.00  0.00           H  
ATOM    219 1HG1 ILE A  12     222.480 203.511 221.248  1.00  0.00           H  
ATOM    220 2HG1 ILE A  12     221.804 202.419 220.050  1.00  0.00           H  
ATOM    221 1HG2 ILE A  12     222.770 206.086 219.776  1.00  0.00           H  
ATOM    222 2HG2 ILE A  12     221.082 206.644 219.814  1.00  0.00           H  
ATOM    223 3HG2 ILE A  12     221.811 205.920 221.266  1.00  0.00           H  
ATOM    224 1HD1 ILE A  12     224.219 202.561 219.844  1.00  0.00           H  
ATOM    225 2HD1 ILE A  12     223.428 203.215 218.389  1.00  0.00           H  
ATOM    226 3HD1 ILE A  12     224.115 204.320 219.603  1.00  0.00           H  
ATOM    227  N   MET A  13     218.499 205.683 218.907  1.00  0.00           N  
ATOM    228  CA  MET A  13     217.670 206.878 218.772  1.00  0.00           C  
ATOM    229  C   MET A  13     216.325 206.712 219.468  1.00  0.00           C  
ATOM    230  O   MET A  13     215.758 207.691 219.960  1.00  0.00           O  
ATOM    231  CB  MET A  13     217.530 207.307 217.309  1.00  0.00           C  
ATOM    232  CG  MET A  13     216.834 206.381 216.378  1.00  0.00           C  
ATOM    233  SD  MET A  13     215.096 206.648 216.334  1.00  0.00           S  
ATOM    234  CE  MET A  13     214.604 205.354 215.234  1.00  0.00           C  
ATOM    235  H   MET A  13     218.648 205.094 218.100  1.00  0.00           H  
ATOM    236  HA  MET A  13     218.145 207.692 219.319  1.00  0.00           H  
ATOM    237 1HB  MET A  13     216.987 208.250 217.257  1.00  0.00           H  
ATOM    238 2HB  MET A  13     218.520 207.475 216.883  1.00  0.00           H  
ATOM    239 1HG  MET A  13     217.230 206.512 215.371  1.00  0.00           H  
ATOM    240 2HG  MET A  13     217.017 205.351 216.684  1.00  0.00           H  
ATOM    241 1HE  MET A  13     213.523 205.383 215.098  1.00  0.00           H  
ATOM    242 2HE  MET A  13     215.096 205.489 214.270  1.00  0.00           H  
ATOM    243 3HE  MET A  13     214.891 204.390 215.655  1.00  0.00           H  
ATOM    244  N   ARG A  14     215.849 205.480 219.606  1.00  0.00           N  
ATOM    245  CA  ARG A  14     214.604 205.291 220.331  1.00  0.00           C  
ATOM    246  C   ARG A  14     214.850 205.584 221.810  1.00  0.00           C  
ATOM    247  O   ARG A  14     214.036 206.235 222.473  1.00  0.00           O  
ATOM    248  CB  ARG A  14     214.068 203.879 220.152  1.00  0.00           C  
ATOM    249  CG  ARG A  14     213.639 203.499 218.729  1.00  0.00           C  
ATOM    250  CD  ARG A  14     212.495 204.286 218.216  1.00  0.00           C  
ATOM    251  NE  ARG A  14     211.286 204.029 218.961  1.00  0.00           N  
ATOM    252  CZ  ARG A  14     210.164 204.775 218.894  1.00  0.00           C  
ATOM    253  NH1 ARG A  14     210.098 205.833 218.102  1.00  0.00           N  
ATOM    254  NH2 ARG A  14     209.116 204.439 219.630  1.00  0.00           N  
ATOM    255  H   ARG A  14     216.323 204.674 219.224  1.00  0.00           H  
ATOM    256  HA  ARG A  14     213.865 205.989 219.937  1.00  0.00           H  
ATOM    257 1HB  ARG A  14     214.827 203.161 220.459  1.00  0.00           H  
ATOM    258 2HB  ARG A  14     213.201 203.735 220.796  1.00  0.00           H  
ATOM    259 1HG  ARG A  14     214.472 203.657 218.043  1.00  0.00           H  
ATOM    260 2HG  ARG A  14     213.344 202.449 218.706  1.00  0.00           H  
ATOM    261 1HD  ARG A  14     212.722 205.349 218.292  1.00  0.00           H  
ATOM    262 2HD  ARG A  14     212.314 204.027 217.173  1.00  0.00           H  
ATOM    263  HE  ARG A  14     211.277 203.230 219.581  1.00  0.00           H  
ATOM    264 1HH1 ARG A  14     210.895 206.092 217.537  1.00  0.00           H  
ATOM    265 2HH1 ARG A  14     209.251 206.382 218.062  1.00  0.00           H  
ATOM    266 1HH2 ARG A  14     209.161 203.630 220.235  1.00  0.00           H  
ATOM    267 2HH2 ARG A  14     208.272 204.990 219.587  1.00  0.00           H  
ATOM    268  N   LEU A  15     216.002 205.159 222.315  1.00  0.00           N  
ATOM    269  CA  LEU A  15     216.363 205.435 223.691  1.00  0.00           C  
ATOM    270  C   LEU A  15     216.521 206.920 223.932  1.00  0.00           C  
ATOM    271  O   LEU A  15     216.104 207.423 224.968  1.00  0.00           O  
ATOM    272  CB  LEU A  15     217.662 204.726 224.066  1.00  0.00           C  
ATOM    273  CG  LEU A  15     218.196 204.987 225.491  1.00  0.00           C  
ATOM    274  CD1 LEU A  15     217.173 204.554 226.531  1.00  0.00           C  
ATOM    275  CD2 LEU A  15     219.494 204.234 225.662  1.00  0.00           C  
ATOM    276  H   LEU A  15     216.641 204.634 221.735  1.00  0.00           H  
ATOM    277  HA  LEU A  15     215.569 205.064 224.338  1.00  0.00           H  
ATOM    278 1HB  LEU A  15     217.513 203.652 223.966  1.00  0.00           H  
ATOM    279 2HB  LEU A  15     218.439 205.031 223.366  1.00  0.00           H  
ATOM    280  HG  LEU A  15     218.366 206.056 225.626  1.00  0.00           H  
ATOM    281 1HD1 LEU A  15     217.566 204.745 227.530  1.00  0.00           H  
ATOM    282 2HD1 LEU A  15     216.251 205.118 226.391  1.00  0.00           H  
ATOM    283 3HD1 LEU A  15     216.969 203.490 226.419  1.00  0.00           H  
ATOM    284 1HD2 LEU A  15     219.886 204.408 226.664  1.00  0.00           H  
ATOM    285 2HD2 LEU A  15     219.317 203.167 225.522  1.00  0.00           H  
ATOM    286 3HD2 LEU A  15     220.217 204.582 224.924  1.00  0.00           H  
ATOM    287  N   LEU A  16     217.132 207.631 222.989  1.00  0.00           N  
ATOM    288  CA  LEU A  16     217.334 209.065 223.169  1.00  0.00           C  
ATOM    289  C   LEU A  16     216.003 209.804 223.284  1.00  0.00           C  
ATOM    290  O   LEU A  16     215.854 210.680 224.142  1.00  0.00           O  
ATOM    291  CB  LEU A  16     218.181 209.628 222.018  1.00  0.00           C  
ATOM    292  CG  LEU A  16     219.680 209.206 222.011  1.00  0.00           C  
ATOM    293  CD1 LEU A  16     220.322 209.595 220.692  1.00  0.00           C  
ATOM    294  CD2 LEU A  16     220.406 209.899 223.141  1.00  0.00           C  
ATOM    295  H   LEU A  16     217.462 207.190 222.142  1.00  0.00           H  
ATOM    296  HA  LEU A  16     217.865 209.224 224.107  1.00  0.00           H  
ATOM    297 1HB  LEU A  16     217.743 209.306 221.075  1.00  0.00           H  
ATOM    298 2HB  LEU A  16     218.144 210.717 222.059  1.00  0.00           H  
ATOM    299  HG  LEU A  16     219.755 208.126 222.141  1.00  0.00           H  
ATOM    300 1HD1 LEU A  16     221.370 209.296 220.695  1.00  0.00           H  
ATOM    301 2HD1 LEU A  16     219.805 209.093 219.874  1.00  0.00           H  
ATOM    302 3HD1 LEU A  16     220.253 210.674 220.558  1.00  0.00           H  
ATOM    303 1HD2 LEU A  16     221.455 209.602 223.136  1.00  0.00           H  
ATOM    304 2HD2 LEU A  16     220.334 210.979 223.012  1.00  0.00           H  
ATOM    305 3HD2 LEU A  16     219.954 209.616 224.092  1.00  0.00           H  
ATOM    306  N   ASP A  17     214.995 209.403 222.502  1.00  0.00           N  
ATOM    307  CA  ASP A  17     213.681 210.029 222.648  1.00  0.00           C  
ATOM    308  C   ASP A  17     213.173 209.875 224.074  1.00  0.00           C  
ATOM    309  O   ASP A  17     212.615 210.810 224.649  1.00  0.00           O  
ATOM    310  CB  ASP A  17     212.629 209.398 221.724  1.00  0.00           C  
ATOM    311  CG  ASP A  17     212.715 209.775 220.252  1.00  0.00           C  
ATOM    312  OD1 ASP A  17     213.388 210.718 219.921  1.00  0.00           O  
ATOM    313  OD2 ASP A  17     212.071 209.109 219.466  1.00  0.00           O  
ATOM    314  H   ASP A  17     215.120 208.677 221.812  1.00  0.00           H  
ATOM    315  HA  ASP A  17     213.768 211.083 222.382  1.00  0.00           H  
ATOM    316 1HB  ASP A  17     212.702 208.312 221.778  1.00  0.00           H  
ATOM    317 2HB  ASP A  17     211.631 209.676 222.065  1.00  0.00           H  
ATOM    318  N   GLU A  18     213.413 208.714 224.671  1.00  0.00           N  
ATOM    319  CA  GLU A  18     212.922 208.422 226.015  1.00  0.00           C  
ATOM    320  C   GLU A  18     213.679 209.169 227.103  1.00  0.00           C  
ATOM    321  O   GLU A  18     213.273 209.153 228.266  1.00  0.00           O  
ATOM    322  CB  GLU A  18     212.994 206.926 226.317  1.00  0.00           C  
ATOM    323  CG  GLU A  18     212.058 206.062 225.501  1.00  0.00           C  
ATOM    324  CD  GLU A  18     212.179 204.606 225.860  1.00  0.00           C  
ATOM    325  OE1 GLU A  18     212.954 204.304 226.735  1.00  0.00           O  
ATOM    326  OE2 GLU A  18     211.502 203.802 225.267  1.00  0.00           O  
ATOM    327  H   GLU A  18     213.951 208.014 224.181  1.00  0.00           H  
ATOM    328  HA  GLU A  18     211.879 208.734 226.078  1.00  0.00           H  
ATOM    329 1HB  GLU A  18     214.008 206.568 226.141  1.00  0.00           H  
ATOM    330 2HB  GLU A  18     212.764 206.756 227.369  1.00  0.00           H  
ATOM    331 1HG  GLU A  18     211.034 206.391 225.673  1.00  0.00           H  
ATOM    332 2HG  GLU A  18     212.282 206.199 224.444  1.00  0.00           H  
ATOM    333  N   LEU A  19     214.802 209.783 226.748  1.00  0.00           N  
ATOM    334  CA  LEU A  19     215.604 210.504 227.716  1.00  0.00           C  
ATOM    335  C   LEU A  19     215.302 211.992 227.636  1.00  0.00           C  
ATOM    336  O   LEU A  19     215.871 212.787 228.383  1.00  0.00           O  
ATOM    337  CB  LEU A  19     217.102 210.264 227.467  1.00  0.00           C  
ATOM    338  CG  LEU A  19     217.613 208.806 227.559  1.00  0.00           C  
ATOM    339  CD1 LEU A  19     219.101 208.777 227.195  1.00  0.00           C  
ATOM    340  CD2 LEU A  19     217.387 208.254 228.950  1.00  0.00           C  
ATOM    341  H   LEU A  19     215.106 209.749 225.785  1.00  0.00           H  
ATOM    342  HA  LEU A  19     215.355 210.138 228.712  1.00  0.00           H  
ATOM    343 1HB  LEU A  19     217.350 210.623 226.469  1.00  0.00           H  
ATOM    344 2HB  LEU A  19     217.672 210.845 228.192  1.00  0.00           H  
ATOM    345  HG  LEU A  19     217.076 208.186 226.840  1.00  0.00           H  
ATOM    346 1HD1 LEU A  19     219.471 207.753 227.257  1.00  0.00           H  
ATOM    347 2HD1 LEU A  19     219.234 209.150 226.179  1.00  0.00           H  
ATOM    348 3HD1 LEU A  19     219.657 209.406 227.889  1.00  0.00           H  
ATOM    349 1HD2 LEU A  19     217.751 207.227 228.998  1.00  0.00           H  
ATOM    350 2HD2 LEU A  19     217.925 208.864 229.676  1.00  0.00           H  
ATOM    351 3HD2 LEU A  19     216.322 208.272 229.180  1.00  0.00           H  
ATOM    352  N   GLY A  20     214.415 212.373 226.715  1.00  0.00           N  
ATOM    353  CA  GLY A  20     214.069 213.774 226.523  1.00  0.00           C  
ATOM    354  C   GLY A  20     215.106 214.553 225.709  1.00  0.00           C  
ATOM    355  O   GLY A  20     215.209 215.774 225.846  1.00  0.00           O  
ATOM    356  H   GLY A  20     213.972 211.673 226.137  1.00  0.00           H  
ATOM    357 1HA  GLY A  20     213.107 213.845 226.016  1.00  0.00           H  
ATOM    358 2HA  GLY A  20     213.957 214.257 227.493  1.00  0.00           H  
ATOM    359  N   HIS A  21     215.873 213.868 224.858  1.00  0.00           N  
ATOM    360  CA  HIS A  21     216.895 214.549 224.071  1.00  0.00           C  
ATOM    361  C   HIS A  21     216.625 214.424 222.592  1.00  0.00           C  
ATOM    362  O   HIS A  21     217.243 213.622 221.890  1.00  0.00           O  
ATOM    363  CB  HIS A  21     218.275 214.001 224.399  1.00  0.00           C  
ATOM    364  CG  HIS A  21     218.718 214.363 225.758  1.00  0.00           C  
ATOM    365  ND1 HIS A  21     219.403 215.529 226.026  1.00  0.00           N  
ATOM    366  CD2 HIS A  21     218.568 213.737 226.939  1.00  0.00           C  
ATOM    367  CE1 HIS A  21     219.661 215.594 227.318  1.00  0.00           C  
ATOM    368  NE2 HIS A  21     219.164 214.519 227.894  1.00  0.00           N  
ATOM    369  H   HIS A  21     215.753 212.871 224.751  1.00  0.00           H  
ATOM    370  HA  HIS A  21     216.888 215.613 224.308  1.00  0.00           H  
ATOM    371 1HB  HIS A  21     218.266 212.914 224.309  1.00  0.00           H  
ATOM    372 2HB  HIS A  21     218.999 214.383 223.679  1.00  0.00           H  
ATOM    373  HD2 HIS A  21     218.068 212.782 227.104  1.00  0.00           H  
ATOM    374  HE1 HIS A  21     220.194 216.400 227.822  1.00  0.00           H  
ATOM    375  HE2 HIS A  21     219.211 214.301 228.879  1.00  0.00           H  
ATOM    376  N   ALA A  22     215.671 215.215 222.125  1.00  0.00           N  
ATOM    377  CA  ALA A  22     215.196 215.126 220.762  1.00  0.00           C  
ATOM    378  C   ALA A  22     216.247 215.492 219.744  1.00  0.00           C  
ATOM    379  O   ALA A  22     216.279 214.912 218.661  1.00  0.00           O  
ATOM    380  CB  ALA A  22     214.014 216.022 220.571  1.00  0.00           C  
ATOM    381  H   ALA A  22     215.264 215.902 222.744  1.00  0.00           H  
ATOM    382  HA  ALA A  22     214.895 214.095 220.575  1.00  0.00           H  
ATOM    383 1HB  ALA A  22     213.664 215.948 219.541  1.00  0.00           H  
ATOM    384 2HB  ALA A  22     213.215 215.720 221.249  1.00  0.00           H  
ATOM    385 3HB  ALA A  22     214.300 217.051 220.783  1.00  0.00           H  
ATOM    386  N   GLU A  23     217.092 216.465 220.050  1.00  0.00           N  
ATOM    387  CA  GLU A  23     218.070 216.864 219.054  1.00  0.00           C  
ATOM    388  C   GLU A  23     219.039 215.730 218.811  1.00  0.00           C  
ATOM    389  O   GLU A  23     219.384 215.433 217.670  1.00  0.00           O  
ATOM    390  CB  GLU A  23     218.790 218.148 219.454  1.00  0.00           C  
ATOM    391  CG  GLU A  23     219.778 218.628 218.420  1.00  0.00           C  
ATOM    392  CD  GLU A  23     220.222 220.063 218.613  1.00  0.00           C  
ATOM    393  OE1 GLU A  23     219.644 220.739 219.426  1.00  0.00           O  
ATOM    394  OE2 GLU A  23     221.143 220.487 217.945  1.00  0.00           O  
ATOM    395  H   GLU A  23     217.080 216.935 220.944  1.00  0.00           H  
ATOM    396  HA  GLU A  23     217.551 217.047 218.113  1.00  0.00           H  
ATOM    397 1HB  GLU A  23     218.058 218.938 219.623  1.00  0.00           H  
ATOM    398 2HB  GLU A  23     219.323 217.989 220.392  1.00  0.00           H  
ATOM    399 1HG  GLU A  23     220.661 217.990 218.452  1.00  0.00           H  
ATOM    400 2HG  GLU A  23     219.330 218.532 217.432  1.00  0.00           H  
ATOM    401  N   ALA A  24     219.459 215.075 219.885  1.00  0.00           N  
ATOM    402  CA  ALA A  24     220.372 213.955 219.759  1.00  0.00           C  
ATOM    403  C   ALA A  24     219.718 212.829 218.981  1.00  0.00           C  
ATOM    404  O   ALA A  24     220.369 212.172 218.167  1.00  0.00           O  
ATOM    405  CB  ALA A  24     220.798 213.473 221.129  1.00  0.00           C  
ATOM    406  H   ALA A  24     219.145 215.353 220.804  1.00  0.00           H  
ATOM    407  HA  ALA A  24     221.252 214.295 219.213  1.00  0.00           H  
ATOM    408 1HB  ALA A  24     221.483 212.632 221.022  1.00  0.00           H  
ATOM    409 2HB  ALA A  24     221.298 214.283 221.661  1.00  0.00           H  
ATOM    410 3HB  ALA A  24     219.921 213.157 221.692  1.00  0.00           H  
ATOM    411  N   SER A  25     218.426 212.616 219.212  1.00  0.00           N  
ATOM    412  CA  SER A  25     217.703 211.572 218.509  1.00  0.00           C  
ATOM    413  C   SER A  25     217.658 211.847 217.023  1.00  0.00           C  
ATOM    414  O   SER A  25     217.876 210.949 216.209  1.00  0.00           O  
ATOM    415  CB  SER A  25     216.301 211.449 219.030  1.00  0.00           C  
ATOM    416  OG  SER A  25     215.618 210.456 218.336  1.00  0.00           O  
ATOM    417  H   SER A  25     217.935 213.186 219.886  1.00  0.00           H  
ATOM    418  HA  SER A  25     218.217 210.624 218.674  1.00  0.00           H  
ATOM    419 1HB  SER A  25     216.328 211.212 220.093  1.00  0.00           H  
ATOM    420 2HB  SER A  25     215.787 212.403 218.920  1.00  0.00           H  
ATOM    421  HG  SER A  25     216.240 210.106 217.694  1.00  0.00           H  
ATOM    422  N   MET A  26     217.385 213.095 216.661  1.00  0.00           N  
ATOM    423  CA  MET A  26     217.339 213.476 215.263  1.00  0.00           C  
ATOM    424  C   MET A  26     218.712 213.310 214.611  1.00  0.00           C  
ATOM    425  O   MET A  26     218.803 212.873 213.461  1.00  0.00           O  
ATOM    426  CB  MET A  26     216.790 214.900 215.134  1.00  0.00           C  
ATOM    427  CG  MET A  26     215.274 215.000 215.420  1.00  0.00           C  
ATOM    428  SD  MET A  26     214.544 216.631 215.089  1.00  0.00           S  
ATOM    429  CE  MET A  26     214.867 217.517 216.600  1.00  0.00           C  
ATOM    430  H   MET A  26     217.206 213.794 217.368  1.00  0.00           H  
ATOM    431  HA  MET A  26     216.674 212.790 214.739  1.00  0.00           H  
ATOM    432 1HB  MET A  26     217.315 215.556 215.827  1.00  0.00           H  
ATOM    433 2HB  MET A  26     216.976 215.272 214.126  1.00  0.00           H  
ATOM    434 1HG  MET A  26     214.740 214.274 214.808  1.00  0.00           H  
ATOM    435 2HG  MET A  26     215.085 214.766 216.468  1.00  0.00           H  
ATOM    436 1HE  MET A  26     214.468 218.529 216.521  1.00  0.00           H  
ATOM    437 2HE  MET A  26     214.389 217.001 217.434  1.00  0.00           H  
ATOM    438 3HE  MET A  26     215.943 217.564 216.772  1.00  0.00           H  
ATOM    439  N   ARG A  27     219.785 213.605 215.355  1.00  0.00           N  
ATOM    440  CA  ARG A  27     221.129 213.430 214.812  1.00  0.00           C  
ATOM    441  C   ARG A  27     221.389 211.969 214.497  1.00  0.00           C  
ATOM    442  O   ARG A  27     221.962 211.658 213.459  1.00  0.00           O  
ATOM    443  CB  ARG A  27     222.197 213.897 215.789  1.00  0.00           C  
ATOM    444  CG  ARG A  27     222.283 215.385 216.006  1.00  0.00           C  
ATOM    445  CD  ARG A  27     223.234 215.719 217.090  1.00  0.00           C  
ATOM    446  NE  ARG A  27     223.146 217.116 217.481  1.00  0.00           N  
ATOM    447  CZ  ARG A  27     223.675 217.632 218.610  1.00  0.00           C  
ATOM    448  NH1 ARG A  27     224.340 216.859 219.444  1.00  0.00           N  
ATOM    449  NH2 ARG A  27     223.526 218.916 218.884  1.00  0.00           N  
ATOM    450  H   ARG A  27     219.676 213.951 216.298  1.00  0.00           H  
ATOM    451  HA  ARG A  27     221.216 214.029 213.905  1.00  0.00           H  
ATOM    452 1HB  ARG A  27     222.023 213.441 216.763  1.00  0.00           H  
ATOM    453 2HB  ARG A  27     223.176 213.567 215.443  1.00  0.00           H  
ATOM    454 1HG  ARG A  27     222.621 215.868 215.089  1.00  0.00           H  
ATOM    455 2HG  ARG A  27     221.300 215.771 216.278  1.00  0.00           H  
ATOM    456 1HD  ARG A  27     223.018 215.107 217.965  1.00  0.00           H  
ATOM    457 2HD  ARG A  27     224.252 215.524 216.754  1.00  0.00           H  
ATOM    458  HE  ARG A  27     222.653 217.747 216.863  1.00  0.00           H  
ATOM    459 1HH1 ARG A  27     224.455 215.876 219.239  1.00  0.00           H  
ATOM    460 2HH1 ARG A  27     224.734 217.249 220.288  1.00  0.00           H  
ATOM    461 1HH2 ARG A  27     223.015 219.513 218.248  1.00  0.00           H  
ATOM    462 2HH2 ARG A  27     223.922 219.301 219.729  1.00  0.00           H  
ATOM    463  N   VAL A  28     220.951 211.072 215.380  1.00  0.00           N  
ATOM    464  CA  VAL A  28     221.132 209.642 215.159  1.00  0.00           C  
ATOM    465  C   VAL A  28     220.251 209.131 214.029  1.00  0.00           C  
ATOM    466  O   VAL A  28     220.668 208.276 213.254  1.00  0.00           O  
ATOM    467  CB  VAL A  28     220.893 208.827 216.431  1.00  0.00           C  
ATOM    468  CG1 VAL A  28     220.948 207.322 216.105  1.00  0.00           C  
ATOM    469  CG2 VAL A  28     221.960 209.153 217.441  1.00  0.00           C  
ATOM    470  H   VAL A  28     220.484 211.385 216.219  1.00  0.00           H  
ATOM    471  HA  VAL A  28     222.160 209.469 214.840  1.00  0.00           H  
ATOM    472  HB  VAL A  28     219.913 209.081 216.835  1.00  0.00           H  
ATOM    473 1HG1 VAL A  28     220.777 206.746 217.015  1.00  0.00           H  
ATOM    474 2HG1 VAL A  28     220.178 207.080 215.373  1.00  0.00           H  
ATOM    475 3HG1 VAL A  28     221.928 207.073 215.698  1.00  0.00           H  
ATOM    476 1HG2 VAL A  28     221.791 208.574 218.348  1.00  0.00           H  
ATOM    477 2HG2 VAL A  28     222.939 208.906 217.029  1.00  0.00           H  
ATOM    478 3HG2 VAL A  28     221.924 210.217 217.678  1.00  0.00           H  
ATOM    479  N   SER A  29     219.037 209.639 213.912  1.00  0.00           N  
ATOM    480  CA  SER A  29     218.167 209.194 212.832  1.00  0.00           C  
ATOM    481  C   SER A  29     218.870 209.350 211.488  1.00  0.00           C  
ATOM    482  O   SER A  29     218.809 208.460 210.637  1.00  0.00           O  
ATOM    483  CB  SER A  29     216.878 209.971 212.828  1.00  0.00           C  
ATOM    484  OG  SER A  29     216.040 209.523 211.807  1.00  0.00           O  
ATOM    485  H   SER A  29     218.699 210.335 214.561  1.00  0.00           H  
ATOM    486  HA  SER A  29     217.934 208.140 212.987  1.00  0.00           H  
ATOM    487 1HB  SER A  29     216.382 209.857 213.792  1.00  0.00           H  
ATOM    488 2HB  SER A  29     217.092 211.030 212.693  1.00  0.00           H  
ATOM    489  HG  SER A  29     216.517 208.818 211.363  1.00  0.00           H  
ATOM    490  N   ASP A  30     219.617 210.437 211.328  1.00  0.00           N  
ATOM    491  CA  ASP A  30     220.384 210.667 210.105  1.00  0.00           C  
ATOM    492  C   ASP A  30     221.404 209.562 209.833  1.00  0.00           C  
ATOM    493  O   ASP A  30     221.778 209.336 208.679  1.00  0.00           O  
ATOM    494  CB  ASP A  30     221.117 212.000 210.172  1.00  0.00           C  
ATOM    495  CG  ASP A  30     220.184 213.153 210.062  1.00  0.00           C  
ATOM    496  OD1 ASP A  30     219.080 212.940 209.614  1.00  0.00           O  
ATOM    497  OD2 ASP A  30     220.551 214.242 210.438  1.00  0.00           O  
ATOM    498  H   ASP A  30     219.656 211.122 212.069  1.00  0.00           H  
ATOM    499  HA  ASP A  30     219.692 210.694 209.263  1.00  0.00           H  
ATOM    500 1HB  ASP A  30     221.662 212.069 211.114  1.00  0.00           H  
ATOM    501 2HB  ASP A  30     221.849 212.054 209.366  1.00  0.00           H  
ATOM    502  N   LEU A  31     221.874 208.892 210.883  1.00  0.00           N  
ATOM    503  CA  LEU A  31     222.855 207.833 210.739  1.00  0.00           C  
ATOM    504  C   LEU A  31     222.152 206.599 210.212  1.00  0.00           C  
ATOM    505  O   LEU A  31     222.742 205.810 209.480  1.00  0.00           O  
ATOM    506  CB  LEU A  31     223.516 207.514 212.087  1.00  0.00           C  
ATOM    507  CG  LEU A  31     224.719 208.374 212.518  1.00  0.00           C  
ATOM    508  CD1 LEU A  31     224.393 209.839 212.420  1.00  0.00           C  
ATOM    509  CD2 LEU A  31     225.045 208.030 213.940  1.00  0.00           C  
ATOM    510  H   LEU A  31     221.537 209.129 211.805  1.00  0.00           H  
ATOM    511  HA  LEU A  31     223.627 208.168 210.047  1.00  0.00           H  
ATOM    512 1HB  LEU A  31     222.768 207.610 212.872  1.00  0.00           H  
ATOM    513 2HB  LEU A  31     223.863 206.481 212.068  1.00  0.00           H  
ATOM    514  HG  LEU A  31     225.571 208.158 211.873  1.00  0.00           H  
ATOM    515 1HD1 LEU A  31     225.258 210.426 212.729  1.00  0.00           H  
ATOM    516 2HD1 LEU A  31     224.137 210.087 211.390  1.00  0.00           H  
ATOM    517 3HD1 LEU A  31     223.549 210.068 213.069  1.00  0.00           H  
ATOM    518 1HD2 LEU A  31     225.896 208.625 214.273  1.00  0.00           H  
ATOM    519 2HD2 LEU A  31     224.183 208.244 214.573  1.00  0.00           H  
ATOM    520 3HD2 LEU A  31     225.293 206.971 214.010  1.00  0.00           H  
ATOM    521  N   ILE A  32     220.873 206.443 210.556  1.00  0.00           N  
ATOM    522  CA  ILE A  32     220.113 205.302 210.055  1.00  0.00           C  
ATOM    523  C   ILE A  32     219.922 205.447 208.567  1.00  0.00           C  
ATOM    524  O   ILE A  32     220.142 204.501 207.809  1.00  0.00           O  
ATOM    525  CB  ILE A  32     218.730 205.177 210.716  1.00  0.00           C  
ATOM    526  CG1 ILE A  32     218.912 204.839 212.169  1.00  0.00           C  
ATOM    527  CG2 ILE A  32     217.894 204.121 209.985  1.00  0.00           C  
ATOM    528  CD1 ILE A  32     217.675 204.941 212.994  1.00  0.00           C  
ATOM    529  H   ILE A  32     220.418 207.109 211.164  1.00  0.00           H  
ATOM    530  HA  ILE A  32     220.668 204.392 210.278  1.00  0.00           H  
ATOM    531  HB  ILE A  32     218.216 206.137 210.669  1.00  0.00           H  
ATOM    532 1HG1 ILE A  32     219.290 203.821 212.261  1.00  0.00           H  
ATOM    533 2HG1 ILE A  32     219.657 205.504 212.607  1.00  0.00           H  
ATOM    534 1HG2 ILE A  32     216.917 204.038 210.460  1.00  0.00           H  
ATOM    535 2HG2 ILE A  32     217.768 204.414 208.944  1.00  0.00           H  
ATOM    536 3HG2 ILE A  32     218.403 203.158 210.032  1.00  0.00           H  
ATOM    537 1HD1 ILE A  32     217.904 204.679 214.027  1.00  0.00           H  
ATOM    538 2HD1 ILE A  32     217.294 205.962 212.954  1.00  0.00           H  
ATOM    539 3HD1 ILE A  32     216.922 204.257 212.606  1.00  0.00           H  
ATOM    540  N   TYR A  33     219.518 206.636 208.141  1.00  0.00           N  
ATOM    541  CA  TYR A  33     219.334 206.869 206.724  1.00  0.00           C  
ATOM    542  C   TYR A  33     220.623 206.633 205.958  1.00  0.00           C  
ATOM    543  O   TYR A  33     220.622 205.935 204.946  1.00  0.00           O  
ATOM    544  CB  TYR A  33     218.831 208.277 206.449  1.00  0.00           C  
ATOM    545  CG  TYR A  33     218.828 208.599 204.974  1.00  0.00           C  
ATOM    546  CD1 TYR A  33     217.801 208.169 204.155  1.00  0.00           C  
ATOM    547  CD2 TYR A  33     219.878 209.313 204.441  1.00  0.00           C  
ATOM    548  CE1 TYR A  33     217.834 208.466 202.800  1.00  0.00           C  
ATOM    549  CE2 TYR A  33     219.911 209.601 203.108  1.00  0.00           C  
ATOM    550  CZ  TYR A  33     218.902 209.188 202.287  1.00  0.00           C  
ATOM    551  OH  TYR A  33     218.968 209.504 200.949  1.00  0.00           O  
ATOM    552  H   TYR A  33     219.335 207.387 208.791  1.00  0.00           H  
ATOM    553  HA  TYR A  33     218.590 206.165 206.351  1.00  0.00           H  
ATOM    554 1HB  TYR A  33     217.818 208.385 206.840  1.00  0.00           H  
ATOM    555 2HB  TYR A  33     219.462 208.997 206.970  1.00  0.00           H  
ATOM    556  HD1 TYR A  33     216.971 207.600 204.575  1.00  0.00           H  
ATOM    557  HD2 TYR A  33     220.690 209.651 205.085  1.00  0.00           H  
ATOM    558  HE1 TYR A  33     217.028 208.130 202.149  1.00  0.00           H  
ATOM    559  HE2 TYR A  33     220.747 210.164 202.692  1.00  0.00           H  
ATOM    560  HH  TYR A  33     219.770 210.003 200.778  1.00  0.00           H  
ATOM    561  N   GLU A  34     221.726 207.218 206.425  1.00  0.00           N  
ATOM    562  CA  GLU A  34     222.986 207.049 205.721  1.00  0.00           C  
ATOM    563  C   GLU A  34     223.443 205.597 205.729  1.00  0.00           C  
ATOM    564  O   GLU A  34     223.904 205.081 204.714  1.00  0.00           O  
ATOM    565  CB  GLU A  34     224.073 207.936 206.324  1.00  0.00           C  
ATOM    566  CG  GLU A  34     223.825 209.430 206.123  1.00  0.00           C  
ATOM    567  CD  GLU A  34     224.858 210.303 206.778  1.00  0.00           C  
ATOM    568  OE1 GLU A  34     225.651 209.795 207.531  1.00  0.00           O  
ATOM    569  OE2 GLU A  34     224.842 211.494 206.535  1.00  0.00           O  
ATOM    570  H   GLU A  34     221.703 207.780 207.264  1.00  0.00           H  
ATOM    571  HA  GLU A  34     222.842 207.340 204.680  1.00  0.00           H  
ATOM    572 1HB  GLU A  34     224.148 207.743 207.394  1.00  0.00           H  
ATOM    573 2HB  GLU A  34     225.036 207.686 205.878  1.00  0.00           H  
ATOM    574 1HG  GLU A  34     223.817 209.646 205.055  1.00  0.00           H  
ATOM    575 2HG  GLU A  34     222.844 209.682 206.524  1.00  0.00           H  
ATOM    576  N   PHE A  35     223.287 204.919 206.859  1.00  0.00           N  
ATOM    577  CA  PHE A  35     223.708 203.533 206.974  1.00  0.00           C  
ATOM    578  C   PHE A  35     223.039 202.654 205.953  1.00  0.00           C  
ATOM    579  O   PHE A  35     223.692 201.857 205.292  1.00  0.00           O  
ATOM    580  CB  PHE A  35     223.423 202.972 208.360  1.00  0.00           C  
ATOM    581  CG  PHE A  35     223.775 201.531 208.461  1.00  0.00           C  
ATOM    582  CD1 PHE A  35     225.101 201.137 208.488  1.00  0.00           C  
ATOM    583  CD2 PHE A  35     222.790 200.558 208.527  1.00  0.00           C  
ATOM    584  CE1 PHE A  35     225.432 199.812 208.571  1.00  0.00           C  
ATOM    585  CE2 PHE A  35     223.127 199.230 208.613  1.00  0.00           C  
ATOM    586  CZ  PHE A  35     224.445 198.862 208.636  1.00  0.00           C  
ATOM    587  H   PHE A  35     222.867 205.373 207.657  1.00  0.00           H  
ATOM    588  HA  PHE A  35     224.784 203.483 206.804  1.00  0.00           H  
ATOM    589 1HB  PHE A  35     223.991 203.531 209.102  1.00  0.00           H  
ATOM    590 2HB  PHE A  35     222.367 203.099 208.593  1.00  0.00           H  
ATOM    591  HD1 PHE A  35     225.883 201.896 208.443  1.00  0.00           H  
ATOM    592  HD2 PHE A  35     221.740 200.854 208.508  1.00  0.00           H  
ATOM    593  HE1 PHE A  35     226.480 199.513 208.586  1.00  0.00           H  
ATOM    594  HE2 PHE A  35     222.348 198.469 208.662  1.00  0.00           H  
ATOM    595  HZ  PHE A  35     224.706 197.807 208.705  1.00  0.00           H  
ATOM    596  N   MET A  36     221.737 202.796 205.796  1.00  0.00           N  
ATOM    597  CA  MET A  36     221.016 201.914 204.898  1.00  0.00           C  
ATOM    598  C   MET A  36     221.296 202.194 203.419  1.00  0.00           C  
ATOM    599  O   MET A  36     220.765 201.506 202.546  1.00  0.00           O  
ATOM    600  CB  MET A  36     219.531 201.991 205.192  1.00  0.00           C  
ATOM    601  CG  MET A  36     219.160 201.441 206.555  1.00  0.00           C  
ATOM    602  SD  MET A  36     217.417 201.558 206.903  1.00  0.00           S  
ATOM    603  CE  MET A  36     216.777 200.191 205.948  1.00  0.00           C  
ATOM    604  H   MET A  36     221.229 203.513 206.294  1.00  0.00           H  
ATOM    605  HA  MET A  36     221.359 200.893 205.066  1.00  0.00           H  
ATOM    606 1HB  MET A  36     219.203 203.028 205.138  1.00  0.00           H  
ATOM    607 2HB  MET A  36     218.980 201.433 204.433  1.00  0.00           H  
ATOM    608 1HG  MET A  36     219.451 200.393 206.616  1.00  0.00           H  
ATOM    609 2HG  MET A  36     219.699 201.989 207.327  1.00  0.00           H  
ATOM    610 1HE  MET A  36     215.695 200.138 206.068  1.00  0.00           H  
ATOM    611 2HE  MET A  36     217.020 200.338 204.895  1.00  0.00           H  
ATOM    612 3HE  MET A  36     217.226 199.261 206.298  1.00  0.00           H  
ATOM    613  N   LYS A  37     222.131 203.194 203.137  1.00  0.00           N  
ATOM    614  CA  LYS A  37     222.550 203.516 201.779  1.00  0.00           C  
ATOM    615  C   LYS A  37     224.026 203.180 201.537  1.00  0.00           C  
ATOM    616  O   LYS A  37     224.531 203.369 200.428  1.00  0.00           O  
ATOM    617  CB  LYS A  37     222.334 205.004 201.491  1.00  0.00           C  
ATOM    618  CG  LYS A  37     220.898 205.495 201.570  1.00  0.00           C  
ATOM    619  CD  LYS A  37     220.035 204.893 200.471  1.00  0.00           C  
ATOM    620  CE  LYS A  37     218.679 205.570 200.413  1.00  0.00           C  
ATOM    621  NZ  LYS A  37     217.840 205.032 199.319  1.00  0.00           N  
ATOM    622  H   LYS A  37     222.484 203.747 203.905  1.00  0.00           H  
ATOM    623  HA  LYS A  37     221.944 202.935 201.083  1.00  0.00           H  
ATOM    624 1HB  LYS A  37     222.914 205.599 202.196  1.00  0.00           H  
ATOM    625 2HB  LYS A  37     222.697 205.237 200.490  1.00  0.00           H  
ATOM    626 1HG  LYS A  37     220.473 205.224 202.537  1.00  0.00           H  
ATOM    627 2HG  LYS A  37     220.879 206.580 201.476  1.00  0.00           H  
ATOM    628 1HD  LYS A  37     220.536 205.010 199.509  1.00  0.00           H  
ATOM    629 2HD  LYS A  37     219.895 203.829 200.660  1.00  0.00           H  
ATOM    630 1HE  LYS A  37     218.159 205.425 201.359  1.00  0.00           H  
ATOM    631 2HE  LYS A  37     218.813 206.641 200.258  1.00  0.00           H  
ATOM    632 1HZ  LYS A  37     216.948 205.507 199.313  1.00  0.00           H  
ATOM    633 2HZ  LYS A  37     218.305 205.178 198.434  1.00  0.00           H  
ATOM    634 3HZ  LYS A  37     217.693 204.043 199.462  1.00  0.00           H  
ATOM    635  N   LYS A  38     224.732 202.747 202.582  1.00  0.00           N  
ATOM    636  CA  LYS A  38     226.176 202.550 202.497  1.00  0.00           C  
ATOM    637  C   LYS A  38     226.683 201.305 203.220  1.00  0.00           C  
ATOM    638  O   LYS A  38     225.965 200.643 203.964  1.00  0.00           O  
ATOM    639  CB  LYS A  38     226.913 203.772 203.042  1.00  0.00           C  
ATOM    640  CG  LYS A  38     226.708 205.048 202.251  1.00  0.00           C  
ATOM    641  CD  LYS A  38     227.583 206.160 202.795  1.00  0.00           C  
ATOM    642  CE  LYS A  38     227.392 207.454 202.028  1.00  0.00           C  
ATOM    643  NZ  LYS A  38     228.196 208.564 202.618  1.00  0.00           N  
ATOM    644  H   LYS A  38     224.259 202.550 203.452  1.00  0.00           H  
ATOM    645  HA  LYS A  38     226.446 202.418 201.449  1.00  0.00           H  
ATOM    646 1HB  LYS A  38     226.591 203.964 204.066  1.00  0.00           H  
ATOM    647 2HB  LYS A  38     227.984 203.569 203.068  1.00  0.00           H  
ATOM    648 1HG  LYS A  38     226.958 204.871 201.204  1.00  0.00           H  
ATOM    649 2HG  LYS A  38     225.663 205.349 202.311  1.00  0.00           H  
ATOM    650 1HD  LYS A  38     227.340 206.335 203.844  1.00  0.00           H  
ATOM    651 2HD  LYS A  38     228.630 205.865 202.727  1.00  0.00           H  
ATOM    652 1HE  LYS A  38     227.693 207.310 200.991  1.00  0.00           H  
ATOM    653 2HE  LYS A  38     226.339 207.733 202.042  1.00  0.00           H  
ATOM    654 1HZ  LYS A  38     228.046 209.409 202.085  1.00  0.00           H  
ATOM    655 2HZ  LYS A  38     227.911 208.715 203.576  1.00  0.00           H  
ATOM    656 3HZ  LYS A  38     229.176 208.321 202.593  1.00  0.00           H  
ATOM    657  N   GLY A  39     227.954 200.990 202.987  1.00  0.00           N  
ATOM    658  CA  GLY A  39     228.636 199.889 203.666  1.00  0.00           C  
ATOM    659  C   GLY A  39     229.488 200.398 204.834  1.00  0.00           C  
ATOM    660  O   GLY A  39     230.370 199.694 205.323  1.00  0.00           O  
ATOM    661  H   GLY A  39     228.462 201.541 202.310  1.00  0.00           H  
ATOM    662 1HA  GLY A  39     227.898 199.176 204.034  1.00  0.00           H  
ATOM    663 2HA  GLY A  39     229.268 199.359 202.955  1.00  0.00           H  
ATOM    664  N   ASP A  40     229.256 201.648 205.241  1.00  0.00           N  
ATOM    665  CA  ASP A  40     230.040 202.293 206.293  1.00  0.00           C  
ATOM    666  C   ASP A  40     229.479 201.967 207.676  1.00  0.00           C  
ATOM    667  O   ASP A  40     228.381 202.391 208.036  1.00  0.00           O  
ATOM    668  CB  ASP A  40     230.066 203.810 206.090  1.00  0.00           C  
ATOM    669  CG  ASP A  40     230.927 204.531 207.118  1.00  0.00           C  
ATOM    670  OD1 ASP A  40     231.373 203.893 208.043  1.00  0.00           O  
ATOM    671  OD2 ASP A  40     231.132 205.712 206.969  1.00  0.00           O  
ATOM    672  H   ASP A  40     228.507 202.163 204.800  1.00  0.00           H  
ATOM    673  HA  ASP A  40     231.058 201.904 206.253  1.00  0.00           H  
ATOM    674 1HB  ASP A  40     230.447 204.038 205.094  1.00  0.00           H  
ATOM    675 2HB  ASP A  40     229.050 204.202 206.150  1.00  0.00           H  
ATOM    676  N   GLU A  41     230.225 201.171 208.429  1.00  0.00           N  
ATOM    677  CA  GLU A  41     229.782 200.675 209.725  1.00  0.00           C  
ATOM    678  C   GLU A  41     230.216 201.571 210.883  1.00  0.00           C  
ATOM    679  O   GLU A  41     229.888 201.305 212.039  1.00  0.00           O  
ATOM    680  CB  GLU A  41     230.314 199.258 209.948  1.00  0.00           C  
ATOM    681  CG  GLU A  41     229.768 198.221 208.976  1.00  0.00           C  
ATOM    682  CD  GLU A  41     230.335 196.848 209.206  1.00  0.00           C  
ATOM    683  OE1 GLU A  41     231.188 196.711 210.051  1.00  0.00           O  
ATOM    684  OE2 GLU A  41     229.916 195.934 208.536  1.00  0.00           O  
ATOM    685  H   GLU A  41     231.135 200.902 208.084  1.00  0.00           H  
ATOM    686  HA  GLU A  41     228.692 200.645 209.730  1.00  0.00           H  
ATOM    687 1HB  GLU A  41     231.400 199.259 209.861  1.00  0.00           H  
ATOM    688 2HB  GLU A  41     230.067 198.931 210.959  1.00  0.00           H  
ATOM    689 1HG  GLU A  41     228.684 198.176 209.080  1.00  0.00           H  
ATOM    690 2HG  GLU A  41     229.995 198.537 207.959  1.00  0.00           H  
ATOM    691  N   ARG A  42     230.939 202.655 210.588  1.00  0.00           N  
ATOM    692  CA  ARG A  42     231.438 203.536 211.654  1.00  0.00           C  
ATOM    693  C   ARG A  42     230.316 204.402 212.198  1.00  0.00           C  
ATOM    694  O   ARG A  42     230.473 205.093 213.206  1.00  0.00           O  
ATOM    695  CB  ARG A  42     232.559 204.429 211.144  1.00  0.00           C  
ATOM    696  CG  ARG A  42     233.833 203.697 210.753  1.00  0.00           C  
ATOM    697  CD  ARG A  42     234.833 204.616 210.152  1.00  0.00           C  
ATOM    698  NE  ARG A  42     234.381 205.149 208.876  1.00  0.00           N  
ATOM    699  CZ  ARG A  42     235.020 206.109 208.180  1.00  0.00           C  
ATOM    700  NH1 ARG A  42     236.132 206.631 208.647  1.00  0.00           N  
ATOM    701  NH2 ARG A  42     234.527 206.527 207.027  1.00  0.00           N  
ATOM    702  H   ARG A  42     231.149 202.879 209.626  1.00  0.00           H  
ATOM    703  HA  ARG A  42     231.836 202.916 212.458  1.00  0.00           H  
ATOM    704 1HB  ARG A  42     232.216 204.982 210.271  1.00  0.00           H  
ATOM    705 2HB  ARG A  42     232.821 205.159 211.911  1.00  0.00           H  
ATOM    706 1HG  ARG A  42     234.276 203.240 211.638  1.00  0.00           H  
ATOM    707 2HG  ARG A  42     233.597 202.921 210.023  1.00  0.00           H  
ATOM    708 1HD  ARG A  42     235.010 205.453 210.827  1.00  0.00           H  
ATOM    709 2HD  ARG A  42     235.766 204.080 209.986  1.00  0.00           H  
ATOM    710  HE  ARG A  42     233.529 204.772 208.485  1.00  0.00           H  
ATOM    711 1HH1 ARG A  42     236.509 206.312 209.528  1.00  0.00           H  
ATOM    712 2HH1 ARG A  42     236.610 207.351 208.125  1.00  0.00           H  
ATOM    713 1HH2 ARG A  42     233.672 206.126 206.667  1.00  0.00           H  
ATOM    714 2HH2 ARG A  42     235.005 207.247 206.505  1.00  0.00           H  
ATOM    715  N   LEU A  43     229.187 204.368 211.513  1.00  0.00           N  
ATOM    716  CA  LEU A  43     228.018 205.109 211.923  1.00  0.00           C  
ATOM    717  C   LEU A  43     227.512 204.545 213.241  1.00  0.00           C  
ATOM    718  O   LEU A  43     226.915 205.261 214.042  1.00  0.00           O  
ATOM    719  CB  LEU A  43     226.943 205.011 210.841  1.00  0.00           C  
ATOM    720  CG  LEU A  43     227.281 205.696 209.508  1.00  0.00           C  
ATOM    721  CD1 LEU A  43     226.265 205.290 208.489  1.00  0.00           C  
ATOM    722  CD2 LEU A  43     227.269 207.206 209.662  1.00  0.00           C  
ATOM    723  H   LEU A  43     229.144 203.804 210.676  1.00  0.00           H  
ATOM    724  HA  LEU A  43     228.299 206.154 212.052  1.00  0.00           H  
ATOM    725 1HB  LEU A  43     226.752 203.959 210.635  1.00  0.00           H  
ATOM    726 2HB  LEU A  43     226.025 205.458 211.222  1.00  0.00           H  
ATOM    727  HG  LEU A  43     228.273 205.384 209.179  1.00  0.00           H  
ATOM    728 1HD1 LEU A  43     226.493 205.769 207.537  1.00  0.00           H  
ATOM    729 2HD1 LEU A  43     226.288 204.207 208.364  1.00  0.00           H  
ATOM    730 3HD1 LEU A  43     225.274 205.597 208.821  1.00  0.00           H  
ATOM    731 1HD2 LEU A  43     227.512 207.671 208.706  1.00  0.00           H  
ATOM    732 2HD2 LEU A  43     226.279 207.531 209.983  1.00  0.00           H  
ATOM    733 3HD2 LEU A  43     228.007 207.502 210.407  1.00  0.00           H  
ATOM    734  N   LEU A  44     227.755 203.260 213.489  1.00  0.00           N  
ATOM    735  CA  LEU A  44     227.312 202.704 214.750  1.00  0.00           C  
ATOM    736  C   LEU A  44     228.102 203.316 215.878  1.00  0.00           C  
ATOM    737  O   LEU A  44     227.543 203.662 216.917  1.00  0.00           O  
ATOM    738  CB  LEU A  44     227.487 201.190 214.777  1.00  0.00           C  
ATOM    739  CG  LEU A  44     227.053 200.469 216.083  1.00  0.00           C  
ATOM    740  CD1 LEU A  44     225.591 200.745 216.395  1.00  0.00           C  
ATOM    741  CD2 LEU A  44     227.265 198.977 215.911  1.00  0.00           C  
ATOM    742  H   LEU A  44     228.235 202.664 212.830  1.00  0.00           H  
ATOM    743  HA  LEU A  44     226.253 202.928 214.874  1.00  0.00           H  
ATOM    744 1HB  LEU A  44     226.910 200.759 213.961  1.00  0.00           H  
ATOM    745 2HB  LEU A  44     228.539 200.959 214.612  1.00  0.00           H  
ATOM    746  HG  LEU A  44     227.654 200.834 216.917  1.00  0.00           H  
ATOM    747 1HD1 LEU A  44     225.311 200.229 217.314  1.00  0.00           H  
ATOM    748 2HD1 LEU A  44     225.442 201.817 216.522  1.00  0.00           H  
ATOM    749 3HD1 LEU A  44     224.970 200.386 215.575  1.00  0.00           H  
ATOM    750 1HD2 LEU A  44     226.964 198.459 216.822  1.00  0.00           H  
ATOM    751 2HD2 LEU A  44     226.664 198.618 215.075  1.00  0.00           H  
ATOM    752 3HD2 LEU A  44     228.318 198.780 215.712  1.00  0.00           H  
ATOM    753  N   GLU A  45     229.405 203.460 215.671  1.00  0.00           N  
ATOM    754  CA  GLU A  45     230.265 204.015 216.696  1.00  0.00           C  
ATOM    755  C   GLU A  45     229.866 205.448 216.989  1.00  0.00           C  
ATOM    756  O   GLU A  45     229.857 205.863 218.147  1.00  0.00           O  
ATOM    757  CB  GLU A  45     231.732 203.953 216.263  1.00  0.00           C  
ATOM    758  CG  GLU A  45     232.313 202.547 216.210  1.00  0.00           C  
ATOM    759  CD  GLU A  45     233.732 202.520 215.715  1.00  0.00           C  
ATOM    760  OE1 GLU A  45     234.228 203.552 215.331  1.00  0.00           O  
ATOM    761  OE2 GLU A  45     234.321 201.464 215.720  1.00  0.00           O  
ATOM    762  H   GLU A  45     229.809 203.181 214.788  1.00  0.00           H  
ATOM    763  HA  GLU A  45     230.146 203.424 217.605  1.00  0.00           H  
ATOM    764 1HB  GLU A  45     231.838 204.397 215.273  1.00  0.00           H  
ATOM    765 2HB  GLU A  45     232.339 204.540 216.952  1.00  0.00           H  
ATOM    766 1HG  GLU A  45     232.280 202.114 217.209  1.00  0.00           H  
ATOM    767 2HG  GLU A  45     231.693 201.934 215.557  1.00  0.00           H  
ATOM    768  N   GLU A  46     229.508 206.202 215.949  1.00  0.00           N  
ATOM    769  CA  GLU A  46     229.076 207.579 216.160  1.00  0.00           C  
ATOM    770  C   GLU A  46     227.794 207.634 216.983  1.00  0.00           C  
ATOM    771  O   GLU A  46     227.685 208.444 217.903  1.00  0.00           O  
ATOM    772  CB  GLU A  46     228.877 208.308 214.835  1.00  0.00           C  
ATOM    773  CG  GLU A  46     228.496 209.778 214.992  1.00  0.00           C  
ATOM    774  CD  GLU A  46     228.359 210.492 213.683  1.00  0.00           C  
ATOM    775  OE1 GLU A  46     228.659 209.904 212.675  1.00  0.00           O  
ATOM    776  OE2 GLU A  46     227.950 211.628 213.688  1.00  0.00           O  
ATOM    777  H   GLU A  46     229.531 205.832 215.009  1.00  0.00           H  
ATOM    778  HA  GLU A  46     229.849 208.102 216.724  1.00  0.00           H  
ATOM    779 1HB  GLU A  46     229.795 208.255 214.249  1.00  0.00           H  
ATOM    780 2HB  GLU A  46     228.093 207.813 214.261  1.00  0.00           H  
ATOM    781 1HG  GLU A  46     227.549 209.842 215.526  1.00  0.00           H  
ATOM    782 2HG  GLU A  46     229.255 210.277 215.593  1.00  0.00           H  
ATOM    783  N   ALA A  47     226.827 206.770 216.665  1.00  0.00           N  
ATOM    784  CA  ALA A  47     225.576 206.758 217.412  1.00  0.00           C  
ATOM    785  C   ALA A  47     225.835 206.434 218.872  1.00  0.00           C  
ATOM    786  O   ALA A  47     225.240 207.038 219.768  1.00  0.00           O  
ATOM    787  CB  ALA A  47     224.612 205.736 216.829  1.00  0.00           C  
ATOM    788  H   ALA A  47     226.952 206.117 215.905  1.00  0.00           H  
ATOM    789  HA  ALA A  47     225.126 207.748 217.335  1.00  0.00           H  
ATOM    790 1HB  ALA A  47     223.684 205.743 217.401  1.00  0.00           H  
ATOM    791 2HB  ALA A  47     224.399 205.988 215.790  1.00  0.00           H  
ATOM    792 3HB  ALA A  47     225.060 204.745 216.877  1.00  0.00           H  
ATOM    793  N   GLU A  48     226.748 205.499 219.113  1.00  0.00           N  
ATOM    794  CA  GLU A  48     227.080 205.111 220.468  1.00  0.00           C  
ATOM    795  C   GLU A  48     227.749 206.257 221.212  1.00  0.00           C  
ATOM    796  O   GLU A  48     227.443 206.498 222.380  1.00  0.00           O  
ATOM    797  CB  GLU A  48     227.983 203.881 220.450  1.00  0.00           C  
ATOM    798  CG  GLU A  48     227.286 202.597 219.993  1.00  0.00           C  
ATOM    799  CD  GLU A  48     228.236 201.456 219.801  1.00  0.00           C  
ATOM    800  OE1 GLU A  48     229.420 201.687 219.837  1.00  0.00           O  
ATOM    801  OE2 GLU A  48     227.781 200.351 219.625  1.00  0.00           O  
ATOM    802  H   GLU A  48     227.221 205.049 218.342  1.00  0.00           H  
ATOM    803  HA  GLU A  48     226.157 204.864 220.993  1.00  0.00           H  
ATOM    804 1HB  GLU A  48     228.828 204.060 219.785  1.00  0.00           H  
ATOM    805 2HB  GLU A  48     228.383 203.709 221.449  1.00  0.00           H  
ATOM    806 1HG  GLU A  48     226.543 202.315 220.738  1.00  0.00           H  
ATOM    807 2HG  GLU A  48     226.766 202.792 219.056  1.00  0.00           H  
ATOM    808  N   ARG A  49     228.626 206.994 220.529  1.00  0.00           N  
ATOM    809  CA  ARG A  49     229.287 208.132 221.157  1.00  0.00           C  
ATOM    810  C   ARG A  49     228.291 209.237 221.502  1.00  0.00           C  
ATOM    811  O   ARG A  49     228.407 209.865 222.556  1.00  0.00           O  
ATOM    812  CB  ARG A  49     230.390 208.697 220.276  1.00  0.00           C  
ATOM    813  CG  ARG A  49     231.647 207.831 220.173  1.00  0.00           C  
ATOM    814  CD  ARG A  49     232.797 208.591 219.597  1.00  0.00           C  
ATOM    815  NE  ARG A  49     232.556 209.037 218.221  1.00  0.00           N  
ATOM    816  CZ  ARG A  49     232.850 208.340 217.100  1.00  0.00           C  
ATOM    817  NH1 ARG A  49     233.404 207.151 217.169  1.00  0.00           N  
ATOM    818  NH2 ARG A  49     232.579 208.867 215.917  1.00  0.00           N  
ATOM    819  H   ARG A  49     228.840 206.769 219.568  1.00  0.00           H  
ATOM    820  HA  ARG A  49     229.739 207.797 222.091  1.00  0.00           H  
ATOM    821 1HB  ARG A  49     230.010 208.843 219.266  1.00  0.00           H  
ATOM    822 2HB  ARG A  49     230.695 209.673 220.655  1.00  0.00           H  
ATOM    823 1HG  ARG A  49     231.930 207.481 221.166  1.00  0.00           H  
ATOM    824 2HG  ARG A  49     231.447 206.973 219.530  1.00  0.00           H  
ATOM    825 1HD  ARG A  49     232.988 209.476 220.203  1.00  0.00           H  
ATOM    826 2HD  ARG A  49     233.684 207.958 219.589  1.00  0.00           H  
ATOM    827  HE  ARG A  49     232.132 209.946 218.089  1.00  0.00           H  
ATOM    828 1HH1 ARG A  49     233.617 206.744 218.069  1.00  0.00           H  
ATOM    829 2HH1 ARG A  49     233.617 206.644 216.323  1.00  0.00           H  
ATOM    830 1HH2 ARG A  49     232.156 209.783 215.857  1.00  0.00           H  
ATOM    831 2HH2 ARG A  49     232.795 208.354 215.075  1.00  0.00           H  
ATOM    832  N   LEU A  50     227.309 209.470 220.627  1.00  0.00           N  
ATOM    833  CA  LEU A  50     226.297 210.486 220.896  1.00  0.00           C  
ATOM    834  C   LEU A  50     225.501 210.115 222.132  1.00  0.00           C  
ATOM    835  O   LEU A  50     225.209 210.969 222.970  1.00  0.00           O  
ATOM    836  CB  LEU A  50     225.347 210.645 219.693  1.00  0.00           C  
ATOM    837  CG  LEU A  50     225.929 211.339 218.431  1.00  0.00           C  
ATOM    838  CD1 LEU A  50     224.987 211.130 217.243  1.00  0.00           C  
ATOM    839  CD2 LEU A  50     226.085 212.834 218.700  1.00  0.00           C  
ATOM    840  H   LEU A  50     227.259 208.942 219.768  1.00  0.00           H  
ATOM    841  HA  LEU A  50     226.799 211.437 221.067  1.00  0.00           H  
ATOM    842 1HB  LEU A  50     225.005 209.657 219.388  1.00  0.00           H  
ATOM    843 2HB  LEU A  50     224.480 211.226 220.009  1.00  0.00           H  
ATOM    844  HG  LEU A  50     226.903 210.908 218.195  1.00  0.00           H  
ATOM    845 1HD1 LEU A  50     225.400 211.619 216.361  1.00  0.00           H  
ATOM    846 2HD1 LEU A  50     224.878 210.063 217.048  1.00  0.00           H  
ATOM    847 3HD1 LEU A  50     224.012 211.559 217.472  1.00  0.00           H  
ATOM    848 1HD2 LEU A  50     226.494 213.322 217.815  1.00  0.00           H  
ATOM    849 2HD2 LEU A  50     225.112 213.265 218.935  1.00  0.00           H  
ATOM    850 3HD2 LEU A  50     226.761 212.984 219.542  1.00  0.00           H  
ATOM    851  N   LEU A  51     225.194 208.833 222.280  1.00  0.00           N  
ATOM    852  CA  LEU A  51     224.463 208.389 223.448  1.00  0.00           C  
ATOM    853  C   LEU A  51     225.275 208.599 224.711  1.00  0.00           C  
ATOM    854  O   LEU A  51     224.743 209.071 225.716  1.00  0.00           O  
ATOM    855  CB  LEU A  51     224.088 206.918 223.313  1.00  0.00           C  
ATOM    856  CG  LEU A  51     223.320 206.289 224.486  1.00  0.00           C  
ATOM    857  CD1 LEU A  51     222.000 207.026 224.722  1.00  0.00           C  
ATOM    858  CD2 LEU A  51     223.065 204.830 224.164  1.00  0.00           C  
ATOM    859  H   LEU A  51     225.466 208.155 221.582  1.00  0.00           H  
ATOM    860  HA  LEU A  51     223.549 208.976 223.527  1.00  0.00           H  
ATOM    861 1HB  LEU A  51     223.471 206.797 222.424  1.00  0.00           H  
ATOM    862 2HB  LEU A  51     225.001 206.338 223.178  1.00  0.00           H  
ATOM    863  HG  LEU A  51     223.915 206.371 225.396  1.00  0.00           H  
ATOM    864 1HD1 LEU A  51     221.471 206.566 225.557  1.00  0.00           H  
ATOM    865 2HD1 LEU A  51     222.203 208.071 224.954  1.00  0.00           H  
ATOM    866 3HD1 LEU A  51     221.385 206.966 223.825  1.00  0.00           H  
ATOM    867 1HD2 LEU A  51     222.521 204.365 224.987  1.00  0.00           H  
ATOM    868 2HD2 LEU A  51     222.474 204.757 223.251  1.00  0.00           H  
ATOM    869 3HD2 LEU A  51     224.016 204.317 224.023  1.00  0.00           H  
ATOM    870  N   GLU A  52     226.563 208.280 224.661  1.00  0.00           N  
ATOM    871  CA  GLU A  52     227.414 208.447 225.830  1.00  0.00           C  
ATOM    872  C   GLU A  52     227.507 209.904 226.265  1.00  0.00           C  
ATOM    873  O   GLU A  52     227.524 210.189 227.463  1.00  0.00           O  
ATOM    874  CB  GLU A  52     228.816 207.904 225.543  1.00  0.00           C  
ATOM    875  CG  GLU A  52     228.888 206.390 225.411  1.00  0.00           C  
ATOM    876  CD  GLU A  52     230.266 205.898 225.063  1.00  0.00           C  
ATOM    877  OE1 GLU A  52     231.127 206.714 224.836  1.00  0.00           O  
ATOM    878  OE2 GLU A  52     230.457 204.705 225.024  1.00  0.00           O  
ATOM    879  H   GLU A  52     226.964 207.917 223.808  1.00  0.00           H  
ATOM    880  HA  GLU A  52     226.976 207.890 226.659  1.00  0.00           H  
ATOM    881 1HB  GLU A  52     229.192 208.339 224.617  1.00  0.00           H  
ATOM    882 2HB  GLU A  52     229.493 208.203 226.343  1.00  0.00           H  
ATOM    883 1HG  GLU A  52     228.582 205.938 226.354  1.00  0.00           H  
ATOM    884 2HG  GLU A  52     228.188 206.068 224.641  1.00  0.00           H  
ATOM    885  N   GLU A  53     227.550 210.826 225.301  1.00  0.00           N  
ATOM    886  CA  GLU A  53     227.620 212.248 225.626  1.00  0.00           C  
ATOM    887  C   GLU A  53     226.322 212.718 226.270  1.00  0.00           C  
ATOM    888  O   GLU A  53     226.336 213.488 227.231  1.00  0.00           O  
ATOM    889  CB  GLU A  53     227.905 213.078 224.371  1.00  0.00           C  
ATOM    890  CG  GLU A  53     228.082 214.581 224.621  1.00  0.00           C  
ATOM    891  CD  GLU A  53     229.287 214.906 225.471  1.00  0.00           C  
ATOM    892  OE1 GLU A  53     230.167 214.084 225.561  1.00  0.00           O  
ATOM    893  OE2 GLU A  53     229.326 215.978 226.024  1.00  0.00           O  
ATOM    894  H   GLU A  53     227.534 210.543 224.332  1.00  0.00           H  
ATOM    895  HA  GLU A  53     228.434 212.401 226.335  1.00  0.00           H  
ATOM    896 1HB  GLU A  53     228.814 212.713 223.892  1.00  0.00           H  
ATOM    897 2HB  GLU A  53     227.088 212.955 223.660  1.00  0.00           H  
ATOM    898 1HG  GLU A  53     228.185 215.089 223.662  1.00  0.00           H  
ATOM    899 2HG  GLU A  53     227.188 214.965 225.110  1.00  0.00           H  
ATOM    900  N   VAL A  54     225.196 212.226 225.765  1.00  0.00           N  
ATOM    901  CA  VAL A  54     223.894 212.572 226.329  1.00  0.00           C  
ATOM    902  C   VAL A  54     223.706 212.063 227.767  1.00  0.00           C  
ATOM    903  O   VAL A  54     223.218 212.807 228.621  1.00  0.00           O  
ATOM    904  CB  VAL A  54     222.769 212.038 225.420  1.00  0.00           C  
ATOM    905  CG1 VAL A  54     221.427 212.175 226.095  1.00  0.00           C  
ATOM    906  CG2 VAL A  54     222.767 212.834 224.133  1.00  0.00           C  
ATOM    907  H   VAL A  54     225.239 211.599 224.974  1.00  0.00           H  
ATOM    908  HA  VAL A  54     223.818 213.659 226.384  1.00  0.00           H  
ATOM    909  HB  VAL A  54     222.954 210.985 225.209  1.00  0.00           H  
ATOM    910 1HG1 VAL A  54     220.647 211.792 225.436  1.00  0.00           H  
ATOM    911 2HG1 VAL A  54     221.428 211.606 227.025  1.00  0.00           H  
ATOM    912 3HG1 VAL A  54     221.234 213.226 226.311  1.00  0.00           H  
ATOM    913 1HG2 VAL A  54     221.976 212.467 223.479  1.00  0.00           H  
ATOM    914 2HG2 VAL A  54     222.594 213.887 224.357  1.00  0.00           H  
ATOM    915 3HG2 VAL A  54     223.730 212.723 223.635  1.00  0.00           H  
ATOM    916  N   GLU A  55     224.094 210.801 228.033  1.00  0.00           N  
ATOM    917  CA  GLU A  55     223.997 210.179 229.352  1.00  0.00           C  
ATOM    918  C   GLU A  55     225.099 210.719 230.263  1.00  0.00           C  
ATOM    919  O   GLU A  55     224.962 210.730 231.490  1.00  0.00           O  
ATOM    920  OXT GLU A  55     226.117 211.141 229.788  1.00  0.00           O  
ATOM    921  CB  GLU A  55     224.097 208.632 229.248  1.00  0.00           C  
ATOM    922  CG  GLU A  55     222.891 207.912 228.530  1.00  0.00           C  
ATOM    923  CD  GLU A  55     223.000 206.376 228.492  1.00  0.00           C  
ATOM    924  OE1 GLU A  55     224.095 205.862 228.518  1.00  0.00           O  
ATOM    925  OE2 GLU A  55     221.973 205.738 228.447  1.00  0.00           O  
ATOM    926  H   GLU A  55     224.472 210.267 227.264  1.00  0.00           H  
ATOM    927  HA  GLU A  55     223.028 210.433 229.784  1.00  0.00           H  
ATOM    928 1HB  GLU A  55     225.002 208.362 228.704  1.00  0.00           H  
ATOM    929 2HB  GLU A  55     224.176 208.204 230.248  1.00  0.00           H  
ATOM    930 1HG  GLU A  55     221.967 208.173 229.045  1.00  0.00           H  
ATOM    931 2HG  GLU A  55     222.820 208.278 227.507  1.00  0.00           H  
TER                                                                             
ATOM    933  N   ASN B  56     188.037 238.773 194.157  1.00  0.00           N  
ATOM    934  CA  ASN B  56     188.075 237.338 194.410  1.00  0.00           C  
ATOM    935  C   ASN B  56     189.530 236.854 194.446  1.00  0.00           C  
ATOM    936  O   ASN B  56     190.030 236.286 193.468  1.00  0.00           O  
ATOM    937  CB  ASN B  56     187.229 236.572 193.369  1.00  0.00           C  
ATOM    938  CG  ASN B  56     187.023 235.054 193.693  1.00  0.00           C  
ATOM    939  OD1 ASN B  56     187.207 234.613 194.839  1.00  0.00           O  
ATOM    940  ND2 ASN B  56     186.637 234.272 192.682  1.00  0.00           N  
ATOM    941 1H   ASN B  56     187.087 239.083 194.135  1.00  0.00           H  
ATOM    942 2H   ASN B  56     188.527 239.253 194.885  1.00  0.00           H  
ATOM    943 3H   ASN B  56     188.472 238.969 193.278  1.00  0.00           H  
ATOM    944  HA  ASN B  56     187.657 237.150 195.400  1.00  0.00           H  
ATOM    945 1HB  ASN B  56     186.244 237.034 193.289  1.00  0.00           H  
ATOM    946 2HB  ASN B  56     187.704 236.644 192.390  1.00  0.00           H  
ATOM    947 1HD2 ASN B  56     186.491 233.294 192.834  1.00  0.00           H  
ATOM    948 2HD2 ASN B  56     186.494 234.664 191.774  1.00  0.00           H  
ATOM    949  N   LEU B  57     190.201 237.089 195.582  1.00  0.00           N  
ATOM    950  CA  LEU B  57     191.595 236.706 195.809  1.00  0.00           C  
ATOM    951  C   LEU B  57     191.723 235.236 196.206  1.00  0.00           C  
ATOM    952  O   LEU B  57     190.817 234.680 196.831  1.00  0.00           O  
ATOM    953  CB  LEU B  57     192.200 237.590 196.909  1.00  0.00           C  
ATOM    954  CG  LEU B  57     192.281 239.106 196.612  1.00  0.00           C  
ATOM    955  CD1 LEU B  57     192.735 239.830 197.863  1.00  0.00           C  
ATOM    956  CD2 LEU B  57     193.272 239.363 195.476  1.00  0.00           C  
ATOM    957  H   LEU B  57     189.695 237.562 196.317  1.00  0.00           H  
ATOM    958  HA  LEU B  57     192.151 236.859 194.884  1.00  0.00           H  
ATOM    959 1HB  LEU B  57     191.609 237.470 197.815  1.00  0.00           H  
ATOM    960 2HB  LEU B  57     193.214 237.246 197.113  1.00  0.00           H  
ATOM    961  HG  LEU B  57     191.297 239.473 196.319  1.00  0.00           H  
ATOM    962 1HD1 LEU B  57     192.795 240.900 197.663  1.00  0.00           H  
ATOM    963 2HD1 LEU B  57     192.020 239.652 198.666  1.00  0.00           H  
ATOM    964 3HD1 LEU B  57     193.716 239.462 198.161  1.00  0.00           H  
ATOM    965 1HD2 LEU B  57     193.323 240.433 195.272  1.00  0.00           H  
ATOM    966 2HD2 LEU B  57     194.259 239.002 195.765  1.00  0.00           H  
ATOM    967 3HD2 LEU B  57     192.942 238.838 194.579  1.00  0.00           H  
ATOM    968  N   CYS B  58     192.868 234.622 195.852  1.00  0.00           N  
ATOM    969  CA  CYS B  58     193.214 233.253 196.196  1.00  0.00           C  
ATOM    970  C   CYS B  58     193.444 233.106 197.694  1.00  0.00           C  
ATOM    971  O   CYS B  58     194.065 233.974 198.321  1.00  0.00           O  
ATOM    972  CB  CYS B  58     194.480 232.798 195.442  1.00  0.00           C  
ATOM    973  SG  CYS B  58     194.282 232.684 193.644  1.00  0.00           S  
ATOM    974  H   CYS B  58     193.518 235.172 195.309  1.00  0.00           H  
ATOM    975  HA  CYS B  58     192.388 232.604 195.905  1.00  0.00           H  
ATOM    976 1HB  CYS B  58     195.294 233.494 195.645  1.00  0.00           H  
ATOM    977 2HB  CYS B  58     194.788 231.819 195.807  1.00  0.00           H  
ATOM    978  N   PRO B  59     193.010 231.993 198.289  1.00  0.00           N  
ATOM    979  CA  PRO B  59     193.054 231.693 199.701  1.00  0.00           C  
ATOM    980  C   PRO B  59     194.447 231.336 200.181  1.00  0.00           C  
ATOM    981  O   PRO B  59     194.685 230.225 200.645  1.00  0.00           O  
ATOM    982  CB  PRO B  59     192.121 230.488 199.794  1.00  0.00           C  
ATOM    983  CG  PRO B  59     192.304 229.787 198.478  1.00  0.00           C  
ATOM    984  CD  PRO B  59     192.439 230.909 197.472  1.00  0.00           C  
ATOM    985  HA  PRO B  59     192.662 232.552 200.266  1.00  0.00           H  
ATOM    986 1HB  PRO B  59     192.399 229.863 200.656  1.00  0.00           H  
ATOM    987 2HB  PRO B  59     191.087 230.825 199.961  1.00  0.00           H  
ATOM    988 1HG  PRO B  59     193.193 229.140 198.513  1.00  0.00           H  
ATOM    989 2HG  PRO B  59     191.443 229.134 198.272  1.00  0.00           H  
ATOM    990 1HD  PRO B  59     193.118 230.598 196.664  1.00  0.00           H  
ATOM    991 2HD  PRO B  59     191.447 231.163 197.069  1.00  0.00           H  
ATOM    992  N   PHE B  60     195.369 232.282 200.091  1.00  0.00           N  
ATOM    993  CA  PHE B  60     196.706 232.027 200.586  1.00  0.00           C  
ATOM    994  C   PHE B  60     196.685 232.025 202.098  1.00  0.00           C  
ATOM    995  O   PHE B  60     197.444 231.309 202.737  1.00  0.00           O  
ATOM    996  CB  PHE B  60     197.710 233.050 200.068  1.00  0.00           C  
ATOM    997  CG  PHE B  60     198.104 232.860 198.627  1.00  0.00           C  
ATOM    998  CD1 PHE B  60     198.052 233.918 197.742  1.00  0.00           C  
ATOM    999  CD2 PHE B  60     198.534 231.627 198.156  1.00  0.00           C  
ATOM   1000  CE1 PHE B  60     198.419 233.752 196.434  1.00  0.00           C  
ATOM   1001  CE2 PHE B  60     198.898 231.467 196.847  1.00  0.00           C  
ATOM   1002  CZ  PHE B  60     198.839 232.528 195.989  1.00  0.00           C  
ATOM   1003  H   PHE B  60     195.159 233.182 199.683  1.00  0.00           H  
ATOM   1004  HA  PHE B  60     197.021 231.042 200.240  1.00  0.00           H  
ATOM   1005 1HB  PHE B  60     197.295 234.052 200.172  1.00  0.00           H  
ATOM   1006 2HB  PHE B  60     198.616 233.008 200.671  1.00  0.00           H  
ATOM   1007  HD1 PHE B  60     197.715 234.893 198.096  1.00  0.00           H  
ATOM   1008  HD2 PHE B  60     198.581 230.780 198.842  1.00  0.00           H  
ATOM   1009  HE1 PHE B  60     198.377 234.596 195.746  1.00  0.00           H  
ATOM   1010  HE2 PHE B  60     199.234 230.495 196.488  1.00  0.00           H  
ATOM   1011  HZ  PHE B  60     199.127 232.395 194.947  1.00  0.00           H  
ATOM   1012  N   GLY B  61     195.788 232.794 202.693  1.00  0.00           N  
ATOM   1013  CA  GLY B  61     195.704 232.828 204.145  1.00  0.00           C  
ATOM   1014  C   GLY B  61     195.407 231.439 204.707  1.00  0.00           C  
ATOM   1015  O   GLY B  61     195.897 231.071 205.771  1.00  0.00           O  
ATOM   1016  H   GLY B  61     195.155 233.363 202.150  1.00  0.00           H  
ATOM   1017 1HA  GLY B  61     196.643 233.200 204.555  1.00  0.00           H  
ATOM   1018 2HA  GLY B  61     194.923 233.524 204.448  1.00  0.00           H  
ATOM   1019  N   GLU B  62     194.657 230.634 203.962  1.00  0.00           N  
ATOM   1020  CA  GLU B  62     194.286 229.294 204.401  1.00  0.00           C  
ATOM   1021  C   GLU B  62     195.432 228.302 204.266  1.00  0.00           C  
ATOM   1022  O   GLU B  62     195.339 227.168 204.735  1.00  0.00           O  
ATOM   1023  CB  GLU B  62     193.094 228.790 203.592  1.00  0.00           C  
ATOM   1024  CG  GLU B  62     191.807 229.568 203.812  1.00  0.00           C  
ATOM   1025  CD  GLU B  62     190.662 229.064 202.971  1.00  0.00           C  
ATOM   1026  OE1 GLU B  62     189.566 229.529 203.156  1.00  0.00           O  
ATOM   1027  OE2 GLU B  62     190.890 228.221 202.131  1.00  0.00           O  
ATOM   1028  H   GLU B  62     194.335 230.964 203.063  1.00  0.00           H  
ATOM   1029  HA  GLU B  62     194.004 229.341 205.453  1.00  0.00           H  
ATOM   1030 1HB  GLU B  62     193.332 228.833 202.529  1.00  0.00           H  
ATOM   1031 2HB  GLU B  62     192.900 227.747 203.842  1.00  0.00           H  
ATOM   1032 1HG  GLU B  62     191.528 229.498 204.863  1.00  0.00           H  
ATOM   1033 2HG  GLU B  62     191.985 230.617 203.581  1.00  0.00           H  
ATOM   1034  N   VAL B  63     196.494 228.716 203.592  1.00  0.00           N  
ATOM   1035  CA  VAL B  63     197.642 227.868 203.351  1.00  0.00           C  
ATOM   1036  C   VAL B  63     198.793 228.251 204.254  1.00  0.00           C  
ATOM   1037  O   VAL B  63     199.405 227.400 204.893  1.00  0.00           O  
ATOM   1038  CB  VAL B  63     198.087 227.997 201.888  1.00  0.00           C  
ATOM   1039  CG1 VAL B  63     199.335 227.192 201.646  1.00  0.00           C  
ATOM   1040  CG2 VAL B  63     196.975 227.532 200.982  1.00  0.00           C  
ATOM   1041  H   VAL B  63     196.497 229.661 203.235  1.00  0.00           H  
ATOM   1042  HA  VAL B  63     197.355 226.834 203.544  1.00  0.00           H  
ATOM   1043  HB  VAL B  63     198.320 229.042 201.679  1.00  0.00           H  
ATOM   1044 1HG1 VAL B  63     199.638 227.295 200.604  1.00  0.00           H  
ATOM   1045 2HG1 VAL B  63     200.134 227.556 202.292  1.00  0.00           H  
ATOM   1046 3HG1 VAL B  63     199.139 226.143 201.865  1.00  0.00           H  
ATOM   1047 1HG2 VAL B  63     197.290 227.624 199.943  1.00  0.00           H  
ATOM   1048 2HG2 VAL B  63     196.740 226.490 201.200  1.00  0.00           H  
ATOM   1049 3HG2 VAL B  63     196.090 228.146 201.148  1.00  0.00           H  
ATOM   1050  N   PHE B  64     199.096 229.537 204.288  1.00  0.00           N  
ATOM   1051  CA  PHE B  64     200.230 230.048 205.046  1.00  0.00           C  
ATOM   1052  C   PHE B  64     199.933 230.336 206.525  1.00  0.00           C  
ATOM   1053  O   PHE B  64     200.843 230.261 207.348  1.00  0.00           O  
ATOM   1054  CB  PHE B  64     200.766 231.300 204.361  1.00  0.00           C  
ATOM   1055  CG  PHE B  64     201.411 230.994 203.057  1.00  0.00           C  
ATOM   1056  CD1 PHE B  64     202.740 230.696 202.989  1.00  0.00           C  
ATOM   1057  CD2 PHE B  64     200.680 230.974 201.899  1.00  0.00           C  
ATOM   1058  CE1 PHE B  64     203.329 230.387 201.796  1.00  0.00           C  
ATOM   1059  CE2 PHE B  64     201.263 230.665 200.706  1.00  0.00           C  
ATOM   1060  CZ  PHE B  64     202.586 230.370 200.656  1.00  0.00           C  
ATOM   1061  H   PHE B  64     198.519 230.184 203.769  1.00  0.00           H  
ATOM   1062  HA  PHE B  64     201.009 229.284 205.061  1.00  0.00           H  
ATOM   1063 1HB  PHE B  64     199.950 232.003 204.197  1.00  0.00           H  
ATOM   1064 2HB  PHE B  64     201.492 231.788 205.011  1.00  0.00           H  
ATOM   1065  HD1 PHE B  64     203.335 230.706 203.902  1.00  0.00           H  
ATOM   1066  HD2 PHE B  64     199.617 231.212 201.940  1.00  0.00           H  
ATOM   1067  HE1 PHE B  64     204.393 230.154 201.758  1.00  0.00           H  
ATOM   1068  HE2 PHE B  64     200.668 230.656 199.793  1.00  0.00           H  
ATOM   1069  HZ  PHE B  64     203.053 230.121 199.704  1.00  0.00           H  
ATOM   1070  N   ASN B  65     198.664 230.657 206.868  1.00  0.00           N  
ATOM   1071  CA  ASN B  65     198.250 230.971 208.235  1.00  0.00           C  
ATOM   1072  C   ASN B  65     197.347 229.865 208.824  1.00  0.00           C  
ATOM   1073  O   ASN B  65     196.561 230.125 209.737  1.00  0.00           O  
ATOM   1074  CB  ASN B  65     197.547 232.332 208.288  1.00  0.00           C  
ATOM   1075  CG  ASN B  65     198.509 233.488 208.506  1.00  0.00           C  
ATOM   1076  OD1 ASN B  65     199.233 233.521 209.517  1.00  0.00           O  
ATOM   1077  ND2 ASN B  65     198.525 234.437 207.596  1.00  0.00           N  
ATOM   1078  H   ASN B  65     197.976 230.677 206.129  1.00  0.00           H  
ATOM   1079  HA  ASN B  65     199.140 231.015 208.865  1.00  0.00           H  
ATOM   1080 1HB  ASN B  65     197.007 232.500 207.355  1.00  0.00           H  
ATOM   1081 2HB  ASN B  65     196.814 232.332 209.095  1.00  0.00           H  
ATOM   1082 1HD2 ASN B  65     199.143 235.218 207.698  1.00  0.00           H  
ATOM   1083 2HD2 ASN B  65     197.920 234.379 206.802  1.00  0.00           H  
ATOM   1084  N   ALA B  66     197.480 228.626 208.329  1.00  0.00           N  
ATOM   1085  CA  ALA B  66     196.735 227.476 208.838  1.00  0.00           C  
ATOM   1086  C   ALA B  66     197.129 227.196 210.281  1.00  0.00           C  
ATOM   1087  O   ALA B  66     198.301 227.307 210.649  1.00  0.00           O  
ATOM   1088  CB  ALA B  66     196.996 226.258 207.972  1.00  0.00           C  
ATOM   1089  H   ALA B  66     198.130 228.493 207.567  1.00  0.00           H  
ATOM   1090  HA  ALA B  66     195.673 227.717 208.800  1.00  0.00           H  
ATOM   1091 1HB  ALA B  66     196.436 225.408 208.361  1.00  0.00           H  
ATOM   1092 2HB  ALA B  66     196.679 226.464 206.949  1.00  0.00           H  
ATOM   1093 3HB  ALA B  66     198.060 226.026 207.982  1.00  0.00           H  
ATOM   1094  N   THR B  67     196.158 226.819 211.099  1.00  0.00           N  
ATOM   1095  CA  THR B  67     196.438 226.533 212.496  1.00  0.00           C  
ATOM   1096  C   THR B  67     197.414 225.383 212.622  1.00  0.00           C  
ATOM   1097  O   THR B  67     198.355 225.429 213.419  1.00  0.00           O  
ATOM   1098  CB  THR B  67     195.145 226.180 213.255  1.00  0.00           C  
ATOM   1099  OG1 THR B  67     194.245 227.292 213.205  1.00  0.00           O  
ATOM   1100  CG2 THR B  67     195.456 225.859 214.706  1.00  0.00           C  
ATOM   1101  H   THR B  67     195.212 226.727 210.758  1.00  0.00           H  
ATOM   1102  HA  THR B  67     196.873 227.423 212.951  1.00  0.00           H  
ATOM   1103  HB  THR B  67     194.674 225.315 212.788  1.00  0.00           H  
ATOM   1104  HG1 THR B  67     194.650 228.008 212.709  1.00  0.00           H  
ATOM   1105 1HG2 THR B  67     194.533 225.611 215.230  1.00  0.00           H  
ATOM   1106 2HG2 THR B  67     196.139 225.011 214.753  1.00  0.00           H  
ATOM   1107 3HG2 THR B  67     195.920 226.724 215.178  1.00  0.00           H  
ATOM   1108  N   ARG B  68     197.183 224.346 211.837  1.00  0.00           N  
ATOM   1109  CA  ARG B  68     197.995 223.154 211.907  1.00  0.00           C  
ATOM   1110  C   ARG B  68     198.449 222.694 210.536  1.00  0.00           C  
ATOM   1111  O   ARG B  68     197.664 222.641 209.591  1.00  0.00           O  
ATOM   1112  CB  ARG B  68     197.211 222.056 212.596  1.00  0.00           C  
ATOM   1113  CG  ARG B  68     197.947 220.755 212.819  1.00  0.00           C  
ATOM   1114  CD  ARG B  68     197.133 219.821 213.632  1.00  0.00           C  
ATOM   1115  NE  ARG B  68     195.935 219.397 212.927  1.00  0.00           N  
ATOM   1116  CZ  ARG B  68     194.867 218.809 213.502  1.00  0.00           C  
ATOM   1117  NH1 ARG B  68     194.850 218.580 214.799  1.00  0.00           N  
ATOM   1118  NH2 ARG B  68     193.831 218.460 212.759  1.00  0.00           N  
ATOM   1119  H   ARG B  68     196.423 224.385 211.173  1.00  0.00           H  
ATOM   1120  HA  ARG B  68     198.889 223.378 212.490  1.00  0.00           H  
ATOM   1121 1HB  ARG B  68     196.878 222.405 213.573  1.00  0.00           H  
ATOM   1122 2HB  ARG B  68     196.321 221.823 212.011  1.00  0.00           H  
ATOM   1123 1HG  ARG B  68     198.161 220.288 211.857  1.00  0.00           H  
ATOM   1124 2HG  ARG B  68     198.883 220.952 213.343  1.00  0.00           H  
ATOM   1125 1HD  ARG B  68     197.723 218.936 213.868  1.00  0.00           H  
ATOM   1126 2HD  ARG B  68     196.831 220.312 214.556  1.00  0.00           H  
ATOM   1127  HE  ARG B  68     195.897 219.554 211.929  1.00  0.00           H  
ATOM   1128 1HH1 ARG B  68     195.641 218.846 215.369  1.00  0.00           H  
ATOM   1129 2HH1 ARG B  68     194.047 218.139 215.223  1.00  0.00           H  
ATOM   1130 1HH2 ARG B  68     193.842 218.634 211.763  1.00  0.00           H  
ATOM   1131 2HH2 ARG B  68     193.030 218.020 213.186  1.00  0.00           H  
ATOM   1132  N   PHE B  69     199.723 222.352 210.445  1.00  0.00           N  
ATOM   1133  CA  PHE B  69     200.319 221.815 209.236  1.00  0.00           C  
ATOM   1134  C   PHE B  69     200.397 220.314 209.283  1.00  0.00           C  
ATOM   1135  O   PHE B  69     200.371 219.714 210.354  1.00  0.00           O  
ATOM   1136  CB  PHE B  69     201.696 222.397 208.978  1.00  0.00           C  
ATOM   1137  CG  PHE B  69     201.703 223.720 208.276  1.00  0.00           C  
ATOM   1138  CD1 PHE B  69     200.870 224.753 208.630  1.00  0.00           C  
ATOM   1139  CD2 PHE B  69     202.572 223.913 207.226  1.00  0.00           C  
ATOM   1140  CE1 PHE B  69     200.904 225.932 207.943  1.00  0.00           C  
ATOM   1141  CE2 PHE B  69     202.604 225.091 206.546  1.00  0.00           C  
ATOM   1142  CZ  PHE B  69     201.765 226.099 206.904  1.00  0.00           C  
ATOM   1143  H   PHE B  69     200.300 222.476 211.265  1.00  0.00           H  
ATOM   1144  HA  PHE B  69     199.680 222.074 208.391  1.00  0.00           H  
ATOM   1145 1HB  PHE B  69     202.220 222.525 209.924  1.00  0.00           H  
ATOM   1146 2HB  PHE B  69     202.277 221.702 208.374  1.00  0.00           H  
ATOM   1147  HD1 PHE B  69     200.183 224.620 209.466  1.00  0.00           H  
ATOM   1148  HD2 PHE B  69     203.243 223.102 206.942  1.00  0.00           H  
ATOM   1149  HE1 PHE B  69     200.238 226.747 208.227  1.00  0.00           H  
ATOM   1150  HE2 PHE B  69     203.298 225.229 205.717  1.00  0.00           H  
ATOM   1151  HZ  PHE B  69     201.783 227.040 206.356  1.00  0.00           H  
ATOM   1152  N   ALA B  70     200.446 219.707 208.114  1.00  0.00           N  
ATOM   1153  CA  ALA B  70     200.560 218.269 207.997  1.00  0.00           C  
ATOM   1154  C   ALA B  70     201.968 217.783 208.271  1.00  0.00           C  
ATOM   1155  O   ALA B  70     202.946 218.514 208.107  1.00  0.00           O  
ATOM   1156  CB  ALA B  70     200.139 217.824 206.615  1.00  0.00           C  
ATOM   1157  H   ALA B  70     200.402 220.267 207.275  1.00  0.00           H  
ATOM   1158  HA  ALA B  70     199.896 217.816 208.733  1.00  0.00           H  
ATOM   1159 1HB  ALA B  70     200.229 216.741 206.539  1.00  0.00           H  
ATOM   1160 2HB  ALA B  70     199.104 218.116 206.439  1.00  0.00           H  
ATOM   1161 3HB  ALA B  70     200.780 218.294 205.871  1.00  0.00           H  
ATOM   1162  N   SER B  71     202.055 216.527 208.656  1.00  0.00           N  
ATOM   1163  CA  SER B  71     203.316 215.836 208.774  1.00  0.00           C  
ATOM   1164  C   SER B  71     203.901 215.708 207.388  1.00  0.00           C  
ATOM   1165  O   SER B  71     203.165 215.616 206.411  1.00  0.00           O  
ATOM   1166  CB  SER B  71     203.086 214.476 209.376  1.00  0.00           C  
ATOM   1167  OG  SER B  71     202.645 214.567 210.699  1.00  0.00           O  
ATOM   1168  H   SER B  71     201.202 216.034 208.876  1.00  0.00           H  
ATOM   1169  HA  SER B  71     203.967 216.414 209.432  1.00  0.00           H  
ATOM   1170 1HB  SER B  71     202.346 213.937 208.785  1.00  0.00           H  
ATOM   1171 2HB  SER B  71     204.012 213.903 209.343  1.00  0.00           H  
ATOM   1172  HG  SER B  71     202.598 215.505 210.898  1.00  0.00           H  
ATOM   1173  N   VAL B  72     205.215 215.693 207.275  1.00  0.00           N  
ATOM   1174  CA  VAL B  72     205.823 215.604 205.958  1.00  0.00           C  
ATOM   1175  C   VAL B  72     205.512 214.303 205.240  1.00  0.00           C  
ATOM   1176  O   VAL B  72     205.422 214.287 204.018  1.00  0.00           O  
ATOM   1177  CB  VAL B  72     207.332 215.837 206.052  1.00  0.00           C  
ATOM   1178  CG1 VAL B  72     208.016 214.679 206.731  1.00  0.00           C  
ATOM   1179  CG2 VAL B  72     207.891 216.060 204.655  1.00  0.00           C  
ATOM   1180  H   VAL B  72     205.810 215.742 208.089  1.00  0.00           H  
ATOM   1181  HA  VAL B  72     205.389 216.377 205.323  1.00  0.00           H  
ATOM   1182  HB  VAL B  72     207.517 216.716 206.670  1.00  0.00           H  
ATOM   1183 1HG1 VAL B  72     209.088 214.871 206.785  1.00  0.00           H  
ATOM   1184 2HG1 VAL B  72     207.618 214.561 207.739  1.00  0.00           H  
ATOM   1185 3HG1 VAL B  72     207.840 213.767 206.161  1.00  0.00           H  
ATOM   1186 1HG2 VAL B  72     208.966 216.227 204.716  1.00  0.00           H  
ATOM   1187 2HG2 VAL B  72     207.694 215.182 204.040  1.00  0.00           H  
ATOM   1188 3HG2 VAL B  72     207.413 216.931 204.207  1.00  0.00           H  
ATOM   1189  N   TYR B  73     205.329 213.214 205.978  1.00  0.00           N  
ATOM   1190  CA  TYR B  73     205.033 211.933 205.338  1.00  0.00           C  
ATOM   1191  C   TYR B  73     203.656 211.933 204.688  1.00  0.00           C  
ATOM   1192  O   TYR B  73     203.357 211.082 203.854  1.00  0.00           O  
ATOM   1193  CB  TYR B  73     205.131 210.777 206.330  1.00  0.00           C  
ATOM   1194  CG  TYR B  73     203.882 210.502 207.097  1.00  0.00           C  
ATOM   1195  CD1 TYR B  73     202.989 209.564 206.636  1.00  0.00           C  
ATOM   1196  CD2 TYR B  73     203.625 211.179 208.239  1.00  0.00           C  
ATOM   1197  CE1 TYR B  73     201.839 209.312 207.335  1.00  0.00           C  
ATOM   1198  CE2 TYR B  73     202.477 210.938 208.940  1.00  0.00           C  
ATOM   1199  CZ  TYR B  73     201.588 210.009 208.495  1.00  0.00           C  
ATOM   1200  OH  TYR B  73     200.438 209.770 209.200  1.00  0.00           O  
ATOM   1201  H   TYR B  73     205.392 213.258 206.985  1.00  0.00           H  
ATOM   1202  HA  TYR B  73     205.764 211.765 204.547  1.00  0.00           H  
ATOM   1203 1HB  TYR B  73     205.401 209.863 205.799  1.00  0.00           H  
ATOM   1204 2HB  TYR B  73     205.922 210.982 207.050  1.00  0.00           H  
ATOM   1205  HD1 TYR B  73     203.197 209.021 205.714  1.00  0.00           H  
ATOM   1206  HD2 TYR B  73     204.335 211.922 208.604  1.00  0.00           H  
ATOM   1207  HE1 TYR B  73     201.131 208.569 206.970  1.00  0.00           H  
ATOM   1208  HE2 TYR B  73     202.272 211.491 209.857  1.00  0.00           H  
ATOM   1209  HH  TYR B  73     200.415 210.337 209.975  1.00  0.00           H  
ATOM   1210  N   ALA B  74     202.798 212.851 205.109  1.00  0.00           N  
ATOM   1211  CA  ALA B  74     201.428 212.926 204.638  1.00  0.00           C  
ATOM   1212  C   ALA B  74     201.095 214.358 204.315  1.00  0.00           C  
ATOM   1213  O   ALA B  74     200.221 214.955 204.938  1.00  0.00           O  
ATOM   1214  CB  ALA B  74     200.468 212.407 205.685  1.00  0.00           C  
ATOM   1215  H   ALA B  74     203.122 213.524 205.788  1.00  0.00           H  
ATOM   1216  HA  ALA B  74     201.342 212.304 203.747  1.00  0.00           H  
ATOM   1217 1HB  ALA B  74     199.448 212.474 205.308  1.00  0.00           H  
ATOM   1218 2HB  ALA B  74     200.704 211.367 205.911  1.00  0.00           H  
ATOM   1219 3HB  ALA B  74     200.560 213.005 206.590  1.00  0.00           H  
ATOM   1220  N   TRP B  75     201.819 214.914 203.362  1.00  0.00           N  
ATOM   1221  CA  TRP B  75     201.720 216.323 203.043  1.00  0.00           C  
ATOM   1222  C   TRP B  75     200.336 216.675 202.533  1.00  0.00           C  
ATOM   1223  O   TRP B  75     199.674 215.868 201.880  1.00  0.00           O  
ATOM   1224  CB  TRP B  75     202.818 216.676 202.048  1.00  0.00           C  
ATOM   1225  CG  TRP B  75     202.985 215.686 200.928  1.00  0.00           C  
ATOM   1226  CD1 TRP B  75     203.748 214.555 200.939  1.00  0.00           C  
ATOM   1227  CD2 TRP B  75     202.421 215.759 199.616  1.00  0.00           C  
ATOM   1228  NE1 TRP B  75     203.673 213.930 199.725  1.00  0.00           N  
ATOM   1229  CE2 TRP B  75     202.879 214.653 198.911  1.00  0.00           C  
ATOM   1230  CE3 TRP B  75     201.590 216.660 198.983  1.00  0.00           C  
ATOM   1231  CZ2 TRP B  75     202.530 214.434 197.617  1.00  0.00           C  
ATOM   1232  CZ3 TRP B  75     201.248 216.424 197.676  1.00  0.00           C  
ATOM   1233  CH2 TRP B  75     201.706 215.343 197.014  1.00  0.00           C  
ATOM   1234  H   TRP B  75     202.462 214.336 202.840  1.00  0.00           H  
ATOM   1235  HA  TRP B  75     201.861 216.896 203.959  1.00  0.00           H  
ATOM   1236 1HB  TRP B  75     202.608 217.650 201.605  1.00  0.00           H  
ATOM   1237 2HB  TRP B  75     203.771 216.753 202.570  1.00  0.00           H  
ATOM   1238  HD1 TRP B  75     204.330 214.205 201.790  1.00  0.00           H  
ATOM   1239  HE1 TRP B  75     204.137 213.068 199.477  1.00  0.00           H  
ATOM   1240  HE3 TRP B  75     201.212 217.537 199.507  1.00  0.00           H  
ATOM   1241  HZ2 TRP B  75     202.884 213.566 197.060  1.00  0.00           H  
ATOM   1242  HZ3 TRP B  75     200.591 217.142 197.184  1.00  0.00           H  
ATOM   1243  HH2 TRP B  75     201.412 215.193 195.975  1.00  0.00           H  
ATOM   1244  N   ASN B  76     199.874 217.874 202.872  1.00  0.00           N  
ATOM   1245  CA  ASN B  76     198.527 218.309 202.523  1.00  0.00           C  
ATOM   1246  C   ASN B  76     198.492 219.157 201.273  1.00  0.00           C  
ATOM   1247  O   ASN B  76     199.176 220.171 201.193  1.00  0.00           O  
ATOM   1248  CB  ASN B  76     197.893 219.037 203.686  1.00  0.00           C  
ATOM   1249  CG  ASN B  76     196.492 219.447 203.414  1.00  0.00           C  
ATOM   1250  OD1 ASN B  76     196.258 220.378 202.643  1.00  0.00           O  
ATOM   1251  ND2 ASN B  76     195.553 218.775 204.024  1.00  0.00           N  
ATOM   1252  H   ASN B  76     200.476 218.501 203.387  1.00  0.00           H  
ATOM   1253  HA  ASN B  76     197.927 217.427 202.293  1.00  0.00           H  
ATOM   1254 1HB  ASN B  76     197.905 218.395 204.568  1.00  0.00           H  
ATOM   1255 2HB  ASN B  76     198.478 219.926 203.921  1.00  0.00           H  
ATOM   1256 1HD2 ASN B  76     194.592 219.011 203.875  1.00  0.00           H  
ATOM   1257 2HD2 ASN B  76     195.794 218.025 204.639  1.00  0.00           H  
ATOM   1258  N   ARG B  77     197.718 218.730 200.281  1.00  0.00           N  
ATOM   1259  CA  ARG B  77     197.629 219.466 199.024  1.00  0.00           C  
ATOM   1260  C   ARG B  77     196.350 220.268 198.872  1.00  0.00           C  
ATOM   1261  O   ARG B  77     195.263 219.709 198.738  1.00  0.00           O  
ATOM   1262  CB  ARG B  77     197.735 218.531 197.845  1.00  0.00           C  
ATOM   1263  CG  ARG B  77     197.465 219.194 196.517  1.00  0.00           C  
ATOM   1264  CD  ARG B  77     197.899 218.380 195.379  1.00  0.00           C  
ATOM   1265  NE  ARG B  77     199.317 218.437 195.212  1.00  0.00           N  
ATOM   1266  CZ  ARG B  77     199.984 217.922 194.176  1.00  0.00           C  
ATOM   1267  NH1 ARG B  77     199.339 217.303 193.207  1.00  0.00           N  
ATOM   1268  NH2 ARG B  77     201.289 218.038 194.128  1.00  0.00           N  
ATOM   1269  H   ARG B  77     197.181 217.883 200.394  1.00  0.00           H  
ATOM   1270  HA  ARG B  77     198.457 220.174 198.978  1.00  0.00           H  
ATOM   1271 1HB  ARG B  77     198.734 218.099 197.813  1.00  0.00           H  
ATOM   1272 2HB  ARG B  77     197.027 217.711 197.966  1.00  0.00           H  
ATOM   1273 1HG  ARG B  77     196.395 219.373 196.410  1.00  0.00           H  
ATOM   1274 2HG  ARG B  77     197.998 220.145 196.470  1.00  0.00           H  
ATOM   1275 1HD  ARG B  77     197.611 217.342 195.543  1.00  0.00           H  
ATOM   1276 2HD  ARG B  77     197.428 218.748 194.468  1.00  0.00           H  
ATOM   1277  HE  ARG B  77     199.857 218.901 195.930  1.00  0.00           H  
ATOM   1278 1HH1 ARG B  77     198.333 217.216 193.245  1.00  0.00           H  
ATOM   1279 2HH1 ARG B  77     199.850 216.916 192.427  1.00  0.00           H  
ATOM   1280 1HH2 ARG B  77     201.782 218.514 194.871  1.00  0.00           H  
ATOM   1281 2HH2 ARG B  77     201.802 217.652 193.349  1.00  0.00           H  
ATOM   1282  N   LYS B  78     196.496 221.581 198.853  1.00  0.00           N  
ATOM   1283  CA  LYS B  78     195.385 222.502 198.684  1.00  0.00           C  
ATOM   1284  C   LYS B  78     195.289 222.970 197.239  1.00  0.00           C  
ATOM   1285  O   LYS B  78     196.263 223.462 196.671  1.00  0.00           O  
ATOM   1286  CB  LYS B  78     195.562 223.698 199.625  1.00  0.00           C  
ATOM   1287  CG  LYS B  78     194.628 224.889 199.388  1.00  0.00           C  
ATOM   1288  CD  LYS B  78     193.203 224.605 199.785  1.00  0.00           C  
ATOM   1289  CE  LYS B  78     192.355 225.864 199.649  1.00  0.00           C  
ATOM   1290  NZ  LYS B  78     190.931 225.618 199.988  1.00  0.00           N  
ATOM   1291  H   LYS B  78     197.430 221.951 198.962  1.00  0.00           H  
ATOM   1292  HA  LYS B  78     194.462 221.981 198.940  1.00  0.00           H  
ATOM   1293 1HB  LYS B  78     195.410 223.376 200.656  1.00  0.00           H  
ATOM   1294 2HB  LYS B  78     196.582 224.075 199.547  1.00  0.00           H  
ATOM   1295 1HG  LYS B  78     194.977 225.746 199.965  1.00  0.00           H  
ATOM   1296 2HG  LYS B  78     194.640 225.156 198.332  1.00  0.00           H  
ATOM   1297 1HD  LYS B  78     192.797 223.820 199.146  1.00  0.00           H  
ATOM   1298 2HD  LYS B  78     193.175 224.258 200.818  1.00  0.00           H  
ATOM   1299 1HE  LYS B  78     192.744 226.637 200.310  1.00  0.00           H  
ATOM   1300 2HE  LYS B  78     192.411 226.232 198.624  1.00  0.00           H  
ATOM   1301 1HZ  LYS B  78     190.407 226.475 199.884  1.00  0.00           H  
ATOM   1302 2HZ  LYS B  78     190.553 224.916 199.368  1.00  0.00           H  
ATOM   1303 3HZ  LYS B  78     190.863 225.296 200.943  1.00  0.00           H  
ATOM   1304  N   ARG B  79     194.115 222.837 196.636  1.00  0.00           N  
ATOM   1305  CA  ARG B  79     193.954 223.307 195.269  1.00  0.00           C  
ATOM   1306  C   ARG B  79     193.517 224.751 195.228  1.00  0.00           C  
ATOM   1307  O   ARG B  79     192.505 225.125 195.825  1.00  0.00           O  
ATOM   1308  CB  ARG B  79     192.933 222.490 194.505  1.00  0.00           C  
ATOM   1309  CG  ARG B  79     192.739 222.942 193.048  1.00  0.00           C  
ATOM   1310  CD  ARG B  79     191.804 222.066 192.315  1.00  0.00           C  
ATOM   1311  NE  ARG B  79     191.610 222.503 190.938  1.00  0.00           N  
ATOM   1312  CZ  ARG B  79     190.632 222.067 190.123  1.00  0.00           C  
ATOM   1313  NH1 ARG B  79     189.753 221.181 190.544  1.00  0.00           N  
ATOM   1314  NH2 ARG B  79     190.566 222.538 188.892  1.00  0.00           N  
ATOM   1315  H   ARG B  79     193.328 222.415 197.107  1.00  0.00           H  
ATOM   1316  HA  ARG B  79     194.911 223.212 194.756  1.00  0.00           H  
ATOM   1317 1HB  ARG B  79     193.236 221.444 194.498  1.00  0.00           H  
ATOM   1318 2HB  ARG B  79     191.969 222.548 195.010  1.00  0.00           H  
ATOM   1319 1HG  ARG B  79     192.338 223.956 193.032  1.00  0.00           H  
ATOM   1320 2HG  ARG B  79     193.699 222.923 192.530  1.00  0.00           H  
ATOM   1321 1HD  ARG B  79     192.197 221.050 192.296  1.00  0.00           H  
ATOM   1322 2HD  ARG B  79     190.835 222.072 192.812  1.00  0.00           H  
ATOM   1323  HE  ARG B  79     192.258 223.185 190.565  1.00  0.00           H  
ATOM   1324 1HH1 ARG B  79     189.809 220.822 191.487  1.00  0.00           H  
ATOM   1325 2HH1 ARG B  79     189.023 220.861 189.925  1.00  0.00           H  
ATOM   1326 1HH2 ARG B  79     191.244 223.217 188.573  1.00  0.00           H  
ATOM   1327 2HH2 ARG B  79     189.839 222.221 188.269  1.00  0.00           H  
ATOM   1328  N   ILE B  80     194.268 225.549 194.494  1.00  0.00           N  
ATOM   1329  CA  ILE B  80     193.983 226.951 194.295  1.00  0.00           C  
ATOM   1330  C   ILE B  80     193.497 227.166 192.870  1.00  0.00           C  
ATOM   1331  O   ILE B  80     194.203 226.854 191.907  1.00  0.00           O  
ATOM   1332  CB  ILE B  80     195.246 227.772 194.586  1.00  0.00           C  
ATOM   1333  CG1 ILE B  80     195.662 227.551 196.059  1.00  0.00           C  
ATOM   1334  CG2 ILE B  80     195.032 229.230 194.260  1.00  0.00           C  
ATOM   1335  CD1 ILE B  80     197.032 228.079 196.412  1.00  0.00           C  
ATOM   1336  H   ILE B  80     195.082 225.145 194.054  1.00  0.00           H  
ATOM   1337  HA  ILE B  80     193.197 227.246 194.989  1.00  0.00           H  
ATOM   1338  HB  ILE B  80     196.071 227.397 193.981  1.00  0.00           H  
ATOM   1339 1HG1 ILE B  80     194.939 228.032 196.717  1.00  0.00           H  
ATOM   1340 2HG1 ILE B  80     195.649 226.485 196.285  1.00  0.00           H  
ATOM   1341 1HG2 ILE B  80     195.943 229.789 194.476  1.00  0.00           H  
ATOM   1342 2HG2 ILE B  80     194.785 229.334 193.204  1.00  0.00           H  
ATOM   1343 3HG2 ILE B  80     194.214 229.622 194.865  1.00  0.00           H  
ATOM   1344 1HD1 ILE B  80     197.239 227.880 197.464  1.00  0.00           H  
ATOM   1345 2HD1 ILE B  80     197.783 227.585 195.794  1.00  0.00           H  
ATOM   1346 3HD1 ILE B  80     197.065 229.153 196.234  1.00  0.00           H  
ATOM   1347  N   SER B  81     192.277 227.668 192.730  1.00  0.00           N  
ATOM   1348  CA  SER B  81     191.679 227.850 191.413  1.00  0.00           C  
ATOM   1349  C   SER B  81     190.623 228.937 191.418  1.00  0.00           C  
ATOM   1350  O   SER B  81     190.122 229.328 192.472  1.00  0.00           O  
ATOM   1351  CB  SER B  81     191.048 226.560 190.934  1.00  0.00           C  
ATOM   1352  OG  SER B  81     189.926 226.237 191.707  1.00  0.00           O  
ATOM   1353  H   SER B  81     191.750 227.930 193.550  1.00  0.00           H  
ATOM   1354  HA  SER B  81     192.465 228.135 190.712  1.00  0.00           H  
ATOM   1355 1HB  SER B  81     190.757 226.664 189.889  1.00  0.00           H  
ATOM   1356 2HB  SER B  81     191.779 225.755 190.992  1.00  0.00           H  
ATOM   1357  HG  SER B  81     189.844 226.937 192.360  1.00  0.00           H  
ATOM   1358  N   ASN B  82     190.268 229.395 190.224  1.00  0.00           N  
ATOM   1359  CA  ASN B  82     189.200 230.378 190.028  1.00  0.00           C  
ATOM   1360  C   ASN B  82     189.361 231.604 190.919  1.00  0.00           C  
ATOM   1361  O   ASN B  82     188.430 231.961 191.645  1.00  0.00           O  
ATOM   1362  CB  ASN B  82     187.850 229.736 190.262  1.00  0.00           C  
ATOM   1363  CG  ASN B  82     187.529 228.681 189.253  1.00  0.00           C  
ATOM   1364  OD1 ASN B  82     187.693 228.875 188.042  1.00  0.00           O  
ATOM   1365  ND2 ASN B  82     187.069 227.552 189.727  1.00  0.00           N  
ATOM   1366  H   ASN B  82     190.765 229.042 189.419  1.00  0.00           H  
ATOM   1367  HA  ASN B  82     189.245 230.737 188.999  1.00  0.00           H  
ATOM   1368 1HB  ASN B  82     187.827 229.288 191.256  1.00  0.00           H  
ATOM   1369 2HB  ASN B  82     187.073 230.500 190.229  1.00  0.00           H  
ATOM   1370 1HD2 ASN B  82     186.835 226.806 189.103  1.00  0.00           H  
ATOM   1371 2HD2 ASN B  82     186.951 227.435 190.713  1.00  0.00           H  
ATOM   1372  N   CYS B  83     190.559 232.214 190.899  1.00  0.00           N  
ATOM   1373  CA  CYS B  83     190.905 233.316 191.793  1.00  0.00           C  
ATOM   1374  C   CYS B  83     192.074 234.163 191.299  1.00  0.00           C  
ATOM   1375  O   CYS B  83     192.775 233.811 190.345  1.00  0.00           O  
ATOM   1376  CB  CYS B  83     191.215 232.758 193.198  1.00  0.00           C  
ATOM   1377  SG  CYS B  83     192.624 231.573 193.283  1.00  0.00           S  
ATOM   1378  H   CYS B  83     191.244 231.888 190.232  1.00  0.00           H  
ATOM   1379  HA  CYS B  83     190.052 233.991 191.856  1.00  0.00           H  
ATOM   1380 1HB  CYS B  83     191.442 233.582 193.875  1.00  0.00           H  
ATOM   1381 2HB  CYS B  83     190.336 232.246 193.588  1.00  0.00           H  
ATOM   1382  N   VAL B  84     192.278 235.283 191.985  1.00  0.00           N  
ATOM   1383  CA  VAL B  84     193.402 236.170 191.748  1.00  0.00           C  
ATOM   1384  C   VAL B  84     194.473 236.001 192.816  1.00  0.00           C  
ATOM   1385  O   VAL B  84     194.246 236.266 193.997  1.00  0.00           O  
ATOM   1386  CB  VAL B  84     192.921 237.617 191.723  1.00  0.00           C  
ATOM   1387  CG1 VAL B  84     194.075 238.550 191.546  1.00  0.00           C  
ATOM   1388  CG2 VAL B  84     191.952 237.781 190.601  1.00  0.00           C  
ATOM   1389  H   VAL B  84     191.610 235.518 192.705  1.00  0.00           H  
ATOM   1390  HA  VAL B  84     193.839 235.925 190.779  1.00  0.00           H  
ATOM   1391  HB  VAL B  84     192.437 237.846 192.672  1.00  0.00           H  
ATOM   1392 1HG1 VAL B  84     193.713 239.578 191.531  1.00  0.00           H  
ATOM   1393 2HG1 VAL B  84     194.774 238.425 192.372  1.00  0.00           H  
ATOM   1394 3HG1 VAL B  84     194.580 238.330 190.605  1.00  0.00           H  
ATOM   1395 1HG2 VAL B  84     191.600 238.812 190.572  1.00  0.00           H  
ATOM   1396 2HG2 VAL B  84     192.443 237.539 189.658  1.00  0.00           H  
ATOM   1397 3HG2 VAL B  84     191.105 237.112 190.751  1.00  0.00           H  
ATOM   1398  N   ALA B  85     195.638 235.566 192.390  1.00  0.00           N  
ATOM   1399  CA  ALA B  85     196.739 235.260 193.276  1.00  0.00           C  
ATOM   1400  C   ALA B  85     197.665 236.437 193.456  1.00  0.00           C  
ATOM   1401  O   ALA B  85     198.533 236.693 192.620  1.00  0.00           O  
ATOM   1402  CB  ALA B  85     197.516 234.089 192.723  1.00  0.00           C  
ATOM   1403  H   ALA B  85     195.759 235.444 191.395  1.00  0.00           H  
ATOM   1404  HA  ALA B  85     196.327 234.993 194.249  1.00  0.00           H  
ATOM   1405 1HB  ALA B  85     198.347 233.856 193.389  1.00  0.00           H  
ATOM   1406 2HB  ALA B  85     196.860 233.222 192.644  1.00  0.00           H  
ATOM   1407 3HB  ALA B  85     197.902 234.342 191.737  1.00  0.00           H  
ATOM   1408  N   ASP B  86     197.520 237.150 194.558  1.00  0.00           N  
ATOM   1409  CA  ASP B  86     198.354 238.319 194.749  1.00  0.00           C  
ATOM   1410  C   ASP B  86     199.672 237.901 195.372  1.00  0.00           C  
ATOM   1411  O   ASP B  86     199.854 237.961 196.586  1.00  0.00           O  
ATOM   1412  CB  ASP B  86     197.657 239.366 195.609  1.00  0.00           C  
ATOM   1413  CG  ASP B  86     198.439 240.656 195.658  1.00  0.00           C  
ATOM   1414  OD1 ASP B  86     197.951 241.616 196.210  1.00  0.00           O  
ATOM   1415  OD2 ASP B  86     199.524 240.677 195.112  1.00  0.00           O  
ATOM   1416  H   ASP B  86     196.847 236.905 195.269  1.00  0.00           H  
ATOM   1417  HA  ASP B  86     198.559 238.761 193.774  1.00  0.00           H  
ATOM   1418 1HB  ASP B  86     196.662 239.562 195.209  1.00  0.00           H  
ATOM   1419 2HB  ASP B  86     197.532 238.981 196.622  1.00  0.00           H  
ATOM   1420  N   TYR B  87     200.589 237.459 194.523  1.00  0.00           N  
ATOM   1421  CA  TYR B  87     201.852 236.869 194.946  1.00  0.00           C  
ATOM   1422  C   TYR B  87     202.784 237.865 195.610  1.00  0.00           C  
ATOM   1423  O   TYR B  87     203.733 237.468 196.290  1.00  0.00           O  
ATOM   1424  CB  TYR B  87     202.563 236.247 193.760  1.00  0.00           C  
ATOM   1425  CG  TYR B  87     201.908 235.025 193.217  1.00  0.00           C  
ATOM   1426  CD1 TYR B  87     201.986 233.835 193.901  1.00  0.00           C  
ATOM   1427  CD2 TYR B  87     201.245 235.088 192.016  1.00  0.00           C  
ATOM   1428  CE1 TYR B  87     201.403 232.708 193.381  1.00  0.00           C  
ATOM   1429  CE2 TYR B  87     200.666 233.965 191.494  1.00  0.00           C  
ATOM   1430  CZ  TYR B  87     200.743 232.776 192.173  1.00  0.00           C  
ATOM   1431  OH  TYR B  87     200.163 231.649 191.647  1.00  0.00           O  
ATOM   1432  H   TYR B  87     200.391 237.541 193.536  1.00  0.00           H  
ATOM   1433  HA  TYR B  87     201.642 236.089 195.678  1.00  0.00           H  
ATOM   1434 1HB  TYR B  87     202.630 236.977 192.952  1.00  0.00           H  
ATOM   1435 2HB  TYR B  87     203.581 235.981 194.045  1.00  0.00           H  
ATOM   1436  HD1 TYR B  87     202.511 233.788 194.855  1.00  0.00           H  
ATOM   1437  HD2 TYR B  87     201.181 236.034 191.478  1.00  0.00           H  
ATOM   1438  HE1 TYR B  87     201.464 231.764 193.922  1.00  0.00           H  
ATOM   1439  HE2 TYR B  87     200.144 234.015 190.538  1.00  0.00           H  
ATOM   1440  HH  TYR B  87     199.750 231.865 190.808  1.00  0.00           H  
ATOM   1441  N   SER B  88     202.540 239.156 195.398  1.00  0.00           N  
ATOM   1442  CA  SER B  88     203.394 240.196 195.959  1.00  0.00           C  
ATOM   1443  C   SER B  88     203.270 240.237 197.465  1.00  0.00           C  
ATOM   1444  O   SER B  88     204.153 240.747 198.153  1.00  0.00           O  
ATOM   1445  CB  SER B  88     203.013 241.562 195.425  1.00  0.00           C  
ATOM   1446  OG  SER B  88     201.818 242.021 196.005  1.00  0.00           O  
ATOM   1447  H   SER B  88     201.745 239.423 194.835  1.00  0.00           H  
ATOM   1448  HA  SER B  88     204.426 239.990 195.670  1.00  0.00           H  
ATOM   1449 1HB  SER B  88     203.814 242.271 195.633  1.00  0.00           H  
ATOM   1450 2HB  SER B  88     202.896 241.510 194.343  1.00  0.00           H  
ATOM   1451  HG  SER B  88     201.537 241.332 196.612  1.00  0.00           H  
ATOM   1452  N   VAL B  89     202.180 239.688 197.979  1.00  0.00           N  
ATOM   1453  CA  VAL B  89     201.944 239.649 199.403  1.00  0.00           C  
ATOM   1454  C   VAL B  89     202.908 238.696 200.057  1.00  0.00           C  
ATOM   1455  O   VAL B  89     203.389 238.945 201.159  1.00  0.00           O  
ATOM   1456  CB  VAL B  89     200.501 239.222 199.707  1.00  0.00           C  
ATOM   1457  CG1 VAL B  89     200.309 239.002 201.220  1.00  0.00           C  
ATOM   1458  CG2 VAL B  89     199.564 240.298 199.197  1.00  0.00           C  
ATOM   1459  H   VAL B  89     201.495 239.286 197.356  1.00  0.00           H  
ATOM   1460  HA  VAL B  89     202.100 240.650 199.807  1.00  0.00           H  
ATOM   1461  HB  VAL B  89     200.298 238.277 199.204  1.00  0.00           H  
ATOM   1462 1HG1 VAL B  89     199.280 238.700 201.416  1.00  0.00           H  
ATOM   1463 2HG1 VAL B  89     200.988 238.222 201.563  1.00  0.00           H  
ATOM   1464 3HG1 VAL B  89     200.522 239.929 201.752  1.00  0.00           H  
ATOM   1465 1HG2 VAL B  89     198.534 240.011 199.404  1.00  0.00           H  
ATOM   1466 2HG2 VAL B  89     199.786 241.241 199.697  1.00  0.00           H  
ATOM   1467 3HG2 VAL B  89     199.698 240.418 198.122  1.00  0.00           H  
ATOM   1468  N   LEU B  90     203.153 237.579 199.397  1.00  0.00           N  
ATOM   1469  CA  LEU B  90     204.027 236.576 199.950  1.00  0.00           C  
ATOM   1470  C   LEU B  90     205.478 236.975 199.766  1.00  0.00           C  
ATOM   1471  O   LEU B  90     206.272 236.941 200.702  1.00  0.00           O  
ATOM   1472  CB  LEU B  90     203.783 235.240 199.238  1.00  0.00           C  
ATOM   1473  CG  LEU B  90     202.383 234.627 199.385  1.00  0.00           C  
ATOM   1474  CD1 LEU B  90     202.272 233.423 198.458  1.00  0.00           C  
ATOM   1475  CD2 LEU B  90     202.147 234.216 200.823  1.00  0.00           C  
ATOM   1476  H   LEU B  90     202.728 237.418 198.495  1.00  0.00           H  
ATOM   1477  HA  LEU B  90     203.798 236.464 201.009  1.00  0.00           H  
ATOM   1478 1HB  LEU B  90     203.965 235.376 198.173  1.00  0.00           H  
ATOM   1479 2HB  LEU B  90     204.497 234.509 199.617  1.00  0.00           H  
ATOM   1480  HG  LEU B  90     201.632 235.362 199.094  1.00  0.00           H  
ATOM   1481 1HD1 LEU B  90     201.281 232.980 198.554  1.00  0.00           H  
ATOM   1482 2HD1 LEU B  90     202.427 233.742 197.427  1.00  0.00           H  
ATOM   1483 3HD1 LEU B  90     203.027 232.685 198.728  1.00  0.00           H  
ATOM   1484 1HD2 LEU B  90     201.151 233.783 200.919  1.00  0.00           H  
ATOM   1485 2HD2 LEU B  90     202.894 233.478 201.118  1.00  0.00           H  
ATOM   1486 3HD2 LEU B  90     202.226 235.091 201.469  1.00  0.00           H  
ATOM   1487  N   TYR B  91     205.826 237.407 198.571  1.00  0.00           N  
ATOM   1488  CA  TYR B  91     207.218 237.699 198.289  1.00  0.00           C  
ATOM   1489  C   TYR B  91     207.766 238.829 199.139  1.00  0.00           C  
ATOM   1490  O   TYR B  91     208.898 238.761 199.615  1.00  0.00           O  
ATOM   1491  CB  TYR B  91     207.421 237.988 196.810  1.00  0.00           C  
ATOM   1492  CG  TYR B  91     208.858 238.179 196.465  1.00  0.00           C  
ATOM   1493  CD1 TYR B  91     209.736 237.121 196.605  1.00  0.00           C  
ATOM   1494  CD2 TYR B  91     209.307 239.393 196.002  1.00  0.00           C  
ATOM   1495  CE1 TYR B  91     211.061 237.275 196.293  1.00  0.00           C  
ATOM   1496  CE2 TYR B  91     210.639 239.551 195.683  1.00  0.00           C  
ATOM   1497  CZ  TYR B  91     211.515 238.494 195.829  1.00  0.00           C  
ATOM   1498  OH  TYR B  91     212.845 238.651 195.511  1.00  0.00           O  
ATOM   1499  H   TYR B  91     205.138 237.540 197.843  1.00  0.00           H  
ATOM   1500  HA  TYR B  91     207.816 236.827 198.556  1.00  0.00           H  
ATOM   1501 1HB  TYR B  91     207.021 237.163 196.219  1.00  0.00           H  
ATOM   1502 2HB  TYR B  91     206.868 238.886 196.536  1.00  0.00           H  
ATOM   1503  HD1 TYR B  91     209.376 236.157 196.965  1.00  0.00           H  
ATOM   1504  HD2 TYR B  91     208.612 240.225 195.890  1.00  0.00           H  
ATOM   1505  HE1 TYR B  91     211.748 236.437 196.406  1.00  0.00           H  
ATOM   1506  HE2 TYR B  91     211.002 240.512 195.316  1.00  0.00           H  
ATOM   1507  HH  TYR B  91     212.996 239.549 195.205  1.00  0.00           H  
ATOM   1508  N   ASN B  92     206.981 239.874 199.337  1.00  0.00           N  
ATOM   1509  CA  ASN B  92     207.470 241.028 200.062  1.00  0.00           C  
ATOM   1510  C   ASN B  92     207.116 240.998 201.541  1.00  0.00           C  
ATOM   1511  O   ASN B  92     207.238 242.021 202.218  1.00  0.00           O  
ATOM   1512  CB  ASN B  92     206.933 242.292 199.436  1.00  0.00           C  
ATOM   1513  CG  ASN B  92     207.482 242.535 198.072  1.00  0.00           C  
ATOM   1514  OD1 ASN B  92     208.661 242.289 197.794  1.00  0.00           O  
ATOM   1515  ND2 ASN B  92     206.643 243.024 197.197  1.00  0.00           N  
ATOM   1516  H   ASN B  92     206.034 239.879 198.986  1.00  0.00           H  
ATOM   1517  HA  ASN B  92     208.560 241.038 200.002  1.00  0.00           H  
ATOM   1518 1HB  ASN B  92     205.846 242.233 199.372  1.00  0.00           H  
ATOM   1519 2HB  ASN B  92     207.178 243.145 200.070  1.00  0.00           H  
ATOM   1520 1HD2 ASN B  92     206.947 243.211 196.262  1.00  0.00           H  
ATOM   1521 2HD2 ASN B  92     205.698 243.212 197.462  1.00  0.00           H  
ATOM   1522  N   SER B  93     206.665 239.849 202.060  1.00  0.00           N  
ATOM   1523  CA  SER B  93     206.285 239.776 203.470  1.00  0.00           C  
ATOM   1524  C   SER B  93     207.491 239.883 204.389  1.00  0.00           C  
ATOM   1525  O   SER B  93     207.379 240.353 205.520  1.00  0.00           O  
ATOM   1526  CB  SER B  93     205.619 238.459 203.784  1.00  0.00           C  
ATOM   1527  OG  SER B  93     206.573 237.436 203.828  1.00  0.00           O  
ATOM   1528  H   SER B  93     206.583 239.023 201.485  1.00  0.00           H  
ATOM   1529  HA  SER B  93     205.576 240.578 203.679  1.00  0.00           H  
ATOM   1530 1HB  SER B  93     205.103 238.532 204.741  1.00  0.00           H  
ATOM   1531 2HB  SER B  93     204.870 238.240 203.024  1.00  0.00           H  
ATOM   1532  HG  SER B  93     207.418 237.854 203.642  1.00  0.00           H  
ATOM   1533  N   ALA B  94     208.644 239.432 203.902  1.00  0.00           N  
ATOM   1534  CA  ALA B  94     209.892 239.429 204.653  1.00  0.00           C  
ATOM   1535  C   ALA B  94     209.793 238.593 205.926  1.00  0.00           C  
ATOM   1536  O   ALA B  94     210.597 238.758 206.844  1.00  0.00           O  
ATOM   1537  CB  ALA B  94     210.298 240.853 205.002  1.00  0.00           C  
ATOM   1538  H   ALA B  94     208.638 239.075 202.957  1.00  0.00           H  
ATOM   1539  HA  ALA B  94     210.664 238.984 204.025  1.00  0.00           H  
ATOM   1540 1HB  ALA B  94     211.232 240.838 205.563  1.00  0.00           H  
ATOM   1541 2HB  ALA B  94     210.435 241.428 204.086  1.00  0.00           H  
ATOM   1542 3HB  ALA B  94     209.520 241.315 205.607  1.00  0.00           H  
ATOM   1543  N   SER B  95     208.841 237.661 205.961  1.00  0.00           N  
ATOM   1544  CA  SER B  95     208.681 236.763 207.097  1.00  0.00           C  
ATOM   1545  C   SER B  95     209.138 235.358 206.751  1.00  0.00           C  
ATOM   1546  O   SER B  95     209.092 234.454 207.586  1.00  0.00           O  
ATOM   1547  CB  SER B  95     207.237 236.728 207.544  1.00  0.00           C  
ATOM   1548  OG  SER B  95     206.418 236.164 206.561  1.00  0.00           O  
ATOM   1549  H   SER B  95     208.213 237.577 205.175  1.00  0.00           H  
ATOM   1550  HA  SER B  95     209.292 237.135 207.921  1.00  0.00           H  
ATOM   1551 1HB  SER B  95     207.155 236.149 208.464  1.00  0.00           H  
ATOM   1552 2HB  SER B  95     206.900 237.740 207.763  1.00  0.00           H  
ATOM   1553  HG  SER B  95     206.999 235.936 205.831  1.00  0.00           H  
ATOM   1554  N   PHE B  96     209.577 235.172 205.513  1.00  0.00           N  
ATOM   1555  CA  PHE B  96     210.003 233.864 205.053  1.00  0.00           C  
ATOM   1556  C   PHE B  96     211.517 233.803 205.032  1.00  0.00           C  
ATOM   1557  O   PHE B  96     212.171 234.781 204.676  1.00  0.00           O  
ATOM   1558  CB  PHE B  96     209.453 233.578 203.658  1.00  0.00           C  
ATOM   1559  CG  PHE B  96     207.963 233.580 203.594  1.00  0.00           C  
ATOM   1560  CD1 PHE B  96     207.292 234.497 202.823  1.00  0.00           C  
ATOM   1561  CD2 PHE B  96     207.226 232.689 204.317  1.00  0.00           C  
ATOM   1562  CE1 PHE B  96     205.917 234.502 202.777  1.00  0.00           C  
ATOM   1563  CE2 PHE B  96     205.853 232.696 204.276  1.00  0.00           C  
ATOM   1564  CZ  PHE B  96     205.200 233.603 203.503  1.00  0.00           C  
ATOM   1565  H   PHE B  96     209.617 235.955 204.876  1.00  0.00           H  
ATOM   1566  HA  PHE B  96     209.614 233.112 205.740  1.00  0.00           H  
ATOM   1567 1HB  PHE B  96     209.827 234.325 202.959  1.00  0.00           H  
ATOM   1568 2HB  PHE B  96     209.809 232.606 203.319  1.00  0.00           H  
ATOM   1569  HD1 PHE B  96     207.862 235.225 202.244  1.00  0.00           H  
ATOM   1570  HD2 PHE B  96     207.749 231.961 204.938  1.00  0.00           H  
ATOM   1571  HE1 PHE B  96     205.396 235.230 202.155  1.00  0.00           H  
ATOM   1572  HE2 PHE B  96     205.287 231.974 204.864  1.00  0.00           H  
ATOM   1573  HZ  PHE B  96     204.112 233.614 203.464  1.00  0.00           H  
ATOM   1574  N   SER B  97     212.083 232.662 205.407  1.00  0.00           N  
ATOM   1575  CA  SER B  97     213.527 232.529 205.370  1.00  0.00           C  
ATOM   1576  C   SER B  97     213.961 232.037 204.011  1.00  0.00           C  
ATOM   1577  O   SER B  97     215.048 232.358 203.530  1.00  0.00           O  
ATOM   1578  CB  SER B  97     213.996 231.552 206.422  1.00  0.00           C  
ATOM   1579  OG  SER B  97     213.555 230.258 206.124  1.00  0.00           O  
ATOM   1580  H   SER B  97     211.525 231.880 205.719  1.00  0.00           H  
ATOM   1581  HA  SER B  97     213.970 233.504 205.578  1.00  0.00           H  
ATOM   1582 1HB  SER B  97     215.084 231.569 206.475  1.00  0.00           H  
ATOM   1583 2HB  SER B  97     213.617 231.857 207.396  1.00  0.00           H  
ATOM   1584  HG  SER B  97     213.056 230.330 205.307  1.00  0.00           H  
ATOM   1585  N   THR B  98     213.083 231.276 203.382  1.00  0.00           N  
ATOM   1586  CA  THR B  98     213.331 230.708 202.072  1.00  0.00           C  
ATOM   1587  C   THR B  98     212.212 231.060 201.126  1.00  0.00           C  
ATOM   1588  O   THR B  98     211.039 230.893 201.450  1.00  0.00           O  
ATOM   1589  CB  THR B  98     213.469 229.177 202.160  1.00  0.00           C  
ATOM   1590  OG1 THR B  98     214.587 228.853 202.986  1.00  0.00           O  
ATOM   1591  CG2 THR B  98     213.647 228.546 200.794  1.00  0.00           C  
ATOM   1592  H   THR B  98     212.204 231.087 203.842  1.00  0.00           H  
ATOM   1593  HA  THR B  98     214.265 231.119 201.688  1.00  0.00           H  
ATOM   1594  HB  THR B  98     212.575 228.757 202.620  1.00  0.00           H  
ATOM   1595  HG1 THR B  98     214.999 229.663 203.299  1.00  0.00           H  
ATOM   1596 1HG2 THR B  98     213.740 227.466 200.902  1.00  0.00           H  
ATOM   1597 2HG2 THR B  98     212.783 228.776 200.172  1.00  0.00           H  
ATOM   1598 3HG2 THR B  98     214.547 228.942 200.325  1.00  0.00           H  
ATOM   1599  N   PHE B  99     212.573 231.527 199.947  1.00  0.00           N  
ATOM   1600  CA  PHE B  99     211.602 231.787 198.908  1.00  0.00           C  
ATOM   1601  C   PHE B  99     212.301 231.549 197.591  1.00  0.00           C  
ATOM   1602  O   PHE B  99     212.835 232.476 196.984  1.00  0.00           O  
ATOM   1603  CB  PHE B  99     211.075 233.216 198.983  1.00  0.00           C  
ATOM   1604  CG  PHE B  99     209.767 233.432 198.258  1.00  0.00           C  
ATOM   1605  CD1 PHE B  99     208.677 233.875 198.972  1.00  0.00           C  
ATOM   1606  CD2 PHE B  99     209.605 233.189 196.896  1.00  0.00           C  
ATOM   1607  CE1 PHE B  99     207.476 234.074 198.364  1.00  0.00           C  
ATOM   1608  CE2 PHE B  99     208.392 233.391 196.292  1.00  0.00           C  
ATOM   1609  CZ  PHE B  99     207.330 233.835 197.025  1.00  0.00           C  
ATOM   1610  H   PHE B  99     213.550 231.708 199.764  1.00  0.00           H  
ATOM   1611  HA  PHE B  99     210.760 231.106 199.043  1.00  0.00           H  
ATOM   1612 1HB  PHE B  99     210.932 233.497 200.026  1.00  0.00           H  
ATOM   1613 2HB  PHE B  99     211.811 233.898 198.559  1.00  0.00           H  
ATOM   1614  HD1 PHE B  99     208.783 234.069 200.040  1.00  0.00           H  
ATOM   1615  HD2 PHE B  99     210.453 232.834 196.310  1.00  0.00           H  
ATOM   1616  HE1 PHE B  99     206.624 234.426 198.945  1.00  0.00           H  
ATOM   1617  HE2 PHE B  99     208.275 233.197 195.226  1.00  0.00           H  
ATOM   1618  HZ  PHE B  99     206.367 233.997 196.543  1.00  0.00           H  
ATOM   1619  N   LYS B 100     212.361 230.295 197.182  1.00  0.00           N  
ATOM   1620  CA  LYS B 100     213.112 229.934 195.991  1.00  0.00           C  
ATOM   1621  C   LYS B 100     212.185 229.440 194.898  1.00  0.00           C  
ATOM   1622  O   LYS B 100     211.424 228.502 195.116  1.00  0.00           O  
ATOM   1623  CB  LYS B 100     214.143 228.866 196.326  1.00  0.00           C  
ATOM   1624  CG  LYS B 100     215.221 229.349 197.257  1.00  0.00           C  
ATOM   1625  CD  LYS B 100     216.207 228.253 197.587  1.00  0.00           C  
ATOM   1626  CE  LYS B 100     217.293 228.762 198.525  1.00  0.00           C  
ATOM   1627  NZ  LYS B 100     218.259 227.694 198.888  1.00  0.00           N  
ATOM   1628  H   LYS B 100     211.881 229.572 197.699  1.00  0.00           H  
ATOM   1629  HA  LYS B 100     213.631 230.822 195.627  1.00  0.00           H  
ATOM   1630 1HB  LYS B 100     213.646 228.013 196.788  1.00  0.00           H  
ATOM   1631 2HB  LYS B 100     214.613 228.514 195.408  1.00  0.00           H  
ATOM   1632 1HG  LYS B 100     215.759 230.177 196.793  1.00  0.00           H  
ATOM   1633 2HG  LYS B 100     214.770 229.705 198.182  1.00  0.00           H  
ATOM   1634 1HD  LYS B 100     215.683 227.423 198.062  1.00  0.00           H  
ATOM   1635 2HD  LYS B 100     216.669 227.891 196.669  1.00  0.00           H  
ATOM   1636 1HE  LYS B 100     217.834 229.577 198.046  1.00  0.00           H  
ATOM   1637 2HE  LYS B 100     216.836 229.146 199.437  1.00  0.00           H  
ATOM   1638 1HZ  LYS B 100     218.961 228.071 199.509  1.00  0.00           H  
ATOM   1639 2HZ  LYS B 100     217.770 226.940 199.350  1.00  0.00           H  
ATOM   1640 3HZ  LYS B 100     218.704 227.344 198.052  1.00  0.00           H  
ATOM   1641  N   CYS B 101     212.247 230.070 193.719  1.00  0.00           N  
ATOM   1642  CA  CYS B 101     211.400 229.708 192.594  1.00  0.00           C  
ATOM   1643  C   CYS B 101     212.194 228.986 191.518  1.00  0.00           C  
ATOM   1644  O   CYS B 101     213.358 229.304 191.259  1.00  0.00           O  
ATOM   1645  CB  CYS B 101     210.715 230.941 192.000  1.00  0.00           C  
ATOM   1646  SG  CYS B 101     209.550 231.762 193.116  1.00  0.00           S  
ATOM   1647  H   CYS B 101     212.910 230.825 193.613  1.00  0.00           H  
ATOM   1648  HA  CYS B 101     210.628 229.024 192.948  1.00  0.00           H  
ATOM   1649 1HB  CYS B 101     211.470 231.672 191.709  1.00  0.00           H  
ATOM   1650 2HB  CYS B 101     210.171 230.657 191.100  1.00  0.00           H  
ATOM   1651  N   TYR B 102     211.540 228.019 190.902  1.00  0.00           N  
ATOM   1652  CA  TYR B 102     212.106 227.214 189.851  1.00  0.00           C  
ATOM   1653  C   TYR B 102     211.280 227.370 188.589  1.00  0.00           C  
ATOM   1654  O   TYR B 102     210.064 227.178 188.597  1.00  0.00           O  
ATOM   1655  CB  TYR B 102     212.135 225.757 190.299  1.00  0.00           C  
ATOM   1656  CG  TYR B 102     212.920 225.565 191.575  1.00  0.00           C  
ATOM   1657  CD1 TYR B 102     212.286 225.711 192.793  1.00  0.00           C  
ATOM   1658  CD2 TYR B 102     214.262 225.264 191.537  1.00  0.00           C  
ATOM   1659  CE1 TYR B 102     212.987 225.561 193.959  1.00  0.00           C  
ATOM   1660  CE2 TYR B 102     214.964 225.113 192.711  1.00  0.00           C  
ATOM   1661  CZ  TYR B 102     214.327 225.265 193.913  1.00  0.00           C  
ATOM   1662  OH  TYR B 102     215.022 225.120 195.078  1.00  0.00           O  
ATOM   1663  H   TYR B 102     210.589 227.847 191.196  1.00  0.00           H  
ATOM   1664  HA  TYR B 102     213.125 227.554 189.665  1.00  0.00           H  
ATOM   1665 1HB  TYR B 102     211.115 225.403 190.454  1.00  0.00           H  
ATOM   1666 2HB  TYR B 102     212.579 225.144 189.515  1.00  0.00           H  
ATOM   1667  HD1 TYR B 102     211.222 225.947 192.829  1.00  0.00           H  
ATOM   1668  HD2 TYR B 102     214.767 225.147 190.578  1.00  0.00           H  
ATOM   1669  HE1 TYR B 102     212.482 225.677 194.917  1.00  0.00           H  
ATOM   1670  HE2 TYR B 102     216.027 224.873 192.683  1.00  0.00           H  
ATOM   1671  HH  TYR B 102     215.939 224.914 194.879  1.00  0.00           H  
ATOM   1672  N   GLY B 103     211.934 227.757 187.504  1.00  0.00           N  
ATOM   1673  CA  GLY B 103     211.256 227.921 186.222  1.00  0.00           C  
ATOM   1674  C   GLY B 103     210.604 229.289 186.082  1.00  0.00           C  
ATOM   1675  O   GLY B 103     210.048 229.615 185.032  1.00  0.00           O  
ATOM   1676  H   GLY B 103     212.925 227.943 187.564  1.00  0.00           H  
ATOM   1677 1HA  GLY B 103     211.972 227.783 185.411  1.00  0.00           H  
ATOM   1678 2HA  GLY B 103     210.494 227.150 186.112  1.00  0.00           H  
ATOM   1679  N   VAL B 104     210.654 230.078 187.145  1.00  0.00           N  
ATOM   1680  CA  VAL B 104     210.042 231.392 187.165  1.00  0.00           C  
ATOM   1681  C   VAL B 104     210.725 232.264 188.197  1.00  0.00           C  
ATOM   1682  O   VAL B 104     211.153 231.767 189.231  1.00  0.00           O  
ATOM   1683  CB  VAL B 104     208.537 231.238 187.468  1.00  0.00           C  
ATOM   1684  CG1 VAL B 104     208.329 230.669 188.868  1.00  0.00           C  
ATOM   1685  CG2 VAL B 104     207.822 232.567 187.327  1.00  0.00           C  
ATOM   1686  H   VAL B 104     211.137 229.748 187.968  1.00  0.00           H  
ATOM   1687  HA  VAL B 104     210.169 231.848 186.182  1.00  0.00           H  
ATOM   1688  HB  VAL B 104     208.106 230.525 186.766  1.00  0.00           H  
ATOM   1689 1HG1 VAL B 104     207.262 230.567 189.064  1.00  0.00           H  
ATOM   1690 2HG1 VAL B 104     208.805 229.691 188.938  1.00  0.00           H  
ATOM   1691 3HG1 VAL B 104     208.770 231.342 189.603  1.00  0.00           H  
ATOM   1692 1HG2 VAL B 104     206.763 232.435 187.544  1.00  0.00           H  
ATOM   1693 2HG2 VAL B 104     208.250 233.286 188.026  1.00  0.00           H  
ATOM   1694 3HG2 VAL B 104     207.940 232.937 186.308  1.00  0.00           H  
ATOM   1695  N   SER B 105     210.819 233.561 187.950  1.00  0.00           N  
ATOM   1696  CA  SER B 105     211.347 234.439 188.976  1.00  0.00           C  
ATOM   1697  C   SER B 105     210.165 234.926 189.805  1.00  0.00           C  
ATOM   1698  O   SER B 105     209.102 235.188 189.249  1.00  0.00           O  
ATOM   1699  CB  SER B 105     212.082 235.601 188.341  1.00  0.00           C  
ATOM   1700  OG  SER B 105     211.209 236.389 187.595  1.00  0.00           O  
ATOM   1701  H   SER B 105     210.533 233.955 187.065  1.00  0.00           H  
ATOM   1702  HA  SER B 105     212.049 233.872 189.589  1.00  0.00           H  
ATOM   1703 1HB  SER B 105     212.550 236.204 189.119  1.00  0.00           H  
ATOM   1704 2HB  SER B 105     212.876 235.222 187.699  1.00  0.00           H  
ATOM   1705  HG  SER B 105     210.345 235.980 187.680  1.00  0.00           H  
ATOM   1706  N   PRO B 106     210.319 235.113 191.117  1.00  0.00           N  
ATOM   1707  CA  PRO B 106     209.265 235.516 192.021  1.00  0.00           C  
ATOM   1708  C   PRO B 106     208.704 236.886 191.693  1.00  0.00           C  
ATOM   1709  O   PRO B 106     207.541 237.172 191.965  1.00  0.00           O  
ATOM   1710  CB  PRO B 106     209.972 235.511 193.372  1.00  0.00           C  
ATOM   1711  CG  PRO B 106     211.441 235.652 193.054  1.00  0.00           C  
ATOM   1712  CD  PRO B 106     211.627 234.944 191.743  1.00  0.00           C  
ATOM   1713  HA  PRO B 106     208.458 234.770 191.991  1.00  0.00           H  
ATOM   1714 1HB  PRO B 106     209.599 236.337 193.995  1.00  0.00           H  
ATOM   1715 2HB  PRO B 106     209.750 234.578 193.910  1.00  0.00           H  
ATOM   1716 1HG  PRO B 106     211.717 236.715 192.997  1.00  0.00           H  
ATOM   1717 2HG  PRO B 106     212.048 235.209 193.857  1.00  0.00           H  
ATOM   1718 1HD  PRO B 106     212.428 235.436 191.171  1.00  0.00           H  
ATOM   1719 2HD  PRO B 106     211.874 233.888 191.928  1.00  0.00           H  
ATOM   1720  N   THR B 107     209.500 237.711 191.035  1.00  0.00           N  
ATOM   1721  CA  THR B 107     209.099 239.070 190.741  1.00  0.00           C  
ATOM   1722  C   THR B 107     208.211 239.176 189.521  1.00  0.00           C  
ATOM   1723  O   THR B 107     207.689 240.249 189.230  1.00  0.00           O  
ATOM   1724  CB  THR B 107     210.333 239.965 190.574  1.00  0.00           C  
ATOM   1725  OG1 THR B 107     211.157 239.456 189.517  1.00  0.00           O  
ATOM   1726  CG2 THR B 107     211.126 239.978 191.871  1.00  0.00           C  
ATOM   1727  H   THR B 107     210.408 237.389 190.730  1.00  0.00           H  
ATOM   1728  HA  THR B 107     208.506 239.444 191.576  1.00  0.00           H  
ATOM   1729  HB  THR B 107     210.017 240.978 190.326  1.00  0.00           H  
ATOM   1730  HG1 THR B 107     210.753 238.667 189.148  1.00  0.00           H  
ATOM   1731 1HG2 THR B 107     212.004 240.614 191.755  1.00  0.00           H  
ATOM   1732 2HG2 THR B 107     210.501 240.365 192.676  1.00  0.00           H  
ATOM   1733 3HG2 THR B 107     211.443 238.965 192.114  1.00  0.00           H  
ATOM   1734  N   LYS B 108     208.042 238.075 188.799  1.00  0.00           N  
ATOM   1735  CA  LYS B 108     207.180 238.075 187.628  1.00  0.00           C  
ATOM   1736  C   LYS B 108     205.925 237.250 187.845  1.00  0.00           C  
ATOM   1737  O   LYS B 108     205.127 237.081 186.931  1.00  0.00           O  
ATOM   1738  CB  LYS B 108     207.926 237.597 186.388  1.00  0.00           C  
ATOM   1739  CG  LYS B 108     209.011 238.549 185.934  1.00  0.00           C  
ATOM   1740  CD  LYS B 108     209.600 238.135 184.616  1.00  0.00           C  
ATOM   1741  CE  LYS B 108     210.601 239.160 184.120  1.00  0.00           C  
ATOM   1742  NZ  LYS B 108     211.182 238.784 182.797  1.00  0.00           N  
ATOM   1743  H   LYS B 108     208.516 237.223 189.061  1.00  0.00           H  
ATOM   1744  HA  LYS B 108     206.840 239.096 187.449  1.00  0.00           H  
ATOM   1745 1HB  LYS B 108     208.382 236.627 186.589  1.00  0.00           H  
ATOM   1746 2HB  LYS B 108     207.221 237.464 185.568  1.00  0.00           H  
ATOM   1747 1HG  LYS B 108     208.596 239.553 185.833  1.00  0.00           H  
ATOM   1748 2HG  LYS B 108     209.805 238.577 186.679  1.00  0.00           H  
ATOM   1749 1HD  LYS B 108     210.100 237.172 184.727  1.00  0.00           H  
ATOM   1750 2HD  LYS B 108     208.804 238.029 183.879  1.00  0.00           H  
ATOM   1751 1HE  LYS B 108     210.113 240.129 184.025  1.00  0.00           H  
ATOM   1752 2HE  LYS B 108     211.412 239.256 184.842  1.00  0.00           H  
ATOM   1753 1HZ  LYS B 108     211.842 239.491 182.505  1.00  0.00           H  
ATOM   1754 2HZ  LYS B 108     211.656 237.895 182.877  1.00  0.00           H  
ATOM   1755 3HZ  LYS B 108     210.443 238.711 182.113  1.00  0.00           H  
ATOM   1756  N   LEU B 109     205.715 236.754 189.056  1.00  0.00           N  
ATOM   1757  CA  LEU B 109     204.557 235.903 189.291  1.00  0.00           C  
ATOM   1758  C   LEU B 109     203.259 236.660 189.100  1.00  0.00           C  
ATOM   1759  O   LEU B 109     202.262 236.096 188.660  1.00  0.00           O  
ATOM   1760  CB  LEU B 109     204.605 235.312 190.697  1.00  0.00           C  
ATOM   1761  CG  LEU B 109     205.693 234.293 190.962  1.00  0.00           C  
ATOM   1762  CD1 LEU B 109     205.730 233.982 192.445  1.00  0.00           C  
ATOM   1763  CD2 LEU B 109     205.418 233.040 190.186  1.00  0.00           C  
ATOM   1764  H   LEU B 109     206.342 236.954 189.822  1.00  0.00           H  
ATOM   1765  HA  LEU B 109     204.576 235.087 188.569  1.00  0.00           H  
ATOM   1766 1HB  LEU B 109     204.740 236.124 191.410  1.00  0.00           H  
ATOM   1767 2HB  LEU B 109     203.650 234.829 190.904  1.00  0.00           H  
ATOM   1768  HG  LEU B 109     206.657 234.701 190.656  1.00  0.00           H  
ATOM   1769 1HD1 LEU B 109     206.512 233.249 192.644  1.00  0.00           H  
ATOM   1770 2HD1 LEU B 109     205.940 234.895 193.003  1.00  0.00           H  
ATOM   1771 3HD1 LEU B 109     204.767 233.579 192.756  1.00  0.00           H  
ATOM   1772 1HD2 LEU B 109     206.205 232.311 190.381  1.00  0.00           H  
ATOM   1773 2HD2 LEU B 109     204.457 232.626 190.492  1.00  0.00           H  
ATOM   1774 3HD2 LEU B 109     205.392 233.270 189.121  1.00  0.00           H  
ATOM   1775  N   ASN B 110     203.277 237.947 189.393  1.00  0.00           N  
ATOM   1776  CA  ASN B 110     202.095 238.784 189.305  1.00  0.00           C  
ATOM   1777  C   ASN B 110     201.621 238.976 187.874  1.00  0.00           C  
ATOM   1778  O   ASN B 110     200.501 239.423 187.647  1.00  0.00           O  
ATOM   1779  CB  ASN B 110     202.395 240.139 189.901  1.00  0.00           C  
ATOM   1780  CG  ASN B 110     202.553 240.106 191.362  1.00  0.00           C  
ATOM   1781  OD1 ASN B 110     201.808 239.444 192.089  1.00  0.00           O  
ATOM   1782  ND2 ASN B 110     203.548 240.807 191.826  1.00  0.00           N  
ATOM   1783  H   ASN B 110     204.151 238.359 189.689  1.00  0.00           H  
ATOM   1784  HA  ASN B 110     201.293 238.312 189.874  1.00  0.00           H  
ATOM   1785 1HB  ASN B 110     203.312 240.535 189.462  1.00  0.00           H  
ATOM   1786 2HB  ASN B 110     201.589 240.831 189.655  1.00  0.00           H  
ATOM   1787 1HD2 ASN B 110     203.723 240.837 192.811  1.00  0.00           H  
ATOM   1788 2HD2 ASN B 110     204.137 241.316 191.198  1.00  0.00           H  
ATOM   1789  N   ASP B 111     202.479 238.689 186.907  1.00  0.00           N  
ATOM   1790  CA  ASP B 111     202.135 238.908 185.517  1.00  0.00           C  
ATOM   1791  C   ASP B 111     201.755 237.618 184.790  1.00  0.00           C  
ATOM   1792  O   ASP B 111     201.536 237.628 183.578  1.00  0.00           O  
ATOM   1793  CB  ASP B 111     203.315 239.562 184.805  1.00  0.00           C  
ATOM   1794  CG  ASP B 111     203.656 240.961 185.341  1.00  0.00           C  
ATOM   1795  OD1 ASP B 111     202.762 241.696 185.687  1.00  0.00           O  
ATOM   1796  OD2 ASP B 111     204.820 241.276 185.392  1.00  0.00           O  
ATOM   1797  H   ASP B 111     203.388 238.312 187.135  1.00  0.00           H  
ATOM   1798  HA  ASP B 111     201.274 239.576 185.475  1.00  0.00           H  
ATOM   1799 1HB  ASP B 111     204.198 238.931 184.908  1.00  0.00           H  
ATOM   1800 2HB  ASP B 111     203.096 239.647 183.740  1.00  0.00           H  
ATOM   1801  N   LEU B 112     201.698 236.502 185.512  1.00  0.00           N  
ATOM   1802  CA  LEU B 112     201.427 235.216 184.878  1.00  0.00           C  
ATOM   1803  C   LEU B 112     200.108 234.592 185.316  1.00  0.00           C  
ATOM   1804  O   LEU B 112     199.715 234.726 186.475  1.00  0.00           O  
ATOM   1805  CB  LEU B 112     202.545 234.236 185.230  1.00  0.00           C  
ATOM   1806  CG  LEU B 112     203.959 234.643 184.853  1.00  0.00           C  
ATOM   1807  CD1 LEU B 112     204.923 233.624 185.418  1.00  0.00           C  
ATOM   1808  CD2 LEU B 112     204.092 234.729 183.355  1.00  0.00           C  
ATOM   1809  H   LEU B 112     201.843 236.537 186.511  1.00  0.00           H  
ATOM   1810  HA  LEU B 112     201.403 235.361 183.799  1.00  0.00           H  
ATOM   1811 1HB  LEU B 112     202.536 234.071 186.306  1.00  0.00           H  
ATOM   1812 2HB  LEU B 112     202.343 233.286 184.736  1.00  0.00           H  
ATOM   1813  HG  LEU B 112     204.186 235.617 185.288  1.00  0.00           H  
ATOM   1814 1HD1 LEU B 112     205.943 233.904 185.155  1.00  0.00           H  
ATOM   1815 2HD1 LEU B 112     204.825 233.593 186.503  1.00  0.00           H  
ATOM   1816 3HD1 LEU B 112     204.698 232.642 185.004  1.00  0.00           H  
ATOM   1817 1HD2 LEU B 112     205.110 235.023 183.096  1.00  0.00           H  
ATOM   1818 2HD2 LEU B 112     203.871 233.757 182.914  1.00  0.00           H  
ATOM   1819 3HD2 LEU B 112     203.392 235.470 182.969  1.00  0.00           H  
ATOM   1820  N   CYS B 113     199.465 233.842 184.400  1.00  0.00           N  
ATOM   1821  CA  CYS B 113     198.299 233.022 184.710  1.00  0.00           C  
ATOM   1822  C   CYS B 113     198.670 231.544 184.646  1.00  0.00           C  
ATOM   1823  O   CYS B 113     199.511 231.135 183.841  1.00  0.00           O  
ATOM   1824  CB  CYS B 113     197.135 233.302 183.749  1.00  0.00           C  
ATOM   1825  SG  CYS B 113     196.423 234.961 183.880  1.00  0.00           S  
ATOM   1826  H   CYS B 113     199.819 233.857 183.454  1.00  0.00           H  
ATOM   1827  HA  CYS B 113     197.967 233.261 185.721  1.00  0.00           H  
ATOM   1828 1HB  CYS B 113     197.472 233.167 182.721  1.00  0.00           H  
ATOM   1829 2HB  CYS B 113     196.335 232.584 183.928  1.00  0.00           H  
ATOM   1830  N   PHE B 114     198.033 230.754 185.496  1.00  0.00           N  
ATOM   1831  CA  PHE B 114     198.287 229.330 185.606  1.00  0.00           C  
ATOM   1832  C   PHE B 114     196.990 228.553 185.502  1.00  0.00           C  
ATOM   1833  O   PHE B 114     195.914 229.076 185.802  1.00  0.00           O  
ATOM   1834  CB  PHE B 114     198.945 229.036 186.938  1.00  0.00           C  
ATOM   1835  CG  PHE B 114     200.147 229.863 187.169  1.00  0.00           C  
ATOM   1836  CD1 PHE B 114     201.353 229.513 186.636  1.00  0.00           C  
ATOM   1837  CD2 PHE B 114     200.063 231.013 187.932  1.00  0.00           C  
ATOM   1838  CE1 PHE B 114     202.469 230.286 186.857  1.00  0.00           C  
ATOM   1839  CE2 PHE B 114     201.171 231.790 188.156  1.00  0.00           C  
ATOM   1840  CZ  PHE B 114     202.377 231.423 187.620  1.00  0.00           C  
ATOM   1841  H   PHE B 114     197.337 231.177 186.093  1.00  0.00           H  
ATOM   1842  HA  PHE B 114     198.962 229.036 184.801  1.00  0.00           H  
ATOM   1843 1HB  PHE B 114     198.233 229.216 187.743  1.00  0.00           H  
ATOM   1844 2HB  PHE B 114     199.227 227.985 186.980  1.00  0.00           H  
ATOM   1845  HD1 PHE B 114     201.425 228.610 186.029  1.00  0.00           H  
ATOM   1846  HD2 PHE B 114     199.101 231.301 188.357  1.00  0.00           H  
ATOM   1847  HE1 PHE B 114     203.427 229.996 186.426  1.00  0.00           H  
ATOM   1848  HE2 PHE B 114     201.096 232.696 188.758  1.00  0.00           H  
ATOM   1849  HZ  PHE B 114     203.262 232.032 187.801  1.00  0.00           H  
ATOM   1850  N   THR B 115     197.080 227.303 185.083  1.00  0.00           N  
ATOM   1851  CA  THR B 115     195.897 226.469 184.986  1.00  0.00           C  
ATOM   1852  C   THR B 115     195.346 226.177 186.363  1.00  0.00           C  
ATOM   1853  O   THR B 115     194.203 226.535 186.667  1.00  0.00           O  
ATOM   1854  CB  THR B 115     196.228 225.197 184.212  1.00  0.00           C  
ATOM   1855  OG1 THR B 115     196.623 225.584 182.901  1.00  0.00           O  
ATOM   1856  CG2 THR B 115     195.025 224.291 184.138  1.00  0.00           C  
ATOM   1857  H   THR B 115     197.977 226.917 184.826  1.00  0.00           H  
ATOM   1858  HA  THR B 115     195.127 227.022 184.448  1.00  0.00           H  
ATOM   1859  HB  THR B 115     197.042 224.670 184.710  1.00  0.00           H  
ATOM   1860  HG1 THR B 115     196.585 226.541 182.825  1.00  0.00           H  
ATOM   1861 1HG2 THR B 115     195.282 223.390 183.582  1.00  0.00           H  
ATOM   1862 2HG2 THR B 115     194.712 224.020 185.146  1.00  0.00           H  
ATOM   1863 3HG2 THR B 115     194.211 224.809 183.632  1.00  0.00           H  
ATOM   1864  N   ASN B 116     196.198 225.612 187.206  1.00  0.00           N  
ATOM   1865  CA  ASN B 116     195.912 225.343 188.605  1.00  0.00           C  
ATOM   1866  C   ASN B 116     197.164 225.584 189.412  1.00  0.00           C  
ATOM   1867  O   ASN B 116     198.278 225.394 188.918  1.00  0.00           O  
ATOM   1868  CB  ASN B 116     195.464 223.914 188.846  1.00  0.00           C  
ATOM   1869  CG  ASN B 116     194.117 223.563 188.305  1.00  0.00           C  
ATOM   1870  OD1 ASN B 116     193.080 224.031 188.804  1.00  0.00           O  
ATOM   1871  ND2 ASN B 116     194.107 222.718 187.305  1.00  0.00           N  
ATOM   1872  H   ASN B 116     197.101 225.359 186.831  1.00  0.00           H  
ATOM   1873  HA  ASN B 116     195.103 226.001 188.926  1.00  0.00           H  
ATOM   1874 1HB  ASN B 116     196.183 223.227 188.398  1.00  0.00           H  
ATOM   1875 2HB  ASN B 116     195.445 223.715 189.917  1.00  0.00           H  
ATOM   1876 1HD2 ASN B 116     193.238 222.439 186.894  1.00  0.00           H  
ATOM   1877 2HD2 ASN B 116     194.967 222.352 186.952  1.00  0.00           H  
ATOM   1878  N   VAL B 117     196.992 225.954 190.661  1.00  0.00           N  
ATOM   1879  CA  VAL B 117     198.121 226.041 191.557  1.00  0.00           C  
ATOM   1880  C   VAL B 117     197.885 225.124 192.735  1.00  0.00           C  
ATOM   1881  O   VAL B 117     196.822 225.148 193.347  1.00  0.00           O  
ATOM   1882  CB  VAL B 117     198.353 227.493 192.009  1.00  0.00           C  
ATOM   1883  CG1 VAL B 117     199.504 227.553 193.027  1.00  0.00           C  
ATOM   1884  CG2 VAL B 117     198.655 228.350 190.775  1.00  0.00           C  
ATOM   1885  H   VAL B 117     196.071 226.181 191.007  1.00  0.00           H  
ATOM   1886  HA  VAL B 117     199.011 225.699 191.027  1.00  0.00           H  
ATOM   1887  HB  VAL B 117     197.454 227.857 192.507  1.00  0.00           H  
ATOM   1888 1HG1 VAL B 117     199.659 228.586 193.340  1.00  0.00           H  
ATOM   1889 2HG1 VAL B 117     199.254 226.945 193.896  1.00  0.00           H  
ATOM   1890 3HG1 VAL B 117     200.416 227.173 192.567  1.00  0.00           H  
ATOM   1891 1HG2 VAL B 117     198.821 229.383 191.081  1.00  0.00           H  
ATOM   1892 2HG2 VAL B 117     199.548 227.971 190.278  1.00  0.00           H  
ATOM   1893 3HG2 VAL B 117     197.811 228.307 190.087  1.00  0.00           H  
ATOM   1894  N   TYR B 118     198.848 224.277 193.029  1.00  0.00           N  
ATOM   1895  CA  TYR B 118     198.678 223.372 194.150  1.00  0.00           C  
ATOM   1896  C   TYR B 118     199.653 223.691 195.249  1.00  0.00           C  
ATOM   1897  O   TYR B 118     200.859 223.745 195.027  1.00  0.00           O  
ATOM   1898  CB  TYR B 118     198.812 221.930 193.705  1.00  0.00           C  
ATOM   1899  CG  TYR B 118     197.693 221.493 192.828  1.00  0.00           C  
ATOM   1900  CD1 TYR B 118     197.822 221.533 191.463  1.00  0.00           C  
ATOM   1901  CD2 TYR B 118     196.520 221.061 193.395  1.00  0.00           C  
ATOM   1902  CE1 TYR B 118     196.776 221.132 190.668  1.00  0.00           C  
ATOM   1903  CE2 TYR B 118     195.483 220.660 192.606  1.00  0.00           C  
ATOM   1904  CZ  TYR B 118     195.604 220.694 191.252  1.00  0.00           C  
ATOM   1905  OH  TYR B 118     194.553 220.295 190.468  1.00  0.00           O  
ATOM   1906  H   TYR B 118     199.704 224.241 192.493  1.00  0.00           H  
ATOM   1907  HA  TYR B 118     197.679 223.515 194.561  1.00  0.00           H  
ATOM   1908 1HB  TYR B 118     199.752 221.801 193.165  1.00  0.00           H  
ATOM   1909 2HB  TYR B 118     198.846 221.281 194.580  1.00  0.00           H  
ATOM   1910  HD1 TYR B 118     198.752 221.882 191.013  1.00  0.00           H  
ATOM   1911  HD2 TYR B 118     196.415 221.039 194.480  1.00  0.00           H  
ATOM   1912  HE1 TYR B 118     196.874 221.162 189.583  1.00  0.00           H  
ATOM   1913  HE2 TYR B 118     194.555 220.312 193.060  1.00  0.00           H  
ATOM   1914  HH  TYR B 118     193.821 220.026 191.028  1.00  0.00           H  
ATOM   1915  N   ALA B 119     199.132 223.923 196.436  1.00  0.00           N  
ATOM   1916  CA  ALA B 119     199.970 224.273 197.561  1.00  0.00           C  
ATOM   1917  C   ALA B 119     200.143 223.100 198.502  1.00  0.00           C  
ATOM   1918  O   ALA B 119     199.201 222.712 199.192  1.00  0.00           O  
ATOM   1919  CB  ALA B 119     199.376 225.446 198.300  1.00  0.00           C  
ATOM   1920  H   ALA B 119     198.133 223.857 196.568  1.00  0.00           H  
ATOM   1921  HA  ALA B 119     200.952 224.553 197.178  1.00  0.00           H  
ATOM   1922 1HB  ALA B 119     200.013 225.704 199.146  1.00  0.00           H  
ATOM   1923 2HB  ALA B 119     199.303 226.301 197.627  1.00  0.00           H  
ATOM   1924 3HB  ALA B 119     198.383 225.183 198.661  1.00  0.00           H  
ATOM   1925  N   ASP B 120     201.342 222.535 198.533  1.00  0.00           N  
ATOM   1926  CA  ASP B 120     201.632 221.388 199.381  1.00  0.00           C  
ATOM   1927  C   ASP B 120     202.250 221.848 200.688  1.00  0.00           C  
ATOM   1928  O   ASP B 120     203.358 222.383 200.695  1.00  0.00           O  
ATOM   1929  CB  ASP B 120     202.582 220.427 198.676  1.00  0.00           C  
ATOM   1930  CG  ASP B 120     201.957 219.743 197.472  1.00  0.00           C  
ATOM   1931  OD1 ASP B 120     200.756 219.616 197.432  1.00  0.00           O  
ATOM   1932  OD2 ASP B 120     202.693 219.329 196.600  1.00  0.00           O  
ATOM   1933  H   ASP B 120     202.075 222.914 197.950  1.00  0.00           H  
ATOM   1934  HA  ASP B 120     200.698 220.865 199.587  1.00  0.00           H  
ATOM   1935 1HB  ASP B 120     203.468 220.969 198.345  1.00  0.00           H  
ATOM   1936 2HB  ASP B 120     202.911 219.660 199.378  1.00  0.00           H  
ATOM   1937  N   SER B 121     201.545 221.672 201.798  1.00  0.00           N  
ATOM   1938  CA  SER B 121     202.063 222.168 203.065  1.00  0.00           C  
ATOM   1939  C   SER B 121     202.451 221.058 204.033  1.00  0.00           C  
ATOM   1940  O   SER B 121     201.765 220.038 204.162  1.00  0.00           O  
ATOM   1941  CB  SER B 121     201.050 223.083 203.712  1.00  0.00           C  
ATOM   1942  OG  SER B 121     199.861 222.410 203.998  1.00  0.00           O  
ATOM   1943  H   SER B 121     200.653 221.199 201.783  1.00  0.00           H  
ATOM   1944  HA  SER B 121     202.975 222.733 202.869  1.00  0.00           H  
ATOM   1945 1HB  SER B 121     201.465 223.492 204.633  1.00  0.00           H  
ATOM   1946 2HB  SER B 121     200.841 223.921 203.048  1.00  0.00           H  
ATOM   1947  HG  SER B 121     199.991 221.506 203.702  1.00  0.00           H  
ATOM   1948  N   PHE B 122     203.572 221.272 204.717  1.00  0.00           N  
ATOM   1949  CA  PHE B 122     204.087 220.325 205.698  1.00  0.00           C  
ATOM   1950  C   PHE B 122     205.154 220.906 206.626  1.00  0.00           C  
ATOM   1951  O   PHE B 122     205.706 221.971 206.368  1.00  0.00           O  
ATOM   1952  CB  PHE B 122     204.639 219.107 204.988  1.00  0.00           C  
ATOM   1953  CG  PHE B 122     205.604 219.426 203.914  1.00  0.00           C  
ATOM   1954  CD1 PHE B 122     206.926 219.571 204.188  1.00  0.00           C  
ATOM   1955  CD2 PHE B 122     205.180 219.573 202.614  1.00  0.00           C  
ATOM   1956  CE1 PHE B 122     207.822 219.857 203.199  1.00  0.00           C  
ATOM   1957  CE2 PHE B 122     206.066 219.863 201.622  1.00  0.00           C  
ATOM   1958  CZ  PHE B 122     207.389 220.005 201.915  1.00  0.00           C  
ATOM   1959  H   PHE B 122     204.081 222.127 204.544  1.00  0.00           H  
ATOM   1960  HA  PHE B 122     203.266 220.018 206.347  1.00  0.00           H  
ATOM   1961 1HB  PHE B 122     205.136 218.460 205.709  1.00  0.00           H  
ATOM   1962 2HB  PHE B 122     203.820 218.539 204.550  1.00  0.00           H  
ATOM   1963  HD1 PHE B 122     207.273 219.456 205.215  1.00  0.00           H  
ATOM   1964  HD2 PHE B 122     204.121 219.459 202.382  1.00  0.00           H  
ATOM   1965  HE1 PHE B 122     208.880 219.966 203.438  1.00  0.00           H  
ATOM   1966  HE2 PHE B 122     205.720 219.983 200.595  1.00  0.00           H  
ATOM   1967  HZ  PHE B 122     208.099 220.238 201.123  1.00  0.00           H  
ATOM   1968  N   VAL B 123     205.469 220.185 207.701  1.00  0.00           N  
ATOM   1969  CA  VAL B 123     206.559 220.595 208.595  1.00  0.00           C  
ATOM   1970  C   VAL B 123     207.740 219.630 208.616  1.00  0.00           C  
ATOM   1971  O   VAL B 123     207.577 218.423 208.784  1.00  0.00           O  
ATOM   1972  CB  VAL B 123     206.043 220.783 210.029  1.00  0.00           C  
ATOM   1973  CG1 VAL B 123     207.180 221.143 210.990  1.00  0.00           C  
ATOM   1974  CG2 VAL B 123     205.040 221.863 210.025  1.00  0.00           C  
ATOM   1975  H   VAL B 123     204.953 219.342 207.909  1.00  0.00           H  
ATOM   1976  HA  VAL B 123     206.957 221.547 208.242  1.00  0.00           H  
ATOM   1977  HB  VAL B 123     205.592 219.851 210.368  1.00  0.00           H  
ATOM   1978 1HG1 VAL B 123     206.780 221.269 211.996  1.00  0.00           H  
ATOM   1979 2HG1 VAL B 123     207.921 220.344 210.992  1.00  0.00           H  
ATOM   1980 3HG1 VAL B 123     207.648 222.073 210.668  1.00  0.00           H  
ATOM   1981 1HG2 VAL B 123     204.661 222.011 211.036  1.00  0.00           H  
ATOM   1982 2HG2 VAL B 123     205.500 222.786 209.671  1.00  0.00           H  
ATOM   1983 3HG2 VAL B 123     204.216 221.592 209.365  1.00  0.00           H  
ATOM   1984  N   ILE B 124     208.927 220.200 208.437  1.00  0.00           N  
ATOM   1985  CA  ILE B 124     210.216 219.504 208.467  1.00  0.00           C  
ATOM   1986  C   ILE B 124     211.191 220.252 209.359  1.00  0.00           C  
ATOM   1987  O   ILE B 124     210.846 221.300 209.896  1.00  0.00           O  
ATOM   1988  CB  ILE B 124     210.793 219.321 207.064  1.00  0.00           C  
ATOM   1989  CG1 ILE B 124     210.959 220.679 206.401  1.00  0.00           C  
ATOM   1990  CG2 ILE B 124     209.932 218.390 206.277  1.00  0.00           C  
ATOM   1991  CD1 ILE B 124     211.692 220.636 205.096  1.00  0.00           C  
ATOM   1992  H   ILE B 124     208.909 221.196 208.268  1.00  0.00           H  
ATOM   1993  HA  ILE B 124     210.066 218.516 208.901  1.00  0.00           H  
ATOM   1994  HB  ILE B 124     211.798 218.906 207.135  1.00  0.00           H  
ATOM   1995 1HG1 ILE B 124     209.979 221.120 206.225  1.00  0.00           H  
ATOM   1996 2HG1 ILE B 124     211.501 221.347 207.071  1.00  0.00           H  
ATOM   1997 1HG2 ILE B 124     210.350 218.265 205.278  1.00  0.00           H  
ATOM   1998 2HG2 ILE B 124     209.891 217.423 206.776  1.00  0.00           H  
ATOM   1999 3HG2 ILE B 124     208.926 218.802 206.201  1.00  0.00           H  
ATOM   2000 1HD1 ILE B 124     211.769 221.644 204.688  1.00  0.00           H  
ATOM   2001 2HD1 ILE B 124     212.692 220.231 205.253  1.00  0.00           H  
ATOM   2002 3HD1 ILE B 124     211.150 220.003 204.395  1.00  0.00           H  
ATOM   2003  N   ARG B 125     212.397 219.725 209.562  1.00  0.00           N  
ATOM   2004  CA  ARG B 125     213.348 220.466 210.390  1.00  0.00           C  
ATOM   2005  C   ARG B 125     214.194 221.382 209.505  1.00  0.00           C  
ATOM   2006  O   ARG B 125     214.278 221.183 208.297  1.00  0.00           O  
ATOM   2007  CB  ARG B 125     214.250 219.541 211.189  1.00  0.00           C  
ATOM   2008  CG  ARG B 125     215.227 218.823 210.370  1.00  0.00           C  
ATOM   2009  CD  ARG B 125     216.104 217.918 211.113  1.00  0.00           C  
ATOM   2010  NE  ARG B 125     217.135 217.472 210.218  1.00  0.00           N  
ATOM   2011  CZ  ARG B 125     218.130 216.624 210.473  1.00  0.00           C  
ATOM   2012  NH1 ARG B 125     218.279 216.049 211.623  1.00  0.00           N  
ATOM   2013  NH2 ARG B 125     218.999 216.358 209.526  1.00  0.00           N  
ATOM   2014  H   ARG B 125     212.676 218.838 209.167  1.00  0.00           H  
ATOM   2015  HA  ARG B 125     212.788 221.079 211.096  1.00  0.00           H  
ATOM   2016 1HB  ARG B 125     214.791 220.118 211.938  1.00  0.00           H  
ATOM   2017 2HB  ARG B 125     213.642 218.807 211.718  1.00  0.00           H  
ATOM   2018 1HG  ARG B 125     214.706 218.217 209.629  1.00  0.00           H  
ATOM   2019 2HG  ARG B 125     215.874 219.540 209.862  1.00  0.00           H  
ATOM   2020 1HD  ARG B 125     216.541 218.448 211.959  1.00  0.00           H  
ATOM   2021 2HD  ARG B 125     215.527 217.069 211.477  1.00  0.00           H  
ATOM   2022  HE  ARG B 125     217.125 217.832 209.273  1.00  0.00           H  
ATOM   2023 1HH1 ARG B 125     217.626 216.237 212.370  1.00  0.00           H  
ATOM   2024 2HH1 ARG B 125     219.048 215.412 211.773  1.00  0.00           H  
ATOM   2025 1HH2 ARG B 125     218.908 216.795 208.619  1.00  0.00           H  
ATOM   2026 2HH2 ARG B 125     219.759 215.718 209.703  1.00  0.00           H  
ATOM   2027  N   GLY B 126     214.838 222.367 210.108  1.00  0.00           N  
ATOM   2028  CA  GLY B 126     215.676 223.332 209.392  1.00  0.00           C  
ATOM   2029  C   GLY B 126     216.679 222.730 208.412  1.00  0.00           C  
ATOM   2030  O   GLY B 126     216.728 223.130 207.249  1.00  0.00           O  
ATOM   2031  H   GLY B 126     214.740 222.449 211.110  1.00  0.00           H  
ATOM   2032 1HA  GLY B 126     215.042 224.019 208.830  1.00  0.00           H  
ATOM   2033 2HA  GLY B 126     216.238 223.928 210.110  1.00  0.00           H  
ATOM   2034  N   ASP B 127     217.462 221.756 208.848  1.00  0.00           N  
ATOM   2035  CA  ASP B 127     218.477 221.156 207.982  1.00  0.00           C  
ATOM   2036  C   ASP B 127     217.912 220.395 206.778  1.00  0.00           C  
ATOM   2037  O   ASP B 127     218.661 220.003 205.884  1.00  0.00           O  
ATOM   2038  CB  ASP B 127     219.392 220.220 208.772  1.00  0.00           C  
ATOM   2039  CG  ASP B 127     220.401 220.936 209.660  1.00  0.00           C  
ATOM   2040  OD1 ASP B 127     221.036 220.268 210.438  1.00  0.00           O  
ATOM   2041  OD2 ASP B 127     220.543 222.135 209.554  1.00  0.00           O  
ATOM   2042  H   ASP B 127     217.361 221.418 209.794  1.00  0.00           H  
ATOM   2043  HA  ASP B 127     219.087 221.955 207.559  1.00  0.00           H  
ATOM   2044 1HB  ASP B 127     218.788 219.570 209.405  1.00  0.00           H  
ATOM   2045 2HB  ASP B 127     219.945 219.583 208.081  1.00  0.00           H  
ATOM   2046  N   GLU B 128     216.612 220.130 206.775  1.00  0.00           N  
ATOM   2047  CA  GLU B 128     215.975 219.405 205.688  1.00  0.00           C  
ATOM   2048  C   GLU B 128     215.345 220.330 204.669  1.00  0.00           C  
ATOM   2049  O   GLU B 128     214.815 219.881 203.660  1.00  0.00           O  
ATOM   2050  CB  GLU B 128     214.909 218.459 206.224  1.00  0.00           C  
ATOM   2051  CG  GLU B 128     215.446 217.321 207.025  1.00  0.00           C  
ATOM   2052  CD  GLU B 128     214.378 216.490 207.655  1.00  0.00           C  
ATOM   2053  OE1 GLU B 128     213.386 217.037 208.107  1.00  0.00           O  
ATOM   2054  OE2 GLU B 128     214.549 215.297 207.692  1.00  0.00           O  
ATOM   2055  H   GLU B 128     216.050 220.443 207.554  1.00  0.00           H  
ATOM   2056  HA  GLU B 128     216.735 218.816 205.173  1.00  0.00           H  
ATOM   2057 1HB  GLU B 128     214.213 219.014 206.854  1.00  0.00           H  
ATOM   2058 2HB  GLU B 128     214.339 218.045 205.392  1.00  0.00           H  
ATOM   2059 1HG  GLU B 128     216.046 216.684 206.375  1.00  0.00           H  
ATOM   2060 2HG  GLU B 128     216.097 217.715 207.804  1.00  0.00           H  
ATOM   2061  N   VAL B 129     215.393 221.628 204.913  1.00  0.00           N  
ATOM   2062  CA  VAL B 129     214.752 222.564 204.005  1.00  0.00           C  
ATOM   2063  C   VAL B 129     215.386 222.492 202.631  1.00  0.00           C  
ATOM   2064  O   VAL B 129     214.704 222.639 201.619  1.00  0.00           O  
ATOM   2065  CB  VAL B 129     214.768 223.994 204.565  1.00  0.00           C  
ATOM   2066  CG1 VAL B 129     214.275 224.988 203.511  1.00  0.00           C  
ATOM   2067  CG2 VAL B 129     213.853 224.054 205.795  1.00  0.00           C  
ATOM   2068  H   VAL B 129     215.873 221.983 205.728  1.00  0.00           H  
ATOM   2069  HA  VAL B 129     213.712 222.263 203.874  1.00  0.00           H  
ATOM   2070  HB  VAL B 129     215.789 224.253 204.846  1.00  0.00           H  
ATOM   2071 1HG1 VAL B 129     214.293 225.997 203.925  1.00  0.00           H  
ATOM   2072 2HG1 VAL B 129     214.925 224.944 202.637  1.00  0.00           H  
ATOM   2073 3HG1 VAL B 129     213.256 224.735 203.220  1.00  0.00           H  
ATOM   2074 1HG2 VAL B 129     213.857 225.065 206.202  1.00  0.00           H  
ATOM   2075 2HG2 VAL B 129     212.838 223.782 205.507  1.00  0.00           H  
ATOM   2076 3HG2 VAL B 129     214.214 223.357 206.552  1.00  0.00           H  
ATOM   2077  N   ARG B 130     216.687 222.252 202.578  1.00  0.00           N  
ATOM   2078  CA  ARG B 130     217.391 222.171 201.308  1.00  0.00           C  
ATOM   2079  C   ARG B 130     216.971 220.958 200.476  1.00  0.00           C  
ATOM   2080  O   ARG B 130     217.317 220.874 199.300  1.00  0.00           O  
ATOM   2081  CB  ARG B 130     218.887 222.069 201.515  1.00  0.00           C  
ATOM   2082  CG  ARG B 130     219.327 220.737 202.057  1.00  0.00           C  
ATOM   2083  CD  ARG B 130     220.771 220.575 202.034  1.00  0.00           C  
ATOM   2084  NE  ARG B 130     221.127 219.248 202.457  1.00  0.00           N  
ATOM   2085  CZ  ARG B 130     221.105 218.162 201.656  1.00  0.00           C  
ATOM   2086  NH1 ARG B 130     221.444 216.989 202.137  1.00  0.00           N  
ATOM   2087  NH2 ARG B 130     220.741 218.280 200.387  1.00  0.00           N  
ATOM   2088  H   ARG B 130     217.204 222.122 203.436  1.00  0.00           H  
ATOM   2089  HA  ARG B 130     217.186 223.079 200.740  1.00  0.00           H  
ATOM   2090 1HB  ARG B 130     219.398 222.240 200.568  1.00  0.00           H  
ATOM   2091 2HB  ARG B 130     219.213 222.846 202.207  1.00  0.00           H  
ATOM   2092 1HG  ARG B 130     218.995 220.637 203.091  1.00  0.00           H  
ATOM   2093 2HG  ARG B 130     218.891 219.938 201.457  1.00  0.00           H  
ATOM   2094 1HD  ARG B 130     221.139 220.738 201.021  1.00  0.00           H  
ATOM   2095 2HD  ARG B 130     221.229 221.299 202.707  1.00  0.00           H  
ATOM   2096  HE  ARG B 130     221.413 219.122 203.419  1.00  0.00           H  
ATOM   2097 1HH1 ARG B 130     221.721 216.901 203.105  1.00  0.00           H  
ATOM   2098 2HH1 ARG B 130     221.429 216.175 201.540  1.00  0.00           H  
ATOM   2099 1HH2 ARG B 130     220.480 219.184 200.018  1.00  0.00           H  
ATOM   2100 2HH2 ARG B 130     220.725 217.467 199.789  1.00  0.00           H  
ATOM   2101  N   GLN B 131     216.265 219.998 201.075  1.00  0.00           N  
ATOM   2102  CA  GLN B 131     215.842 218.818 200.336  1.00  0.00           C  
ATOM   2103  C   GLN B 131     214.558 219.076 199.588  1.00  0.00           C  
ATOM   2104  O   GLN B 131     214.140 218.270 198.757  1.00  0.00           O  
ATOM   2105  CB  GLN B 131     215.634 217.614 201.252  1.00  0.00           C  
ATOM   2106  CG  GLN B 131     216.876 217.066 201.855  1.00  0.00           C  
ATOM   2107  CD  GLN B 131     216.591 215.897 202.760  1.00  0.00           C  
ATOM   2108  OE1 GLN B 131     215.790 214.989 202.457  1.00  0.00           O  
ATOM   2109  NE2 GLN B 131     217.255 215.910 203.901  1.00  0.00           N  
ATOM   2110  H   GLN B 131     216.017 220.083 202.050  1.00  0.00           H  
ATOM   2111  HA  GLN B 131     216.621 218.562 199.618  1.00  0.00           H  
ATOM   2112 1HB  GLN B 131     214.965 217.889 202.067  1.00  0.00           H  
ATOM   2113 2HB  GLN B 131     215.156 216.810 200.693  1.00  0.00           H  
ATOM   2114 1HG  GLN B 131     217.539 216.733 201.056  1.00  0.00           H  
ATOM   2115 2HG  GLN B 131     217.359 217.848 202.440  1.00  0.00           H  
ATOM   2116 1HE2 GLN B 131     217.127 215.171 204.564  1.00  0.00           H  
ATOM   2117 2HE2 GLN B 131     217.887 216.658 204.104  1.00  0.00           H  
ATOM   2118  N   ILE B 132     213.912 220.200 199.867  1.00  0.00           N  
ATOM   2119  CA  ILE B 132     212.690 220.478 199.157  1.00  0.00           C  
ATOM   2120  C   ILE B 132     213.092 221.257 197.931  1.00  0.00           C  
ATOM   2121  O   ILE B 132     212.923 222.470 197.849  1.00  0.00           O  
ATOM   2122  CB  ILE B 132     211.695 221.283 200.014  1.00  0.00           C  
ATOM   2123  CG1 ILE B 132     211.500 220.611 201.396  1.00  0.00           C  
ATOM   2124  CG2 ILE B 132     210.355 221.420 199.282  1.00  0.00           C  
ATOM   2125  CD1 ILE B 132     211.018 219.169 201.363  1.00  0.00           C  
ATOM   2126  H   ILE B 132     214.244 220.862 200.554  1.00  0.00           H  
ATOM   2127  HA  ILE B 132     212.218 219.531 198.897  1.00  0.00           H  
ATOM   2128  HB  ILE B 132     212.100 222.277 200.205  1.00  0.00           H  
ATOM   2129 1HG1 ILE B 132     212.442 220.626 201.944  1.00  0.00           H  
ATOM   2130 2HG1 ILE B 132     210.775 221.181 201.979  1.00  0.00           H  
ATOM   2131 1HG2 ILE B 132     209.661 221.990 199.898  1.00  0.00           H  
ATOM   2132 2HG2 ILE B 132     210.509 221.937 198.336  1.00  0.00           H  
ATOM   2133 3HG2 ILE B 132     209.942 220.430 199.091  1.00  0.00           H  
ATOM   2134 1HD1 ILE B 132     210.915 218.796 202.382  1.00  0.00           H  
ATOM   2135 2HD1 ILE B 132     210.052 219.120 200.859  1.00  0.00           H  
ATOM   2136 3HD1 ILE B 132     211.740 218.557 200.825  1.00  0.00           H  
ATOM   2137  N   ALA B 133     213.651 220.528 196.984  1.00  0.00           N  
ATOM   2138  CA  ALA B 133     214.146 221.101 195.755  1.00  0.00           C  
ATOM   2139  C   ALA B 133     214.299 219.993 194.716  1.00  0.00           C  
ATOM   2140  O   ALA B 133     214.543 218.841 195.081  1.00  0.00           O  
ATOM   2141  CB  ALA B 133     215.470 221.800 195.996  1.00  0.00           C  
ATOM   2142  H   ALA B 133     213.733 219.532 197.130  1.00  0.00           H  
ATOM   2143  HA  ALA B 133     213.418 221.833 195.405  1.00  0.00           H  
ATOM   2144 1HB  ALA B 133     215.832 222.227 195.061  1.00  0.00           H  
ATOM   2145 2HB  ALA B 133     215.334 222.595 196.729  1.00  0.00           H  
ATOM   2146 3HB  ALA B 133     216.197 221.082 196.371  1.00  0.00           H  
ATOM   2147  N   PRO B 134     214.160 220.307 193.431  1.00  0.00           N  
ATOM   2148  CA  PRO B 134     214.427 219.434 192.316  1.00  0.00           C  
ATOM   2149  C   PRO B 134     215.860 218.953 192.347  1.00  0.00           C  
ATOM   2150  O   PRO B 134     216.773 219.736 192.609  1.00  0.00           O  
ATOM   2151  CB  PRO B 134     214.190 220.360 191.128  1.00  0.00           C  
ATOM   2152  CG  PRO B 134     213.252 221.382 191.645  1.00  0.00           C  
ATOM   2153  CD  PRO B 134     213.652 221.618 193.046  1.00  0.00           C  
ATOM   2154  HA  PRO B 134     213.708 218.602 192.328  1.00  0.00           H  
ATOM   2155 1HB  PRO B 134     215.145 220.789 190.789  1.00  0.00           H  
ATOM   2156 2HB  PRO B 134     213.777 219.790 190.283  1.00  0.00           H  
ATOM   2157 1HG  PRO B 134     213.316 222.298 191.038  1.00  0.00           H  
ATOM   2158 2HG  PRO B 134     212.216 221.021 191.567  1.00  0.00           H  
ATOM   2159 1HD  PRO B 134     214.430 222.395 193.080  1.00  0.00           H  
ATOM   2160 2HD  PRO B 134     212.773 221.924 193.632  1.00  0.00           H  
ATOM   2161  N   GLY B 135     216.062 217.678 192.057  1.00  0.00           N  
ATOM   2162  CA  GLY B 135     217.399 217.112 191.965  1.00  0.00           C  
ATOM   2163  C   GLY B 135     218.012 216.710 193.303  1.00  0.00           C  
ATOM   2164  O   GLY B 135     219.132 216.203 193.332  1.00  0.00           O  
ATOM   2165  H   GLY B 135     215.263 217.082 191.895  1.00  0.00           H  
ATOM   2166 1HA  GLY B 135     217.377 216.228 191.327  1.00  0.00           H  
ATOM   2167 2HA  GLY B 135     218.067 217.832 191.493  1.00  0.00           H  
ATOM   2168  N   GLN B 136     217.300 216.917 194.407  1.00  0.00           N  
ATOM   2169  CA  GLN B 136     217.869 216.584 195.708  1.00  0.00           C  
ATOM   2170  C   GLN B 136     217.495 215.200 196.200  1.00  0.00           C  
ATOM   2171  O   GLN B 136     216.505 214.618 195.754  1.00  0.00           O  
ATOM   2172  CB  GLN B 136     217.482 217.628 196.734  1.00  0.00           C  
ATOM   2173  CG  GLN B 136     218.003 218.978 196.398  1.00  0.00           C  
ATOM   2174  CD  GLN B 136     219.490 218.986 196.333  1.00  0.00           C  
ATOM   2175  OE1 GLN B 136     220.156 218.618 197.302  1.00  0.00           O  
ATOM   2176  NE2 GLN B 136     220.039 219.387 195.196  1.00  0.00           N  
ATOM   2177  H   GLN B 136     216.368 217.303 194.362  1.00  0.00           H  
ATOM   2178  HA  GLN B 136     218.955 216.569 195.617  1.00  0.00           H  
ATOM   2179 1HB  GLN B 136     216.396 217.679 196.810  1.00  0.00           H  
ATOM   2180 2HB  GLN B 136     217.865 217.337 197.712  1.00  0.00           H  
ATOM   2181 1HG  GLN B 136     217.608 219.278 195.427  1.00  0.00           H  
ATOM   2182 2HG  GLN B 136     217.681 219.682 197.166  1.00  0.00           H  
ATOM   2183 1HE2 GLN B 136     221.035 219.411 195.102  1.00  0.00           H  
ATOM   2184 2HE2 GLN B 136     219.459 219.667 194.431  1.00  0.00           H  
ATOM   2185  N   THR B 137     218.314 214.687 197.121  1.00  0.00           N  
ATOM   2186  CA  THR B 137     218.125 213.393 197.772  1.00  0.00           C  
ATOM   2187  C   THR B 137     218.197 213.557 199.289  1.00  0.00           C  
ATOM   2188  O   THR B 137     218.624 214.600 199.788  1.00  0.00           O  
ATOM   2189  CB  THR B 137     219.190 212.388 197.314  1.00  0.00           C  
ATOM   2190  OG1 THR B 137     220.483 212.826 197.763  1.00  0.00           O  
ATOM   2191  CG2 THR B 137     219.191 212.292 195.797  1.00  0.00           C  
ATOM   2192  H   THR B 137     219.114 215.251 197.370  1.00  0.00           H  
ATOM   2193  HA  THR B 137     217.144 213.006 197.494  1.00  0.00           H  
ATOM   2194  HB  THR B 137     218.973 211.409 197.740  1.00  0.00           H  
ATOM   2195  HG1 THR B 137     220.391 213.649 198.249  1.00  0.00           H  
ATOM   2196 1HG2 THR B 137     219.949 211.577 195.478  1.00  0.00           H  
ATOM   2197 2HG2 THR B 137     218.212 211.961 195.453  1.00  0.00           H  
ATOM   2198 3HG2 THR B 137     219.414 213.270 195.371  1.00  0.00           H  
ATOM   2199  N   GLY B 138     217.806 212.526 200.030  1.00  0.00           N  
ATOM   2200  CA  GLY B 138     217.829 212.589 201.489  1.00  0.00           C  
ATOM   2201  C   GLY B 138     216.585 211.915 202.028  1.00  0.00           C  
ATOM   2202  O   GLY B 138     215.736 211.486 201.257  1.00  0.00           O  
ATOM   2203  H   GLY B 138     217.486 211.681 199.579  1.00  0.00           H  
ATOM   2204 1HA  GLY B 138     218.729 212.099 201.860  1.00  0.00           H  
ATOM   2205 2HA  GLY B 138     217.876 213.630 201.807  1.00  0.00           H  
ATOM   2206  N   LYS B 139     216.433 211.806 203.342  1.00  0.00           N  
ATOM   2207  CA  LYS B 139     215.282 211.035 203.796  1.00  0.00           C  
ATOM   2208  C   LYS B 139     213.959 211.694 203.422  1.00  0.00           C  
ATOM   2209  O   LYS B 139     212.946 211.009 203.299  1.00  0.00           O  
ATOM   2210  CB  LYS B 139     215.301 210.770 205.303  1.00  0.00           C  
ATOM   2211  CG  LYS B 139     214.932 211.944 206.184  1.00  0.00           C  
ATOM   2212  CD  LYS B 139     214.846 211.527 207.650  1.00  0.00           C  
ATOM   2213  CE  LYS B 139     216.161 211.651 208.368  1.00  0.00           C  
ATOM   2214  NZ  LYS B 139     216.511 213.074 208.596  1.00  0.00           N  
ATOM   2215  H   LYS B 139     217.052 212.215 204.027  1.00  0.00           H  
ATOM   2216  HA  LYS B 139     215.294 210.068 203.293  1.00  0.00           H  
ATOM   2217 1HB  LYS B 139     214.608 209.962 205.539  1.00  0.00           H  
ATOM   2218 2HB  LYS B 139     216.298 210.445 205.603  1.00  0.00           H  
ATOM   2219 1HG  LYS B 139     215.684 212.728 206.080  1.00  0.00           H  
ATOM   2220 2HG  LYS B 139     213.969 212.345 205.871  1.00  0.00           H  
ATOM   2221 1HD  LYS B 139     214.115 212.153 208.164  1.00  0.00           H  
ATOM   2222 2HD  LYS B 139     214.519 210.489 207.714  1.00  0.00           H  
ATOM   2223 1HE  LYS B 139     216.102 211.137 209.326  1.00  0.00           H  
ATOM   2224 2HE  LYS B 139     216.945 211.179 207.776  1.00  0.00           H  
ATOM   2225 1HZ  LYS B 139     217.397 213.130 209.078  1.00  0.00           H  
ATOM   2226 2HZ  LYS B 139     216.581 213.551 207.708  1.00  0.00           H  
ATOM   2227 3HZ  LYS B 139     215.795 213.512 209.157  1.00  0.00           H  
ATOM   2228  N   ILE B 140     213.939 213.011 203.226  1.00  0.00           N  
ATOM   2229  CA  ILE B 140     212.684 213.643 202.866  1.00  0.00           C  
ATOM   2230  C   ILE B 140     212.510 213.566 201.378  1.00  0.00           C  
ATOM   2231  O   ILE B 140     211.491 213.095 200.876  1.00  0.00           O  
ATOM   2232  CB  ILE B 140     212.620 215.108 203.321  1.00  0.00           C  
ATOM   2233  CG1 ILE B 140     212.803 215.207 204.853  1.00  0.00           C  
ATOM   2234  CG2 ILE B 140     211.310 215.743 202.879  1.00  0.00           C  
ATOM   2235  CD1 ILE B 140     211.806 214.422 205.689  1.00  0.00           C  
ATOM   2236  H   ILE B 140     214.768 213.581 203.320  1.00  0.00           H  
ATOM   2237  HA  ILE B 140     211.873 213.106 203.357  1.00  0.00           H  
ATOM   2238  HB  ILE B 140     213.449 215.662 202.881  1.00  0.00           H  
ATOM   2239 1HG1 ILE B 140     213.798 214.856 205.124  1.00  0.00           H  
ATOM   2240 2HG1 ILE B 140     212.730 216.250 205.162  1.00  0.00           H  
ATOM   2241 1HG2 ILE B 140     211.279 216.781 203.209  1.00  0.00           H  
ATOM   2242 2HG2 ILE B 140     211.236 215.706 201.793  1.00  0.00           H  
ATOM   2243 3HG2 ILE B 140     210.475 215.198 203.318  1.00  0.00           H  
ATOM   2244 1HD1 ILE B 140     212.027 214.564 206.747  1.00  0.00           H  
ATOM   2245 2HD1 ILE B 140     210.796 214.776 205.479  1.00  0.00           H  
ATOM   2246 3HD1 ILE B 140     211.879 213.364 205.442  1.00  0.00           H  
ATOM   2247  N   ALA B 141     213.533 213.960 200.653  1.00  0.00           N  
ATOM   2248  CA  ALA B 141     213.439 213.934 199.208  1.00  0.00           C  
ATOM   2249  C   ALA B 141     213.139 212.523 198.695  1.00  0.00           C  
ATOM   2250  O   ALA B 141     212.450 212.364 197.692  1.00  0.00           O  
ATOM   2251  CB  ALA B 141     214.720 214.451 198.597  1.00  0.00           C  
ATOM   2252  H   ALA B 141     214.388 214.282 201.085  1.00  0.00           H  
ATOM   2253  HA  ALA B 141     212.615 214.583 198.910  1.00  0.00           H  
ATOM   2254 1HB  ALA B 141     214.640 214.428 197.510  1.00  0.00           H  
ATOM   2255 2HB  ALA B 141     214.893 215.476 198.926  1.00  0.00           H  
ATOM   2256 3HB  ALA B 141     215.552 213.824 198.913  1.00  0.00           H  
ATOM   2257  N   ASP B 142     213.659 211.494 199.364  1.00  0.00           N  
ATOM   2258  CA  ASP B 142     213.446 210.131 198.904  1.00  0.00           C  
ATOM   2259  C   ASP B 142     212.226 209.425 199.489  1.00  0.00           C  
ATOM   2260  O   ASP B 142     211.582 208.642 198.791  1.00  0.00           O  
ATOM   2261  CB  ASP B 142     214.669 209.274 199.216  1.00  0.00           C  
ATOM   2262  CG  ASP B 142     215.922 209.714 198.478  1.00  0.00           C  
ATOM   2263  OD1 ASP B 142     215.848 209.956 197.299  1.00  0.00           O  
ATOM   2264  OD2 ASP B 142     216.963 209.787 199.101  1.00  0.00           O  
ATOM   2265  H   ASP B 142     214.207 211.652 200.198  1.00  0.00           H  
ATOM   2266  HA  ASP B 142     213.296 210.150 197.824  1.00  0.00           H  
ATOM   2267 1HB  ASP B 142     214.873 209.306 200.287  1.00  0.00           H  
ATOM   2268 2HB  ASP B 142     214.463 208.236 198.953  1.00  0.00           H  
ATOM   2269  N   TYR B 143     211.890 209.660 200.760  1.00  0.00           N  
ATOM   2270  CA  TYR B 143     210.807 208.879 201.345  1.00  0.00           C  
ATOM   2271  C   TYR B 143     209.552 209.653 201.738  1.00  0.00           C  
ATOM   2272  O   TYR B 143     208.543 209.036 202.081  1.00  0.00           O  
ATOM   2273  CB  TYR B 143     211.324 208.119 202.563  1.00  0.00           C  
ATOM   2274  CG  TYR B 143     212.458 207.169 202.259  1.00  0.00           C  
ATOM   2275  CD1 TYR B 143     213.631 207.226 202.986  1.00  0.00           C  
ATOM   2276  CD2 TYR B 143     212.328 206.244 201.246  1.00  0.00           C  
ATOM   2277  CE1 TYR B 143     214.651 206.348 202.703  1.00  0.00           C  
ATOM   2278  CE2 TYR B 143     213.341 205.373 200.966  1.00  0.00           C  
ATOM   2279  CZ  TYR B 143     214.494 205.417 201.687  1.00  0.00           C  
ATOM   2280  OH  TYR B 143     215.498 204.525 201.407  1.00  0.00           O  
ATOM   2281  H   TYR B 143     212.357 210.355 201.325  1.00  0.00           H  
ATOM   2282  HA  TYR B 143     210.456 208.163 200.601  1.00  0.00           H  
ATOM   2283 1HB  TYR B 143     211.670 208.829 203.315  1.00  0.00           H  
ATOM   2284 2HB  TYR B 143     210.511 207.544 203.005  1.00  0.00           H  
ATOM   2285  HD1 TYR B 143     213.745 207.965 203.780  1.00  0.00           H  
ATOM   2286  HD2 TYR B 143     211.410 206.204 200.659  1.00  0.00           H  
ATOM   2287  HE1 TYR B 143     215.579 206.389 203.273  1.00  0.00           H  
ATOM   2288  HE2 TYR B 143     213.226 204.643 200.164  1.00  0.00           H  
ATOM   2289  HH  TYR B 143     215.224 203.952 200.687  1.00  0.00           H  
ATOM   2290  N   ASN B 144     209.583 210.982 201.705  1.00  0.00           N  
ATOM   2291  CA  ASN B 144     208.424 211.738 202.154  1.00  0.00           C  
ATOM   2292  C   ASN B 144     207.836 212.674 201.107  1.00  0.00           C  
ATOM   2293  O   ASN B 144     206.620 212.730 200.932  1.00  0.00           O  
ATOM   2294  CB  ASN B 144     208.794 212.512 203.378  1.00  0.00           C  
ATOM   2295  CG  ASN B 144     209.092 211.641 204.492  1.00  0.00           C  
ATOM   2296  OD1 ASN B 144     208.179 211.304 205.239  1.00  0.00           O  
ATOM   2297  ND2 ASN B 144     210.325 211.224 204.633  1.00  0.00           N  
ATOM   2298  H   ASN B 144     210.397 211.480 201.374  1.00  0.00           H  
ATOM   2299  HA  ASN B 144     207.626 211.036 202.397  1.00  0.00           H  
ATOM   2300 1HB  ASN B 144     209.664 213.135 203.166  1.00  0.00           H  
ATOM   2301 2HB  ASN B 144     207.974 213.177 203.650  1.00  0.00           H  
ATOM   2302 1HD2 ASN B 144     210.565 210.620 205.394  1.00  0.00           H  
ATOM   2303 2HD2 ASN B 144     211.027 211.509 203.981  1.00  0.00           H  
ATOM   2304  N   TYR B 145     208.690 213.432 200.431  1.00  0.00           N  
ATOM   2305  CA  TYR B 145     208.220 214.441 199.493  1.00  0.00           C  
ATOM   2306  C   TYR B 145     209.231 214.719 198.405  1.00  0.00           C  
ATOM   2307  O   TYR B 145     210.210 215.434 198.616  1.00  0.00           O  
ATOM   2308  CB  TYR B 145     207.902 215.740 200.224  1.00  0.00           C  
ATOM   2309  CG  TYR B 145     207.288 216.787 199.344  1.00  0.00           C  
ATOM   2310  CD1 TYR B 145     205.986 216.665 198.962  1.00  0.00           C  
ATOM   2311  CD2 TYR B 145     208.020 217.861 198.927  1.00  0.00           C  
ATOM   2312  CE1 TYR B 145     205.397 217.607 198.172  1.00  0.00           C  
ATOM   2313  CE2 TYR B 145     207.437 218.809 198.136  1.00  0.00           C  
ATOM   2314  CZ  TYR B 145     206.119 218.681 197.760  1.00  0.00           C  
ATOM   2315  OH  TYR B 145     205.524 219.634 196.970  1.00  0.00           O  
ATOM   2316  H   TYR B 145     209.684 213.311 200.566  1.00  0.00           H  
ATOM   2317  HA  TYR B 145     207.309 214.075 199.019  1.00  0.00           H  
ATOM   2318 1HB  TYR B 145     207.214 215.536 201.046  1.00  0.00           H  
ATOM   2319 2HB  TYR B 145     208.816 216.148 200.655  1.00  0.00           H  
ATOM   2320  HD1 TYR B 145     205.401 215.805 199.288  1.00  0.00           H  
ATOM   2321  HD2 TYR B 145     209.064 217.958 199.225  1.00  0.00           H  
ATOM   2322  HE1 TYR B 145     204.355 217.495 197.875  1.00  0.00           H  
ATOM   2323  HE2 TYR B 145     208.016 219.670 197.800  1.00  0.00           H  
ATOM   2324  HH  TYR B 145     206.161 220.323 196.767  1.00  0.00           H  
ATOM   2325  N   LYS B 146     208.984 214.156 197.234  1.00  0.00           N  
ATOM   2326  CA  LYS B 146     209.894 214.279 196.107  1.00  0.00           C  
ATOM   2327  C   LYS B 146     209.414 215.297 195.082  1.00  0.00           C  
ATOM   2328  O   LYS B 146     208.280 215.222 194.609  1.00  0.00           O  
ATOM   2329  CB  LYS B 146     210.059 212.915 195.428  1.00  0.00           C  
ATOM   2330  CG  LYS B 146     210.912 212.911 194.158  1.00  0.00           C  
ATOM   2331  CD  LYS B 146     212.368 213.186 194.466  1.00  0.00           C  
ATOM   2332  CE  LYS B 146     213.228 213.128 193.225  1.00  0.00           C  
ATOM   2333  NZ  LYS B 146     214.617 213.544 193.523  1.00  0.00           N  
ATOM   2334  H   LYS B 146     208.133 213.623 197.123  1.00  0.00           H  
ATOM   2335  HA  LYS B 146     210.864 214.611 196.480  1.00  0.00           H  
ATOM   2336 1HB  LYS B 146     210.515 212.213 196.127  1.00  0.00           H  
ATOM   2337 2HB  LYS B 146     209.079 212.521 195.161  1.00  0.00           H  
ATOM   2338 1HG  LYS B 146     210.832 211.940 193.669  1.00  0.00           H  
ATOM   2339 2HG  LYS B 146     210.546 213.674 193.472  1.00  0.00           H  
ATOM   2340 1HD  LYS B 146     212.465 214.176 194.913  1.00  0.00           H  
ATOM   2341 2HD  LYS B 146     212.735 212.448 195.179  1.00  0.00           H  
ATOM   2342 1HE  LYS B 146     213.233 212.112 192.833  1.00  0.00           H  
ATOM   2343 2HE  LYS B 146     212.812 213.786 192.463  1.00  0.00           H  
ATOM   2344 1HZ  LYS B 146     215.171 213.498 192.680  1.00  0.00           H  
ATOM   2345 2HZ  LYS B 146     214.618 214.492 193.874  1.00  0.00           H  
ATOM   2346 3HZ  LYS B 146     215.012 212.928 194.219  1.00  0.00           H  
ATOM   2347  N   LEU B 147     210.280 216.236 194.714  1.00  0.00           N  
ATOM   2348  CA  LEU B 147     209.961 217.163 193.635  1.00  0.00           C  
ATOM   2349  C   LEU B 147     210.687 216.717 192.375  1.00  0.00           C  
ATOM   2350  O   LEU B 147     211.869 216.378 192.447  1.00  0.00           O  
ATOM   2351  CB  LEU B 147     210.379 218.597 193.977  1.00  0.00           C  
ATOM   2352  CG  LEU B 147     209.652 219.277 195.120  1.00  0.00           C  
ATOM   2353  CD1 LEU B 147     210.266 220.636 195.345  1.00  0.00           C  
ATOM   2354  CD2 LEU B 147     208.190 219.425 194.772  1.00  0.00           C  
ATOM   2355  H   LEU B 147     211.171 216.315 195.183  1.00  0.00           H  
ATOM   2356  HA  LEU B 147     208.883 217.154 193.479  1.00  0.00           H  
ATOM   2357 1HB  LEU B 147     211.438 218.599 194.230  1.00  0.00           H  
ATOM   2358 2HB  LEU B 147     210.236 219.221 193.095  1.00  0.00           H  
ATOM   2359  HG  LEU B 147     209.751 218.675 196.024  1.00  0.00           H  
ATOM   2360 1HD1 LEU B 147     209.752 221.136 196.166  1.00  0.00           H  
ATOM   2361 2HD1 LEU B 147     211.321 220.522 195.595  1.00  0.00           H  
ATOM   2362 3HD1 LEU B 147     210.170 221.233 194.439  1.00  0.00           H  
ATOM   2363 1HD2 LEU B 147     207.668 219.914 195.595  1.00  0.00           H  
ATOM   2364 2HD2 LEU B 147     208.090 220.029 193.870  1.00  0.00           H  
ATOM   2365 3HD2 LEU B 147     207.756 218.440 194.600  1.00  0.00           H  
ATOM   2366  N   PRO B 148     210.035 216.780 191.210  1.00  0.00           N  
ATOM   2367  CA  PRO B 148     210.553 216.382 189.917  1.00  0.00           C  
ATOM   2368  C   PRO B 148     211.647 217.317 189.440  1.00  0.00           C  
ATOM   2369  O   PRO B 148     211.674 218.490 189.810  1.00  0.00           O  
ATOM   2370  CB  PRO B 148     209.314 216.452 189.023  1.00  0.00           C  
ATOM   2371  CG  PRO B 148     208.402 217.445 189.689  1.00  0.00           C  
ATOM   2372  CD  PRO B 148     208.672 217.323 191.174  1.00  0.00           C  
ATOM   2373  HA  PRO B 148     210.937 215.353 189.982  1.00  0.00           H  
ATOM   2374 1HB  PRO B 148     209.600 216.763 188.007  1.00  0.00           H  
ATOM   2375 2HB  PRO B 148     208.856 215.456 188.937  1.00  0.00           H  
ATOM   2376 1HG  PRO B 148     208.608 218.459 189.316  1.00  0.00           H  
ATOM   2377 2HG  PRO B 148     207.353 217.223 189.442  1.00  0.00           H  
ATOM   2378 1HD  PRO B 148     208.615 218.318 191.641  1.00  0.00           H  
ATOM   2379 2HD  PRO B 148     207.938 216.640 191.626  1.00  0.00           H  
ATOM   2380  N   ASP B 149     212.519 216.808 188.580  1.00  0.00           N  
ATOM   2381  CA  ASP B 149     213.623 217.593 188.044  1.00  0.00           C  
ATOM   2382  C   ASP B 149     213.149 218.771 187.193  1.00  0.00           C  
ATOM   2383  O   ASP B 149     213.844 219.780 187.084  1.00  0.00           O  
ATOM   2384  CB  ASP B 149     214.550 216.702 187.220  1.00  0.00           C  
ATOM   2385  CG  ASP B 149     215.357 215.701 188.068  1.00  0.00           C  
ATOM   2386  OD1 ASP B 149     215.433 215.853 189.269  1.00  0.00           O  
ATOM   2387  OD2 ASP B 149     215.884 214.784 187.493  1.00  0.00           O  
ATOM   2388  H   ASP B 149     212.412 215.847 188.289  1.00  0.00           H  
ATOM   2389  HA  ASP B 149     214.187 218.011 188.878  1.00  0.00           H  
ATOM   2390 1HB  ASP B 149     213.963 216.140 186.493  1.00  0.00           H  
ATOM   2391 2HB  ASP B 149     215.252 217.324 186.663  1.00  0.00           H  
ATOM   2392  N   ASP B 150     211.969 218.649 186.588  1.00  0.00           N  
ATOM   2393  CA  ASP B 150     211.405 219.705 185.761  1.00  0.00           C  
ATOM   2394  C   ASP B 150     210.326 220.500 186.493  1.00  0.00           C  
ATOM   2395  O   ASP B 150     209.470 221.129 185.869  1.00  0.00           O  
ATOM   2396  CB  ASP B 150     210.854 219.124 184.461  1.00  0.00           C  
ATOM   2397  CG  ASP B 150     209.816 218.053 184.698  1.00  0.00           C  
ATOM   2398  OD1 ASP B 150     209.835 217.472 185.764  1.00  0.00           O  
ATOM   2399  OD2 ASP B 150     209.021 217.806 183.822  1.00  0.00           O  
ATOM   2400  H   ASP B 150     211.451 217.791 186.711  1.00  0.00           H  
ATOM   2401  HA  ASP B 150     212.197 220.415 185.519  1.00  0.00           H  
ATOM   2402 1HB  ASP B 150     210.407 219.921 183.867  1.00  0.00           H  
ATOM   2403 2HB  ASP B 150     211.671 218.699 183.877  1.00  0.00           H  
ATOM   2404  N   PHE B 151     210.382 220.493 187.817  1.00  0.00           N  
ATOM   2405  CA  PHE B 151     209.435 221.225 188.640  1.00  0.00           C  
ATOM   2406  C   PHE B 151     209.383 222.710 188.354  1.00  0.00           C  
ATOM   2407  O   PHE B 151     210.410 223.385 188.295  1.00  0.00           O  
ATOM   2408  CB  PHE B 151     209.825 221.057 190.100  1.00  0.00           C  
ATOM   2409  CG  PHE B 151     209.059 221.882 191.077  1.00  0.00           C  
ATOM   2410  CD1 PHE B 151     207.743 221.634 191.347  1.00  0.00           C  
ATOM   2411  CD2 PHE B 151     209.688 222.918 191.745  1.00  0.00           C  
ATOM   2412  CE1 PHE B 151     207.064 222.406 192.260  1.00  0.00           C  
ATOM   2413  CE2 PHE B 151     209.014 223.684 192.653  1.00  0.00           C  
ATOM   2414  CZ  PHE B 151     207.701 223.427 192.910  1.00  0.00           C  
ATOM   2415  H   PHE B 151     211.112 219.958 188.265  1.00  0.00           H  
ATOM   2416  HA  PHE B 151     208.441 220.807 188.479  1.00  0.00           H  
ATOM   2417 1HB  PHE B 151     209.699 220.016 190.393  1.00  0.00           H  
ATOM   2418 2HB  PHE B 151     210.878 221.307 190.226  1.00  0.00           H  
ATOM   2419  HD1 PHE B 151     207.238 220.817 190.831  1.00  0.00           H  
ATOM   2420  HD2 PHE B 151     210.739 223.120 191.535  1.00  0.00           H  
ATOM   2421  HE1 PHE B 151     206.014 222.205 192.468  1.00  0.00           H  
ATOM   2422  HE2 PHE B 151     209.521 224.498 193.171  1.00  0.00           H  
ATOM   2423  HZ  PHE B 151     207.160 224.036 193.632  1.00  0.00           H  
ATOM   2424  N   THR B 152     208.165 223.216 188.227  1.00  0.00           N  
ATOM   2425  CA  THR B 152     207.918 224.636 188.083  1.00  0.00           C  
ATOM   2426  C   THR B 152     207.069 225.061 189.257  1.00  0.00           C  
ATOM   2427  O   THR B 152     206.004 224.489 189.501  1.00  0.00           O  
ATOM   2428  CB  THR B 152     207.208 224.976 186.760  1.00  0.00           C  
ATOM   2429  OG1 THR B 152     208.033 224.572 185.660  1.00  0.00           O  
ATOM   2430  CG2 THR B 152     206.943 226.481 186.669  1.00  0.00           C  
ATOM   2431  H   THR B 152     207.382 222.579 188.232  1.00  0.00           H  
ATOM   2432  HA  THR B 152     208.876 225.156 188.089  1.00  0.00           H  
ATOM   2433  HB  THR B 152     206.260 224.441 186.708  1.00  0.00           H  
ATOM   2434  HG1 THR B 152     208.843 224.180 185.995  1.00  0.00           H  
ATOM   2435 1HG2 THR B 152     206.440 226.706 185.728  1.00  0.00           H  
ATOM   2436 2HG2 THR B 152     206.311 226.790 187.501  1.00  0.00           H  
ATOM   2437 3HG2 THR B 152     207.889 227.020 186.712  1.00  0.00           H  
ATOM   2438  N   GLY B 153     207.543 226.042 189.993  1.00  0.00           N  
ATOM   2439  CA  GLY B 153     206.847 226.461 191.192  1.00  0.00           C  
ATOM   2440  C   GLY B 153     207.786 227.163 192.146  1.00  0.00           C  
ATOM   2441  O   GLY B 153     208.938 227.415 191.799  1.00  0.00           O  
ATOM   2442  H   GLY B 153     208.397 226.513 189.730  1.00  0.00           H  
ATOM   2443 1HA  GLY B 153     206.028 227.128 190.923  1.00  0.00           H  
ATOM   2444 2HA  GLY B 153     206.407 225.592 191.680  1.00  0.00           H  
ATOM   2445  N   CYS B 154     207.289 227.488 193.345  1.00  0.00           N  
ATOM   2446  CA  CYS B 154     208.065 228.196 194.368  1.00  0.00           C  
ATOM   2447  C   CYS B 154     208.009 227.476 195.708  1.00  0.00           C  
ATOM   2448  O   CYS B 154     206.952 227.045 196.166  1.00  0.00           O  
ATOM   2449  CB  CYS B 154     207.580 229.660 194.515  1.00  0.00           C  
ATOM   2450  SG  CYS B 154     207.754 230.692 192.980  1.00  0.00           S  
ATOM   2451  H   CYS B 154     206.334 227.229 193.544  1.00  0.00           H  
ATOM   2452  HA  CYS B 154     209.111 228.209 194.062  1.00  0.00           H  
ATOM   2453 1HB  CYS B 154     206.529 229.668 194.803  1.00  0.00           H  
ATOM   2454 2HB  CYS B 154     208.141 230.151 195.310  1.00  0.00           H  
ATOM   2455  N   VAL B 155     209.162 227.367 196.348  1.00  0.00           N  
ATOM   2456  CA  VAL B 155     209.268 226.755 197.659  1.00  0.00           C  
ATOM   2457  C   VAL B 155     209.463 227.822 198.712  1.00  0.00           C  
ATOM   2458  O   VAL B 155     210.444 228.566 198.699  1.00  0.00           O  
ATOM   2459  CB  VAL B 155     210.436 225.761 197.700  1.00  0.00           C  
ATOM   2460  CG1 VAL B 155     210.560 225.154 199.094  1.00  0.00           C  
ATOM   2461  CG2 VAL B 155     210.204 224.671 196.662  1.00  0.00           C  
ATOM   2462  H   VAL B 155     209.995 227.725 195.903  1.00  0.00           H  
ATOM   2463  HA  VAL B 155     208.344 226.213 197.864  1.00  0.00           H  
ATOM   2464  HB  VAL B 155     211.362 226.293 197.478  1.00  0.00           H  
ATOM   2465 1HG1 VAL B 155     211.393 224.450 199.112  1.00  0.00           H  
ATOM   2466 2HG1 VAL B 155     210.740 225.946 199.821  1.00  0.00           H  
ATOM   2467 3HG1 VAL B 155     209.638 224.631 199.346  1.00  0.00           H  
ATOM   2468 1HG2 VAL B 155     211.032 223.963 196.687  1.00  0.00           H  
ATOM   2469 2HG2 VAL B 155     209.273 224.150 196.884  1.00  0.00           H  
ATOM   2470 3HG2 VAL B 155     210.141 225.120 195.671  1.00  0.00           H  
ATOM   2471  N   ILE B 156     208.512 227.903 199.622  1.00  0.00           N  
ATOM   2472  CA  ILE B 156     208.518 228.922 200.647  1.00  0.00           C  
ATOM   2473  C   ILE B 156     208.603 228.298 202.024  1.00  0.00           C  
ATOM   2474  O   ILE B 156     207.833 227.398 202.346  1.00  0.00           O  
ATOM   2475  CB  ILE B 156     207.245 229.762 200.542  1.00  0.00           C  
ATOM   2476  CG1 ILE B 156     207.158 230.394 199.153  1.00  0.00           C  
ATOM   2477  CG2 ILE B 156     207.262 230.822 201.602  1.00  0.00           C  
ATOM   2478  CD1 ILE B 156     205.808 230.993 198.825  1.00  0.00           C  
ATOM   2479  H   ILE B 156     207.758 227.232 199.600  1.00  0.00           H  
ATOM   2480  HA  ILE B 156     209.383 229.565 200.490  1.00  0.00           H  
ATOM   2481  HB  ILE B 156     206.374 229.122 200.681  1.00  0.00           H  
ATOM   2482 1HG1 ILE B 156     207.906 231.181 199.064  1.00  0.00           H  
ATOM   2483 2HG1 ILE B 156     207.384 229.642 198.396  1.00  0.00           H  
ATOM   2484 1HG2 ILE B 156     206.356 231.423 201.530  1.00  0.00           H  
ATOM   2485 2HG2 ILE B 156     207.309 230.354 202.584  1.00  0.00           H  
ATOM   2486 3HG2 ILE B 156     208.134 231.462 201.463  1.00  0.00           H  
ATOM   2487 1HD1 ILE B 156     205.833 231.419 197.822  1.00  0.00           H  
ATOM   2488 2HD1 ILE B 156     205.044 230.216 198.870  1.00  0.00           H  
ATOM   2489 3HD1 ILE B 156     205.573 231.776 199.545  1.00  0.00           H  
ATOM   2490  N   ALA B 157     209.520 228.760 202.858  1.00  0.00           N  
ATOM   2491  CA  ALA B 157     209.609 228.181 204.192  1.00  0.00           C  
ATOM   2492  C   ALA B 157     209.933 229.216 205.244  1.00  0.00           C  
ATOM   2493  O   ALA B 157     210.642 230.193 204.987  1.00  0.00           O  
ATOM   2494  CB  ALA B 157     210.651 227.083 204.230  1.00  0.00           C  
ATOM   2495  H   ALA B 157     210.158 229.499 202.599  1.00  0.00           H  
ATOM   2496  HA  ALA B 157     208.638 227.752 204.440  1.00  0.00           H  
ATOM   2497 1HB  ALA B 157     210.702 226.664 205.235  1.00  0.00           H  
ATOM   2498 2HB  ALA B 157     210.379 226.299 203.523  1.00  0.00           H  
ATOM   2499 3HB  ALA B 157     211.622 227.494 203.959  1.00  0.00           H  
ATOM   2500  N   TRP B 158     209.433 228.982 206.450  1.00  0.00           N  
ATOM   2501  CA  TRP B 158     209.724 229.876 207.550  1.00  0.00           C  
ATOM   2502  C   TRP B 158     209.818 229.160 208.872  1.00  0.00           C  
ATOM   2503  O   TRP B 158     209.227 228.102 209.074  1.00  0.00           O  
ATOM   2504  CB  TRP B 158     208.674 230.972 207.609  1.00  0.00           C  
ATOM   2505  CG  TRP B 158     207.273 230.530 207.871  1.00  0.00           C  
ATOM   2506  CD1 TRP B 158     206.625 230.612 209.052  1.00  0.00           C  
ATOM   2507  CD2 TRP B 158     206.334 229.933 206.944  1.00  0.00           C  
ATOM   2508  NE1 TRP B 158     205.356 230.133 208.925  1.00  0.00           N  
ATOM   2509  CE2 TRP B 158     205.168 229.710 207.643  1.00  0.00           C  
ATOM   2510  CE3 TRP B 158     206.393 229.576 205.600  1.00  0.00           C  
ATOM   2511  CZ2 TRP B 158     204.068 229.154 207.051  1.00  0.00           C  
ATOM   2512  CZ3 TRP B 158     205.297 229.011 205.016  1.00  0.00           C  
ATOM   2513  CH2 TRP B 158     204.165 228.807 205.724  1.00  0.00           C  
ATOM   2514  H   TRP B 158     208.844 228.178 206.612  1.00  0.00           H  
ATOM   2515  HA  TRP B 158     210.701 230.328 207.379  1.00  0.00           H  
ATOM   2516 1HB  TRP B 158     208.934 231.683 208.394  1.00  0.00           H  
ATOM   2517 2HB  TRP B 158     208.663 231.516 206.665  1.00  0.00           H  
ATOM   2518  HD1 TRP B 158     207.055 231.004 209.972  1.00  0.00           H  
ATOM   2519  HE1 TRP B 158     204.665 230.096 209.660  1.00  0.00           H  
ATOM   2520  HE3 TRP B 158     207.303 229.749 205.025  1.00  0.00           H  
ATOM   2521  HZ2 TRP B 158     203.139 228.987 207.596  1.00  0.00           H  
ATOM   2522  HZ3 TRP B 158     205.356 228.727 203.965  1.00  0.00           H  
ATOM   2523  HH2 TRP B 158     203.308 228.354 205.225  1.00  0.00           H  
ATOM   2524  N   ASN B 159     210.571 229.754 209.780  1.00  0.00           N  
ATOM   2525  CA  ASN B 159     210.786 229.192 211.101  1.00  0.00           C  
ATOM   2526  C   ASN B 159     209.519 229.256 211.929  1.00  0.00           C  
ATOM   2527  O   ASN B 159     208.882 230.305 212.013  1.00  0.00           O  
ATOM   2528  CB  ASN B 159     211.928 229.914 211.778  1.00  0.00           C  
ATOM   2529  CG  ASN B 159     212.349 229.282 213.038  1.00  0.00           C  
ATOM   2530  OD1 ASN B 159     211.628 229.351 214.036  1.00  0.00           O  
ATOM   2531  ND2 ASN B 159     213.507 228.677 213.038  1.00  0.00           N  
ATOM   2532  H   ASN B 159     211.011 230.631 209.541  1.00  0.00           H  
ATOM   2533  HA  ASN B 159     211.046 228.138 210.991  1.00  0.00           H  
ATOM   2534 1HB  ASN B 159     212.786 229.950 211.105  1.00  0.00           H  
ATOM   2535 2HB  ASN B 159     211.635 230.943 211.989  1.00  0.00           H  
ATOM   2536 1HD2 ASN B 159     213.839 228.232 213.870  1.00  0.00           H  
ATOM   2537 2HD2 ASN B 159     214.062 228.659 212.207  1.00  0.00           H  
ATOM   2538  N   SER B 160     209.155 228.136 212.538  1.00  0.00           N  
ATOM   2539  CA  SER B 160     207.959 228.065 213.362  1.00  0.00           C  
ATOM   2540  C   SER B 160     208.282 227.592 214.771  1.00  0.00           C  
ATOM   2541  O   SER B 160     207.476 226.930 215.422  1.00  0.00           O  
ATOM   2542  CB  SER B 160     206.954 227.132 212.748  1.00  0.00           C  
ATOM   2543  OG  SER B 160     207.482 225.851 212.607  1.00  0.00           O  
ATOM   2544  H   SER B 160     209.725 227.310 212.426  1.00  0.00           H  
ATOM   2545  HA  SER B 160     207.520 229.062 213.421  1.00  0.00           H  
ATOM   2546 1HB  SER B 160     206.063 227.094 213.374  1.00  0.00           H  
ATOM   2547 2HB  SER B 160     206.653 227.513 211.773  1.00  0.00           H  
ATOM   2548  HG  SER B 160     208.379 225.895 212.948  1.00  0.00           H  
ATOM   2549  N   ASN B 161     209.451 227.959 215.279  1.00  0.00           N  
ATOM   2550  CA  ASN B 161     209.874 227.514 216.604  1.00  0.00           C  
ATOM   2551  C   ASN B 161     208.948 228.031 217.694  1.00  0.00           C  
ATOM   2552  O   ASN B 161     208.922 227.490 218.793  1.00  0.00           O  
ATOM   2553  CB  ASN B 161     211.310 227.921 216.878  1.00  0.00           C  
ATOM   2554  CG  ASN B 161     211.934 227.202 218.063  1.00  0.00           C  
ATOM   2555  OD1 ASN B 161     211.869 225.968 218.162  1.00  0.00           O  
ATOM   2556  ND2 ASN B 161     212.550 227.954 218.954  1.00  0.00           N  
ATOM   2557  H   ASN B 161     210.063 228.557 214.742  1.00  0.00           H  
ATOM   2558  HA  ASN B 161     209.811 226.425 216.640  1.00  0.00           H  
ATOM   2559 1HB  ASN B 161     211.920 227.719 215.997  1.00  0.00           H  
ATOM   2560 2HB  ASN B 161     211.354 228.994 217.068  1.00  0.00           H  
ATOM   2561 1HD2 ASN B 161     212.979 227.533 219.754  1.00  0.00           H  
ATOM   2562 2HD2 ASN B 161     212.589 228.945 218.830  1.00  0.00           H  
ATOM   2563  N   ASN B 162     208.201 229.092 217.414  1.00  0.00           N  
ATOM   2564  CA  ASN B 162     207.277 229.638 218.395  1.00  0.00           C  
ATOM   2565  C   ASN B 162     205.847 229.151 218.193  1.00  0.00           C  
ATOM   2566  O   ASN B 162     204.935 229.621 218.871  1.00  0.00           O  
ATOM   2567  CB  ASN B 162     207.312 231.142 218.348  1.00  0.00           C  
ATOM   2568  CG  ASN B 162     206.867 231.634 217.028  1.00  0.00           C  
ATOM   2569  OD1 ASN B 162     207.067 230.949 216.016  1.00  0.00           O  
ATOM   2570  ND2 ASN B 162     206.268 232.791 216.996  1.00  0.00           N  
ATOM   2571  H   ASN B 162     208.272 229.531 216.507  1.00  0.00           H  
ATOM   2572  HA  ASN B 162     207.590 229.307 219.387  1.00  0.00           H  
ATOM   2573 1HB  ASN B 162     206.667 231.546 219.129  1.00  0.00           H  
ATOM   2574 2HB  ASN B 162     208.326 231.489 218.549  1.00  0.00           H  
ATOM   2575 1HD2 ASN B 162     205.949 233.165 216.125  1.00  0.00           H  
ATOM   2576 2HD2 ASN B 162     206.128 233.305 217.842  1.00  0.00           H  
ATOM   2577  N   LEU B 163     205.652 228.215 217.270  1.00  0.00           N  
ATOM   2578  CA  LEU B 163     204.324 227.680 216.985  1.00  0.00           C  
ATOM   2579  C   LEU B 163     204.288 226.168 217.134  1.00  0.00           C  
ATOM   2580  O   LEU B 163     203.393 225.613 217.770  1.00  0.00           O  
ATOM   2581  CB  LEU B 163     203.922 228.004 215.548  1.00  0.00           C  
ATOM   2582  CG  LEU B 163     203.872 229.472 215.146  1.00  0.00           C  
ATOM   2583  CD1 LEU B 163     203.578 229.552 213.661  1.00  0.00           C  
ATOM   2584  CD2 LEU B 163     202.816 230.201 215.941  1.00  0.00           C  
ATOM   2585  H   LEU B 163     206.445 227.865 216.752  1.00  0.00           H  
ATOM   2586  HA  LEU B 163     203.610 228.147 217.663  1.00  0.00           H  
ATOM   2587 1HB  LEU B 163     204.624 227.518 214.873  1.00  0.00           H  
ATOM   2588 2HB  LEU B 163     202.929 227.594 215.364  1.00  0.00           H  
ATOM   2589  HG  LEU B 163     204.841 229.935 215.336  1.00  0.00           H  
ATOM   2590 1HD1 LEU B 163     203.539 230.597 213.354  1.00  0.00           H  
ATOM   2591 2HD1 LEU B 163     204.365 229.041 213.106  1.00  0.00           H  
ATOM   2592 3HD1 LEU B 163     202.620 229.077 213.454  1.00  0.00           H  
ATOM   2593 1HD2 LEU B 163     202.794 231.250 215.642  1.00  0.00           H  
ATOM   2594 2HD2 LEU B 163     201.842 229.749 215.752  1.00  0.00           H  
ATOM   2595 3HD2 LEU B 163     203.048 230.132 217.004  1.00  0.00           H  
ATOM   2596  N   ASP B 164     205.257 225.503 216.511  1.00  0.00           N  
ATOM   2597  CA  ASP B 164     205.296 224.052 216.427  1.00  0.00           C  
ATOM   2598  C   ASP B 164     206.221 223.400 217.444  1.00  0.00           C  
ATOM   2599  O   ASP B 164     206.431 222.190 217.391  1.00  0.00           O  
ATOM   2600  CB  ASP B 164     205.714 223.625 215.022  1.00  0.00           C  
ATOM   2601  CG  ASP B 164     204.667 223.961 213.966  1.00  0.00           C  
ATOM   2602  OD1 ASP B 164     203.493 223.755 214.213  1.00  0.00           O  
ATOM   2603  OD2 ASP B 164     205.040 224.437 212.917  1.00  0.00           O  
ATOM   2604  H   ASP B 164     205.995 226.041 216.080  1.00  0.00           H  
ATOM   2605  HA  ASP B 164     204.297 223.667 216.632  1.00  0.00           H  
ATOM   2606 1HB  ASP B 164     206.650 224.117 214.755  1.00  0.00           H  
ATOM   2607 2HB  ASP B 164     205.894 222.550 215.007  1.00  0.00           H  
ATOM   2608  N   SER B 165     206.760 224.174 218.369  1.00  0.00           N  
ATOM   2609  CA  SER B 165     207.627 223.605 219.396  1.00  0.00           C  
ATOM   2610  C   SER B 165     206.966 223.758 220.743  1.00  0.00           C  
ATOM   2611  O   SER B 165     206.283 224.745 221.007  1.00  0.00           O  
ATOM   2612  CB  SER B 165     208.981 224.269 219.420  1.00  0.00           C  
ATOM   2613  OG  SER B 165     209.675 224.068 218.221  1.00  0.00           O  
ATOM   2614  H   SER B 165     206.577 225.167 218.374  1.00  0.00           H  
ATOM   2615  HA  SER B 165     207.775 222.547 219.176  1.00  0.00           H  
ATOM   2616 1HB  SER B 165     208.859 225.338 219.591  1.00  0.00           H  
ATOM   2617 2HB  SER B 165     209.567 223.870 220.247  1.00  0.00           H  
ATOM   2618  HG  SER B 165     209.096 223.541 217.665  1.00  0.00           H  
ATOM   2619  N   LYS B 166     207.167 222.776 221.598  1.00  0.00           N  
ATOM   2620  CA  LYS B 166     206.564 222.791 222.925  1.00  0.00           C  
ATOM   2621  C   LYS B 166     207.585 222.438 223.984  1.00  0.00           C  
ATOM   2622  O   LYS B 166     208.567 221.751 223.708  1.00  0.00           O  
ATOM   2623  CB  LYS B 166     205.389 221.819 222.986  1.00  0.00           C  
ATOM   2624  CG  LYS B 166     204.242 222.170 222.062  1.00  0.00           C  
ATOM   2625  CD  LYS B 166     203.105 221.165 222.172  1.00  0.00           C  
ATOM   2626  CE  LYS B 166     202.050 221.399 221.093  1.00  0.00           C  
ATOM   2627  NZ  LYS B 166     201.368 222.721 221.244  1.00  0.00           N  
ATOM   2628  H   LYS B 166     207.750 221.996 221.331  1.00  0.00           H  
ATOM   2629  HA  LYS B 166     206.196 223.798 223.126  1.00  0.00           H  
ATOM   2630 1HB  LYS B 166     205.732 220.817 222.729  1.00  0.00           H  
ATOM   2631 2HB  LYS B 166     205.001 221.781 224.004  1.00  0.00           H  
ATOM   2632 1HG  LYS B 166     203.862 223.161 222.314  1.00  0.00           H  
ATOM   2633 2HG  LYS B 166     204.597 222.188 221.032  1.00  0.00           H  
ATOM   2634 1HD  LYS B 166     203.501 220.154 222.068  1.00  0.00           H  
ATOM   2635 2HD  LYS B 166     202.635 221.253 223.151  1.00  0.00           H  
ATOM   2636 1HE  LYS B 166     202.519 221.360 220.111  1.00  0.00           H  
ATOM   2637 2HE  LYS B 166     201.298 220.612 221.143  1.00  0.00           H  
ATOM   2638 1HZ  LYS B 166     200.681 222.832 220.512  1.00  0.00           H  
ATOM   2639 2HZ  LYS B 166     200.911 222.764 222.144  1.00  0.00           H  
ATOM   2640 3HZ  LYS B 166     202.051 223.462 221.179  1.00  0.00           H  
ATOM   2641  N   VAL B 167     207.358 222.883 225.206  1.00  0.00           N  
ATOM   2642  CA  VAL B 167     208.281 222.520 226.260  1.00  0.00           C  
ATOM   2643  C   VAL B 167     208.145 221.036 226.511  1.00  0.00           C  
ATOM   2644  O   VAL B 167     207.047 220.532 226.738  1.00  0.00           O  
ATOM   2645  CB  VAL B 167     207.972 223.310 227.540  1.00  0.00           C  
ATOM   2646  CG1 VAL B 167     208.874 222.854 228.668  1.00  0.00           C  
ATOM   2647  CG2 VAL B 167     208.160 224.788 227.272  1.00  0.00           C  
ATOM   2648  H   VAL B 167     206.564 223.466 225.427  1.00  0.00           H  
ATOM   2649  HA  VAL B 167     209.293 222.766 225.934  1.00  0.00           H  
ATOM   2650  HB  VAL B 167     206.941 223.116 227.836  1.00  0.00           H  
ATOM   2651 1HG1 VAL B 167     208.644 223.422 229.570  1.00  0.00           H  
ATOM   2652 2HG1 VAL B 167     208.712 221.793 228.857  1.00  0.00           H  
ATOM   2653 3HG1 VAL B 167     209.915 223.020 228.391  1.00  0.00           H  
ATOM   2654 1HG2 VAL B 167     207.941 225.353 228.178  1.00  0.00           H  
ATOM   2655 2HG2 VAL B 167     209.190 224.975 226.968  1.00  0.00           H  
ATOM   2656 3HG2 VAL B 167     207.484 225.103 226.476  1.00  0.00           H  
ATOM   2657  N   GLY B 168     209.267 220.336 226.448  1.00  0.00           N  
ATOM   2658  CA  GLY B 168     209.291 218.888 226.608  1.00  0.00           C  
ATOM   2659  C   GLY B 168     209.319 218.188 225.248  1.00  0.00           C  
ATOM   2660  O   GLY B 168     209.668 217.008 225.156  1.00  0.00           O  
ATOM   2661  H   GLY B 168     210.134 220.827 226.283  1.00  0.00           H  
ATOM   2662 1HA  GLY B 168     210.167 218.601 227.190  1.00  0.00           H  
ATOM   2663 2HA  GLY B 168     208.414 218.570 227.170  1.00  0.00           H  
ATOM   2664  N   GLY B 169     208.983 218.934 224.194  1.00  0.00           N  
ATOM   2665  CA  GLY B 169     208.996 218.427 222.831  1.00  0.00           C  
ATOM   2666  C   GLY B 169     207.624 218.168 222.231  1.00  0.00           C  
ATOM   2667  O   GLY B 169     206.756 217.547 222.843  1.00  0.00           O  
ATOM   2668  H   GLY B 169     208.709 219.892 224.360  1.00  0.00           H  
ATOM   2669 1HA  GLY B 169     209.513 219.136 222.184  1.00  0.00           H  
ATOM   2670 2HA  GLY B 169     209.556 217.493 222.796  1.00  0.00           H  
ATOM   2671  N   ASN B 170     207.459 218.626 221.001  1.00  0.00           N  
ATOM   2672  CA  ASN B 170     206.265 218.399 220.212  1.00  0.00           C  
ATOM   2673  C   ASN B 170     206.484 217.199 219.317  1.00  0.00           C  
ATOM   2674  O   ASN B 170     207.272 217.262 218.379  1.00  0.00           O  
ATOM   2675  CB  ASN B 170     205.907 219.591 219.364  1.00  0.00           C  
ATOM   2676  CG  ASN B 170     204.635 219.358 218.620  1.00  0.00           C  
ATOM   2677  OD1 ASN B 170     203.964 218.341 218.844  1.00  0.00           O  
ATOM   2678  ND2 ASN B 170     204.285 220.255 217.748  1.00  0.00           N  
ATOM   2679  H   ASN B 170     208.217 219.162 220.603  1.00  0.00           H  
ATOM   2680  HA  ASN B 170     205.432 218.211 220.891  1.00  0.00           H  
ATOM   2681 1HB  ASN B 170     205.804 220.472 219.999  1.00  0.00           H  
ATOM   2682 2HB  ASN B 170     206.713 219.790 218.657  1.00  0.00           H  
ATOM   2683 1HD2 ASN B 170     203.440 220.141 217.225  1.00  0.00           H  
ATOM   2684 2HD2 ASN B 170     204.860 221.059 217.599  1.00  0.00           H  
ATOM   2685  N   TYR B 171     205.821 216.094 219.619  1.00  0.00           N  
ATOM   2686  CA  TYR B 171     206.042 214.849 218.891  1.00  0.00           C  
ATOM   2687  C   TYR B 171     204.897 214.541 217.933  1.00  0.00           C  
ATOM   2688  O   TYR B 171     204.744 213.411 217.475  1.00  0.00           O  
ATOM   2689  CB  TYR B 171     206.236 213.705 219.879  1.00  0.00           C  
ATOM   2690  CG  TYR B 171     207.409 213.925 220.771  1.00  0.00           C  
ATOM   2691  CD1 TYR B 171     207.216 214.453 222.022  1.00  0.00           C  
ATOM   2692  CD2 TYR B 171     208.676 213.621 220.341  1.00  0.00           C  
ATOM   2693  CE1 TYR B 171     208.287 214.689 222.840  1.00  0.00           C  
ATOM   2694  CE2 TYR B 171     209.754 213.853 221.163  1.00  0.00           C  
ATOM   2695  CZ  TYR B 171     209.559 214.395 222.406  1.00  0.00           C  
ATOM   2696  OH  TYR B 171     210.631 214.656 223.222  1.00  0.00           O  
ATOM   2697  H   TYR B 171     205.146 216.112 220.370  1.00  0.00           H  
ATOM   2698  HA  TYR B 171     206.945 214.956 218.289  1.00  0.00           H  
ATOM   2699 1HB  TYR B 171     205.339 213.596 220.491  1.00  0.00           H  
ATOM   2700 2HB  TYR B 171     206.375 212.773 219.333  1.00  0.00           H  
ATOM   2701  HD1 TYR B 171     206.208 214.685 222.366  1.00  0.00           H  
ATOM   2702  HD2 TYR B 171     208.828 213.197 219.348  1.00  0.00           H  
ATOM   2703  HE1 TYR B 171     208.132 215.109 223.834  1.00  0.00           H  
ATOM   2704  HE2 TYR B 171     210.761 213.607 220.824  1.00  0.00           H  
ATOM   2705  HH  TYR B 171     211.442 214.402 222.774  1.00  0.00           H  
ATOM   2706  N   ASN B 172     204.078 215.545 217.644  1.00  0.00           N  
ATOM   2707  CA  ASN B 172     202.950 215.362 216.749  1.00  0.00           C  
ATOM   2708  C   ASN B 172     203.345 215.215 215.286  1.00  0.00           C  
ATOM   2709  O   ASN B 172     202.600 214.624 214.507  1.00  0.00           O  
ATOM   2710  CB  ASN B 172     201.974 216.501 216.895  1.00  0.00           C  
ATOM   2711  CG  ASN B 172     201.228 216.450 218.191  1.00  0.00           C  
ATOM   2712  OD1 ASN B 172     201.072 215.390 218.808  1.00  0.00           O  
ATOM   2713  ND2 ASN B 172     200.759 217.587 218.625  1.00  0.00           N  
ATOM   2714  H   ASN B 172     204.240 216.455 218.052  1.00  0.00           H  
ATOM   2715  HA  ASN B 172     202.445 214.432 217.015  1.00  0.00           H  
ATOM   2716 1HB  ASN B 172     202.509 217.450 216.832  1.00  0.00           H  
ATOM   2717 2HB  ASN B 172     201.258 216.474 216.074  1.00  0.00           H  
ATOM   2718 1HD2 ASN B 172     200.251 217.623 219.486  1.00  0.00           H  
ATOM   2719 2HD2 ASN B 172     200.908 218.423 218.098  1.00  0.00           H  
ATOM   2720  N   TYR B 173     204.486 215.771 214.889  1.00  0.00           N  
ATOM   2721  CA  TYR B 173     204.891 215.711 213.490  1.00  0.00           C  
ATOM   2722  C   TYR B 173     205.728 214.480 213.198  1.00  0.00           C  
ATOM   2723  O   TYR B 173     206.679 214.185 213.922  1.00  0.00           O  
ATOM   2724  CB  TYR B 173     205.663 216.966 213.110  1.00  0.00           C  
ATOM   2725  CG  TYR B 173     204.821 218.193 213.085  1.00  0.00           C  
ATOM   2726  CD1 TYR B 173     204.881 219.103 214.111  1.00  0.00           C  
ATOM   2727  CD2 TYR B 173     203.980 218.403 212.037  1.00  0.00           C  
ATOM   2728  CE1 TYR B 173     204.098 220.229 214.067  1.00  0.00           C  
ATOM   2729  CE2 TYR B 173     203.208 219.512 211.996  1.00  0.00           C  
ATOM   2730  CZ  TYR B 173     203.260 220.427 212.997  1.00  0.00           C  
ATOM   2731  OH  TYR B 173     202.470 221.549 212.928  1.00  0.00           O  
ATOM   2732  H   TYR B 173     205.083 216.241 215.554  1.00  0.00           H  
ATOM   2733  HA  TYR B 173     203.995 215.651 212.873  1.00  0.00           H  
ATOM   2734 1HB  TYR B 173     206.477 217.122 213.819  1.00  0.00           H  
ATOM   2735 2HB  TYR B 173     206.109 216.835 212.124  1.00  0.00           H  
ATOM   2736  HD1 TYR B 173     205.549 218.929 214.955  1.00  0.00           H  
ATOM   2737  HD2 TYR B 173     203.926 217.676 211.227  1.00  0.00           H  
ATOM   2738  HE1 TYR B 173     204.142 220.955 214.879  1.00  0.00           H  
ATOM   2739  HE2 TYR B 173     202.536 219.677 211.154  1.00  0.00           H  
ATOM   2740  HH  TYR B 173     201.953 221.526 212.119  1.00  0.00           H  
ATOM   2741  N   LEU B 174     205.370 213.766 212.131  1.00  0.00           N  
ATOM   2742  CA  LEU B 174     206.064 212.537 211.751  1.00  0.00           C  
ATOM   2743  C   LEU B 174     206.700 212.586 210.371  1.00  0.00           C  
ATOM   2744  O   LEU B 174     206.183 213.226 209.451  1.00  0.00           O  
ATOM   2745  CB  LEU B 174     205.087 211.362 211.746  1.00  0.00           C  
ATOM   2746  CG  LEU B 174     204.257 211.118 213.006  1.00  0.00           C  
ATOM   2747  CD1 LEU B 174     203.303 209.987 212.741  1.00  0.00           C  
ATOM   2748  CD2 LEU B 174     205.145 210.796 214.155  1.00  0.00           C  
ATOM   2749  H   LEU B 174     204.595 214.087 211.569  1.00  0.00           H  
ATOM   2750  HA  LEU B 174     206.846 212.341 212.484  1.00  0.00           H  
ATOM   2751 1HB  LEU B 174     204.379 211.502 210.930  1.00  0.00           H  
ATOM   2752 2HB  LEU B 174     205.647 210.445 211.560  1.00  0.00           H  
ATOM   2753  HG  LEU B 174     203.681 212.014 213.242  1.00  0.00           H  
ATOM   2754 1HD1 LEU B 174     202.703 209.801 213.632  1.00  0.00           H  
ATOM   2755 2HD1 LEU B 174     202.647 210.251 211.911  1.00  0.00           H  
ATOM   2756 3HD1 LEU B 174     203.865 209.089 212.488  1.00  0.00           H  
ATOM   2757 1HD2 LEU B 174     204.540 210.625 215.046  1.00  0.00           H  
ATOM   2758 2HD2 LEU B 174     205.721 209.898 213.930  1.00  0.00           H  
ATOM   2759 3HD2 LEU B 174     205.826 211.628 214.333  1.00  0.00           H  
ATOM   2760  N   TYR B 175     207.773 211.831 210.211  1.00  0.00           N  
ATOM   2761  CA  TYR B 175     208.385 211.628 208.911  1.00  0.00           C  
ATOM   2762  C   TYR B 175     208.622 210.153 208.687  1.00  0.00           C  
ATOM   2763  O   TYR B 175     208.745 209.382 209.636  1.00  0.00           O  
ATOM   2764  CB  TYR B 175     209.691 212.405 208.798  1.00  0.00           C  
ATOM   2765  CG  TYR B 175     210.766 211.988 209.763  1.00  0.00           C  
ATOM   2766  CD1 TYR B 175     211.723 211.072 209.413  1.00  0.00           C  
ATOM   2767  CD2 TYR B 175     210.785 212.542 211.009  1.00  0.00           C  
ATOM   2768  CE1 TYR B 175     212.697 210.731 210.322  1.00  0.00           C  
ATOM   2769  CE2 TYR B 175     211.747 212.209 211.905  1.00  0.00           C  
ATOM   2770  CZ  TYR B 175     212.698 211.316 211.573  1.00  0.00           C  
ATOM   2771  OH  TYR B 175     213.659 210.994 212.489  1.00  0.00           O  
ATOM   2772  H   TYR B 175     208.178 211.383 211.021  1.00  0.00           H  
ATOM   2773  HA  TYR B 175     207.700 211.992 208.145  1.00  0.00           H  
ATOM   2774 1HB  TYR B 175     210.094 212.295 207.790  1.00  0.00           H  
ATOM   2775 2HB  TYR B 175     209.499 213.465 208.960  1.00  0.00           H  
ATOM   2776  HD1 TYR B 175     211.708 210.620 208.421  1.00  0.00           H  
ATOM   2777  HD2 TYR B 175     210.020 213.263 211.297  1.00  0.00           H  
ATOM   2778  HE1 TYR B 175     213.463 210.004 210.053  1.00  0.00           H  
ATOM   2779  HE2 TYR B 175     211.750 212.664 212.896  1.00  0.00           H  
ATOM   2780  HH  TYR B 175     213.507 211.488 213.298  1.00  0.00           H  
ATOM   2781  N   ARG B 176     208.688 209.753 207.435  1.00  0.00           N  
ATOM   2782  CA  ARG B 176     208.987 208.380 207.102  1.00  0.00           C  
ATOM   2783  C   ARG B 176     210.479 208.178 207.015  1.00  0.00           C  
ATOM   2784  O   ARG B 176     211.184 208.911 206.325  1.00  0.00           O  
ATOM   2785  CB  ARG B 176     208.337 207.986 205.795  1.00  0.00           C  
ATOM   2786  CG  ARG B 176     208.497 206.547 205.431  1.00  0.00           C  
ATOM   2787  CD  ARG B 176     207.878 206.248 204.140  1.00  0.00           C  
ATOM   2788  NE  ARG B 176     206.448 206.408 204.165  1.00  0.00           N  
ATOM   2789  CZ  ARG B 176     205.582 205.469 204.570  1.00  0.00           C  
ATOM   2790  NH1 ARG B 176     206.004 204.297 204.979  1.00  0.00           N  
ATOM   2791  NH2 ARG B 176     204.304 205.717 204.556  1.00  0.00           N  
ATOM   2792  H   ARG B 176     208.527 210.416 206.690  1.00  0.00           H  
ATOM   2793  HA  ARG B 176     208.592 207.739 207.890  1.00  0.00           H  
ATOM   2794 1HB  ARG B 176     207.270 208.201 205.840  1.00  0.00           H  
ATOM   2795 2HB  ARG B 176     208.757 208.583 204.985  1.00  0.00           H  
ATOM   2796 1HG  ARG B 176     209.558 206.303 205.369  1.00  0.00           H  
ATOM   2797 2HG  ARG B 176     208.025 205.924 206.192  1.00  0.00           H  
ATOM   2798 1HD  ARG B 176     208.278 206.920 203.381  1.00  0.00           H  
ATOM   2799 2HD  ARG B 176     208.095 205.217 203.863  1.00  0.00           H  
ATOM   2800  HE  ARG B 176     206.069 207.293 203.855  1.00  0.00           H  
ATOM   2801 1HH1 ARG B 176     206.993 204.093 204.992  1.00  0.00           H  
ATOM   2802 2HH1 ARG B 176     205.340 203.599 205.281  1.00  0.00           H  
ATOM   2803 1HH2 ARG B 176     203.967 206.616 204.240  1.00  0.00           H  
ATOM   2804 2HH2 ARG B 176     203.650 205.012 204.860  1.00  0.00           H  
ATOM   2805  N   LEU B 177     210.956 207.188 207.744  1.00  0.00           N  
ATOM   2806  CA  LEU B 177     212.364 206.853 207.771  1.00  0.00           C  
ATOM   2807  C   LEU B 177     212.630 205.614 206.938  1.00  0.00           C  
ATOM   2808  O   LEU B 177     213.684 205.488 206.314  1.00  0.00           O  
ATOM   2809  CB  LEU B 177     212.811 206.653 209.224  1.00  0.00           C  
ATOM   2810  CG  LEU B 177     214.283 206.284 209.474  1.00  0.00           C  
ATOM   2811  CD1 LEU B 177     215.218 207.363 208.917  1.00  0.00           C  
ATOM   2812  CD2 LEU B 177     214.484 206.143 210.981  1.00  0.00           C  
ATOM   2813  H   LEU B 177     210.311 206.647 208.302  1.00  0.00           H  
ATOM   2814  HA  LEU B 177     212.924 207.679 207.335  1.00  0.00           H  
ATOM   2815 1HB  LEU B 177     212.622 207.573 209.775  1.00  0.00           H  
ATOM   2816 2HB  LEU B 177     212.210 205.859 209.666  1.00  0.00           H  
ATOM   2817  HG  LEU B 177     214.512 205.343 208.974  1.00  0.00           H  
ATOM   2818 1HD1 LEU B 177     216.254 207.080 209.106  1.00  0.00           H  
ATOM   2819 2HD1 LEU B 177     215.060 207.463 207.843  1.00  0.00           H  
ATOM   2820 3HD1 LEU B 177     215.008 208.314 209.405  1.00  0.00           H  
ATOM   2821 1HD2 LEU B 177     215.522 205.880 211.187  1.00  0.00           H  
ATOM   2822 2HD2 LEU B 177     214.245 207.088 211.470  1.00  0.00           H  
ATOM   2823 3HD2 LEU B 177     213.829 205.361 211.364  1.00  0.00           H  
ATOM   2824  N   PHE B 178     211.677 204.686 206.933  1.00  0.00           N  
ATOM   2825  CA  PHE B 178     211.880 203.431 206.224  1.00  0.00           C  
ATOM   2826  C   PHE B 178     210.889 203.213 205.090  1.00  0.00           C  
ATOM   2827  O   PHE B 178     209.677 203.310 205.288  1.00  0.00           O  
ATOM   2828  CB  PHE B 178     211.721 202.260 207.176  1.00  0.00           C  
ATOM   2829  CG  PHE B 178     212.658 202.213 208.329  1.00  0.00           C  
ATOM   2830  CD1 PHE B 178     212.303 202.748 209.542  1.00  0.00           C  
ATOM   2831  CD2 PHE B 178     213.885 201.621 208.210  1.00  0.00           C  
ATOM   2832  CE1 PHE B 178     213.160 202.693 210.606  1.00  0.00           C  
ATOM   2833  CE2 PHE B 178     214.747 201.562 209.270  1.00  0.00           C  
ATOM   2834  CZ  PHE B 178     214.385 202.099 210.469  1.00  0.00           C  
ATOM   2835  H   PHE B 178     210.805 204.841 207.419  1.00  0.00           H  
ATOM   2836  HA  PHE B 178     212.894 203.421 205.821  1.00  0.00           H  
ATOM   2837 1HB  PHE B 178     210.713 202.262 207.589  1.00  0.00           H  
ATOM   2838 2HB  PHE B 178     211.849 201.327 206.629  1.00  0.00           H  
ATOM   2839  HD1 PHE B 178     211.326 203.219 209.651  1.00  0.00           H  
ATOM   2840  HD2 PHE B 178     214.173 201.192 207.249  1.00  0.00           H  
ATOM   2841  HE1 PHE B 178     212.867 203.122 211.564  1.00  0.00           H  
ATOM   2842  HE2 PHE B 178     215.722 201.088 209.158  1.00  0.00           H  
ATOM   2843  HZ  PHE B 178     215.069 202.057 211.315  1.00  0.00           H  
ATOM   2844  N   ARG B 179     211.397 202.863 203.914  1.00  0.00           N  
ATOM   2845  CA  ARG B 179     210.538 202.531 202.781  1.00  0.00           C  
ATOM   2846  C   ARG B 179     211.267 201.569 201.854  1.00  0.00           C  
ATOM   2847  O   ARG B 179     212.495 201.563 201.807  1.00  0.00           O  
ATOM   2848  CB  ARG B 179     210.121 203.768 202.011  1.00  0.00           C  
ATOM   2849  CG  ARG B 179     208.977 203.567 201.027  1.00  0.00           C  
ATOM   2850  CD  ARG B 179     208.474 204.844 200.470  1.00  0.00           C  
ATOM   2851  NE  ARG B 179     207.260 204.633 199.696  1.00  0.00           N  
ATOM   2852  CZ  ARG B 179     207.176 204.440 198.369  1.00  0.00           C  
ATOM   2853  NH1 ARG B 179     208.240 204.436 197.600  1.00  0.00           N  
ATOM   2854  NH2 ARG B 179     205.983 204.257 197.854  1.00  0.00           N  
ATOM   2855  H   ARG B 179     212.400 202.825 203.799  1.00  0.00           H  
ATOM   2856  HA  ARG B 179     209.636 202.050 203.160  1.00  0.00           H  
ATOM   2857 1HB  ARG B 179     209.816 204.546 202.710  1.00  0.00           H  
ATOM   2858 2HB  ARG B 179     210.972 204.150 201.447  1.00  0.00           H  
ATOM   2859 1HG  ARG B 179     209.317 202.950 200.195  1.00  0.00           H  
ATOM   2860 2HG  ARG B 179     208.146 203.072 201.531  1.00  0.00           H  
ATOM   2861 1HD  ARG B 179     208.254 205.534 201.284  1.00  0.00           H  
ATOM   2862 2HD  ARG B 179     209.231 205.280 199.820  1.00  0.00           H  
ATOM   2863  HE  ARG B 179     206.380 204.629 200.194  1.00  0.00           H  
ATOM   2864 1HH1 ARG B 179     209.155 204.581 198.003  1.00  0.00           H  
ATOM   2865 2HH1 ARG B 179     208.144 204.288 196.606  1.00  0.00           H  
ATOM   2866 1HH2 ARG B 179     205.168 204.265 198.452  1.00  0.00           H  
ATOM   2867 2HH2 ARG B 179     205.879 204.109 196.861  1.00  0.00           H  
ATOM   2868  N   LYS B 180     210.510 200.763 201.115  1.00  0.00           N  
ATOM   2869  CA  LYS B 180     211.082 199.814 200.161  1.00  0.00           C  
ATOM   2870  C   LYS B 180     211.839 200.480 199.015  1.00  0.00           C  
ATOM   2871  O   LYS B 180     212.836 199.947 198.528  1.00  0.00           O  
ATOM   2872  CB  LYS B 180     209.983 198.933 199.579  1.00  0.00           C  
ATOM   2873  CG  LYS B 180     209.390 197.939 200.554  1.00  0.00           C  
ATOM   2874  CD  LYS B 180     208.270 197.129 199.901  1.00  0.00           C  
ATOM   2875  CE  LYS B 180     207.638 196.149 200.884  1.00  0.00           C  
ATOM   2876  NZ  LYS B 180     206.492 195.413 200.279  1.00  0.00           N  
ATOM   2877  H   LYS B 180     209.507 200.811 201.219  1.00  0.00           H  
ATOM   2878  HA  LYS B 180     211.798 199.183 200.688  1.00  0.00           H  
ATOM   2879 1HB  LYS B 180     209.172 199.560 199.209  1.00  0.00           H  
ATOM   2880 2HB  LYS B 180     210.377 198.373 198.731  1.00  0.00           H  
ATOM   2881 1HG  LYS B 180     210.169 197.258 200.898  1.00  0.00           H  
ATOM   2882 2HG  LYS B 180     208.990 198.471 201.417  1.00  0.00           H  
ATOM   2883 1HD  LYS B 180     207.498 197.806 199.532  1.00  0.00           H  
ATOM   2884 2HD  LYS B 180     208.671 196.569 199.056  1.00  0.00           H  
ATOM   2885 1HE  LYS B 180     208.386 195.428 201.209  1.00  0.00           H  
ATOM   2886 2HE  LYS B 180     207.283 196.691 201.760  1.00  0.00           H  
ATOM   2887 1HZ  LYS B 180     206.103 194.777 200.960  1.00  0.00           H  
ATOM   2888 2HZ  LYS B 180     205.783 196.072 199.990  1.00  0.00           H  
ATOM   2889 3HZ  LYS B 180     206.813 194.891 199.476  1.00  0.00           H  
ATOM   2890  N   SER B 181     211.351 201.627 198.566  1.00  0.00           N  
ATOM   2891  CA  SER B 181     211.940 202.322 197.430  1.00  0.00           C  
ATOM   2892  C   SER B 181     211.690 203.820 197.495  1.00  0.00           C  
ATOM   2893  O   SER B 181     210.943 204.301 198.347  1.00  0.00           O  
ATOM   2894  CB  SER B 181     211.377 201.769 196.141  1.00  0.00           C  
ATOM   2895  OG  SER B 181     210.017 202.075 196.017  1.00  0.00           O  
ATOM   2896  H   SER B 181     210.547 202.030 199.026  1.00  0.00           H  
ATOM   2897  HA  SER B 181     213.018 202.158 197.445  1.00  0.00           H  
ATOM   2898 1HB  SER B 181     211.925 202.186 195.296  1.00  0.00           H  
ATOM   2899 2HB  SER B 181     211.513 200.689 196.119  1.00  0.00           H  
ATOM   2900  HG  SER B 181     209.785 202.572 196.805  1.00  0.00           H  
ATOM   2901  N   ASN B 182     212.339 204.560 196.606  1.00  0.00           N  
ATOM   2902  CA  ASN B 182     212.188 206.008 196.558  1.00  0.00           C  
ATOM   2903  C   ASN B 182     210.839 206.389 195.969  1.00  0.00           C  
ATOM   2904  O   ASN B 182     210.316 205.690 195.101  1.00  0.00           O  
ATOM   2905  CB  ASN B 182     213.304 206.626 195.752  1.00  0.00           C  
ATOM   2906  CG  ASN B 182     214.648 206.399 196.359  1.00  0.00           C  
ATOM   2907  OD1 ASN B 182     214.789 206.173 197.565  1.00  0.00           O  
ATOM   2908  ND2 ASN B 182     215.656 206.450 195.534  1.00  0.00           N  
ATOM   2909  H   ASN B 182     212.954 204.107 195.945  1.00  0.00           H  
ATOM   2910  HA  ASN B 182     212.237 206.395 197.577  1.00  0.00           H  
ATOM   2911 1HB  ASN B 182     213.300 206.209 194.744  1.00  0.00           H  
ATOM   2912 2HB  ASN B 182     213.137 207.700 195.662  1.00  0.00           H  
ATOM   2913 1HD2 ASN B 182     216.587 206.307 195.872  1.00  0.00           H  
ATOM   2914 2HD2 ASN B 182     215.499 206.632 194.564  1.00  0.00           H  
ATOM   2915  N   LEU B 183     210.293 207.508 196.428  1.00  0.00           N  
ATOM   2916  CA  LEU B 183     209.022 208.020 195.921  1.00  0.00           C  
ATOM   2917  C   LEU B 183     209.124 208.615 194.535  1.00  0.00           C  
ATOM   2918  O   LEU B 183     210.136 209.209 194.163  1.00  0.00           O  
ATOM   2919  CB  LEU B 183     208.467 209.128 196.826  1.00  0.00           C  
ATOM   2920  CG  LEU B 183     207.996 208.757 198.215  1.00  0.00           C  
ATOM   2921  CD1 LEU B 183     207.693 210.020 198.960  1.00  0.00           C  
ATOM   2922  CD2 LEU B 183     206.743 207.927 198.135  1.00  0.00           C  
ATOM   2923  H   LEU B 183     210.776 208.020 197.152  1.00  0.00           H  
ATOM   2924  HA  LEU B 183     208.303 207.202 195.902  1.00  0.00           H  
ATOM   2925 1HB  LEU B 183     209.237 209.887 196.958  1.00  0.00           H  
ATOM   2926 2HB  LEU B 183     207.614 209.589 196.328  1.00  0.00           H  
ATOM   2927  HG  LEU B 183     208.772 208.183 198.721  1.00  0.00           H  
ATOM   2928 1HD1 LEU B 183     207.351 209.776 199.966  1.00  0.00           H  
ATOM   2929 2HD1 LEU B 183     208.594 210.631 199.022  1.00  0.00           H  
ATOM   2930 3HD1 LEU B 183     206.914 210.573 198.437  1.00  0.00           H  
ATOM   2931 1HD2 LEU B 183     206.415 207.666 199.141  1.00  0.00           H  
ATOM   2932 2HD2 LEU B 183     205.960 208.497 197.634  1.00  0.00           H  
ATOM   2933 3HD2 LEU B 183     206.945 207.016 197.571  1.00  0.00           H  
ATOM   2934  N   LYS B 184     208.036 208.506 193.790  1.00  0.00           N  
ATOM   2935  CA  LYS B 184     207.927 209.203 192.528  1.00  0.00           C  
ATOM   2936  C   LYS B 184     207.608 210.657 192.858  1.00  0.00           C  
ATOM   2937  O   LYS B 184     207.129 210.934 193.956  1.00  0.00           O  
ATOM   2938  CB  LYS B 184     206.839 208.579 191.654  1.00  0.00           C  
ATOM   2939  CG  LYS B 184     207.150 207.183 191.167  1.00  0.00           C  
ATOM   2940  CD  LYS B 184     206.037 206.664 190.271  1.00  0.00           C  
ATOM   2941  CE  LYS B 184     206.336 205.264 189.760  1.00  0.00           C  
ATOM   2942  NZ  LYS B 184     205.237 204.743 188.897  1.00  0.00           N  
ATOM   2943  H   LYS B 184     207.268 207.930 194.102  1.00  0.00           H  
ATOM   2944  HA  LYS B 184     208.880 209.121 192.004  1.00  0.00           H  
ATOM   2945 1HB  LYS B 184     205.904 208.537 192.212  1.00  0.00           H  
ATOM   2946 2HB  LYS B 184     206.670 209.207 190.779  1.00  0.00           H  
ATOM   2947 1HG  LYS B 184     208.087 207.193 190.608  1.00  0.00           H  
ATOM   2948 2HG  LYS B 184     207.264 206.517 192.021  1.00  0.00           H  
ATOM   2949 1HD  LYS B 184     205.100 206.643 190.829  1.00  0.00           H  
ATOM   2950 2HD  LYS B 184     205.916 207.331 189.417  1.00  0.00           H  
ATOM   2951 1HE  LYS B 184     207.261 205.277 189.184  1.00  0.00           H  
ATOM   2952 2HE  LYS B 184     206.470 204.589 190.605  1.00  0.00           H  
ATOM   2953 1HZ  LYS B 184     205.471 203.814 188.578  1.00  0.00           H  
ATOM   2954 2HZ  LYS B 184     204.378 204.710 189.428  1.00  0.00           H  
ATOM   2955 3HZ  LYS B 184     205.117 205.352 188.100  1.00  0.00           H  
ATOM   2956  N   PRO B 185     207.879 211.604 191.966  1.00  0.00           N  
ATOM   2957  CA  PRO B 185     207.565 212.998 192.156  1.00  0.00           C  
ATOM   2958  C   PRO B 185     206.097 213.165 192.507  1.00  0.00           C  
ATOM   2959  O   PRO B 185     205.225 212.594 191.866  1.00  0.00           O  
ATOM   2960  CB  PRO B 185     207.878 213.567 190.780  1.00  0.00           C  
ATOM   2961  CG  PRO B 185     208.973 212.674 190.254  1.00  0.00           C  
ATOM   2962  CD  PRO B 185     208.598 211.299 190.729  1.00  0.00           C  
ATOM   2963  HA  PRO B 185     208.227 213.416 192.929  1.00  0.00           H  
ATOM   2964 1HB  PRO B 185     206.975 213.552 190.152  1.00  0.00           H  
ATOM   2965 2HB  PRO B 185     208.189 214.618 190.869  1.00  0.00           H  
ATOM   2966 1HG  PRO B 185     209.025 212.743 189.157  1.00  0.00           H  
ATOM   2967 2HG  PRO B 185     209.949 213.003 190.640  1.00  0.00           H  
ATOM   2968 1HD  PRO B 185     207.956 210.814 189.979  1.00  0.00           H  
ATOM   2969 2HD  PRO B 185     209.510 210.708 190.900  1.00  0.00           H  
ATOM   2970  N   PHE B 186     205.860 213.954 193.551  1.00  0.00           N  
ATOM   2971  CA  PHE B 186     204.531 214.244 194.077  1.00  0.00           C  
ATOM   2972  C   PHE B 186     203.735 213.020 194.501  1.00  0.00           C  
ATOM   2973  O   PHE B 186     202.504 213.069 194.557  1.00  0.00           O  
ATOM   2974  CB  PHE B 186     203.719 215.080 193.098  1.00  0.00           C  
ATOM   2975  CG  PHE B 186     204.300 216.433 192.872  1.00  0.00           C  
ATOM   2976  CD1 PHE B 186     204.780 216.806 191.641  1.00  0.00           C  
ATOM   2977  CD2 PHE B 186     204.374 217.341 193.912  1.00  0.00           C  
ATOM   2978  CE1 PHE B 186     205.310 218.059 191.452  1.00  0.00           C  
ATOM   2979  CE2 PHE B 186     204.905 218.585 193.720  1.00  0.00           C  
ATOM   2980  CZ  PHE B 186     205.371 218.942 192.492  1.00  0.00           C  
ATOM   2981  H   PHE B 186     206.666 214.370 193.995  1.00  0.00           H  
ATOM   2982  HA  PHE B 186     204.641 214.812 195.002  1.00  0.00           H  
ATOM   2983 1HB  PHE B 186     203.658 214.563 192.142  1.00  0.00           H  
ATOM   2984 2HB  PHE B 186     202.703 215.195 193.473  1.00  0.00           H  
ATOM   2985  HD1 PHE B 186     204.735 216.096 190.815  1.00  0.00           H  
ATOM   2986  HD2 PHE B 186     204.001 217.054 194.896  1.00  0.00           H  
ATOM   2987  HE1 PHE B 186     205.683 218.350 190.470  1.00  0.00           H  
ATOM   2988  HE2 PHE B 186     204.957 219.292 194.548  1.00  0.00           H  
ATOM   2989  HZ  PHE B 186     205.794 219.934 192.342  1.00  0.00           H  
ATOM   2990  N   GLU B 187     204.418 211.934 194.831  1.00  0.00           N  
ATOM   2991  CA  GLU B 187     203.746 210.767 195.373  1.00  0.00           C  
ATOM   2992  C   GLU B 187     203.558 210.948 196.874  1.00  0.00           C  
ATOM   2993  O   GLU B 187     204.431 211.490 197.558  1.00  0.00           O  
ATOM   2994  CB  GLU B 187     204.531 209.489 195.076  1.00  0.00           C  
ATOM   2995  CG  GLU B 187     203.811 208.204 195.472  1.00  0.00           C  
ATOM   2996  CD  GLU B 187     204.583 206.941 195.177  1.00  0.00           C  
ATOM   2997  OE1 GLU B 187     205.708 207.008 194.730  1.00  0.00           O  
ATOM   2998  OE2 GLU B 187     204.032 205.893 195.402  1.00  0.00           O  
ATOM   2999  H   GLU B 187     205.420 211.911 194.706  1.00  0.00           H  
ATOM   3000  HA  GLU B 187     202.765 210.683 194.903  1.00  0.00           H  
ATOM   3001 1HB  GLU B 187     204.750 209.436 194.009  1.00  0.00           H  
ATOM   3002 2HB  GLU B 187     205.484 209.516 195.605  1.00  0.00           H  
ATOM   3003 1HG  GLU B 187     203.603 208.231 196.541  1.00  0.00           H  
ATOM   3004 2HG  GLU B 187     202.859 208.157 194.946  1.00  0.00           H  
ATOM   3005  N   ARG B 188     202.409 210.525 197.384  1.00  0.00           N  
ATOM   3006  CA  ARG B 188     202.148 210.581 198.814  1.00  0.00           C  
ATOM   3007  C   ARG B 188     201.924 209.182 199.348  1.00  0.00           C  
ATOM   3008  O   ARG B 188     200.945 208.532 198.988  1.00  0.00           O  
ATOM   3009  CB  ARG B 188     200.907 211.391 199.127  1.00  0.00           C  
ATOM   3010  CG  ARG B 188     200.672 211.602 200.605  1.00  0.00           C  
ATOM   3011  CD  ARG B 188     199.336 212.157 200.898  1.00  0.00           C  
ATOM   3012  NE  ARG B 188     199.154 213.490 200.387  1.00  0.00           N  
ATOM   3013  CZ  ARG B 188     198.413 213.812 199.312  1.00  0.00           C  
ATOM   3014  NH1 ARG B 188     197.803 212.883 198.604  1.00  0.00           N  
ATOM   3015  NH2 ARG B 188     198.292 215.066 198.960  1.00  0.00           N  
ATOM   3016  H   ARG B 188     201.699 210.156 196.768  1.00  0.00           H  
ATOM   3017  HA  ARG B 188     202.997 211.062 199.302  1.00  0.00           H  
ATOM   3018 1HB  ARG B 188     200.982 212.368 198.652  1.00  0.00           H  
ATOM   3019 2HB  ARG B 188     200.032 210.891 198.712  1.00  0.00           H  
ATOM   3020 1HG  ARG B 188     200.758 210.649 201.127  1.00  0.00           H  
ATOM   3021 2HG  ARG B 188     201.415 212.298 200.996  1.00  0.00           H  
ATOM   3022 1HD  ARG B 188     198.572 211.524 200.447  1.00  0.00           H  
ATOM   3023 2HD  ARG B 188     199.186 212.194 201.976  1.00  0.00           H  
ATOM   3024  HE  ARG B 188     199.618 214.247 200.872  1.00  0.00           H  
ATOM   3025 1HH1 ARG B 188     197.888 211.911 198.866  1.00  0.00           H  
ATOM   3026 2HH1 ARG B 188     197.251 213.143 197.800  1.00  0.00           H  
ATOM   3027 1HH2 ARG B 188     198.755 215.788 199.495  1.00  0.00           H  
ATOM   3028 2HH2 ARG B 188     197.737 215.313 198.154  1.00  0.00           H  
ATOM   3029  N   ASP B 189     202.820 208.711 200.201  1.00  0.00           N  
ATOM   3030  CA  ASP B 189     202.692 207.369 200.753  1.00  0.00           C  
ATOM   3031  C   ASP B 189     202.406 207.430 202.242  1.00  0.00           C  
ATOM   3032  O   ASP B 189     203.249 207.868 203.027  1.00  0.00           O  
ATOM   3033  CB  ASP B 189     203.930 206.525 200.487  1.00  0.00           C  
ATOM   3034  CG  ASP B 189     203.737 205.076 200.932  1.00  0.00           C  
ATOM   3035  OD1 ASP B 189     204.492 204.235 200.494  1.00  0.00           O  
ATOM   3036  OD2 ASP B 189     202.828 204.817 201.704  1.00  0.00           O  
ATOM   3037  H   ASP B 189     203.605 209.284 200.477  1.00  0.00           H  
ATOM   3038  HA  ASP B 189     201.843 206.879 200.277  1.00  0.00           H  
ATOM   3039 1HB  ASP B 189     204.162 206.545 199.422  1.00  0.00           H  
ATOM   3040 2HB  ASP B 189     204.782 206.952 201.016  1.00  0.00           H  
ATOM   3041  N   ILE B 190     201.194 207.055 202.622  1.00  0.00           N  
ATOM   3042  CA  ILE B 190     200.776 207.148 204.009  1.00  0.00           C  
ATOM   3043  C   ILE B 190     200.487 205.790 204.617  1.00  0.00           C  
ATOM   3044  O   ILE B 190     199.771 205.694 205.613  1.00  0.00           O  
ATOM   3045  CB  ILE B 190     199.555 208.059 204.157  1.00  0.00           C  
ATOM   3046  CG1 ILE B 190     198.384 207.524 203.320  1.00  0.00           C  
ATOM   3047  CG2 ILE B 190     199.949 209.437 203.724  1.00  0.00           C  
ATOM   3048  CD1 ILE B 190     197.059 208.199 203.604  1.00  0.00           C  
ATOM   3049  H   ILE B 190     200.546 206.697 201.936  1.00  0.00           H  
ATOM   3050  HA  ILE B 190     201.594 207.574 204.589  1.00  0.00           H  
ATOM   3051  HB  ILE B 190     199.234 208.070 205.198  1.00  0.00           H  
ATOM   3052 1HG1 ILE B 190     198.607 207.649 202.261  1.00  0.00           H  
ATOM   3053 2HG1 ILE B 190     198.264 206.456 203.503  1.00  0.00           H  
ATOM   3054 1HG2 ILE B 190     199.095 210.107 203.819  1.00  0.00           H  
ATOM   3055 2HG2 ILE B 190     200.763 209.797 204.352  1.00  0.00           H  
ATOM   3056 3HG2 ILE B 190     200.276 209.412 202.684  1.00  0.00           H  
ATOM   3057 1HD1 ILE B 190     196.285 207.763 202.972  1.00  0.00           H  
ATOM   3058 2HD1 ILE B 190     196.795 208.056 204.652  1.00  0.00           H  
ATOM   3059 3HD1 ILE B 190     197.141 209.264 203.393  1.00  0.00           H  
ATOM   3060  N   SER B 191     201.035 204.741 204.018  1.00  0.00           N  
ATOM   3061  CA  SER B 191     200.892 203.409 204.580  1.00  0.00           C  
ATOM   3062  C   SER B 191     201.650 203.302 205.888  1.00  0.00           C  
ATOM   3063  O   SER B 191     202.734 203.867 206.035  1.00  0.00           O  
ATOM   3064  CB  SER B 191     201.400 202.355 203.637  1.00  0.00           C  
ATOM   3065  OG  SER B 191     201.378 201.100 204.265  1.00  0.00           O  
ATOM   3066  H   SER B 191     201.559 204.861 203.163  1.00  0.00           H  
ATOM   3067  HA  SER B 191     199.833 203.221 204.760  1.00  0.00           H  
ATOM   3068 1HB  SER B 191     200.779 202.339 202.741  1.00  0.00           H  
ATOM   3069 2HB  SER B 191     202.415 202.603 203.327  1.00  0.00           H  
ATOM   3070  HG  SER B 191     201.037 201.253 205.149  1.00  0.00           H  
ATOM   3071  N   THR B 192     201.091 202.564 206.834  1.00  0.00           N  
ATOM   3072  CA  THR B 192     201.719 202.367 208.131  1.00  0.00           C  
ATOM   3073  C   THR B 192     202.180 200.931 208.323  1.00  0.00           C  
ATOM   3074  O   THR B 192     202.463 200.505 209.442  1.00  0.00           O  
ATOM   3075  CB  THR B 192     200.766 202.762 209.261  1.00  0.00           C  
ATOM   3076  OG1 THR B 192     199.570 201.978 209.177  1.00  0.00           O  
ATOM   3077  CG2 THR B 192     200.423 204.234 209.144  1.00  0.00           C  
ATOM   3078  H   THR B 192     200.201 202.125 206.647  1.00  0.00           H  
ATOM   3079  HA  THR B 192     202.604 203.002 208.187  1.00  0.00           H  
ATOM   3080  HB  THR B 192     201.243 202.572 210.222  1.00  0.00           H  
ATOM   3081  HG1 THR B 192     199.633 201.379 208.429  1.00  0.00           H  
ATOM   3082 1HG2 THR B 192     199.745 204.515 209.949  1.00  0.00           H  
ATOM   3083 2HG2 THR B 192     201.335 204.827 209.214  1.00  0.00           H  
ATOM   3084 3HG2 THR B 192     199.943 204.420 208.184  1.00  0.00           H  
ATOM   3085  N   GLU B 193     202.226 200.175 207.232  1.00  0.00           N  
ATOM   3086  CA  GLU B 193     202.662 198.787 207.289  1.00  0.00           C  
ATOM   3087  C   GLU B 193     204.106 198.702 207.761  1.00  0.00           C  
ATOM   3088  O   GLU B 193     204.966 199.454 207.307  1.00  0.00           O  
ATOM   3089  CB  GLU B 193     202.518 198.117 205.923  1.00  0.00           C  
ATOM   3090  CG  GLU B 193     202.805 196.620 205.925  1.00  0.00           C  
ATOM   3091  CD  GLU B 193     202.608 195.972 204.582  1.00  0.00           C  
ATOM   3092  OE1 GLU B 193     202.397 196.677 203.625  1.00  0.00           O  
ATOM   3093  OE2 GLU B 193     202.662 194.768 204.513  1.00  0.00           O  
ATOM   3094  H   GLU B 193     201.953 200.569 206.343  1.00  0.00           H  
ATOM   3095  HA  GLU B 193     202.032 198.256 208.003  1.00  0.00           H  
ATOM   3096 1HB  GLU B 193     201.504 198.264 205.551  1.00  0.00           H  
ATOM   3097 2HB  GLU B 193     203.198 198.588 205.213  1.00  0.00           H  
ATOM   3098 1HG  GLU B 193     203.836 196.459 206.240  1.00  0.00           H  
ATOM   3099 2HG  GLU B 193     202.152 196.137 206.650  1.00  0.00           H  
ATOM   3100  N   ILE B 194     204.372 197.767 208.660  1.00  0.00           N  
ATOM   3101  CA  ILE B 194     205.698 197.600 209.238  1.00  0.00           C  
ATOM   3102  C   ILE B 194     206.720 197.213 208.190  1.00  0.00           C  
ATOM   3103  O   ILE B 194     206.501 196.307 207.389  1.00  0.00           O  
ATOM   3104  CB  ILE B 194     205.640 196.555 210.358  1.00  0.00           C  
ATOM   3105  CG1 ILE B 194     204.787 197.115 211.488  1.00  0.00           C  
ATOM   3106  CG2 ILE B 194     207.044 196.189 210.849  1.00  0.00           C  
ATOM   3107  CD1 ILE B 194     204.352 196.097 212.477  1.00  0.00           C  
ATOM   3108  H   ILE B 194     203.627 197.151 208.952  1.00  0.00           H  
ATOM   3109  HA  ILE B 194     206.015 198.554 209.657  1.00  0.00           H  
ATOM   3110  HB  ILE B 194     205.156 195.652 209.988  1.00  0.00           H  
ATOM   3111 1HG1 ILE B 194     205.346 197.886 212.017  1.00  0.00           H  
ATOM   3112 2HG1 ILE B 194     203.896 197.586 211.072  1.00  0.00           H  
ATOM   3113 1HG2 ILE B 194     206.970 195.447 211.643  1.00  0.00           H  
ATOM   3114 2HG2 ILE B 194     207.623 195.779 210.022  1.00  0.00           H  
ATOM   3115 3HG2 ILE B 194     207.540 197.081 211.232  1.00  0.00           H  
ATOM   3116 1HD1 ILE B 194     203.749 196.575 213.249  1.00  0.00           H  
ATOM   3117 2HD1 ILE B 194     203.759 195.332 211.975  1.00  0.00           H  
ATOM   3118 3HD1 ILE B 194     205.227 195.637 212.934  1.00  0.00           H  
ATOM   3119  N   TYR B 195     207.832 197.933 208.195  1.00  0.00           N  
ATOM   3120  CA  TYR B 195     208.898 197.748 207.235  1.00  0.00           C  
ATOM   3121  C   TYR B 195     209.783 196.574 207.573  1.00  0.00           C  
ATOM   3122  O   TYR B 195     210.254 196.450 208.701  1.00  0.00           O  
ATOM   3123  CB  TYR B 195     209.741 199.014 207.161  1.00  0.00           C  
ATOM   3124  CG  TYR B 195     210.925 198.903 206.266  1.00  0.00           C  
ATOM   3125  CD1 TYR B 195     210.774 198.981 204.908  1.00  0.00           C  
ATOM   3126  CD2 TYR B 195     212.173 198.734 206.811  1.00  0.00           C  
ATOM   3127  CE1 TYR B 195     211.872 198.891 204.100  1.00  0.00           C  
ATOM   3128  CE2 TYR B 195     213.260 198.650 205.999  1.00  0.00           C  
ATOM   3129  CZ  TYR B 195     213.117 198.727 204.654  1.00  0.00           C  
ATOM   3130  OH  TYR B 195     214.219 198.636 203.841  1.00  0.00           O  
ATOM   3131  H   TYR B 195     207.929 198.642 208.908  1.00  0.00           H  
ATOM   3132  HA  TYR B 195     208.454 197.557 206.258  1.00  0.00           H  
ATOM   3133 1HB  TYR B 195     209.125 199.842 206.806  1.00  0.00           H  
ATOM   3134 2HB  TYR B 195     210.095 199.274 208.158  1.00  0.00           H  
ATOM   3135  HD1 TYR B 195     209.782 199.114 204.477  1.00  0.00           H  
ATOM   3136  HD2 TYR B 195     212.291 198.667 207.892  1.00  0.00           H  
ATOM   3137  HE1 TYR B 195     211.759 198.952 203.018  1.00  0.00           H  
ATOM   3138  HE2 TYR B 195     214.253 198.519 206.429  1.00  0.00           H  
ATOM   3139  HH  TYR B 195     215.005 198.521 204.381  1.00  0.00           H  
ATOM   3140  N   GLN B 196     210.044 195.742 206.578  1.00  0.00           N  
ATOM   3141  CA  GLN B 196     210.940 194.614 206.742  1.00  0.00           C  
ATOM   3142  C   GLN B 196     212.337 194.979 206.283  1.00  0.00           C  
ATOM   3143  O   GLN B 196     212.582 195.143 205.089  1.00  0.00           O  
ATOM   3144  CB  GLN B 196     210.443 193.413 205.936  1.00  0.00           C  
ATOM   3145  CG  GLN B 196     211.307 192.187 206.089  1.00  0.00           C  
ATOM   3146  CD  GLN B 196     210.827 191.012 205.276  1.00  0.00           C  
ATOM   3147  OE1 GLN B 196     209.628 190.816 205.038  1.00  0.00           O  
ATOM   3148  NE2 GLN B 196     211.785 190.208 204.838  1.00  0.00           N  
ATOM   3149  H   GLN B 196     209.607 195.897 205.681  1.00  0.00           H  
ATOM   3150  HA  GLN B 196     210.962 194.340 207.797  1.00  0.00           H  
ATOM   3151 1HB  GLN B 196     209.430 193.160 206.248  1.00  0.00           H  
ATOM   3152 2HB  GLN B 196     210.404 193.675 204.879  1.00  0.00           H  
ATOM   3153 1HG  GLN B 196     212.320 192.426 205.764  1.00  0.00           H  
ATOM   3154 2HG  GLN B 196     211.312 191.887 207.137  1.00  0.00           H  
ATOM   3155 1HE2 GLN B 196     211.552 189.404 204.290  1.00  0.00           H  
ATOM   3156 2HE2 GLN B 196     212.741 190.405 205.055  1.00  0.00           H  
ATOM   3157  N   ALA B 197     213.251 195.128 207.232  1.00  0.00           N  
ATOM   3158  CA  ALA B 197     214.612 195.520 206.905  1.00  0.00           C  
ATOM   3159  C   ALA B 197     215.489 194.296 206.722  1.00  0.00           C  
ATOM   3160  O   ALA B 197     216.448 194.312 205.949  1.00  0.00           O  
ATOM   3161  CB  ALA B 197     215.192 196.402 208.000  1.00  0.00           C  
ATOM   3162  H   ALA B 197     213.004 194.968 208.198  1.00  0.00           H  
ATOM   3163  HA  ALA B 197     214.587 196.087 205.974  1.00  0.00           H  
ATOM   3164 1HB  ALA B 197     216.211 196.685 207.737  1.00  0.00           H  
ATOM   3165 2HB  ALA B 197     214.582 197.299 208.106  1.00  0.00           H  
ATOM   3166 3HB  ALA B 197     215.199 195.855 208.941  1.00  0.00           H  
ATOM   3167  N   GLY B 198     215.176 193.250 207.478  1.00  0.00           N  
ATOM   3168  CA  GLY B 198     215.998 192.049 207.505  1.00  0.00           C  
ATOM   3169  C   GLY B 198     215.462 190.933 206.629  1.00  0.00           C  
ATOM   3170  O   GLY B 198     214.555 191.132 205.816  1.00  0.00           O  
ATOM   3171  H   GLY B 198     214.344 193.290 208.050  1.00  0.00           H  
ATOM   3172 1HA  GLY B 198     217.009 192.293 207.177  1.00  0.00           H  
ATOM   3173 2HA  GLY B 198     216.072 191.682 208.528  1.00  0.00           H  
ATOM   3174  N   SER B 199     216.034 189.743 206.807  1.00  0.00           N  
ATOM   3175  CA  SER B 199     215.668 188.581 206.012  1.00  0.00           C  
ATOM   3176  C   SER B 199     214.378 187.915 206.461  1.00  0.00           C  
ATOM   3177  O   SER B 199     213.727 187.227 205.672  1.00  0.00           O  
ATOM   3178  CB  SER B 199     216.779 187.554 206.067  1.00  0.00           C  
ATOM   3179  OG  SER B 199     216.859 186.965 207.339  1.00  0.00           O  
ATOM   3180  H   SER B 199     216.745 189.648 207.518  1.00  0.00           H  
ATOM   3181  HA  SER B 199     215.529 188.899 204.978  1.00  0.00           H  
ATOM   3182 1HB  SER B 199     216.600 186.784 205.318  1.00  0.00           H  
ATOM   3183 2HB  SER B 199     217.728 188.031 205.825  1.00  0.00           H  
ATOM   3184  HG  SER B 199     216.169 187.376 207.865  1.00  0.00           H  
ATOM   3185  N   THR B 200     213.990 188.111 207.713  1.00  0.00           N  
ATOM   3186  CA  THR B 200     212.792 187.451 208.192  1.00  0.00           C  
ATOM   3187  C   THR B 200     211.554 188.262 207.837  1.00  0.00           C  
ATOM   3188  O   THR B 200     211.614 189.490 207.859  1.00  0.00           O  
ATOM   3189  CB  THR B 200     212.848 187.290 209.716  1.00  0.00           C  
ATOM   3190  OG1 THR B 200     212.966 188.587 210.320  1.00  0.00           O  
ATOM   3191  CG2 THR B 200     214.040 186.444 210.102  1.00  0.00           C  
ATOM   3192  H   THR B 200     214.508 188.708 208.342  1.00  0.00           H  
ATOM   3193  HA  THR B 200     212.737 186.462 207.737  1.00  0.00           H  
ATOM   3194  HB  THR B 200     211.934 186.810 210.065  1.00  0.00           H  
ATOM   3195  HG1 THR B 200     212.983 189.259 209.634  1.00  0.00           H  
ATOM   3196 1HG2 THR B 200     214.073 186.334 211.186  1.00  0.00           H  
ATOM   3197 2HG2 THR B 200     213.954 185.461 209.640  1.00  0.00           H  
ATOM   3198 3HG2 THR B 200     214.955 186.926 209.759  1.00  0.00           H  
ATOM   3199  N   PRO B 201     210.414 187.609 207.565  1.00  0.00           N  
ATOM   3200  CA  PRO B 201     209.099 188.203 207.448  1.00  0.00           C  
ATOM   3201  C   PRO B 201     208.731 188.850 208.772  1.00  0.00           C  
ATOM   3202  O   PRO B 201     209.107 188.331 209.825  1.00  0.00           O  
ATOM   3203  CB  PRO B 201     208.202 186.992 207.153  1.00  0.00           C  
ATOM   3204  CG  PRO B 201     209.123 185.960 206.559  1.00  0.00           C  
ATOM   3205  CD  PRO B 201     210.452 186.171 207.248  1.00  0.00           C  
ATOM   3206  HA  PRO B 201     209.096 188.911 206.606  1.00  0.00           H  
ATOM   3207 1HB  PRO B 201     207.724 186.644 208.080  1.00  0.00           H  
ATOM   3208 2HB  PRO B 201     207.395 187.281 206.464  1.00  0.00           H  
ATOM   3209 1HG  PRO B 201     208.722 184.950 206.729  1.00  0.00           H  
ATOM   3210 2HG  PRO B 201     209.193 186.095 205.470  1.00  0.00           H  
ATOM   3211 1HD  PRO B 201     210.499 185.549 208.154  1.00  0.00           H  
ATOM   3212 2HD  PRO B 201     211.269 185.913 206.557  1.00  0.00           H  
ATOM   3213  N   CYS B 202     207.971 189.952 208.720  1.00  0.00           N  
ATOM   3214  CA  CYS B 202     207.517 190.649 209.924  1.00  0.00           C  
ATOM   3215  C   CYS B 202     206.136 190.148 210.319  1.00  0.00           C  
ATOM   3216  O   CYS B 202     205.821 190.040 211.509  1.00  0.00           O  
ATOM   3217  CB  CYS B 202     207.469 192.167 209.687  1.00  0.00           C  
ATOM   3218  SG  CYS B 202     209.083 192.915 209.334  1.00  0.00           S  
ATOM   3219  H   CYS B 202     207.705 190.311 207.814  1.00  0.00           H  
ATOM   3220  HA  CYS B 202     208.224 190.446 210.728  1.00  0.00           H  
ATOM   3221 1HB  CYS B 202     206.807 192.384 208.848  1.00  0.00           H  
ATOM   3222 2HB  CYS B 202     207.055 192.660 210.567  1.00  0.00           H  
ATOM   3223  N   ASN B 203     205.295 189.894 209.335  1.00  0.00           N  
ATOM   3224  CA  ASN B 203     203.935 189.428 209.574  1.00  0.00           C  
ATOM   3225  C   ASN B 203     203.169 190.323 210.555  1.00  0.00           C  
ATOM   3226  O   ASN B 203     202.414 189.834 211.394  1.00  0.00           O  
ATOM   3227  CB  ASN B 203     203.957 187.995 210.072  1.00  0.00           C  
ATOM   3228  CG  ASN B 203     204.479 187.033 209.041  1.00  0.00           C  
ATOM   3229  OD1 ASN B 203     204.415 187.300 207.836  1.00  0.00           O  
ATOM   3230  ND2 ASN B 203     204.996 185.918 209.492  1.00  0.00           N  
ATOM   3231  H   ASN B 203     205.609 190.029 208.385  1.00  0.00           H  
ATOM   3232  HA  ASN B 203     203.385 189.469 208.633  1.00  0.00           H  
ATOM   3233 1HB  ASN B 203     204.582 187.929 210.964  1.00  0.00           H  
ATOM   3234 2HB  ASN B 203     202.949 187.693 210.356  1.00  0.00           H  
ATOM   3235 1HD2 ASN B 203     205.359 185.240 208.851  1.00  0.00           H  
ATOM   3236 2HD2 ASN B 203     205.028 185.744 210.475  1.00  0.00           H  
ATOM   3237  N   GLY B 204     203.360 191.635 210.448  1.00  0.00           N  
ATOM   3238  CA  GLY B 204     202.641 192.581 211.292  1.00  0.00           C  
ATOM   3239  C   GLY B 204     203.262 192.795 212.670  1.00  0.00           C  
ATOM   3240  O   GLY B 204     202.693 193.508 213.497  1.00  0.00           O  
ATOM   3241  H   GLY B 204     204.018 191.985 209.767  1.00  0.00           H  
ATOM   3242 1HA  GLY B 204     202.589 193.548 210.792  1.00  0.00           H  
ATOM   3243 2HA  GLY B 204     201.617 192.237 211.433  1.00  0.00           H  
ATOM   3244  N   VAL B 205     204.422 192.207 212.928  1.00  0.00           N  
ATOM   3245  CA  VAL B 205     205.038 192.333 214.240  1.00  0.00           C  
ATOM   3246  C   VAL B 205     206.386 193.047 214.194  1.00  0.00           C  
ATOM   3247  O   VAL B 205     207.285 192.645 213.459  1.00  0.00           O  
ATOM   3248  CB  VAL B 205     205.230 190.937 214.862  1.00  0.00           C  
ATOM   3249  CG1 VAL B 205     205.915 191.046 216.216  1.00  0.00           C  
ATOM   3250  CG2 VAL B 205     203.884 190.240 214.993  1.00  0.00           C  
ATOM   3251  H   VAL B 205     204.890 191.666 212.215  1.00  0.00           H  
ATOM   3252  HA  VAL B 205     204.377 192.921 214.878  1.00  0.00           H  
ATOM   3253  HB  VAL B 205     205.883 190.349 214.217  1.00  0.00           H  
ATOM   3254 1HG1 VAL B 205     206.043 190.050 216.640  1.00  0.00           H  
ATOM   3255 2HG1 VAL B 205     206.891 191.515 216.092  1.00  0.00           H  
ATOM   3256 3HG1 VAL B 205     205.303 191.650 216.885  1.00  0.00           H  
ATOM   3257 1HG2 VAL B 205     204.027 189.253 215.432  1.00  0.00           H  
ATOM   3258 2HG2 VAL B 205     203.229 190.831 215.633  1.00  0.00           H  
ATOM   3259 3HG2 VAL B 205     203.431 190.135 214.007  1.00  0.00           H  
ATOM   3260  N   GLU B 206     206.531 194.091 215.001  1.00  0.00           N  
ATOM   3261  CA  GLU B 206     207.798 194.810 215.075  1.00  0.00           C  
ATOM   3262  C   GLU B 206     208.797 193.999 215.884  1.00  0.00           C  
ATOM   3263  O   GLU B 206     208.406 193.182 216.716  1.00  0.00           O  
ATOM   3264  CB  GLU B 206     207.634 196.197 215.690  1.00  0.00           C  
ATOM   3265  CG  GLU B 206     206.842 197.165 214.851  1.00  0.00           C  
ATOM   3266  CD  GLU B 206     206.842 198.551 215.394  1.00  0.00           C  
ATOM   3267  OE1 GLU B 206     207.874 199.196 215.370  1.00  0.00           O  
ATOM   3268  OE2 GLU B 206     205.809 198.985 215.837  1.00  0.00           O  
ATOM   3269  H   GLU B 206     205.758 194.397 215.574  1.00  0.00           H  
ATOM   3270  HA  GLU B 206     208.184 194.936 214.063  1.00  0.00           H  
ATOM   3271 1HB  GLU B 206     207.137 196.110 216.656  1.00  0.00           H  
ATOM   3272 2HB  GLU B 206     208.616 196.636 215.866  1.00  0.00           H  
ATOM   3273 1HG  GLU B 206     207.261 197.185 213.845  1.00  0.00           H  
ATOM   3274 2HG  GLU B 206     205.814 196.812 214.780  1.00  0.00           H  
ATOM   3275  N   GLY B 207     210.083 194.212 215.643  1.00  0.00           N  
ATOM   3276  CA  GLY B 207     211.095 193.438 216.344  1.00  0.00           C  
ATOM   3277  C   GLY B 207     212.429 193.538 215.644  1.00  0.00           C  
ATOM   3278  O   GLY B 207     212.764 194.575 215.072  1.00  0.00           O  
ATOM   3279  H   GLY B 207     210.374 194.910 214.974  1.00  0.00           H  
ATOM   3280 1HA  GLY B 207     211.186 193.801 217.368  1.00  0.00           H  
ATOM   3281 2HA  GLY B 207     210.783 192.396 216.399  1.00  0.00           H  
ATOM   3282  N   PHE B 208     213.212 192.472 215.703  1.00  0.00           N  
ATOM   3283  CA  PHE B 208     214.527 192.515 215.093  1.00  0.00           C  
ATOM   3284  C   PHE B 208     214.408 192.704 213.594  1.00  0.00           C  
ATOM   3285  O   PHE B 208     213.876 191.852 212.883  1.00  0.00           O  
ATOM   3286  CB  PHE B 208     215.295 191.232 215.406  1.00  0.00           C  
ATOM   3287  CG  PHE B 208     216.687 191.188 214.860  1.00  0.00           C  
ATOM   3288  CD1 PHE B 208     217.594 192.159 215.193  1.00  0.00           C  
ATOM   3289  CD2 PHE B 208     217.093 190.163 214.044  1.00  0.00           C  
ATOM   3290  CE1 PHE B 208     218.873 192.128 214.717  1.00  0.00           C  
ATOM   3291  CE2 PHE B 208     218.380 190.118 213.569  1.00  0.00           C  
ATOM   3292  CZ  PHE B 208     219.271 191.108 213.906  1.00  0.00           C  
ATOM   3293  H   PHE B 208     212.912 191.626 216.166  1.00  0.00           H  
ATOM   3294  HA  PHE B 208     215.074 193.362 215.509  1.00  0.00           H  
ATOM   3295 1HB  PHE B 208     215.358 191.100 216.485  1.00  0.00           H  
ATOM   3296 2HB  PHE B 208     214.754 190.377 215.003  1.00  0.00           H  
ATOM   3297  HD1 PHE B 208     217.287 192.972 215.852  1.00  0.00           H  
ATOM   3298  HD2 PHE B 208     216.386 189.378 213.776  1.00  0.00           H  
ATOM   3299  HE1 PHE B 208     219.573 192.918 214.986  1.00  0.00           H  
ATOM   3300  HE2 PHE B 208     218.696 189.298 212.924  1.00  0.00           H  
ATOM   3301  HZ  PHE B 208     220.291 191.079 213.526  1.00  0.00           H  
ATOM   3302  N   ASN B 209     214.915 193.837 213.134  1.00  0.00           N  
ATOM   3303  CA  ASN B 209     214.858 194.254 211.738  1.00  0.00           C  
ATOM   3304  C   ASN B 209     213.444 194.407 211.140  1.00  0.00           C  
ATOM   3305  O   ASN B 209     213.255 194.164 209.939  1.00  0.00           O  
ATOM   3306  CB  ASN B 209     215.637 193.303 210.893  1.00  0.00           C  
ATOM   3307  CG  ASN B 209     217.005 193.152 211.322  1.00  0.00           C  
ATOM   3308  OD1 ASN B 209     217.661 194.100 211.771  1.00  0.00           O  
ATOM   3309  ND2 ASN B 209     217.480 191.951 211.189  1.00  0.00           N  
ATOM   3310  H   ASN B 209     215.366 194.438 213.809  1.00  0.00           H  
ATOM   3311  HA  ASN B 209     215.302 195.247 211.655  1.00  0.00           H  
ATOM   3312 1HB  ASN B 209     215.158 192.323 210.912  1.00  0.00           H  
ATOM   3313 2HB  ASN B 209     215.635 193.649 209.859  1.00  0.00           H  
ATOM   3314 1HD2 ASN B 209     218.422 191.753 211.461  1.00  0.00           H  
ATOM   3315 2HD2 ASN B 209     216.905 191.225 210.815  1.00  0.00           H  
ATOM   3316  N   CYS B 210     212.469 194.816 211.969  1.00  0.00           N  
ATOM   3317  CA  CYS B 210     211.088 195.122 211.573  1.00  0.00           C  
ATOM   3318  C   CYS B 210     210.698 196.403 212.293  1.00  0.00           C  
ATOM   3319  O   CYS B 210     210.697 196.459 213.528  1.00  0.00           O  
ATOM   3320  CB  CYS B 210     210.109 193.981 211.922  1.00  0.00           C  
ATOM   3321  SG  CYS B 210     210.291 192.514 210.937  1.00  0.00           S  
ATOM   3322  H   CYS B 210     212.736 194.912 212.938  1.00  0.00           H  
ATOM   3323  HA  CYS B 210     211.061 195.263 210.492  1.00  0.00           H  
ATOM   3324 1HB  CYS B 210     210.240 193.696 212.966  1.00  0.00           H  
ATOM   3325 2HB  CYS B 210     209.084 194.333 211.805  1.00  0.00           H  
ATOM   3326  N   TYR B 211     210.383 197.447 211.537  1.00  0.00           N  
ATOM   3327  CA  TYR B 211     210.159 198.723 212.194  1.00  0.00           C  
ATOM   3328  C   TYR B 211     208.926 199.451 211.717  1.00  0.00           C  
ATOM   3329  O   TYR B 211     208.632 199.484 210.522  1.00  0.00           O  
ATOM   3330  CB  TYR B 211     211.351 199.636 211.947  1.00  0.00           C  
ATOM   3331  CG  TYR B 211     212.673 199.003 212.213  1.00  0.00           C  
ATOM   3332  CD1 TYR B 211     213.482 198.698 211.155  1.00  0.00           C  
ATOM   3333  CD2 TYR B 211     213.071 198.703 213.485  1.00  0.00           C  
ATOM   3334  CE1 TYR B 211     214.688 198.116 211.368  1.00  0.00           C  
ATOM   3335  CE2 TYR B 211     214.285 198.110 213.696  1.00  0.00           C  
ATOM   3336  CZ  TYR B 211     215.088 197.825 212.640  1.00  0.00           C  
ATOM   3337  OH  TYR B 211     216.299 197.227 212.836  1.00  0.00           O  
ATOM   3338  H   TYR B 211     210.294 197.389 210.533  1.00  0.00           H  
ATOM   3339  HA  TYR B 211     210.059 198.548 213.265  1.00  0.00           H  
ATOM   3340 1HB  TYR B 211     211.343 199.973 210.909  1.00  0.00           H  
ATOM   3341 2HB  TYR B 211     211.269 200.520 212.579  1.00  0.00           H  
ATOM   3342  HD1 TYR B 211     213.158 198.923 210.138  1.00  0.00           H  
ATOM   3343  HD2 TYR B 211     212.421 198.936 214.329  1.00  0.00           H  
ATOM   3344  HE1 TYR B 211     215.333 197.873 210.524  1.00  0.00           H  
ATOM   3345  HE2 TYR B 211     214.604 197.867 214.710  1.00  0.00           H  
ATOM   3346  HH  TYR B 211     216.432 197.075 213.775  1.00  0.00           H  
ATOM   3347  N   PHE B 212     208.259 200.138 212.631  1.00  0.00           N  
ATOM   3348  CA  PHE B 212     207.205 201.040 212.215  1.00  0.00           C  
ATOM   3349  C   PHE B 212     207.897 202.130 211.393  1.00  0.00           C  
ATOM   3350  O   PHE B 212     208.850 202.737 211.876  1.00  0.00           O  
ATOM   3351  CB  PHE B 212     206.503 201.636 213.424  1.00  0.00           C  
ATOM   3352  CG  PHE B 212     205.297 202.364 213.082  1.00  0.00           C  
ATOM   3353  CD1 PHE B 212     204.177 201.661 212.704  1.00  0.00           C  
ATOM   3354  CD2 PHE B 212     205.241 203.732 213.129  1.00  0.00           C  
ATOM   3355  CE1 PHE B 212     203.027 202.307 212.370  1.00  0.00           C  
ATOM   3356  CE2 PHE B 212     204.078 204.388 212.800  1.00  0.00           C  
ATOM   3357  CZ  PHE B 212     202.972 203.674 212.417  1.00  0.00           C  
ATOM   3358  H   PHE B 212     208.469 200.047 213.615  1.00  0.00           H  
ATOM   3359  HA  PHE B 212     206.476 200.475 211.633  1.00  0.00           H  
ATOM   3360 1HB  PHE B 212     206.241 200.841 214.121  1.00  0.00           H  
ATOM   3361 2HB  PHE B 212     207.181 202.314 213.941  1.00  0.00           H  
ATOM   3362  HD1 PHE B 212     204.217 200.572 212.674  1.00  0.00           H  
ATOM   3363  HD2 PHE B 212     206.120 204.301 213.433  1.00  0.00           H  
ATOM   3364  HE1 PHE B 212     202.151 201.736 212.066  1.00  0.00           H  
ATOM   3365  HE2 PHE B 212     204.036 205.476 212.843  1.00  0.00           H  
ATOM   3366  HZ  PHE B 212     202.053 204.193 212.149  1.00  0.00           H  
ATOM   3367  N   PRO B 213     207.457 202.401 210.159  1.00  0.00           N  
ATOM   3368  CA  PRO B 213     208.116 203.254 209.188  1.00  0.00           C  
ATOM   3369  C   PRO B 213     208.216 204.722 209.553  1.00  0.00           C  
ATOM   3370  O   PRO B 213     209.050 205.435 208.988  1.00  0.00           O  
ATOM   3371  CB  PRO B 213     207.233 203.075 207.956  1.00  0.00           C  
ATOM   3372  CG  PRO B 213     205.893 202.661 208.491  1.00  0.00           C  
ATOM   3373  CD  PRO B 213     206.194 201.835 209.692  1.00  0.00           C  
ATOM   3374  HA  PRO B 213     209.135 202.879 209.010  1.00  0.00           H  
ATOM   3375 1HB  PRO B 213     207.185 204.016 207.388  1.00  0.00           H  
ATOM   3376 2HB  PRO B 213     207.669 202.318 207.287  1.00  0.00           H  
ATOM   3377 1HG  PRO B 213     205.291 203.549 208.735  1.00  0.00           H  
ATOM   3378 2HG  PRO B 213     205.336 202.099 207.727  1.00  0.00           H  
ATOM   3379 1HD  PRO B 213     205.390 201.958 210.433  1.00  0.00           H  
ATOM   3380 2HD  PRO B 213     206.292 200.780 209.397  1.00  0.00           H  
ATOM   3381  N   LEU B 214     207.378 205.182 210.470  1.00  0.00           N  
ATOM   3382  CA  LEU B 214     207.366 206.593 210.820  1.00  0.00           C  
ATOM   3383  C   LEU B 214     208.074 206.869 212.136  1.00  0.00           C  
ATOM   3384  O   LEU B 214     207.992 206.090 213.086  1.00  0.00           O  
ATOM   3385  CB  LEU B 214     205.929 207.100 210.923  1.00  0.00           C  
ATOM   3386  CG  LEU B 214     205.024 206.856 209.709  1.00  0.00           C  
ATOM   3387  CD1 LEU B 214     203.640 207.340 210.028  1.00  0.00           C  
ATOM   3388  CD2 LEU B 214     205.569 207.571 208.498  1.00  0.00           C  
ATOM   3389  H   LEU B 214     206.738 204.554 210.935  1.00  0.00           H  
ATOM   3390  HA  LEU B 214     207.878 207.148 210.035  1.00  0.00           H  
ATOM   3391 1HB  LEU B 214     205.454 206.625 211.779  1.00  0.00           H  
ATOM   3392 2HB  LEU B 214     205.952 208.176 211.097  1.00  0.00           H  
ATOM   3393  HG  LEU B 214     204.977 205.787 209.499  1.00  0.00           H  
ATOM   3394 1HD1 LEU B 214     202.989 207.171 209.170  1.00  0.00           H  
ATOM   3395 2HD1 LEU B 214     203.254 206.795 210.889  1.00  0.00           H  
ATOM   3396 3HD1 LEU B 214     203.671 208.405 210.255  1.00  0.00           H  
ATOM   3397 1HD2 LEU B 214     204.917 207.388 207.643  1.00  0.00           H  
ATOM   3398 2HD2 LEU B 214     205.615 208.642 208.697  1.00  0.00           H  
ATOM   3399 3HD2 LEU B 214     206.570 207.201 208.276  1.00  0.00           H  
ATOM   3400  N   GLN B 215     208.725 208.018 212.192  1.00  0.00           N  
ATOM   3401  CA  GLN B 215     209.440 208.496 213.363  1.00  0.00           C  
ATOM   3402  C   GLN B 215     209.131 209.960 213.606  1.00  0.00           C  
ATOM   3403  O   GLN B 215     209.090 210.754 212.671  1.00  0.00           O  
ATOM   3404  CB  GLN B 215     210.939 208.249 213.178  1.00  0.00           C  
ATOM   3405  CG  GLN B 215     211.861 208.904 214.195  1.00  0.00           C  
ATOM   3406  CD  GLN B 215     211.747 208.390 215.616  1.00  0.00           C  
ATOM   3407  OE1 GLN B 215     211.733 207.178 215.888  1.00  0.00           O  
ATOM   3408  NE2 GLN B 215     211.685 209.344 216.544  1.00  0.00           N  
ATOM   3409  H   GLN B 215     208.713 208.586 211.357  1.00  0.00           H  
ATOM   3410  HA  GLN B 215     209.090 207.940 214.233  1.00  0.00           H  
ATOM   3411 1HB  GLN B 215     211.139 207.178 213.215  1.00  0.00           H  
ATOM   3412 2HB  GLN B 215     211.248 208.606 212.196  1.00  0.00           H  
ATOM   3413 1HG  GLN B 215     212.895 208.744 213.889  1.00  0.00           H  
ATOM   3414 2HG  GLN B 215     211.644 209.972 214.233  1.00  0.00           H  
ATOM   3415 1HE2 GLN B 215     211.609 209.098 217.511  1.00  0.00           H  
ATOM   3416 2HE2 GLN B 215     211.715 210.307 216.275  1.00  0.00           H  
ATOM   3417  N   SER B 216     208.848 210.318 214.848  1.00  0.00           N  
ATOM   3418  CA  SER B 216     208.525 211.701 215.157  1.00  0.00           C  
ATOM   3419  C   SER B 216     209.720 212.634 215.179  1.00  0.00           C  
ATOM   3420  O   SER B 216     210.858 212.227 215.438  1.00  0.00           O  
ATOM   3421  CB  SER B 216     207.816 211.767 216.492  1.00  0.00           C  
ATOM   3422  OG  SER B 216     208.661 211.358 217.529  1.00  0.00           O  
ATOM   3423  H   SER B 216     208.854 209.636 215.593  1.00  0.00           H  
ATOM   3424  HA  SER B 216     207.861 212.083 214.380  1.00  0.00           H  
ATOM   3425 1HB  SER B 216     207.479 212.787 216.675  1.00  0.00           H  
ATOM   3426 2HB  SER B 216     206.933 211.130 216.466  1.00  0.00           H  
ATOM   3427  HG  SER B 216     209.498 211.134 217.115  1.00  0.00           H  
ATOM   3428  N   TYR B 217     209.427 213.913 214.978  1.00  0.00           N  
ATOM   3429  CA  TYR B 217     210.396 214.972 215.165  1.00  0.00           C  
ATOM   3430  C   TYR B 217     210.187 215.562 216.536  1.00  0.00           C  
ATOM   3431  O   TYR B 217     209.159 216.184 216.787  1.00  0.00           O  
ATOM   3432  CB  TYR B 217     210.195 216.145 214.220  1.00  0.00           C  
ATOM   3433  CG  TYR B 217     210.418 215.999 212.767  1.00  0.00           C  
ATOM   3434  CD1 TYR B 217     209.340 215.854 211.935  1.00  0.00           C  
ATOM   3435  CD2 TYR B 217     211.684 216.085 212.253  1.00  0.00           C  
ATOM   3436  CE1 TYR B 217     209.526 215.793 210.586  1.00  0.00           C  
ATOM   3437  CE2 TYR B 217     211.872 216.019 210.903  1.00  0.00           C  
ATOM   3438  CZ  TYR B 217     210.797 215.876 210.073  1.00  0.00           C  
ATOM   3439  OH  TYR B 217     210.979 215.828 208.725  1.00  0.00           O  
ATOM   3440  H   TYR B 217     208.490 214.150 214.683  1.00  0.00           H  
ATOM   3441  HA  TYR B 217     211.391 214.569 214.973  1.00  0.00           H  
ATOM   3442 1HB  TYR B 217     209.168 216.505 214.300  1.00  0.00           H  
ATOM   3443 2HB  TYR B 217     210.852 216.964 214.512  1.00  0.00           H  
ATOM   3444  HD1 TYR B 217     208.335 215.788 212.352  1.00  0.00           H  
ATOM   3445  HD2 TYR B 217     212.537 216.205 212.921  1.00  0.00           H  
ATOM   3446  HE1 TYR B 217     208.669 215.678 209.923  1.00  0.00           H  
ATOM   3447  HE2 TYR B 217     212.879 216.080 210.489  1.00  0.00           H  
ATOM   3448  HH  TYR B 217     211.915 215.908 208.526  1.00  0.00           H  
ATOM   3449  N   GLY B 218     211.128 215.403 217.431  1.00  0.00           N  
ATOM   3450  CA  GLY B 218     210.927 215.963 218.755  1.00  0.00           C  
ATOM   3451  C   GLY B 218     211.252 217.443 218.752  1.00  0.00           C  
ATOM   3452  O   GLY B 218     212.368 217.841 219.061  1.00  0.00           O  
ATOM   3453  H   GLY B 218     211.985 214.906 217.232  1.00  0.00           H  
ATOM   3454 1HA  GLY B 218     209.894 215.805 219.064  1.00  0.00           H  
ATOM   3455 2HA  GLY B 218     211.560 215.440 219.471  1.00  0.00           H  
ATOM   3456  N   PHE B 219     210.299 218.276 218.382  1.00  0.00           N  
ATOM   3457  CA  PHE B 219     210.632 219.686 218.288  1.00  0.00           C  
ATOM   3458  C   PHE B 219     210.528 220.383 219.637  1.00  0.00           C  
ATOM   3459  O   PHE B 219     209.435 220.556 220.184  1.00  0.00           O  
ATOM   3460  CB  PHE B 219     209.726 220.396 217.290  1.00  0.00           C  
ATOM   3461  CG  PHE B 219     209.921 220.010 215.847  1.00  0.00           C  
ATOM   3462  CD1 PHE B 219     208.852 219.579 215.088  1.00  0.00           C  
ATOM   3463  CD2 PHE B 219     211.164 220.090 215.243  1.00  0.00           C  
ATOM   3464  CE1 PHE B 219     209.019 219.256 213.758  1.00  0.00           C  
ATOM   3465  CE2 PHE B 219     211.330 219.762 213.920  1.00  0.00           C  
ATOM   3466  CZ  PHE B 219     210.259 219.351 213.176  1.00  0.00           C  
ATOM   3467  H   PHE B 219     209.359 217.977 218.164  1.00  0.00           H  
ATOM   3468  HA  PHE B 219     211.663 219.776 217.942  1.00  0.00           H  
ATOM   3469 1HB  PHE B 219     208.685 220.198 217.540  1.00  0.00           H  
ATOM   3470 2HB  PHE B 219     209.880 221.472 217.360  1.00  0.00           H  
ATOM   3471  HD1 PHE B 219     207.869 219.496 215.552  1.00  0.00           H  
ATOM   3472  HD2 PHE B 219     212.020 220.417 215.835  1.00  0.00           H  
ATOM   3473  HE1 PHE B 219     208.166 218.925 213.167  1.00  0.00           H  
ATOM   3474  HE2 PHE B 219     212.317 219.829 213.463  1.00  0.00           H  
ATOM   3475  HZ  PHE B 219     210.390 219.098 212.125  1.00  0.00           H  
ATOM   3476  N   GLN B 220     211.681 220.779 220.165  1.00  0.00           N  
ATOM   3477  CA  GLN B 220     211.783 221.425 221.464  1.00  0.00           C  
ATOM   3478  C   GLN B 220     212.227 222.865 221.221  1.00  0.00           C  
ATOM   3479  O   GLN B 220     212.991 223.115 220.290  1.00  0.00           O  
ATOM   3480  CB  GLN B 220     212.824 220.696 222.327  1.00  0.00           C  
ATOM   3481  CG  GLN B 220     212.529 219.230 222.591  1.00  0.00           C  
ATOM   3482  CD  GLN B 220     213.706 218.487 223.258  1.00  0.00           C  
ATOM   3483  OE1 GLN B 220     214.860 218.558 222.795  1.00  0.00           O  
ATOM   3484  NE2 GLN B 220     213.412 217.764 224.340  1.00  0.00           N  
ATOM   3485  H   GLN B 220     212.521 220.618 219.628  1.00  0.00           H  
ATOM   3486  HA  GLN B 220     210.812 221.368 221.956  1.00  0.00           H  
ATOM   3487 1HB  GLN B 220     213.800 220.752 221.845  1.00  0.00           H  
ATOM   3488 2HB  GLN B 220     212.908 221.193 223.294  1.00  0.00           H  
ATOM   3489 1HG  GLN B 220     211.667 219.157 223.254  1.00  0.00           H  
ATOM   3490 2HG  GLN B 220     212.314 218.737 221.643  1.00  0.00           H  
ATOM   3491 1HE2 GLN B 220     214.134 217.260 224.816  1.00  0.00           H  
ATOM   3492 2HE2 GLN B 220     212.471 217.726 224.676  1.00  0.00           H  
ATOM   3493  N   PRO B 221     211.813 223.822 222.048  1.00  0.00           N  
ATOM   3494  CA  PRO B 221     212.102 225.234 221.929  1.00  0.00           C  
ATOM   3495  C   PRO B 221     213.576 225.561 222.073  1.00  0.00           C  
ATOM   3496  O   PRO B 221     214.017 226.629 221.649  1.00  0.00           O  
ATOM   3497  CB  PRO B 221     211.285 225.833 223.075  1.00  0.00           C  
ATOM   3498  CG  PRO B 221     211.100 224.708 224.041  1.00  0.00           C  
ATOM   3499  CD  PRO B 221     210.982 223.489 223.179  1.00  0.00           C  
ATOM   3500  HA  PRO B 221     211.745 225.595 220.953  1.00  0.00           H  
ATOM   3501 1HB  PRO B 221     211.825 226.684 223.517  1.00  0.00           H  
ATOM   3502 2HB  PRO B 221     210.330 226.222 222.693  1.00  0.00           H  
ATOM   3503 1HG  PRO B 221     211.955 224.656 224.732  1.00  0.00           H  
ATOM   3504 2HG  PRO B 221     210.204 224.879 224.656  1.00  0.00           H  
ATOM   3505 1HD  PRO B 221     211.364 222.614 223.726  1.00  0.00           H  
ATOM   3506 2HD  PRO B 221     209.930 223.340 222.895  1.00  0.00           H  
ATOM   3507  N   THR B 222     214.335 224.641 222.654  1.00  0.00           N  
ATOM   3508  CA  THR B 222     215.745 224.859 222.900  1.00  0.00           C  
ATOM   3509  C   THR B 222     216.629 224.156 221.896  1.00  0.00           C  
ATOM   3510  O   THR B 222     217.842 224.095 222.085  1.00  0.00           O  
ATOM   3511  CB  THR B 222     216.131 224.382 224.296  1.00  0.00           C  
ATOM   3512  OG1 THR B 222     215.886 222.976 224.396  1.00  0.00           O  
ATOM   3513  CG2 THR B 222     215.305 225.112 225.325  1.00  0.00           C  
ATOM   3514  H   THR B 222     213.917 223.765 222.932  1.00  0.00           H  
ATOM   3515  HA  THR B 222     215.947 225.928 222.832  1.00  0.00           H  
ATOM   3516  HB  THR B 222     217.189 224.579 224.468  1.00  0.00           H  
ATOM   3517  HG1 THR B 222     215.535 222.653 223.563  1.00  0.00           H  
ATOM   3518 1HG2 THR B 222     215.582 224.771 226.322  1.00  0.00           H  
ATOM   3519 2HG2 THR B 222     215.487 226.184 225.244  1.00  0.00           H  
ATOM   3520 3HG2 THR B 222     214.249 224.910 225.153  1.00  0.00           H  
ATOM   3521  N   ASN B 223     216.044 223.603 220.842  1.00  0.00           N  
ATOM   3522  CA  ASN B 223     216.850 222.923 219.837  1.00  0.00           C  
ATOM   3523  C   ASN B 223     217.648 223.927 219.023  1.00  0.00           C  
ATOM   3524  O   ASN B 223     217.217 225.066 218.830  1.00  0.00           O  
ATOM   3525  CB  ASN B 223     215.998 222.078 218.917  1.00  0.00           C  
ATOM   3526  CG  ASN B 223     215.397 220.862 219.570  1.00  0.00           C  
ATOM   3527  OD1 ASN B 223     214.356 220.384 219.105  1.00  0.00           O  
ATOM   3528  ND2 ASN B 223     216.002 220.358 220.632  1.00  0.00           N  
ATOM   3529  H   ASN B 223     215.042 223.645 220.723  1.00  0.00           H  
ATOM   3530  HA  ASN B 223     217.555 222.264 220.346  1.00  0.00           H  
ATOM   3531 1HB  ASN B 223     215.182 222.683 218.519  1.00  0.00           H  
ATOM   3532 2HB  ASN B 223     216.599 221.742 218.072  1.00  0.00           H  
ATOM   3533 1HD2 ASN B 223     215.625 219.550 221.086  1.00  0.00           H  
ATOM   3534 2HD2 ASN B 223     216.836 220.784 220.981  1.00  0.00           H  
ATOM   3535  N   GLY B 224     218.798 223.494 218.518  1.00  0.00           N  
ATOM   3536  CA  GLY B 224     219.609 224.359 217.675  1.00  0.00           C  
ATOM   3537  C   GLY B 224     218.872 224.620 216.378  1.00  0.00           C  
ATOM   3538  O   GLY B 224     217.905 223.933 216.066  1.00  0.00           O  
ATOM   3539  H   GLY B 224     219.120 222.557 218.716  1.00  0.00           H  
ATOM   3540 1HA  GLY B 224     219.811 225.293 218.200  1.00  0.00           H  
ATOM   3541 2HA  GLY B 224     220.570 223.884 217.484  1.00  0.00           H  
ATOM   3542  N   VAL B 225     219.342 225.583 215.596  1.00  0.00           N  
ATOM   3543  CA  VAL B 225     218.592 226.029 214.424  1.00  0.00           C  
ATOM   3544  C   VAL B 225     218.293 224.937 213.419  1.00  0.00           C  
ATOM   3545  O   VAL B 225     217.198 224.889 212.864  1.00  0.00           O  
ATOM   3546  CB  VAL B 225     219.320 227.181 213.732  1.00  0.00           C  
ATOM   3547  CG1 VAL B 225     218.651 227.500 212.399  1.00  0.00           C  
ATOM   3548  CG2 VAL B 225     219.280 228.393 214.642  1.00  0.00           C  
ATOM   3549  H   VAL B 225     220.229 226.018 215.807  1.00  0.00           H  
ATOM   3550  HA  VAL B 225     217.614 226.382 214.753  1.00  0.00           H  
ATOM   3551  HB  VAL B 225     220.353 226.886 213.544  1.00  0.00           H  
ATOM   3552 1HG1 VAL B 225     219.179 228.322 211.915  1.00  0.00           H  
ATOM   3553 2HG1 VAL B 225     218.683 226.621 211.756  1.00  0.00           H  
ATOM   3554 3HG1 VAL B 225     217.614 227.787 212.572  1.00  0.00           H  
ATOM   3555 1HG2 VAL B 225     219.796 229.225 214.163  1.00  0.00           H  
ATOM   3556 2HG2 VAL B 225     218.243 228.671 214.833  1.00  0.00           H  
ATOM   3557 3HG2 VAL B 225     219.772 228.156 215.586  1.00  0.00           H  
ATOM   3558  N   GLY B 226     219.241 224.059 213.176  1.00  0.00           N  
ATOM   3559  CA  GLY B 226     219.042 223.011 212.184  1.00  0.00           C  
ATOM   3560  C   GLY B 226     217.973 222.018 212.607  1.00  0.00           C  
ATOM   3561  O   GLY B 226     217.478 221.233 211.795  1.00  0.00           O  
ATOM   3562  H   GLY B 226     220.118 224.103 213.676  1.00  0.00           H  
ATOM   3563 1HA  GLY B 226     218.758 223.460 211.232  1.00  0.00           H  
ATOM   3564 2HA  GLY B 226     219.980 222.481 212.022  1.00  0.00           H  
ATOM   3565  N   TYR B 227     217.613 222.047 213.881  1.00  0.00           N  
ATOM   3566  CA  TYR B 227     216.651 221.118 214.425  1.00  0.00           C  
ATOM   3567  C   TYR B 227     215.350 221.798 214.813  1.00  0.00           C  
ATOM   3568  O   TYR B 227     214.469 221.177 215.407  1.00  0.00           O  
ATOM   3569  CB  TYR B 227     217.306 220.409 215.591  1.00  0.00           C  
ATOM   3570  CG  TYR B 227     218.518 219.687 215.134  1.00  0.00           C  
ATOM   3571  CD1 TYR B 227     219.729 220.323 215.198  1.00  0.00           C  
ATOM   3572  CD2 TYR B 227     218.433 218.410 214.628  1.00  0.00           C  
ATOM   3573  CE1 TYR B 227     220.857 219.696 214.752  1.00  0.00           C  
ATOM   3574  CE2 TYR B 227     219.569 217.780 214.183  1.00  0.00           C  
ATOM   3575  CZ  TYR B 227     220.774 218.426 214.240  1.00  0.00           C  
ATOM   3576  OH  TYR B 227     221.908 217.815 213.776  1.00  0.00           O  
ATOM   3577  H   TYR B 227     218.025 222.741 214.489  1.00  0.00           H  
ATOM   3578  HA  TYR B 227     216.390 220.397 213.650  1.00  0.00           H  
ATOM   3579 1HB  TYR B 227     217.571 221.138 216.358  1.00  0.00           H  
ATOM   3580 2HB  TYR B 227     216.599 219.709 216.035  1.00  0.00           H  
ATOM   3581  HD1 TYR B 227     219.794 221.332 215.606  1.00  0.00           H  
ATOM   3582  HD2 TYR B 227     217.468 217.905 214.581  1.00  0.00           H  
ATOM   3583  HE1 TYR B 227     221.820 220.204 214.804  1.00  0.00           H  
ATOM   3584  HE2 TYR B 227     219.510 216.767 213.784  1.00  0.00           H  
ATOM   3585  HH  TYR B 227     221.687 216.941 213.445  1.00  0.00           H  
ATOM   3586  N   GLN B 228     215.211 223.070 214.467  1.00  0.00           N  
ATOM   3587  CA  GLN B 228     213.971 223.776 214.730  1.00  0.00           C  
ATOM   3588  C   GLN B 228     213.015 223.435 213.607  1.00  0.00           C  
ATOM   3589  O   GLN B 228     213.463 223.077 212.519  1.00  0.00           O  
ATOM   3590  CB  GLN B 228     214.215 225.283 214.854  1.00  0.00           C  
ATOM   3591  CG  GLN B 228     214.949 225.642 216.115  1.00  0.00           C  
ATOM   3592  CD  GLN B 228     215.253 227.085 216.249  1.00  0.00           C  
ATOM   3593  OE1 GLN B 228     214.746 227.937 215.516  1.00  0.00           O  
ATOM   3594  NE2 GLN B 228     216.112 227.394 217.208  1.00  0.00           N  
ATOM   3595  H   GLN B 228     215.970 223.560 214.016  1.00  0.00           H  
ATOM   3596  HA  GLN B 228     213.561 223.415 215.673  1.00  0.00           H  
ATOM   3597 1HB  GLN B 228     214.793 225.630 213.997  1.00  0.00           H  
ATOM   3598 2HB  GLN B 228     213.260 225.809 214.839  1.00  0.00           H  
ATOM   3599 1HG  GLN B 228     214.339 225.356 216.972  1.00  0.00           H  
ATOM   3600 2HG  GLN B 228     215.898 225.106 216.136  1.00  0.00           H  
ATOM   3601 1HE2 GLN B 228     216.369 228.349 217.362  1.00  0.00           H  
ATOM   3602 2HE2 GLN B 228     216.505 226.673 217.779  1.00  0.00           H  
ATOM   3603  N   PRO B 229     211.708 223.457 213.846  1.00  0.00           N  
ATOM   3604  CA  PRO B 229     210.693 223.219 212.858  1.00  0.00           C  
ATOM   3605  C   PRO B 229     210.589 224.348 211.871  1.00  0.00           C  
ATOM   3606  O   PRO B 229     210.657 225.517 212.252  1.00  0.00           O  
ATOM   3607  CB  PRO B 229     209.428 223.119 213.701  1.00  0.00           C  
ATOM   3608  CG  PRO B 229     209.727 223.914 214.935  1.00  0.00           C  
ATOM   3609  CD  PRO B 229     211.202 223.730 215.185  1.00  0.00           C  
ATOM   3610  HA  PRO B 229     210.904 222.270 212.344  1.00  0.00           H  
ATOM   3611 1HB  PRO B 229     208.570 223.518 213.140  1.00  0.00           H  
ATOM   3612 2HB  PRO B 229     209.206 222.065 213.922  1.00  0.00           H  
ATOM   3613 1HG  PRO B 229     209.462 224.970 214.780  1.00  0.00           H  
ATOM   3614 2HG  PRO B 229     209.117 223.554 215.776  1.00  0.00           H  
ATOM   3615 1HD  PRO B 229     211.622 224.656 215.606  1.00  0.00           H  
ATOM   3616 2HD  PRO B 229     211.355 222.887 215.874  1.00  0.00           H  
ATOM   3617  N   TYR B 230     210.360 223.986 210.623  1.00  0.00           N  
ATOM   3618  CA  TYR B 230     210.073 224.921 209.559  1.00  0.00           C  
ATOM   3619  C   TYR B 230     208.804 224.549 208.843  1.00  0.00           C  
ATOM   3620  O   TYR B 230     208.596 223.394 208.462  1.00  0.00           O  
ATOM   3621  CB  TYR B 230     211.236 225.008 208.574  1.00  0.00           C  
ATOM   3622  CG  TYR B 230     212.353 225.857 209.065  1.00  0.00           C  
ATOM   3623  CD1 TYR B 230     213.164 225.438 210.074  1.00  0.00           C  
ATOM   3624  CD2 TYR B 230     212.557 227.075 208.490  1.00  0.00           C  
ATOM   3625  CE1 TYR B 230     214.167 226.237 210.523  1.00  0.00           C  
ATOM   3626  CE2 TYR B 230     213.559 227.876 208.933  1.00  0.00           C  
ATOM   3627  CZ  TYR B 230     214.359 227.460 209.949  1.00  0.00           C  
ATOM   3628  OH  TYR B 230     215.352 228.270 210.416  1.00  0.00           O  
ATOM   3629  H   TYR B 230     210.390 222.998 210.415  1.00  0.00           H  
ATOM   3630  HA  TYR B 230     209.921 225.908 209.997  1.00  0.00           H  
ATOM   3631 1HB  TYR B 230     211.622 224.007 208.376  1.00  0.00           H  
ATOM   3632 2HB  TYR B 230     210.881 225.415 207.627  1.00  0.00           H  
ATOM   3633  HD1 TYR B 230     213.010 224.458 210.525  1.00  0.00           H  
ATOM   3634  HD2 TYR B 230     211.915 227.407 207.674  1.00  0.00           H  
ATOM   3635  HE1 TYR B 230     214.814 225.897 211.331  1.00  0.00           H  
ATOM   3636  HE2 TYR B 230     213.720 228.852 208.474  1.00  0.00           H  
ATOM   3637  HH  TYR B 230     215.351 229.093 209.922  1.00  0.00           H  
ATOM   3638  N   ARG B 231     207.961 225.539 208.636  1.00  0.00           N  
ATOM   3639  CA  ARG B 231     206.739 225.329 207.905  1.00  0.00           C  
ATOM   3640  C   ARG B 231     207.022 225.558 206.453  1.00  0.00           C  
ATOM   3641  O   ARG B 231     207.563 226.591 206.072  1.00  0.00           O  
ATOM   3642  CB  ARG B 231     205.634 226.223 208.413  1.00  0.00           C  
ATOM   3643  CG  ARG B 231     205.049 225.785 209.732  1.00  0.00           C  
ATOM   3644  CD  ARG B 231     203.956 226.658 210.204  1.00  0.00           C  
ATOM   3645  NE  ARG B 231     203.262 226.049 211.333  1.00  0.00           N  
ATOM   3646  CZ  ARG B 231     201.983 226.298 211.690  1.00  0.00           C  
ATOM   3647  NH1 ARG B 231     201.268 227.177 211.013  1.00  0.00           N  
ATOM   3648  NH2 ARG B 231     201.452 225.646 212.713  1.00  0.00           N  
ATOM   3649  H   ARG B 231     208.169 226.461 208.992  1.00  0.00           H  
ATOM   3650  HA  ARG B 231     206.429 224.293 208.041  1.00  0.00           H  
ATOM   3651 1HB  ARG B 231     206.013 227.237 208.531  1.00  0.00           H  
ATOM   3652 2HB  ARG B 231     204.828 226.258 207.680  1.00  0.00           H  
ATOM   3653 1HG  ARG B 231     204.645 224.777 209.634  1.00  0.00           H  
ATOM   3654 2HG  ARG B 231     205.828 225.792 210.496  1.00  0.00           H  
ATOM   3655 1HD  ARG B 231     204.367 227.617 210.519  1.00  0.00           H  
ATOM   3656 2HD  ARG B 231     203.243 226.817 209.396  1.00  0.00           H  
ATOM   3657  HE  ARG B 231     203.775 225.386 211.898  1.00  0.00           H  
ATOM   3658 1HH1 ARG B 231     201.677 227.664 210.228  1.00  0.00           H  
ATOM   3659 2HH1 ARG B 231     200.312 227.363 211.280  1.00  0.00           H  
ATOM   3660 1HH2 ARG B 231     202.003 224.968 213.221  1.00  0.00           H  
ATOM   3661 2HH2 ARG B 231     200.498 225.827 212.986  1.00  0.00           H  
ATOM   3662  N   VAL B 232     206.718 224.566 205.643  1.00  0.00           N  
ATOM   3663  CA  VAL B 232     207.035 224.631 204.239  1.00  0.00           C  
ATOM   3664  C   VAL B 232     205.799 224.567 203.385  1.00  0.00           C  
ATOM   3665  O   VAL B 232     204.944 223.706 203.570  1.00  0.00           O  
ATOM   3666  CB  VAL B 232     207.955 223.467 203.852  1.00  0.00           C  
ATOM   3667  CG1 VAL B 232     208.297 223.533 202.373  1.00  0.00           C  
ATOM   3668  CG2 VAL B 232     209.195 223.505 204.689  1.00  0.00           C  
ATOM   3669  H   VAL B 232     206.256 223.745 206.005  1.00  0.00           H  
ATOM   3670  HA  VAL B 232     207.555 225.570 204.045  1.00  0.00           H  
ATOM   3671  HB  VAL B 232     207.428 222.528 204.021  1.00  0.00           H  
ATOM   3672 1HG1 VAL B 232     208.951 222.700 202.113  1.00  0.00           H  
ATOM   3673 2HG1 VAL B 232     207.382 223.473 201.785  1.00  0.00           H  
ATOM   3674 3HG1 VAL B 232     208.806 224.473 202.159  1.00  0.00           H  
ATOM   3675 1HG2 VAL B 232     209.846 222.677 204.412  1.00  0.00           H  
ATOM   3676 2HG2 VAL B 232     209.717 224.448 204.524  1.00  0.00           H  
ATOM   3677 3HG2 VAL B 232     208.926 223.419 205.742  1.00  0.00           H  
ATOM   3678  N   VAL B 233     205.701 225.493 202.452  1.00  0.00           N  
ATOM   3679  CA  VAL B 233     204.636 225.480 201.477  1.00  0.00           C  
ATOM   3680  C   VAL B 233     205.228 225.469 200.089  1.00  0.00           C  
ATOM   3681  O   VAL B 233     205.987 226.364 199.724  1.00  0.00           O  
ATOM   3682  CB  VAL B 233     203.716 226.691 201.636  1.00  0.00           C  
ATOM   3683  CG1 VAL B 233     202.650 226.675 200.558  1.00  0.00           C  
ATOM   3684  CG2 VAL B 233     203.073 226.656 203.001  1.00  0.00           C  
ATOM   3685  H   VAL B 233     206.390 226.231 202.419  1.00  0.00           H  
ATOM   3686  HA  VAL B 233     204.041 224.579 201.627  1.00  0.00           H  
ATOM   3687  HB  VAL B 233     204.307 227.601 201.530  1.00  0.00           H  
ATOM   3688 1HG1 VAL B 233     201.999 227.541 200.678  1.00  0.00           H  
ATOM   3689 2HG1 VAL B 233     203.124 226.711 199.577  1.00  0.00           H  
ATOM   3690 3HG1 VAL B 233     202.060 225.763 200.644  1.00  0.00           H  
ATOM   3691 1HG2 VAL B 233     202.418 227.519 203.116  1.00  0.00           H  
ATOM   3692 2HG2 VAL B 233     202.491 225.741 203.105  1.00  0.00           H  
ATOM   3693 3HG2 VAL B 233     203.847 226.683 203.769  1.00  0.00           H  
ATOM   3694  N   VAL B 234     204.876 224.473 199.308  1.00  0.00           N  
ATOM   3695  CA  VAL B 234     205.373 224.401 197.954  1.00  0.00           C  
ATOM   3696  C   VAL B 234     204.256 224.713 196.989  1.00  0.00           C  
ATOM   3697  O   VAL B 234     203.242 224.023 196.967  1.00  0.00           O  
ATOM   3698  CB  VAL B 234     205.937 223.009 197.658  1.00  0.00           C  
ATOM   3699  CG1 VAL B 234     206.442 222.946 196.232  1.00  0.00           C  
ATOM   3700  CG2 VAL B 234     207.032 222.702 198.643  1.00  0.00           C  
ATOM   3701  H   VAL B 234     204.257 223.750 199.644  1.00  0.00           H  
ATOM   3702  HA  VAL B 234     206.175 225.132 197.840  1.00  0.00           H  
ATOM   3703  HB  VAL B 234     205.137 222.275 197.752  1.00  0.00           H  
ATOM   3704 1HG1 VAL B 234     206.841 221.952 196.031  1.00  0.00           H  
ATOM   3705 2HG1 VAL B 234     205.621 223.153 195.546  1.00  0.00           H  
ATOM   3706 3HG1 VAL B 234     207.229 223.687 196.092  1.00  0.00           H  
ATOM   3707 1HG2 VAL B 234     207.438 221.712 198.439  1.00  0.00           H  
ATOM   3708 2HG2 VAL B 234     207.824 223.446 198.550  1.00  0.00           H  
ATOM   3709 3HG2 VAL B 234     206.628 222.727 199.655  1.00  0.00           H  
ATOM   3710  N   LEU B 235     204.434 225.750 196.192  1.00  0.00           N  
ATOM   3711  CA  LEU B 235     203.416 226.123 195.232  1.00  0.00           C  
ATOM   3712  C   LEU B 235     203.792 225.593 193.872  1.00  0.00           C  
ATOM   3713  O   LEU B 235     204.712 226.098 193.231  1.00  0.00           O  
ATOM   3714  CB  LEU B 235     203.259 227.645 195.155  1.00  0.00           C  
ATOM   3715  CG  LEU B 235     202.926 228.383 196.460  1.00  0.00           C  
ATOM   3716  CD1 LEU B 235     202.858 229.874 196.177  1.00  0.00           C  
ATOM   3717  CD2 LEU B 235     201.609 227.889 197.015  1.00  0.00           C  
ATOM   3718  H   LEU B 235     205.284 226.294 196.245  1.00  0.00           H  
ATOM   3719  HA  LEU B 235     202.466 225.697 195.552  1.00  0.00           H  
ATOM   3720 1HB  LEU B 235     204.187 228.071 194.778  1.00  0.00           H  
ATOM   3721 2HB  LEU B 235     202.463 227.877 194.447  1.00  0.00           H  
ATOM   3722  HG  LEU B 235     203.713 228.201 197.192  1.00  0.00           H  
ATOM   3723 1HD1 LEU B 235     202.622 230.409 197.097  1.00  0.00           H  
ATOM   3724 2HD1 LEU B 235     203.820 230.216 195.796  1.00  0.00           H  
ATOM   3725 3HD1 LEU B 235     202.084 230.069 195.436  1.00  0.00           H  
ATOM   3726 1HD2 LEU B 235     201.383 228.419 197.941  1.00  0.00           H  
ATOM   3727 2HD2 LEU B 235     200.817 228.073 196.289  1.00  0.00           H  
ATOM   3728 3HD2 LEU B 235     201.677 226.820 197.216  1.00  0.00           H  
ATOM   3729  N   SER B 236     203.089 224.561 193.445  1.00  0.00           N  
ATOM   3730  CA  SER B 236     203.333 223.920 192.169  1.00  0.00           C  
ATOM   3731  C   SER B 236     202.475 224.597 191.124  1.00  0.00           C  
ATOM   3732  O   SER B 236     201.262 224.736 191.301  1.00  0.00           O  
ATOM   3733  CB  SER B 236     203.010 222.446 192.250  1.00  0.00           C  
ATOM   3734  OG  SER B 236     203.147 221.836 190.998  1.00  0.00           O  
ATOM   3735  H   SER B 236     202.352 224.210 194.039  1.00  0.00           H  
ATOM   3736  HA  SER B 236     204.389 224.033 191.921  1.00  0.00           H  
ATOM   3737 1HB  SER B 236     203.676 221.967 192.967  1.00  0.00           H  
ATOM   3738 2HB  SER B 236     201.991 222.317 192.612  1.00  0.00           H  
ATOM   3739  HG  SER B 236     203.419 222.531 190.393  1.00  0.00           H  
ATOM   3740  N   PHE B 237     203.099 225.063 190.059  1.00  0.00           N  
ATOM   3741  CA  PHE B 237     202.378 225.814 189.048  1.00  0.00           C  
ATOM   3742  C   PHE B 237     202.133 225.009 187.797  1.00  0.00           C  
ATOM   3743  O   PHE B 237     203.063 224.690 187.056  1.00  0.00           O  
ATOM   3744  CB  PHE B 237     203.168 227.052 188.658  1.00  0.00           C  
ATOM   3745  CG  PHE B 237     203.369 228.059 189.743  1.00  0.00           C  
ATOM   3746  CD1 PHE B 237     202.449 228.260 190.735  1.00  0.00           C  
ATOM   3747  CD2 PHE B 237     204.510 228.804 189.769  1.00  0.00           C  
ATOM   3748  CE1 PHE B 237     202.664 229.178 191.721  1.00  0.00           C  
ATOM   3749  CE2 PHE B 237     204.731 229.714 190.759  1.00  0.00           C  
ATOM   3750  CZ  PHE B 237     203.806 229.904 191.736  1.00  0.00           C  
ATOM   3751  H   PHE B 237     204.089 224.900 189.938  1.00  0.00           H  
ATOM   3752  HA  PHE B 237     201.419 226.124 189.465  1.00  0.00           H  
ATOM   3753 1HB  PHE B 237     204.156 226.757 188.305  1.00  0.00           H  
ATOM   3754 2HB  PHE B 237     202.666 227.560 187.836  1.00  0.00           H  
ATOM   3755  HD1 PHE B 237     201.530 227.674 190.735  1.00  0.00           H  
ATOM   3756  HD2 PHE B 237     205.257 228.657 188.988  1.00  0.00           H  
ATOM   3757  HE1 PHE B 237     201.915 229.327 192.498  1.00  0.00           H  
ATOM   3758  HE2 PHE B 237     205.655 230.292 190.764  1.00  0.00           H  
ATOM   3759  HZ  PHE B 237     203.978 230.635 192.525  1.00  0.00           H  
ATOM   3760  N   GLU B 238     200.874 224.715 187.522  1.00  0.00           N  
ATOM   3761  CA  GLU B 238     200.558 223.975 186.322  1.00  0.00           C  
ATOM   3762  C   GLU B 238     200.486 224.989 185.206  1.00  0.00           C  
ATOM   3763  O   GLU B 238     199.534 225.763 185.108  1.00  0.00           O  
ATOM   3764  CB  GLU B 238     199.239 223.211 186.457  1.00  0.00           C  
ATOM   3765  CG  GLU B 238     198.888 222.346 185.255  1.00  0.00           C  
ATOM   3766  CD  GLU B 238     197.579 221.625 185.416  1.00  0.00           C  
ATOM   3767  OE1 GLU B 238     196.962 221.775 186.443  1.00  0.00           O  
ATOM   3768  OE2 GLU B 238     197.195 220.922 184.510  1.00  0.00           O  
ATOM   3769  H   GLU B 238     200.125 224.999 188.137  1.00  0.00           H  
ATOM   3770  HA  GLU B 238     201.352 223.249 186.144  1.00  0.00           H  
ATOM   3771 1HB  GLU B 238     199.282 222.564 187.333  1.00  0.00           H  
ATOM   3772 2HB  GLU B 238     198.423 223.917 186.611  1.00  0.00           H  
ATOM   3773 1HG  GLU B 238     198.834 222.979 184.369  1.00  0.00           H  
ATOM   3774 2HG  GLU B 238     199.682 221.618 185.099  1.00  0.00           H  
ATOM   3775  N   LEU B 239     201.510 225.000 184.372  1.00  0.00           N  
ATOM   3776  CA  LEU B 239     201.629 226.029 183.354  1.00  0.00           C  
ATOM   3777  C   LEU B 239     201.393 225.432 181.978  1.00  0.00           C  
ATOM   3778  O   LEU B 239     201.732 226.017 180.951  1.00  0.00           O  
ATOM   3779  CB  LEU B 239     203.011 226.693 183.476  1.00  0.00           C  
ATOM   3780  CG  LEU B 239     203.327 227.897 182.565  1.00  0.00           C  
ATOM   3781  CD1 LEU B 239     202.321 229.027 182.808  1.00  0.00           C  
ATOM   3782  CD2 LEU B 239     204.729 228.370 182.883  1.00  0.00           C  
ATOM   3783  H   LEU B 239     202.223 224.288 184.437  1.00  0.00           H  
ATOM   3784  HA  LEU B 239     200.853 226.775 183.524  1.00  0.00           H  
ATOM   3785 1HB  LEU B 239     203.140 227.042 184.499  1.00  0.00           H  
ATOM   3786 2HB  LEU B 239     203.776 225.944 183.270  1.00  0.00           H  
ATOM   3787  HG  LEU B 239     203.262 227.591 181.521  1.00  0.00           H  
ATOM   3788 1HD1 LEU B 239     202.557 229.870 182.158  1.00  0.00           H  
ATOM   3789 2HD1 LEU B 239     201.314 228.671 182.589  1.00  0.00           H  
ATOM   3790 3HD1 LEU B 239     202.376 229.345 183.848  1.00  0.00           H  
ATOM   3791 1HD2 LEU B 239     204.978 229.223 182.250  1.00  0.00           H  
ATOM   3792 2HD2 LEU B 239     204.784 228.668 183.930  1.00  0.00           H  
ATOM   3793 3HD2 LEU B 239     205.437 227.562 182.698  1.00  0.00           H  
ATOM   3794  N   LEU B 240     200.778 224.261 181.969  1.00  0.00           N  
ATOM   3795  CA  LEU B 240     200.391 223.620 180.728  1.00  0.00           C  
ATOM   3796  C   LEU B 240     199.160 224.370 180.278  1.00  0.00           C  
ATOM   3797  O   LEU B 240     198.224 224.532 181.058  1.00  0.00           O  
ATOM   3798  CB  LEU B 240     200.095 222.127 180.918  1.00  0.00           C  
ATOM   3799  CG  LEU B 240     199.716 221.357 179.647  1.00  0.00           C  
ATOM   3800  CD1 LEU B 240     200.904 221.330 178.696  1.00  0.00           C  
ATOM   3801  CD2 LEU B 240     199.280 219.947 180.018  1.00  0.00           C  
ATOM   3802  H   LEU B 240     200.573 223.802 182.845  1.00  0.00           H  
ATOM   3803  HA  LEU B 240     201.225 223.686 180.030  1.00  0.00           H  
ATOM   3804 1HB  LEU B 240     200.976 221.650 181.344  1.00  0.00           H  
ATOM   3805 2HB  LEU B 240     199.273 222.024 181.626  1.00  0.00           H  
ATOM   3806  HG  LEU B 240     198.896 221.869 179.142  1.00  0.00           H  
ATOM   3807 1HD1 LEU B 240     200.635 220.783 177.792  1.00  0.00           H  
ATOM   3808 2HD1 LEU B 240     201.182 222.350 178.431  1.00  0.00           H  
ATOM   3809 3HD1 LEU B 240     201.746 220.837 179.180  1.00  0.00           H  
ATOM   3810 1HD2 LEU B 240     199.010 219.400 179.115  1.00  0.00           H  
ATOM   3811 2HD2 LEU B 240     200.099 219.434 180.522  1.00  0.00           H  
ATOM   3812 3HD2 LEU B 240     198.418 219.996 180.684  1.00  0.00           H  
ATOM   3813  N   HIS B 241     199.153 224.857 179.048  1.00  0.00           N  
ATOM   3814  CA  HIS B 241     198.086 225.766 178.655  1.00  0.00           C  
ATOM   3815  C   HIS B 241     196.699 225.150 178.686  1.00  0.00           C  
ATOM   3816  O   HIS B 241     196.484 223.996 178.312  1.00  0.00           O  
ATOM   3817  CB  HIS B 241     198.356 226.308 177.248  1.00  0.00           C  
ATOM   3818  CG  HIS B 241     197.413 227.394 176.830  1.00  0.00           C  
ATOM   3819  ND1 HIS B 241     196.125 227.138 176.410  1.00  0.00           N  
ATOM   3820  CD2 HIS B 241     197.571 228.737 176.766  1.00  0.00           C  
ATOM   3821  CE1 HIS B 241     195.530 228.279 176.107  1.00  0.00           C  
ATOM   3822  NE2 HIS B 241     196.386 229.263 176.314  1.00  0.00           N  
ATOM   3823  H   HIS B 241     199.867 224.616 178.375  1.00  0.00           H  
ATOM   3824  HA  HIS B 241     198.004 226.569 179.388  1.00  0.00           H  
ATOM   3825 1HB  HIS B 241     199.373 226.701 177.198  1.00  0.00           H  
ATOM   3826 2HB  HIS B 241     198.284 225.496 176.525  1.00  0.00           H  
ATOM   3827  HD1 HIS B 241     195.668 226.248 176.411  1.00  0.00           H  
ATOM   3828  HD2 HIS B 241     198.410 229.395 176.995  1.00  0.00           H  
ATOM   3829  HE1 HIS B 241     194.499 228.291 175.754  1.00  0.00           H  
ATOM   3830  N   ALA B 242     195.774 225.959 179.176  1.00  0.00           N  
ATOM   3831  CA  ALA B 242     194.386 225.622 179.420  1.00  0.00           C  
ATOM   3832  C   ALA B 242     193.686 226.968 179.669  1.00  0.00           C  
ATOM   3833  O   ALA B 242     194.365 227.991 179.604  1.00  0.00           O  
ATOM   3834  CB  ALA B 242     194.324 224.629 180.577  1.00  0.00           C  
ATOM   3835  H   ALA B 242     196.099 226.891 179.389  1.00  0.00           H  
ATOM   3836  HA  ALA B 242     193.986 225.161 178.517  1.00  0.00           H  
ATOM   3837 1HB  ALA B 242     193.285 224.365 180.774  1.00  0.00           H  
ATOM   3838 2HB  ALA B 242     194.884 223.731 180.316  1.00  0.00           H  
ATOM   3839 3HB  ALA B 242     194.758 225.081 181.467  1.00  0.00           H  
ATOM   3840  N   PRO B 243     192.376 227.043 179.948  1.00  0.00           N  
ATOM   3841  CA  PRO B 243     191.645 228.279 180.189  1.00  0.00           C  
ATOM   3842  C   PRO B 243     192.295 229.203 181.231  1.00  0.00           C  
ATOM   3843  O   PRO B 243     192.045 230.404 181.205  1.00  0.00           O  
ATOM   3844  CB  PRO B 243     190.284 227.758 180.652  1.00  0.00           C  
ATOM   3845  CG  PRO B 243     190.147 226.430 179.950  1.00  0.00           C  
ATOM   3846  CD  PRO B 243     191.531 225.847 179.987  1.00  0.00           C  
ATOM   3847  HA  PRO B 243     191.561 228.840 179.246  1.00  0.00           H  
ATOM   3848 1HB  PRO B 243     190.269 227.668 181.748  1.00  0.00           H  
ATOM   3849 2HB  PRO B 243     189.494 228.473 180.377  1.00  0.00           H  
ATOM   3850 1HG  PRO B 243     189.408 225.802 180.468  1.00  0.00           H  
ATOM   3851 2HG  PRO B 243     189.776 226.579 178.925  1.00  0.00           H  
ATOM   3852 1HD  PRO B 243     191.665 225.278 180.919  1.00  0.00           H  
ATOM   3853 2HD  PRO B 243     191.680 225.199 179.111  1.00  0.00           H  
ATOM   3854  N   ALA B 244     193.104 228.645 182.138  1.00  0.00           N  
ATOM   3855  CA  ALA B 244     193.812 229.403 183.180  1.00  0.00           C  
ATOM   3856  C   ALA B 244     192.881 229.978 184.229  1.00  0.00           C  
ATOM   3857  O   ALA B 244     192.292 231.042 184.040  1.00  0.00           O  
ATOM   3858  CB  ALA B 244     194.639 230.513 182.569  1.00  0.00           C  
ATOM   3859  H   ALA B 244     193.225 227.644 182.090  1.00  0.00           H  
ATOM   3860  HA  ALA B 244     194.479 228.718 183.703  1.00  0.00           H  
ATOM   3861 1HB  ALA B 244     195.154 231.060 183.359  1.00  0.00           H  
ATOM   3862 2HB  ALA B 244     195.373 230.086 181.886  1.00  0.00           H  
ATOM   3863 3HB  ALA B 244     193.988 231.193 182.022  1.00  0.00           H  
ATOM   3864  N   THR B 245     192.762 229.297 185.365  1.00  0.00           N  
ATOM   3865  CA  THR B 245     191.853 229.780 186.387  1.00  0.00           C  
ATOM   3866  C   THR B 245     192.528 230.632 187.473  1.00  0.00           C  
ATOM   3867  O   THR B 245     191.832 231.300 188.238  1.00  0.00           O  
ATOM   3868  CB  THR B 245     191.114 228.613 187.053  1.00  0.00           C  
ATOM   3869  OG1 THR B 245     192.026 227.843 187.835  1.00  0.00           O  
ATOM   3870  CG2 THR B 245     190.475 227.712 186.019  1.00  0.00           C  
ATOM   3871  H   THR B 245     193.289 228.452 185.534  1.00  0.00           H  
ATOM   3872  HA  THR B 245     191.117 230.432 185.915  1.00  0.00           H  
ATOM   3873  HB  THR B 245     190.337 229.002 187.710  1.00  0.00           H  
ATOM   3874  HG1 THR B 245     192.904 228.227 187.772  1.00  0.00           H  
ATOM   3875 1HG2 THR B 245     189.958 226.894 186.519  1.00  0.00           H  
ATOM   3876 2HG2 THR B 245     189.761 228.286 185.428  1.00  0.00           H  
ATOM   3877 3HG2 THR B 245     191.245 227.307 185.364  1.00  0.00           H  
ATOM   3878  N   VAL B 246     193.866 230.628 187.546  1.00  0.00           N  
ATOM   3879  CA  VAL B 246     194.561 231.436 188.553  1.00  0.00           C  
ATOM   3880  C   VAL B 246     195.390 232.529 187.878  1.00  0.00           C  
ATOM   3881  O   VAL B 246     196.309 232.210 187.130  1.00  0.00           O  
ATOM   3882  CB  VAL B 246     195.506 230.564 189.398  1.00  0.00           C  
ATOM   3883  CG1 VAL B 246     196.217 231.422 190.432  1.00  0.00           C  
ATOM   3884  CG2 VAL B 246     194.732 229.472 190.062  1.00  0.00           C  
ATOM   3885  H   VAL B 246     194.409 230.067 186.906  1.00  0.00           H  
ATOM   3886  HA  VAL B 246     193.816 231.880 189.215  1.00  0.00           H  
ATOM   3887  HB  VAL B 246     196.264 230.129 188.746  1.00  0.00           H  
ATOM   3888 1HG1 VAL B 246     196.885 230.798 191.026  1.00  0.00           H  
ATOM   3889 2HG1 VAL B 246     196.797 232.194 189.927  1.00  0.00           H  
ATOM   3890 3HG1 VAL B 246     195.481 231.889 191.086  1.00  0.00           H  
ATOM   3891 1HG2 VAL B 246     195.407 228.858 190.658  1.00  0.00           H  
ATOM   3892 2HG2 VAL B 246     193.970 229.908 190.709  1.00  0.00           H  
ATOM   3893 3HG2 VAL B 246     194.253 228.853 189.304  1.00  0.00           H  
ATOM   3894  N   CYS B 247     195.082 233.808 188.145  1.00  0.00           N  
ATOM   3895  CA  CYS B 247     195.776 234.958 187.524  1.00  0.00           C  
ATOM   3896  C   CYS B 247     196.295 235.939 188.548  1.00  0.00           C  
ATOM   3897  O   CYS B 247     195.861 235.938 189.691  1.00  0.00           O  
ATOM   3898  CB  CYS B 247     194.882 235.675 186.493  1.00  0.00           C  
ATOM   3899  SG  CYS B 247     194.583 234.706 184.976  1.00  0.00           S  
ATOM   3900  H   CYS B 247     194.337 233.981 188.805  1.00  0.00           H  
ATOM   3901  HA  CYS B 247     196.661 234.589 187.005  1.00  0.00           H  
ATOM   3902 1HB  CYS B 247     193.917 235.905 186.945  1.00  0.00           H  
ATOM   3903 2HB  CYS B 247     195.343 236.621 186.207  1.00  0.00           H  
ATOM   3904  N   GLY B 248     197.244 236.772 188.150  1.00  0.00           N  
ATOM   3905  CA  GLY B 248     197.805 237.749 189.070  1.00  0.00           C  
ATOM   3906  C   GLY B 248     196.860 238.952 189.254  1.00  0.00           C  
ATOM   3907  O   GLY B 248     195.849 239.039 188.553  1.00  0.00           O  
ATOM   3908  H   GLY B 248     197.588 236.736 187.201  1.00  0.00           H  
ATOM   3909 1HA  GLY B 248     197.989 237.277 190.035  1.00  0.00           H  
ATOM   3910 2HA  GLY B 248     198.767 238.094 188.693  1.00  0.00           H  
ATOM   3911  N   PRO B 249     197.157 239.714 190.064  1.00  0.00           N  
ATOM   3912  CA  PRO B 249     196.465 240.740 190.456  1.00  0.00           C  
ATOM   3913  C   PRO B 249     196.330 241.676 189.485  1.00  0.00           C  
ATOM   3914  O   PRO B 249     195.959 242.775 190.004  1.00  0.00           O  
ATOM   3915  OXT PRO B 249     196.556 241.391 188.341  1.00  0.00           O  
ATOM   3916  CB  PRO B 249     197.363 241.214 191.397  1.00  0.00           C  
ATOM   3917  CG  PRO B 249     198.532 241.199 190.723  1.00  0.00           C  
ATOM   3918  CD  PRO B 249     198.496 239.861 190.294  1.00  0.00           C  
ATOM   3919  HA  PRO B 249     195.518 240.392 190.893  1.00  0.00           H  
ATOM   3920 1HB  PRO B 249     197.062 242.217 191.733  1.00  0.00           H  
ATOM   3921 2HB  PRO B 249     197.358 240.563 192.284  1.00  0.00           H  
ATOM   3922 1HG  PRO B 249     198.520 241.956 189.924  1.00  0.00           H  
ATOM   3923 2HG  PRO B 249     199.362 241.461 191.396  1.00  0.00           H  
ATOM   3924 1HD  PRO B 249     199.102 239.751 189.383  1.00  0.00           H  
ATOM   3925 2HD  PRO B 249     198.876 239.209 191.094  1.00  0.00           H  
TER                                                                             
score -573.411
silent_score -573.411
time 0
                                    
