# Supplementary material for: Improving de novo protein binder design with deep learning
Source: Nat Commun. 2023 May 6;14:2625. doi: 10.1038/s41467-023-38328-5 (PMC10163288; doi:10.1038/s41467-023-38328-5)
Supplement: Supplementary file 4 — Source Data File [file 41467_2023_38328_MOESM4_ESM.zip › all_data/experimental_structure_agreement/experimentally_determined_structure/IL7_experimental.pdb]

HEADER                                            13-MAR-23   XXXX              
EXPDTA    THEORETICAL MODEL                                                     
REMARK 220                                                                      
REMARK 220 EXPERIMENTAL DETAILS                                                 
REMARK 220  EXPERIMENT TYPE                : THEORETICAL MODELLING              
REMARK 220  DATE OF DATA COLLECTION        : 13-MAR-23                          
REMARK 220                                                                      
REMARK 220 REMARK: MODEL GENERATED BY ROSETTA                                   
REMARK 220  VERSION 2019.44+release.5aed75f2e79                                 
SSBOND     CYS B   61    CYS B   76                                       2.05  
SSBOND     CYS B   93    CYS B  101                                       2.04  
SSBOND     CYS B  127    CYS B  137                                       2.03  
ATOM      1  N   SER A   1     -30.297 106.874  -0.558  1.00  0.00           N  
ATOM      2  CA  SER A   1     -30.556 107.153  -1.969  1.00  0.00           C  
ATOM      3  C   SER A   1     -29.799 106.199  -2.849  1.00  0.00           C  
ATOM      4  O   SER A   1     -28.573 106.266  -2.933  1.00  0.00           O  
ATOM      5  CB  SER A   1     -30.183 108.587  -2.331  1.00  0.00           C  
ATOM      6  OG  SER A   1     -30.441 108.838  -3.703  1.00  0.00           O  
ATOM      7 1H   SER A   1     -30.809 107.519   0.009  1.00  0.00           H  
ATOM      8 2H   SER A   1     -30.585 105.941  -0.344  1.00  0.00           H  
ATOM      9 3H   SER A   1     -29.319 106.971  -0.372  1.00  0.00           H  
ATOM     10  HA  SER A   1     -31.622 107.020  -2.158  1.00  0.00           H  
ATOM     11 1HB  SER A   1     -30.756 109.279  -1.714  1.00  0.00           H  
ATOM     12 2HB  SER A   1     -29.128 108.754  -2.116  1.00  0.00           H  
ATOM     13  HG  SER A   1     -30.793 108.019  -4.060  1.00  0.00           H  
ATOM     14  N   VAL A   2     -30.532 105.321  -3.521  1.00  0.00           N  
ATOM     15  CA  VAL A   2     -29.959 104.341  -4.416  1.00  0.00           C  
ATOM     16  C   VAL A   2     -29.429 105.010  -5.699  1.00  0.00           C  
ATOM     17  O   VAL A   2     -28.402 104.579  -6.221  1.00  0.00           O  
ATOM     18  CB  VAL A   2     -30.998 103.234  -4.715  1.00  0.00           C  
ATOM     19  CG1 VAL A   2     -32.190 103.799  -5.469  1.00  0.00           C  
ATOM     20  CG2 VAL A   2     -30.371 102.085  -5.495  1.00  0.00           C  
ATOM     21  H   VAL A   2     -31.534 105.346  -3.395  1.00  0.00           H  
ATOM     22  HA  VAL A   2     -29.093 103.892  -3.929  1.00  0.00           H  
ATOM     23  HB  VAL A   2     -31.386 102.849  -3.772  1.00  0.00           H  
ATOM     24 1HG1 VAL A   2     -32.906 103.001  -5.667  1.00  0.00           H  
ATOM     25 2HG1 VAL A   2     -32.667 104.573  -4.868  1.00  0.00           H  
ATOM     26 3HG1 VAL A   2     -31.854 104.226  -6.413  1.00  0.00           H  
ATOM     27 1HG2 VAL A   2     -31.125 101.323  -5.689  1.00  0.00           H  
ATOM     28 2HG2 VAL A   2     -29.980 102.458  -6.442  1.00  0.00           H  
ATOM     29 3HG2 VAL A   2     -29.558 101.651  -4.913  1.00  0.00           H  
ATOM     30  N   ILE A   3     -30.093 106.082  -6.181  1.00  0.00           N  
ATOM     31  CA  ILE A   3     -29.705 106.780  -7.405  1.00  0.00           C  
ATOM     32  C   ILE A   3     -28.328 107.425  -7.265  1.00  0.00           C  
ATOM     33  O   ILE A   3     -27.474 107.235  -8.131  1.00  0.00           O  
ATOM     34  CB  ILE A   3     -30.817 107.765  -7.862  1.00  0.00           C  
ATOM     35  CG1 ILE A   3     -31.976 106.974  -8.516  1.00  0.00           C  
ATOM     36  CG2 ILE A   3     -30.282 108.870  -8.799  1.00  0.00           C  
ATOM     37  CD1 ILE A   3     -33.141 107.818  -9.054  1.00  0.00           C  
ATOM     38  H   ILE A   3     -30.895 106.408  -5.662  1.00  0.00           H  
ATOM     39  HA  ILE A   3     -29.556 106.041  -8.192  1.00  0.00           H  
ATOM     40  HB  ILE A   3     -31.255 108.249  -6.990  1.00  0.00           H  
ATOM     41 1HG1 ILE A   3     -31.591 106.387  -9.349  1.00  0.00           H  
ATOM     42 2HG1 ILE A   3     -32.394 106.275  -7.791  1.00  0.00           H  
ATOM     43 1HG2 ILE A   3     -31.100 109.529  -9.088  1.00  0.00           H  
ATOM     44 2HG2 ILE A   3     -29.517 109.447  -8.281  1.00  0.00           H  
ATOM     45 3HG2 ILE A   3     -29.851 108.414  -9.691  1.00  0.00           H  
ATOM     46 1HD1 ILE A   3     -33.895 107.162  -9.489  1.00  0.00           H  
ATOM     47 2HD1 ILE A   3     -33.584 108.389  -8.237  1.00  0.00           H  
ATOM     48 3HD1 ILE A   3     -32.772 108.502  -9.817  1.00  0.00           H  
ATOM     49  N   GLU A   4     -28.089 108.125  -6.161  1.00  0.00           N  
ATOM     50  CA  GLU A   4     -26.787 108.753  -5.924  1.00  0.00           C  
ATOM     51  C   GLU A   4     -25.681 107.729  -5.662  1.00  0.00           C  
ATOM     52  O   GLU A   4     -24.511 108.018  -5.901  1.00  0.00           O  
ATOM     53  CB  GLU A   4     -26.862 109.768  -4.787  1.00  0.00           C  
ATOM     54  CG  GLU A   4     -28.037 110.733  -4.897  1.00  0.00           C  
ATOM     55  CD  GLU A   4     -28.009 111.782  -5.997  1.00  0.00           C  
ATOM     56  OE1 GLU A   4     -27.028 111.821  -6.778  1.00  0.00           O  
ATOM     57  OE2 GLU A   4     -28.977 112.577  -6.067  1.00  0.00           O  
ATOM     58  H   GLU A   4     -28.818 108.228  -5.470  1.00  0.00           H  
ATOM     59  HA  GLU A   4     -26.485 109.277  -6.831  1.00  0.00           H  
ATOM     60 1HB  GLU A   4     -26.942 109.243  -3.835  1.00  0.00           H  
ATOM     61 2HB  GLU A   4     -25.943 110.354  -4.761  1.00  0.00           H  
ATOM     62 1HG  GLU A   4     -28.951 110.160  -5.052  1.00  0.00           H  
ATOM     63 2HG  GLU A   4     -28.136 111.276  -3.958  1.00  0.00           H  
ATOM     64  N   LYS A   5     -26.051 106.544  -5.168  1.00  0.00           N  
ATOM     65  CA  LYS A   5     -25.131 105.459  -4.892  1.00  0.00           C  
ATOM     66  C   LYS A   5     -24.663 104.858  -6.219  1.00  0.00           C  
ATOM     67  O   LYS A   5     -23.461 104.679  -6.415  1.00  0.00           O  
ATOM     68  CB  LYS A   5     -25.839 104.417  -4.026  1.00  0.00           C  
ATOM     69  CG  LYS A   5     -24.982 103.232  -3.659  1.00  0.00           C  
ATOM     70  CD  LYS A   5     -25.713 102.441  -2.620  1.00  0.00           C  
ATOM     71  CE  LYS A   5     -24.969 101.224  -2.184  1.00  0.00           C  
ATOM     72  NZ  LYS A   5     -25.809 100.459  -1.241  1.00  0.00           N  
ATOM     73  H   LYS A   5     -27.035 106.414  -4.982  1.00  0.00           H  
ATOM     74  HA  LYS A   5     -24.275 105.861  -4.348  1.00  0.00           H  
ATOM     75 1HB  LYS A   5     -26.181 104.884  -3.102  1.00  0.00           H  
ATOM     76 2HB  LYS A   5     -26.719 104.045  -4.551  1.00  0.00           H  
ATOM     77 1HG  LYS A   5     -24.799 102.626  -4.547  1.00  0.00           H  
ATOM     78 2HG  LYS A   5     -24.024 103.581  -3.275  1.00  0.00           H  
ATOM     79 1HD  LYS A   5     -25.887 103.065  -1.743  1.00  0.00           H  
ATOM     80 2HD  LYS A   5     -26.678 102.124  -3.016  1.00  0.00           H  
ATOM     81 1HE  LYS A   5     -24.726 100.615  -3.054  1.00  0.00           H  
ATOM     82 2HE  LYS A   5     -24.036 101.520  -1.704  1.00  0.00           H  
ATOM     83 1HZ  LYS A   5     -25.312  99.633  -0.940  1.00  0.00           H  
ATOM     84 2HZ  LYS A   5     -26.023 101.033  -0.438  1.00  0.00           H  
ATOM     85 3HZ  LYS A   5     -26.667 100.187  -1.698  1.00  0.00           H  
ATOM     86  N   LEU A   6     -25.617 104.626  -7.152  1.00  0.00           N  
ATOM     87  CA  LEU A   6     -25.386 104.117  -8.500  1.00  0.00           C  
ATOM     88  C   LEU A   6     -24.579 105.119  -9.335  1.00  0.00           C  
ATOM     89  O   LEU A   6     -23.759 104.709 -10.155  1.00  0.00           O  
ATOM     90  CB  LEU A   6     -26.727 103.841  -9.188  1.00  0.00           C  
ATOM     91  CG  LEU A   6     -27.491 102.625  -8.702  1.00  0.00           C  
ATOM     92  CD1 LEU A   6     -28.928 102.713  -9.112  1.00  0.00           C  
ATOM     93  CD2 LEU A   6     -26.854 101.318  -9.210  1.00  0.00           C  
ATOM     94  H   LEU A   6     -26.561 104.833  -6.859  1.00  0.00           H  
ATOM     95  HA  LEU A   6     -24.827 103.185  -8.426  1.00  0.00           H  
ATOM     96 1HB  LEU A   6     -27.372 104.707  -9.052  1.00  0.00           H  
ATOM     97 2HB  LEU A   6     -26.550 103.710 -10.255  1.00  0.00           H  
ATOM     98  HG  LEU A   6     -27.491 102.607  -7.612  1.00  0.00           H  
ATOM     99 1HD1 LEU A   6     -29.463 101.833  -8.755  1.00  0.00           H  
ATOM    100 2HD1 LEU A   6     -29.375 103.608  -8.680  1.00  0.00           H  
ATOM    101 3HD1 LEU A   6     -28.994 102.762 -10.198  1.00  0.00           H  
ATOM    102 1HD2 LEU A   6     -27.427 100.467  -8.842  1.00  0.00           H  
ATOM    103 2HD2 LEU A   6     -26.855 101.312 -10.300  1.00  0.00           H  
ATOM    104 3HD2 LEU A   6     -25.828 101.249  -8.848  1.00  0.00           H  
ATOM    105  N   ARG A   7     -24.820 106.427  -9.135  1.00  0.00           N  
ATOM    106  CA  ARG A   7     -24.084 107.485  -9.832  1.00  0.00           C  
ATOM    107  C   ARG A   7     -22.615 107.506  -9.388  1.00  0.00           C  
ATOM    108  O   ARG A   7     -21.736 107.773 -10.203  1.00  0.00           O  
ATOM    109  CB  ARG A   7     -24.738 108.857  -9.607  1.00  0.00           C  
ATOM    110  CG  ARG A   7     -25.539 109.340 -10.809  1.00  0.00           C  
ATOM    111  CD  ARG A   7     -26.971 109.684 -10.450  1.00  0.00           C  
ATOM    112  NE  ARG A   7     -27.105 111.044  -9.930  1.00  0.00           N  
ATOM    113  CZ  ARG A   7     -27.799 112.011 -10.524  1.00  0.00           C  
ATOM    114  NH1 ARG A   7     -28.435 111.776 -11.665  1.00  0.00           N  
ATOM    115  NH2 ARG A   7     -27.867 113.218  -9.978  1.00  0.00           N  
ATOM    116  H   ARG A   7     -25.540 106.682  -8.475  1.00  0.00           H  
ATOM    117  HA  ARG A   7     -24.098 107.270 -10.901  1.00  0.00           H  
ATOM    118 1HB  ARG A   7     -25.402 108.806  -8.745  1.00  0.00           H  
ATOM    119 2HB  ARG A   7     -23.967 109.595  -9.384  1.00  0.00           H  
ATOM    120 1HG  ARG A   7     -25.072 110.234 -11.222  1.00  0.00           H  
ATOM    121 2HG  ARG A   7     -25.562 108.558 -11.569  1.00  0.00           H  
ATOM    122 1HD  ARG A   7     -27.598 109.600 -11.337  1.00  0.00           H  
ATOM    123 2HD  ARG A   7     -27.330 108.996  -9.686  1.00  0.00           H  
ATOM    124  HE  ARG A   7     -26.638 111.263  -9.060  1.00  0.00           H  
ATOM    125 1HH1 ARG A   7     -28.393 110.859 -12.087  1.00  0.00           H  
ATOM    126 2HH1 ARG A   7     -28.960 112.514 -12.111  1.00  0.00           H  
ATOM    127 1HH2 ARG A   7     -27.390 113.406  -9.107  1.00  0.00           H  
ATOM    128 2HH2 ARG A   7     -28.395 113.948 -10.432  1.00  0.00           H  
ATOM    129  N   LYS A   8     -22.349 107.191  -8.106  1.00  0.00           N  
ATOM    130  CA  LYS A   8     -20.999 107.146  -7.555  1.00  0.00           C  
ATOM    131  C   LYS A   8     -20.267 105.923  -8.079  1.00  0.00           C  
ATOM    132  O   LYS A   8     -19.106 106.024  -8.476  1.00  0.00           O  
ATOM    133  CB  LYS A   8     -21.039 107.123  -6.019  1.00  0.00           C  
ATOM    134  CG  LYS A   8     -19.664 107.040  -5.374  1.00  0.00           C  
ATOM    135  CD  LYS A   8     -19.643 107.699  -3.995  1.00  0.00           C  
ATOM    136  CE  LYS A   8     -20.072 106.778  -2.878  1.00  0.00           C  
ATOM    137  NZ  LYS A   8     -19.822 107.394  -1.539  1.00  0.00           N  
ATOM    138  H   LYS A   8     -23.133 106.977  -7.506  1.00  0.00           H  
ATOM    139  HA  LYS A   8     -20.465 108.042  -7.874  1.00  0.00           H  
ATOM    140 1HB  LYS A   8     -21.534 108.024  -5.654  1.00  0.00           H  
ATOM    141 2HB  LYS A   8     -21.626 106.268  -5.683  1.00  0.00           H  
ATOM    142 1HG  LYS A   8     -19.375 105.994  -5.267  1.00  0.00           H  
ATOM    143 2HG  LYS A   8     -18.933 107.537  -6.011  1.00  0.00           H  
ATOM    144 1HD  LYS A   8     -18.633 108.046  -3.773  1.00  0.00           H  
ATOM    145 2HD  LYS A   8     -20.312 108.559  -3.993  1.00  0.00           H  
ATOM    146 1HE  LYS A   8     -21.134 106.557  -2.977  1.00  0.00           H  
ATOM    147 2HE  LYS A   8     -19.520 105.840  -2.947  1.00  0.00           H  
ATOM    148 1HZ  LYS A   8     -20.118 106.756  -0.814  1.00  0.00           H  
ATOM    149 2HZ  LYS A   8     -18.835 107.587  -1.435  1.00  0.00           H  
ATOM    150 3HZ  LYS A   8     -20.343 108.256  -1.462  1.00  0.00           H  
ATOM    151  N   LEU A   9     -20.952 104.769  -8.101  1.00  0.00           N  
ATOM    152  CA  LEU A   9     -20.373 103.529  -8.580  1.00  0.00           C  
ATOM    153  C   LEU A   9     -19.990 103.614 -10.044  1.00  0.00           C  
ATOM    154  O   LEU A   9     -18.905 103.179 -10.402  1.00  0.00           O  
ATOM    155  CB  LEU A   9     -21.341 102.380  -8.344  1.00  0.00           C  
ATOM    156  CG  LEU A   9     -21.570 102.053  -6.899  1.00  0.00           C  
ATOM    157  CD1 LEU A   9     -22.707 101.093  -6.756  1.00  0.00           C  
ATOM    158  CD2 LEU A   9     -20.308 101.528  -6.252  1.00  0.00           C  
ATOM    159  H   LEU A   9     -21.906 104.771  -7.770  1.00  0.00           H  
ATOM    160  HA  LEU A   9     -19.456 103.338  -8.024  1.00  0.00           H  
ATOM    161 1HB  LEU A   9     -22.299 102.634  -8.795  1.00  0.00           H  
ATOM    162 2HB  LEU A   9     -20.953 101.491  -8.841  1.00  0.00           H  
ATOM    163  HG  LEU A   9     -21.885 102.952  -6.368  1.00  0.00           H  
ATOM    164 1HD1 LEU A   9     -22.861 100.866  -5.701  1.00  0.00           H  
ATOM    165 2HD1 LEU A   9     -23.613 101.539  -7.166  1.00  0.00           H  
ATOM    166 3HD1 LEU A   9     -22.477 100.175  -7.295  1.00  0.00           H  
ATOM    167 1HD2 LEU A   9     -20.504 101.300  -5.204  1.00  0.00           H  
ATOM    168 2HD2 LEU A   9     -19.985 100.622  -6.766  1.00  0.00           H  
ATOM    169 3HD2 LEU A   9     -19.524 102.282  -6.319  1.00  0.00           H  
ATOM    170  N   GLU A  10     -20.843 104.225 -10.873  1.00  0.00           N  
ATOM    171  CA  GLU A  10     -20.575 104.410 -12.295  1.00  0.00           C  
ATOM    172  C   GLU A  10     -19.301 105.224 -12.512  1.00  0.00           C  
ATOM    173  O   GLU A  10     -18.495 104.890 -13.380  1.00  0.00           O  
ATOM    174  CB  GLU A  10     -21.756 105.101 -12.973  1.00  0.00           C  
ATOM    175  CG  GLU A  10     -21.570 105.228 -14.468  1.00  0.00           C  
ATOM    176  CD  GLU A  10     -22.695 105.952 -15.164  1.00  0.00           C  
ATOM    177  OE1 GLU A  10     -22.446 106.521 -16.252  1.00  0.00           O  
ATOM    178  OE2 GLU A  10     -23.826 105.954 -14.626  1.00  0.00           O  
ATOM    179  H   GLU A  10     -21.710 104.571 -10.487  1.00  0.00           H  
ATOM    180  HA  GLU A  10     -20.435 103.429 -12.751  1.00  0.00           H  
ATOM    181 1HB  GLU A  10     -22.668 104.538 -12.777  1.00  0.00           H  
ATOM    182 2HB  GLU A  10     -21.888 106.096 -12.548  1.00  0.00           H  
ATOM    183 1HG  GLU A  10     -20.643 105.766 -14.664  1.00  0.00           H  
ATOM    184 2HG  GLU A  10     -21.477 104.232 -14.898  1.00  0.00           H  
ATOM    185  N   LYS A  11     -19.102 106.262 -11.691  1.00  0.00           N  
ATOM    186  CA  LYS A  11     -17.922 107.108 -11.750  1.00  0.00           C  
ATOM    187  C   LYS A  11     -16.677 106.296 -11.382  1.00  0.00           C  
ATOM    188  O   LYS A  11     -15.686 106.347 -12.106  1.00  0.00           O  
ATOM    189  CB  LYS A  11     -18.095 108.336 -10.838  1.00  0.00           C  
ATOM    190  CG  LYS A  11     -17.001 109.375 -11.001  1.00  0.00           C  
ATOM    191  CD  LYS A  11     -17.441 110.801 -10.623  1.00  0.00           C  
ATOM    192  CE  LYS A  11     -16.370 111.789 -11.039  1.00  0.00           C  
ATOM    193  NZ  LYS A  11     -16.747 113.222 -10.793  1.00  0.00           N  
ATOM    194  H   LYS A  11     -19.813 106.457 -11.001  1.00  0.00           H  
ATOM    195  HA  LYS A  11     -17.793 107.451 -12.777  1.00  0.00           H  
ATOM    196 1HB  LYS A  11     -19.053 108.813 -11.048  1.00  0.00           H  
ATOM    197 2HB  LYS A  11     -18.110 108.016  -9.796  1.00  0.00           H  
ATOM    198 1HG  LYS A  11     -16.151 109.111 -10.370  1.00  0.00           H  
ATOM    199 2HG  LYS A  11     -16.669 109.394 -12.038  1.00  0.00           H  
ATOM    200 1HD  LYS A  11     -18.380 111.037 -11.125  1.00  0.00           H  
ATOM    201 2HD  LYS A  11     -17.600 110.859  -9.546  1.00  0.00           H  
ATOM    202 1HE  LYS A  11     -15.453 111.584 -10.489  1.00  0.00           H  
ATOM    203 2HE  LYS A  11     -16.163 111.675 -12.103  1.00  0.00           H  
ATOM    204 1HZ  LYS A  11     -15.993 113.825 -11.091  1.00  0.00           H  
ATOM    205 2HZ  LYS A  11     -17.583 113.445 -11.315  1.00  0.00           H  
ATOM    206 3HZ  LYS A  11     -16.918 113.361  -9.808  1.00  0.00           H  
ATOM    207  N   GLN A  12     -16.747 105.490 -10.318  1.00  0.00           N  
ATOM    208  CA  GLN A  12     -15.615 104.665  -9.899  1.00  0.00           C  
ATOM    209  C   GLN A  12     -15.273 103.595 -10.946  1.00  0.00           C  
ATOM    210  O   GLN A  12     -14.096 103.346 -11.204  1.00  0.00           O  
ATOM    211  CB  GLN A  12     -15.894 104.019  -8.539  1.00  0.00           C  
ATOM    212  CG  GLN A  12     -14.634 103.582  -7.790  1.00  0.00           C  
ATOM    213  CD  GLN A  12     -14.903 102.656  -6.610  1.00  0.00           C  
ATOM    214  OE1 GLN A  12     -14.020 101.892  -6.182  1.00  0.00           O  
ATOM    215  NE2 GLN A  12     -16.118 102.690  -6.051  1.00  0.00           N  
ATOM    216  H   GLN A  12     -17.607 105.451  -9.789  1.00  0.00           H  
ATOM    217  HA  GLN A  12     -14.737 105.304  -9.807  1.00  0.00           H  
ATOM    218 1HB  GLN A  12     -16.437 104.721  -7.907  1.00  0.00           H  
ATOM    219 2HB  GLN A  12     -16.528 103.143  -8.675  1.00  0.00           H  
ATOM    220 1HG  GLN A  12     -13.979 103.050  -8.480  1.00  0.00           H  
ATOM    221 2HG  GLN A  12     -14.129 104.467  -7.403  1.00  0.00           H  
ATOM    222 1HE2 GLN A  12     -16.329 102.095  -5.274  1.00  0.00           H  
ATOM    223 2HE2 GLN A  12     -16.816 103.310  -6.409  1.00  0.00           H  
ATOM    224  N   ALA A  13     -16.298 102.988 -11.569  1.00  0.00           N  
ATOM    225  CA  ALA A  13     -16.106 101.975 -12.607  1.00  0.00           C  
ATOM    226  C   ALA A  13     -15.484 102.567 -13.874  1.00  0.00           C  
ATOM    227  O   ALA A  13     -14.772 101.866 -14.583  1.00  0.00           O  
ATOM    228  CB  ALA A  13     -17.427 101.304 -12.936  1.00  0.00           C  
ATOM    229  H   ALA A  13     -17.237 103.248 -11.303  1.00  0.00           H  
ATOM    230  HA  ALA A  13     -15.413 101.225 -12.224  1.00  0.00           H  
ATOM    231 1HB  ALA A  13     -17.270 100.552 -13.710  1.00  0.00           H  
ATOM    232 2HB  ALA A  13     -17.825 100.826 -12.041  1.00  0.00           H  
ATOM    233 3HB  ALA A  13     -18.135 102.050 -13.294  1.00  0.00           H  
ATOM    234  N   ARG A  14     -15.742 103.859 -14.148  1.00  0.00           N  
ATOM    235  CA  ARG A  14     -15.182 104.554 -15.293  1.00  0.00           C  
ATOM    236  C   ARG A  14     -13.706 104.855 -15.062  1.00  0.00           C  
ATOM    237  O   ARG A  14     -12.921 104.724 -15.991  1.00  0.00           O  
ATOM    238  CB  ARG A  14     -15.965 105.845 -15.590  1.00  0.00           C  
ATOM    239  CG  ARG A  14     -17.227 105.591 -16.400  1.00  0.00           C  
ATOM    240  CD  ARG A  14     -17.957 106.846 -16.824  1.00  0.00           C  
ATOM    241  NE  ARG A  14     -18.289 106.799 -18.252  1.00  0.00           N  
ATOM    242  CZ  ARG A  14     -19.520 106.661 -18.736  1.00  0.00           C  
ATOM    243  NH1 ARG A  14     -20.559 106.577 -17.912  1.00  0.00           N  
ATOM    244  NH2 ARG A  14     -19.724 106.619 -20.047  1.00  0.00           N  
ATOM    245  H   ARG A  14     -16.355 104.359 -13.521  1.00  0.00           H  
ATOM    246  HA  ARG A  14     -15.253 103.900 -16.163  1.00  0.00           H  
ATOM    247 1HB  ARG A  14     -16.240 106.327 -14.653  1.00  0.00           H  
ATOM    248 2HB  ARG A  14     -15.328 106.538 -16.140  1.00  0.00           H  
ATOM    249 1HG  ARG A  14     -16.972 105.048 -17.310  1.00  0.00           H  
ATOM    250 2HG  ARG A  14     -17.927 105.000 -15.808  1.00  0.00           H  
ATOM    251 1HD  ARG A  14     -18.880 106.941 -16.252  1.00  0.00           H  
ATOM    252 2HD  ARG A  14     -17.325 107.714 -16.639  1.00  0.00           H  
ATOM    253  HE  ARG A  14     -17.529 106.877 -18.914  1.00  0.00           H  
ATOM    254 1HH1 ARG A  14     -20.416 106.618 -16.913  1.00  0.00           H  
ATOM    255 2HH1 ARG A  14     -21.491 106.472 -18.285  1.00  0.00           H  
ATOM    256 1HH2 ARG A  14     -18.941 106.692 -20.683  1.00  0.00           H  
ATOM    257 2HH2 ARG A  14     -20.660 106.514 -20.409  1.00  0.00           H  
ATOM    258  N   LYS A  15     -13.320 105.244 -13.836  1.00  0.00           N  
ATOM    259  CA  LYS A  15     -11.916 105.525 -13.536  1.00  0.00           C  
ATOM    260  C   LYS A  15     -11.086 104.248 -13.511  1.00  0.00           C  
ATOM    261  O   LYS A  15      -9.936 104.260 -13.948  1.00  0.00           O  
ATOM    262  CB  LYS A  15     -11.768 106.277 -12.206  1.00  0.00           C  
ATOM    263  CG  LYS A  15     -12.521 107.590 -12.185  1.00  0.00           C  
ATOM    264  CD  LYS A  15     -12.204 108.423 -10.950  1.00  0.00           C  
ATOM    265  CE  LYS A  15     -13.024 109.689 -10.922  1.00  0.00           C  
ATOM    266  NZ  LYS A  15     -12.672 110.546  -9.763  1.00  0.00           N  
ATOM    267  H   LYS A  15     -14.009 105.346 -13.105  1.00  0.00           H  
ATOM    268  HA  LYS A  15     -11.512 106.154 -14.330  1.00  0.00           H  
ATOM    269 1HB  LYS A  15     -12.134 105.652 -11.392  1.00  0.00           H  
ATOM    270 2HB  LYS A  15     -10.713 106.477 -12.016  1.00  0.00           H  
ATOM    271 1HG  LYS A  15     -12.261 108.173 -13.069  1.00  0.00           H  
ATOM    272 2HG  LYS A  15     -13.593 107.395 -12.203  1.00  0.00           H  
ATOM    273 1HD  LYS A  15     -12.417 107.840 -10.053  1.00  0.00           H  
ATOM    274 2HD  LYS A  15     -11.146 108.685 -10.949  1.00  0.00           H  
ATOM    275 1HE  LYS A  15     -12.857 110.250 -11.840  1.00  0.00           H  
ATOM    276 2HE  LYS A  15     -14.082 109.436 -10.864  1.00  0.00           H  
ATOM    277 1HZ  LYS A  15     -13.239 111.382  -9.777  1.00  0.00           H  
ATOM    278 2HZ  LYS A  15     -12.840 110.039  -8.905  1.00  0.00           H  
ATOM    279 3HZ  LYS A  15     -11.696 110.801  -9.817  1.00  0.00           H  
ATOM    280  N   GLN A  16     -11.676 103.146 -13.018  1.00  0.00           N  
ATOM    281  CA  GLN A  16     -11.016 101.846 -12.918  1.00  0.00           C  
ATOM    282  C   GLN A  16     -10.965 101.048 -14.232  1.00  0.00           C  
ATOM    283  O   GLN A  16     -10.379  99.973 -14.251  1.00  0.00           O  
ATOM    284  CB  GLN A  16     -11.679 100.991 -11.830  1.00  0.00           C  
ATOM    285  CG  GLN A  16     -11.187 101.282 -10.421  1.00  0.00           C  
ATOM    286  CD  GLN A  16     -11.912 100.460  -9.374  1.00  0.00           C  
ATOM    287  OE1 GLN A  16     -12.310 100.970  -8.318  1.00  0.00           O  
ATOM    288  NE2 GLN A  16     -12.103  99.168  -9.631  1.00  0.00           N  
ATOM    289  H   GLN A  16     -12.631 103.238 -12.703  1.00  0.00           H  
ATOM    290  HA  GLN A  16      -9.973 102.008 -12.647  1.00  0.00           H  
ATOM    291 1HB  GLN A  16     -12.757 101.150 -11.849  1.00  0.00           H  
ATOM    292 2HB  GLN A  16     -11.500  99.936 -12.037  1.00  0.00           H  
ATOM    293 1HG  GLN A  16     -10.124 101.049 -10.363  1.00  0.00           H  
ATOM    294 2HG  GLN A  16     -11.350 102.337 -10.201  1.00  0.00           H  
ATOM    295 1HE2 GLN A  16     -12.577  98.590  -8.966  1.00  0.00           H  
ATOM    296 2HE2 GLN A  16     -11.773  98.774 -10.489  1.00  0.00           H  
ATOM    297  N   GLY A  17     -11.585 101.549 -15.298  1.00  0.00           N  
ATOM    298  CA  GLY A  17     -11.604 100.860 -16.582  1.00  0.00           C  
ATOM    299  C   GLY A  17     -12.499  99.631 -16.653  1.00  0.00           C  
ATOM    300  O   GLY A  17     -12.208  98.707 -17.420  1.00  0.00           O  
ATOM    301  H   GLY A  17     -12.057 102.437 -15.209  1.00  0.00           H  
ATOM    302 1HA  GLY A  17     -11.933 101.549 -17.360  1.00  0.00           H  
ATOM    303 2HA  GLY A  17     -10.594 100.543 -16.840  1.00  0.00           H  
ATOM    304  N   ASP A  18     -13.601  99.596 -15.875  1.00  0.00           N  
ATOM    305  CA  ASP A  18     -14.527  98.456 -15.900  1.00  0.00           C  
ATOM    306  C   ASP A  18     -15.805  98.829 -16.644  1.00  0.00           C  
ATOM    307  O   ASP A  18     -16.760  99.311 -16.044  1.00  0.00           O  
ATOM    308  CB  ASP A  18     -14.859  97.974 -14.477  1.00  0.00           C  
ATOM    309  CG  ASP A  18     -15.363  96.537 -14.417  1.00  0.00           C  
ATOM    310  OD1 ASP A  18     -16.178  96.151 -15.292  1.00  0.00           O  
ATOM    311  OD2 ASP A  18     -14.957  95.802 -13.488  1.00  0.00           O  
ATOM    312  H   ASP A  18     -13.794 100.373 -15.260  1.00  0.00           H  
ATOM    313  HA  ASP A  18     -14.050  97.635 -16.436  1.00  0.00           H  
ATOM    314 1HB  ASP A  18     -13.970  98.049 -13.851  1.00  0.00           H  
ATOM    315 2HB  ASP A  18     -15.622  98.621 -14.042  1.00  0.00           H  
ATOM    316  N   GLU A  19     -15.831  98.577 -17.952  1.00  0.00           N  
ATOM    317  CA  GLU A  19     -16.956  98.952 -18.808  1.00  0.00           C  
ATOM    318  C   GLU A  19     -18.235  98.104 -18.581  1.00  0.00           C  
ATOM    319  O   GLU A  19     -19.328  98.608 -18.830  1.00  0.00           O  
ATOM    320  CB  GLU A  19     -16.543  98.976 -20.293  1.00  0.00           C  
ATOM    321  CG  GLU A  19     -15.079  99.341 -20.555  1.00  0.00           C  
ATOM    322  CD  GLU A  19     -14.568 100.747 -20.259  1.00  0.00           C  
ATOM    323  OE1 GLU A  19     -13.439 101.067 -20.710  1.00  0.00           O  
ATOM    324  OE2 GLU A  19     -15.283 101.527 -19.584  1.00  0.00           O  
ATOM    325  H   GLU A  19     -15.036  98.107 -18.362  1.00  0.00           H  
ATOM    326  HA  GLU A  19     -17.285  99.953 -18.528  1.00  0.00           H  
ATOM    327 1HB  GLU A  19     -16.720  97.996 -20.736  1.00  0.00           H  
ATOM    328 2HB  GLU A  19     -17.161  99.695 -20.831  1.00  0.00           H  
ATOM    329 1HG  GLU A  19     -14.440  98.683 -19.967  1.00  0.00           H  
ATOM    330 2HG  GLU A  19     -14.856  99.172 -21.608  1.00  0.00           H  
ATOM    331  N   VAL A  20     -18.117  96.858 -18.087  1.00  0.00           N  
ATOM    332  CA  VAL A  20     -19.301  96.048 -17.795  1.00  0.00           C  
ATOM    333  C   VAL A  20     -20.067  96.690 -16.624  1.00  0.00           C  
ATOM    334  O   VAL A  20     -21.284  96.808 -16.671  1.00  0.00           O  
ATOM    335  CB  VAL A  20     -18.961  94.553 -17.520  1.00  0.00           C  
ATOM    336  CG1 VAL A  20     -20.202  93.777 -17.091  1.00  0.00           C  
ATOM    337  CG2 VAL A  20     -18.327  93.904 -18.742  1.00  0.00           C  
ATOM    338  H   VAL A  20     -17.201  96.470 -17.913  1.00  0.00           H  
ATOM    339  HA  VAL A  20     -19.963  96.079 -18.661  1.00  0.00           H  
ATOM    340  HB  VAL A  20     -18.261  94.497 -16.686  1.00  0.00           H  
ATOM    341 1HG1 VAL A  20     -19.934  92.736 -16.906  1.00  0.00           H  
ATOM    342 2HG1 VAL A  20     -20.608  94.215 -16.179  1.00  0.00           H  
ATOM    343 3HG1 VAL A  20     -20.951  93.823 -17.881  1.00  0.00           H  
ATOM    344 1HG2 VAL A  20     -18.099  92.861 -18.523  1.00  0.00           H  
ATOM    345 2HG2 VAL A  20     -19.020  93.956 -19.582  1.00  0.00           H  
ATOM    346 3HG2 VAL A  20     -17.407  94.430 -18.998  1.00  0.00           H  
ATOM    347  N   LEU A  21     -19.339  97.158 -15.603  1.00  0.00           N  
ATOM    348  CA  LEU A  21     -19.945  97.789 -14.449  1.00  0.00           C  
ATOM    349  C   LEU A  21     -20.522  99.150 -14.742  1.00  0.00           C  
ATOM    350  O   LEU A  21     -21.530  99.493 -14.134  1.00  0.00           O  
ATOM    351  CB  LEU A  21     -18.977  97.840 -13.268  1.00  0.00           C  
ATOM    352  CG  LEU A  21     -18.513  96.475 -12.700  1.00  0.00           C  
ATOM    353  CD1 LEU A  21     -17.778  96.671 -11.400  1.00  0.00           C  
ATOM    354  CD2 LEU A  21     -19.658  95.463 -12.534  1.00  0.00           C  
ATOM    355  H   LEU A  21     -18.334  97.066 -15.642  1.00  0.00           H  
ATOM    356  HA  LEU A  21     -20.814  97.203 -14.151  1.00  0.00           H  
ATOM    357 1HB  LEU A  21     -18.085  98.385 -13.573  1.00  0.00           H  
ATOM    358 2HB  LEU A  21     -19.451  98.387 -12.453  1.00  0.00           H  
ATOM    359  HG  LEU A  21     -17.779  96.031 -13.373  1.00  0.00           H  
ATOM    360 1HD1 LEU A  21     -17.458  95.703 -11.013  1.00  0.00           H  
ATOM    361 2HD1 LEU A  21     -16.904  97.301 -11.567  1.00  0.00           H  
ATOM    362 3HD1 LEU A  21     -18.438  97.150 -10.678  1.00  0.00           H  
ATOM    363 1HD2 LEU A  21     -19.263  94.529 -12.133  1.00  0.00           H  
ATOM    364 2HD2 LEU A  21     -20.403  95.866 -11.848  1.00  0.00           H  
ATOM    365 3HD2 LEU A  21     -20.121  95.275 -13.503  1.00  0.00           H  
ATOM    366  N   VAL A  22     -19.915  99.924 -15.680  1.00  0.00           N  
ATOM    367  CA  VAL A  22     -20.409 101.247 -16.101  1.00  0.00           C  
ATOM    368  C   VAL A  22     -21.756 101.053 -16.802  1.00  0.00           C  
ATOM    369  O   VAL A  22     -22.700 101.785 -16.540  1.00  0.00           O  
ATOM    370  CB  VAL A  22     -19.394 101.938 -17.041  1.00  0.00           C  
ATOM    371  CG1 VAL A  22     -20.008 103.125 -17.766  1.00  0.00           C  
ATOM    372  CG2 VAL A  22     -18.154 102.351 -16.289  1.00  0.00           C  
ATOM    373  H   VAL A  22     -19.076  99.554 -16.104  1.00  0.00           H  
ATOM    374  HA  VAL A  22     -20.536 101.867 -15.213  1.00  0.00           H  
ATOM    375  HB  VAL A  22     -19.113 101.242 -17.832  1.00  0.00           H  
ATOM    376 1HG1 VAL A  22     -19.260 103.581 -18.416  1.00  0.00           H  
ATOM    377 2HG1 VAL A  22     -20.852 102.787 -18.366  1.00  0.00           H  
ATOM    378 3HG1 VAL A  22     -20.350 103.859 -17.037  1.00  0.00           H  
ATOM    379 1HG2 VAL A  22     -17.457 102.833 -16.974  1.00  0.00           H  
ATOM    380 2HG2 VAL A  22     -18.425 103.048 -15.495  1.00  0.00           H  
ATOM    381 3HG2 VAL A  22     -17.682 101.470 -15.853  1.00  0.00           H  
ATOM    382  N   MET A  23     -21.827 100.059 -17.697  1.00  0.00           N  
ATOM    383  CA  MET A  23     -23.028  99.693 -18.426  1.00  0.00           C  
ATOM    384  C   MET A  23     -24.096  99.235 -17.421  1.00  0.00           C  
ATOM    385  O   MET A  23     -25.240  99.666 -17.523  1.00  0.00           O  
ATOM    386  CB  MET A  23     -22.685  98.571 -19.436  1.00  0.00           C  
ATOM    387  CG  MET A  23     -23.871  98.022 -20.201  1.00  0.00           C  
ATOM    388  SD  MET A  23     -24.737  96.709 -19.306  1.00  0.00           S  
ATOM    389  CE  MET A  23     -23.436  95.499 -19.178  1.00  0.00           C  
ATOM    390  H   MET A  23     -20.975  99.542 -17.861  1.00  0.00           H  
ATOM    391  HA  MET A  23     -23.384 100.569 -18.968  1.00  0.00           H  
ATOM    392 1HB  MET A  23     -21.966  98.944 -20.164  1.00  0.00           H  
ATOM    393 2HB  MET A  23     -22.216  97.738 -18.910  1.00  0.00           H  
ATOM    394 1HG  MET A  23     -24.579  98.826 -20.401  1.00  0.00           H  
ATOM    395 2HG  MET A  23     -23.533  97.621 -21.156  1.00  0.00           H  
ATOM    396 1HE  MET A  23     -23.806  94.621 -18.649  1.00  0.00           H  
ATOM    397 2HE  MET A  23     -23.108  95.210 -20.177  1.00  0.00           H  
ATOM    398 3HE  MET A  23     -22.595  95.925 -18.630  1.00  0.00           H  
ATOM    399  N   LEU A  24     -23.724  98.373 -16.456  1.00  0.00           N  
ATOM    400  CA  LEU A  24     -24.650  97.842 -15.460  1.00  0.00           C  
ATOM    401  C   LEU A  24     -25.232  98.904 -14.553  1.00  0.00           C  
ATOM    402  O   LEU A  24     -26.439  98.911 -14.355  1.00  0.00           O  
ATOM    403  CB  LEU A  24     -24.012  96.731 -14.618  1.00  0.00           C  
ATOM    404  CG  LEU A  24     -23.802  95.394 -15.297  1.00  0.00           C  
ATOM    405  CD1 LEU A  24     -23.062  94.455 -14.377  1.00  0.00           C  
ATOM    406  CD2 LEU A  24     -25.103  94.792 -15.765  1.00  0.00           C  
ATOM    407  H   LEU A  24     -22.756  98.087 -16.429  1.00  0.00           H  
ATOM    408  HA  LEU A  24     -25.509  97.418 -15.978  1.00  0.00           H  
ATOM    409 1HB  LEU A  24     -23.037  97.072 -14.274  1.00  0.00           H  
ATOM    410 2HB  LEU A  24     -24.640  96.552 -13.745  1.00  0.00           H  
ATOM    411  HG  LEU A  24     -23.154  95.524 -16.164  1.00  0.00           H  
ATOM    412 1HD1 LEU A  24     -22.916  93.497 -14.876  1.00  0.00           H  
ATOM    413 2HD1 LEU A  24     -22.092  94.883 -14.124  1.00  0.00           H  
ATOM    414 3HD1 LEU A  24     -23.642  94.306 -13.467  1.00  0.00           H  
ATOM    415 1HD2 LEU A  24     -24.908  93.834 -16.247  1.00  0.00           H  
ATOM    416 2HD2 LEU A  24     -25.762  94.640 -14.910  1.00  0.00           H  
ATOM    417 3HD2 LEU A  24     -25.581  95.466 -16.476  1.00  0.00           H  
ATOM    418  N   ALA A  25     -24.404  99.811 -14.016  1.00  0.00           N  
ATOM    419  CA  ALA A  25     -24.892 100.892 -13.157  1.00  0.00           C  
ATOM    420  C   ALA A  25     -25.846 101.803 -13.935  1.00  0.00           C  
ATOM    421  O   ALA A  25     -26.899 102.174 -13.409  1.00  0.00           O  
ATOM    422  CB  ALA A  25     -23.726 101.696 -12.603  1.00  0.00           C  
ATOM    423  H   ALA A  25     -23.415  99.745 -14.210  1.00  0.00           H  
ATOM    424  HA  ALA A  25     -25.438 100.444 -12.327  1.00  0.00           H  
ATOM    425 1HB  ALA A  25     -24.105 102.496 -11.967  1.00  0.00           H  
ATOM    426 2HB  ALA A  25     -23.079 101.043 -12.018  1.00  0.00           H  
ATOM    427 3HB  ALA A  25     -23.158 102.126 -13.426  1.00  0.00           H  
ATOM    428  N   ARG A  26     -25.494 102.137 -15.194  1.00  0.00           N  
ATOM    429  CA  ARG A  26     -26.313 102.968 -16.084  1.00  0.00           C  
ATOM    430  C   ARG A  26     -27.667 102.279 -16.337  1.00  0.00           C  
ATOM    431  O   ARG A  26     -28.710 102.935 -16.346  1.00  0.00           O  
ATOM    432  CB  ARG A  26     -25.600 103.170 -17.437  1.00  0.00           C  
ATOM    433  CG  ARG A  26     -24.621 104.329 -17.519  1.00  0.00           C  
ATOM    434  CD  ARG A  26     -24.121 104.492 -18.951  1.00  0.00           C  
ATOM    435  NE  ARG A  26     -23.381 105.733 -19.187  1.00  0.00           N  
ATOM    436  CZ  ARG A  26     -23.938 106.871 -19.600  1.00  0.00           C  
ATOM    437  NH1 ARG A  26     -23.186 107.947 -19.819  1.00  0.00           N  
ATOM    438  NH2 ARG A  26     -25.249 106.939 -19.814  1.00  0.00           N  
ATOM    439  H   ARG A  26     -24.608 101.784 -15.527  1.00  0.00           H  
ATOM    440  HA  ARG A  26     -26.455 103.942 -15.615  1.00  0.00           H  
ATOM    441 1HB  ARG A  26     -25.043 102.270 -17.693  1.00  0.00           H  
ATOM    442 2HB  ARG A  26     -26.342 103.329 -18.219  1.00  0.00           H  
ATOM    443 1HG  ARG A  26     -25.118 105.248 -17.207  1.00  0.00           H  
ATOM    444 2HG  ARG A  26     -23.771 104.135 -16.863  1.00  0.00           H  
ATOM    445 1HD  ARG A  26     -23.453 103.668 -19.199  1.00  0.00           H  
ATOM    446 2HD  ARG A  26     -24.969 104.489 -19.635  1.00  0.00           H  
ATOM    447  HE  ARG A  26     -22.383 105.723 -19.025  1.00  0.00           H  
ATOM    448 1HH1 ARG A  26     -22.187 107.904 -19.672  1.00  0.00           H  
ATOM    449 2HH1 ARG A  26     -23.613 108.807 -20.132  1.00  0.00           H  
ATOM    450 1HH2 ARG A  26     -25.829 106.125 -19.663  1.00  0.00           H  
ATOM    451 2HH2 ARG A  26     -25.665 107.804 -20.127  1.00  0.00           H  
ATOM    452  N   MET A  27     -27.638 100.958 -16.541  1.00  0.00           N  
ATOM    453  CA  MET A  27     -28.819 100.141 -16.783  1.00  0.00           C  
ATOM    454  C   MET A  27     -29.776 100.186 -15.602  1.00  0.00           C  
ATOM    455  O   MET A  27     -30.969 100.424 -15.793  1.00  0.00           O  
ATOM    456  CB  MET A  27     -28.414  98.693 -17.107  1.00  0.00           C  
ATOM    457  CG  MET A  27     -29.586  97.800 -17.410  1.00  0.00           C  
ATOM    458  SD  MET A  27     -29.110  96.082 -17.638  1.00  0.00           S  
ATOM    459  CE  MET A  27     -28.643  95.664 -16.046  1.00  0.00           C  
ATOM    460  H   MET A  27     -26.730 100.517 -16.522  1.00  0.00           H  
ATOM    461  HA  MET A  27     -29.355 100.553 -17.638  1.00  0.00           H  
ATOM    462 1HB  MET A  27     -27.745  98.686 -17.966  1.00  0.00           H  
ATOM    463 2HB  MET A  27     -27.867  98.270 -16.263  1.00  0.00           H  
ATOM    464 1HG  MET A  27     -30.304  97.852 -16.592  1.00  0.00           H  
ATOM    465 2HG  MET A  27     -30.079  98.143 -18.319  1.00  0.00           H  
ATOM    466 1HE  MET A  27     -28.320  94.623 -16.023  1.00  0.00           H  
ATOM    467 2HE  MET A  27     -27.821  96.307 -15.727  1.00  0.00           H  
ATOM    468 3HE  MET A  27     -29.490  95.796 -15.372  1.00  0.00           H  
ATOM    469  N   VAL A  28     -29.242 100.013 -14.375  1.00  0.00           N  
ATOM    470  CA  VAL A  28     -30.020 100.056 -13.137  1.00  0.00           C  
ATOM    471  C   VAL A  28     -30.669 101.423 -12.974  1.00  0.00           C  
ATOM    472  O   VAL A  28     -31.839 101.498 -12.601  1.00  0.00           O  
ATOM    473  CB  VAL A  28     -29.168  99.689 -11.901  1.00  0.00           C  
ATOM    474  CG1 VAL A  28     -30.016  99.674 -10.653  1.00  0.00           C  
ATOM    475  CG2 VAL A  28     -28.499  98.336 -12.079  1.00  0.00           C  
ATOM    476  H   VAL A  28     -28.247  99.845 -14.325  1.00  0.00           H  
ATOM    477  HA  VAL A  28     -30.830  99.330 -13.212  1.00  0.00           H  
ATOM    478  HB  VAL A  28     -28.398 100.448 -11.763  1.00  0.00           H  
ATOM    479 1HG1 VAL A  28     -29.396  99.414  -9.795  1.00  0.00           H  
ATOM    480 2HG1 VAL A  28     -30.453 100.660 -10.498  1.00  0.00           H  
ATOM    481 3HG1 VAL A  28     -30.811  98.937 -10.762  1.00  0.00           H  
ATOM    482 1HG2 VAL A  28     -27.906  98.104 -11.195  1.00  0.00           H  
ATOM    483 2HG2 VAL A  28     -29.261  97.569 -12.217  1.00  0.00           H  
ATOM    484 3HG2 VAL A  28     -27.849  98.363 -12.954  1.00  0.00           H  
ATOM    485  N   LEU A  29     -29.927 102.505 -13.283  1.00  0.00           N  
ATOM    486  CA  LEU A  29     -30.467 103.858 -13.195  1.00  0.00           C  
ATOM    487  C   LEU A  29     -31.623 104.070 -14.176  1.00  0.00           C  
ATOM    488  O   LEU A  29     -32.595 104.725 -13.817  1.00  0.00           O  
ATOM    489  CB  LEU A  29     -29.373 104.926 -13.414  1.00  0.00           C  
ATOM    490  CG  LEU A  29     -28.570 105.367 -12.186  1.00  0.00           C  
ATOM    491  CD1 LEU A  29     -27.150 105.749 -12.574  1.00  0.00           C  
ATOM    492  CD2 LEU A  29     -29.242 106.533 -11.475  1.00  0.00           C  
ATOM    493  H   LEU A  29     -28.971 102.375 -13.584  1.00  0.00           H  
ATOM    494  HA  LEU A  29     -30.882 104.000 -12.198  1.00  0.00           H  
ATOM    495 1HB  LEU A  29     -28.657 104.546 -14.141  1.00  0.00           H  
ATOM    496 2HB  LEU A  29     -29.838 105.821 -13.827  1.00  0.00           H  
ATOM    497  HG  LEU A  29     -28.489 104.535 -11.486  1.00  0.00           H  
ATOM    498 1HD1 LEU A  29     -26.600 106.058 -11.685  1.00  0.00           H  
ATOM    499 2HD1 LEU A  29     -26.653 104.891 -13.026  1.00  0.00           H  
ATOM    500 3HD1 LEU A  29     -27.177 106.571 -13.288  1.00  0.00           H  
ATOM    501 1HD2 LEU A  29     -28.648 106.822 -10.607  1.00  0.00           H  
ATOM    502 2HD2 LEU A  29     -29.321 107.379 -12.158  1.00  0.00           H  
ATOM    503 3HD2 LEU A  29     -30.239 106.235 -11.149  1.00  0.00           H  
ATOM    504  N   GLU A  30     -31.526 103.535 -15.404  1.00  0.00           N  
ATOM    505  CA  GLU A  30     -32.593 103.709 -16.399  1.00  0.00           C  
ATOM    506  C   GLU A  30     -33.863 102.981 -15.970  1.00  0.00           C  
ATOM    507  O   GLU A  30     -34.964 103.514 -16.129  1.00  0.00           O  
ATOM    508  CB  GLU A  30     -32.160 103.185 -17.778  1.00  0.00           C  
ATOM    509  CG  GLU A  30     -31.072 103.993 -18.456  1.00  0.00           C  
ATOM    510  CD  GLU A  30     -30.634 103.397 -19.780  1.00  0.00           C  
ATOM    511  OE1 GLU A  30     -29.745 102.513 -19.772  1.00  0.00           O  
ATOM    512  OE2 GLU A  30     -31.193 103.806 -20.825  1.00  0.00           O  
ATOM    513  H   GLU A  30     -30.705 103.002 -15.652  1.00  0.00           H  
ATOM    514  HA  GLU A  30     -32.810 104.774 -16.491  1.00  0.00           H  
ATOM    515 1HB  GLU A  30     -31.798 102.161 -17.681  1.00  0.00           H  
ATOM    516 2HB  GLU A  30     -33.021 103.166 -18.447  1.00  0.00           H  
ATOM    517 1HG  GLU A  30     -31.439 105.004 -18.629  1.00  0.00           H  
ATOM    518 2HG  GLU A  30     -30.213 104.057 -17.789  1.00  0.00           H  
ATOM    519  N   TYR A  31     -33.699 101.762 -15.421  1.00  0.00           N  
ATOM    520  CA  TYR A  31     -34.806 100.928 -14.951  1.00  0.00           C  
ATOM    521  C   TYR A  31     -35.514 101.561 -13.768  1.00  0.00           C  
ATOM    522  O   TYR A  31     -36.712 101.381 -13.620  1.00  0.00           O  
ATOM    523  CB  TYR A  31     -34.310  99.529 -14.551  1.00  0.00           C  
ATOM    524  CG  TYR A  31     -33.867  98.615 -15.677  1.00  0.00           C  
ATOM    525  CD1 TYR A  31     -34.035  98.979 -17.007  1.00  0.00           C  
ATOM    526  CD2 TYR A  31     -33.322  97.370 -15.410  1.00  0.00           C  
ATOM    527  CE1 TYR A  31     -33.635  98.139 -18.040  1.00  0.00           C  
ATOM    528  CE2 TYR A  31     -32.915  96.526 -16.432  1.00  0.00           C  
ATOM    529  CZ  TYR A  31     -33.085  96.906 -17.748  1.00  0.00           C  
ATOM    530  OH  TYR A  31     -32.673  96.063 -18.755  1.00  0.00           O  
ATOM    531  H   TYR A  31     -32.753 101.418 -15.336  1.00  0.00           H  
ATOM    532  HA  TYR A  31     -35.526 100.819 -15.763  1.00  0.00           H  
ATOM    533 1HB  TYR A  31     -33.460  99.624 -13.873  1.00  0.00           H  
ATOM    534 2HB  TYR A  31     -35.099  99.003 -14.015  1.00  0.00           H  
ATOM    535  HD1 TYR A  31     -34.488  99.939 -17.256  1.00  0.00           H  
ATOM    536  HD2 TYR A  31     -33.206  97.035 -14.379  1.00  0.00           H  
ATOM    537  HE1 TYR A  31     -33.776  98.445 -19.076  1.00  0.00           H  
ATOM    538  HE2 TYR A  31     -32.462  95.563 -16.196  1.00  0.00           H  
ATOM    539  HH  TYR A  31     -32.296  95.268 -18.371  1.00  0.00           H  
ATOM    540  N   LEU A  32     -34.776 102.277 -12.911  1.00  0.00           N  
ATOM    541  CA  LEU A  32     -35.335 102.983 -11.758  1.00  0.00           C  
ATOM    542  C   LEU A  32     -36.106 104.202 -12.239  1.00  0.00           C  
ATOM    543  O   LEU A  32     -37.199 104.483 -11.740  1.00  0.00           O  
ATOM    544  CB  LEU A  32     -34.204 103.461 -10.842  1.00  0.00           C  
ATOM    545  CG  LEU A  32     -33.875 102.594  -9.666  1.00  0.00           C  
ATOM    546  CD1 LEU A  32     -32.590 103.052  -9.050  1.00  0.00           C  
ATOM    547  CD2 LEU A  32     -34.986 102.639  -8.638  1.00  0.00           C  
ATOM    548  H   LEU A  32     -33.782 102.324 -13.082  1.00  0.00           H  
ATOM    549  HA  LEU A  32     -35.970 102.292 -11.205  1.00  0.00           H  
ATOM    550 1HB  LEU A  32     -33.295 103.557 -11.434  1.00  0.00           H  
ATOM    551 2HB  LEU A  32     -34.465 104.445 -10.452  1.00  0.00           H  
ATOM    552  HG  LEU A  32     -33.745 101.564  -9.998  1.00  0.00           H  
ATOM    553 1HD1 LEU A  32     -32.351 102.420  -8.194  1.00  0.00           H  
ATOM    554 2HD1 LEU A  32     -31.789 102.983  -9.786  1.00  0.00           H  
ATOM    555 3HD1 LEU A  32     -32.693 104.085  -8.720  1.00  0.00           H  
ATOM    556 1HD2 LEU A  32     -34.726 102.001  -7.793  1.00  0.00           H  
ATOM    557 2HD2 LEU A  32     -35.120 103.664  -8.292  1.00  0.00           H  
ATOM    558 3HD2 LEU A  32     -35.913 102.284  -9.088  1.00  0.00           H  
ATOM    559  N   GLU A  33     -35.541 104.940 -13.205  1.00  0.00           N  
ATOM    560  CA  GLU A  33     -36.171 106.145 -13.740  1.00  0.00           C  
ATOM    561  C   GLU A  33     -37.443 105.854 -14.570  1.00  0.00           C  
ATOM    562  O   GLU A  33     -38.242 106.766 -14.796  1.00  0.00           O  
ATOM    563  CB  GLU A  33     -35.131 106.981 -14.508  1.00  0.00           C  
ATOM    564  CG  GLU A  33     -34.048 107.495 -13.561  1.00  0.00           C  
ATOM    565  CD  GLU A  33     -32.866 108.248 -14.146  1.00  0.00           C  
ATOM    566  OE1 GLU A  33     -33.083 109.122 -15.018  1.00  0.00           O  
ATOM    567  OE2 GLU A  33     -31.725 107.988 -13.699  1.00  0.00           O  
ATOM    568  H   GLU A  33     -34.647 104.648 -13.573  1.00  0.00           H  
ATOM    569  HA  GLU A  33     -36.554 106.735 -12.906  1.00  0.00           H  
ATOM    570 1HB  GLU A  33     -34.679 106.371 -15.290  1.00  0.00           H  
ATOM    571 2HB  GLU A  33     -35.627 107.821 -14.994  1.00  0.00           H  
ATOM    572 1HG  GLU A  33     -34.503 108.172 -12.839  1.00  0.00           H  
ATOM    573 2HG  GLU A  33     -33.629 106.652 -13.013  1.00  0.00           H  
ATOM    574  N   LYS A  34     -37.647 104.577 -14.963  1.00  0.00           N  
ATOM    575  CA  LYS A  34     -38.810 104.069 -15.690  1.00  0.00           C  
ATOM    576  C   LYS A  34     -39.823 103.336 -14.769  1.00  0.00           C  
ATOM    577  O   LYS A  34     -40.957 103.102 -15.184  1.00  0.00           O  
ATOM    578  CB  LYS A  34     -38.362 103.099 -16.793  1.00  0.00           C  
ATOM    579  CG  LYS A  34     -37.715 103.767 -17.995  1.00  0.00           C  
ATOM    580  CD  LYS A  34     -37.206 102.725 -18.977  1.00  0.00           C  
ATOM    581  CE  LYS A  34     -36.358 103.325 -20.065  1.00  0.00           C  
ATOM    582  NZ  LYS A  34     -35.675 102.271 -20.856  1.00  0.00           N  
ATOM    583  H   LYS A  34     -36.905 103.939 -14.714  1.00  0.00           H  
ATOM    584  HA  LYS A  34     -39.325 104.912 -16.151  1.00  0.00           H  
ATOM    585 1HB  LYS A  34     -37.646 102.386 -16.382  1.00  0.00           H  
ATOM    586 2HB  LYS A  34     -39.222 102.531 -17.150  1.00  0.00           H  
ATOM    587 1HG  LYS A  34     -38.445 104.406 -18.493  1.00  0.00           H  
ATOM    588 2HG  LYS A  34     -36.883 104.387 -17.663  1.00  0.00           H  
ATOM    589 1HD  LYS A  34     -36.609 101.983 -18.444  1.00  0.00           H  
ATOM    590 2HD  LYS A  34     -38.052 102.219 -19.442  1.00  0.00           H  
ATOM    591 1HE  LYS A  34     -36.984 103.921 -20.727  1.00  0.00           H  
ATOM    592 2HE  LYS A  34     -35.609 103.981 -19.622  1.00  0.00           H  
ATOM    593 1HZ  LYS A  34     -35.114 102.701 -21.577  1.00  0.00           H  
ATOM    594 2HZ  LYS A  34     -35.081 101.725 -20.248  1.00  0.00           H  
ATOM    595 3HZ  LYS A  34     -36.365 101.669 -21.282  1.00  0.00           H  
ATOM    596  N   GLY A  35     -39.410 102.962 -13.557  1.00  0.00           N  
ATOM    597  CA  GLY A  35     -40.258 102.224 -12.625  1.00  0.00           C  
ATOM    598  C   GLY A  35     -40.313 100.730 -12.917  1.00  0.00           C  
ATOM    599  O   GLY A  35     -41.253 100.047 -12.505  1.00  0.00           O  
ATOM    600  H   GLY A  35     -38.469 103.204 -13.280  1.00  0.00           H  
ATOM    601 1HA  GLY A  35     -39.892 102.367 -11.608  1.00  0.00           H  
ATOM    602 2HA  GLY A  35     -41.271 102.623 -12.661  1.00  0.00           H  
ATOM    603  N   TRP A  36     -39.307 100.203 -13.625  1.00  0.00           N  
ATOM    604  CA  TRP A  36     -39.236  98.791 -13.990  1.00  0.00           C  
ATOM    605  C   TRP A  36     -38.705  97.917 -12.837  1.00  0.00           C  
ATOM    606  O   TRP A  36     -39.041  96.737 -12.759  1.00  0.00           O  
ATOM    607  CB  TRP A  36     -38.387  98.607 -15.266  1.00  0.00           C  
ATOM    608  CG  TRP A  36     -39.010  99.098 -16.552  1.00  0.00           C  
ATOM    609  CD1 TRP A  36     -40.121  99.883 -16.694  1.00  0.00           C  
ATOM    610  CD2 TRP A  36     -38.528  98.843 -17.883  1.00  0.00           C  
ATOM    611  NE1 TRP A  36     -40.363 100.123 -18.029  1.00  0.00           N  
ATOM    612  CE2 TRP A  36     -39.395  99.502 -18.778  1.00  0.00           C  
ATOM    613  CE3 TRP A  36     -37.437  98.131 -18.402  1.00  0.00           C  
ATOM    614  CZ2 TRP A  36     -39.205  99.464 -20.160  1.00  0.00           C  
ATOM    615  CZ3 TRP A  36     -37.255  98.093 -19.769  1.00  0.00           C  
ATOM    616  CH2 TRP A  36     -38.134  98.746 -20.632  1.00  0.00           C  
ATOM    617  H   TRP A  36     -38.565 100.824 -13.916  1.00  0.00           H  
ATOM    618  HA  TRP A  36     -40.246  98.434 -14.189  1.00  0.00           H  
ATOM    619 1HB  TRP A  36     -37.438  99.131 -15.151  1.00  0.00           H  
ATOM    620 2HB  TRP A  36     -38.162  97.550 -15.404  1.00  0.00           H  
ATOM    621  HD1 TRP A  36     -40.725 100.262 -15.872  1.00  0.00           H  
ATOM    622  HE1 TRP A  36     -41.129 100.667 -18.400  1.00  0.00           H  
ATOM    623  HE3 TRP A  36     -36.745  97.619 -17.734  1.00  0.00           H  
ATOM    624  HZ2 TRP A  36     -39.871  99.981 -20.851  1.00  0.00           H  
ATOM    625  HZ3 TRP A  36     -36.402  97.536 -20.159  1.00  0.00           H  
ATOM    626  HH2 TRP A  36     -37.964  98.682 -21.707  1.00  0.00           H  
ATOM    627  N   VAL A  37     -37.857  98.484 -11.961  1.00  0.00           N  
ATOM    628  CA  VAL A  37     -37.318  97.756 -10.808  1.00  0.00           C  
ATOM    629  C   VAL A  37     -37.561  98.523  -9.495  1.00  0.00           C  
ATOM    630  O   VAL A  37     -37.733  99.748  -9.495  1.00  0.00           O  
ATOM    631  CB  VAL A  37     -35.828  97.372 -10.962  1.00  0.00           C  
ATOM    632  CG1 VAL A  37     -35.603  96.496 -12.192  1.00  0.00           C  
ATOM    633  CG2 VAL A  37     -34.944  98.608 -11.009  1.00  0.00           C  
ATOM    634  H   VAL A  37     -37.585  99.446 -12.107  1.00  0.00           H  
ATOM    635  HA  VAL A  37     -37.879  96.828 -10.692  1.00  0.00           H  
ATOM    636  HB  VAL A  37     -35.531  96.758 -10.112  1.00  0.00           H  
ATOM    637 1HG1 VAL A  37     -34.545  96.244 -12.271  1.00  0.00           H  
ATOM    638 2HG1 VAL A  37     -36.188  95.581 -12.099  1.00  0.00           H  
ATOM    639 3HG1 VAL A  37     -35.913  97.037 -13.086  1.00  0.00           H  
ATOM    640 1HG2 VAL A  37     -33.902  98.306 -11.117  1.00  0.00           H  
ATOM    641 2HG2 VAL A  37     -35.232  99.229 -11.857  1.00  0.00           H  
ATOM    642 3HG2 VAL A  37     -35.063  99.176 -10.086  1.00  0.00           H  
ATOM    643  N   SER A  38     -37.598  97.799  -8.378  1.00  0.00           N  
ATOM    644  CA  SER A  38     -37.804  98.415  -7.073  1.00  0.00           C  
ATOM    645  C   SER A  38     -36.495  98.991  -6.515  1.00  0.00           C  
ATOM    646  O   SER A  38     -35.410  98.608  -6.960  1.00  0.00           O  
ATOM    647  CB  SER A  38     -38.412  97.410  -6.101  1.00  0.00           C  
ATOM    648  OG  SER A  38     -37.675  96.200  -6.065  1.00  0.00           O  
ATOM    649  H   SER A  38     -37.480  96.798  -8.436  1.00  0.00           H  
ATOM    650  HA  SER A  38     -38.496  99.250  -7.190  1.00  0.00           H  
ATOM    651 1HB  SER A  38     -38.441  97.842  -5.101  1.00  0.00           H  
ATOM    652 2HB  SER A  38     -39.439  97.196  -6.394  1.00  0.00           H  
ATOM    653  HG  SER A  38     -36.949  96.314  -6.683  1.00  0.00           H  
ATOM    654  N   GLU A  39     -36.595  99.929  -5.539  1.00  0.00           N  
ATOM    655  CA  GLU A  39     -35.430 100.541  -4.887  1.00  0.00           C  
ATOM    656  C   GLU A  39     -34.563  99.437  -4.249  1.00  0.00           C  
ATOM    657  O   GLU A  39     -33.348  99.426  -4.433  1.00  0.00           O  
ATOM    658  CB  GLU A  39     -35.891 101.544  -3.825  1.00  0.00           C  
ATOM    659  CG  GLU A  39     -35.022 102.784  -3.731  1.00  0.00           C  
ATOM    660  CD  GLU A  39     -34.153 102.841  -2.487  1.00  0.00           C  
ATOM    661  OE1 GLU A  39     -34.531 102.204  -1.477  1.00  0.00           O  
ATOM    662  OE2 GLU A  39     -33.093 103.509  -2.522  1.00  0.00           O  
ATOM    663  H   GLU A  39     -37.522 100.212  -5.256  1.00  0.00           H  
ATOM    664  HA  GLU A  39     -34.848 101.070  -5.643  1.00  0.00           H  
ATOM    665 1HB  GLU A  39     -36.911 101.861  -4.042  1.00  0.00           H  
ATOM    666 2HB  GLU A  39     -35.899 101.061  -2.848  1.00  0.00           H  
ATOM    667 1HG  GLU A  39     -34.370 102.825  -4.603  1.00  0.00           H  
ATOM    668 2HG  GLU A  39     -35.662 103.665  -3.748  1.00  0.00           H  
ATOM    669  N   GLU A  40     -35.234  98.471  -3.578  1.00  0.00           N  
ATOM    670  CA  GLU A  40     -34.696  97.279  -2.922  1.00  0.00           C  
ATOM    671  C   GLU A  40     -33.791  96.487  -3.891  1.00  0.00           C  
ATOM    672  O   GLU A  40     -32.637  96.204  -3.568  1.00  0.00           O  
ATOM    673  CB  GLU A  40     -35.864  96.378  -2.458  1.00  0.00           C  
ATOM    674  CG  GLU A  40     -36.998  97.117  -1.757  1.00  0.00           C  
ATOM    675  CD  GLU A  40     -38.160  97.655  -2.576  1.00  0.00           C  
ATOM    676  OE1 GLU A  40     -39.165  96.921  -2.731  1.00  0.00           O  
ATOM    677  OE2 GLU A  40     -38.105  98.839  -2.984  1.00  0.00           O  
ATOM    678  H   GLU A  40     -36.230  98.638  -3.554  1.00  0.00           H  
ATOM    679  HA  GLU A  40     -34.119  97.594  -2.052  1.00  0.00           H  
ATOM    680 1HB  GLU A  40     -36.288  95.860  -3.318  1.00  0.00           H  
ATOM    681 2HB  GLU A  40     -35.488  95.619  -1.771  1.00  0.00           H  
ATOM    682 1HG  GLU A  40     -37.448  96.454  -1.019  1.00  0.00           H  
ATOM    683 2HG  GLU A  40     -36.586  97.976  -1.230  1.00  0.00           H  
ATOM    684  N   ASP A  41     -34.312  96.153  -5.085  1.00  0.00           N  
ATOM    685  CA  ASP A  41     -33.586  95.393  -6.098  1.00  0.00           C  
ATOM    686  C   ASP A  41     -32.412  96.165  -6.689  1.00  0.00           C  
ATOM    687  O   ASP A  41     -31.362  95.582  -6.970  1.00  0.00           O  
ATOM    688  CB  ASP A  41     -34.542  94.884  -7.192  1.00  0.00           C  
ATOM    689  CG  ASP A  41     -35.377  93.687  -6.760  1.00  0.00           C  
ATOM    690  OD1 ASP A  41     -34.974  92.992  -5.806  1.00  0.00           O  
ATOM    691  OD2 ASP A  41     -36.432  93.449  -7.375  1.00  0.00           O  
ATOM    692  H   ASP A  41     -35.258  96.451  -5.277  1.00  0.00           H  
ATOM    693  HA  ASP A  41     -33.122  94.531  -5.617  1.00  0.00           H  
ATOM    694 1HB  ASP A  41     -35.219  95.686  -7.486  1.00  0.00           H  
ATOM    695 2HB  ASP A  41     -33.967  94.601  -8.075  1.00  0.00           H  
ATOM    696  N   ALA A  42     -32.580  97.468  -6.867  1.00  0.00           N  
ATOM    697  CA  ALA A  42     -31.531  98.330  -7.385  1.00  0.00           C  
ATOM    698  C   ALA A  42     -30.411  98.533  -6.350  1.00  0.00           C  
ATOM    699  O   ALA A  42     -29.254  98.681  -6.735  1.00  0.00           O  
ATOM    700  CB  ALA A  42     -32.118  99.667  -7.794  1.00  0.00           C  
ATOM    701  H   ALA A  42     -33.476  97.871  -6.631  1.00  0.00           H  
ATOM    702  HA  ALA A  42     -31.097  97.847  -8.261  1.00  0.00           H  
ATOM    703 1HB  ALA A  42     -31.326 100.309  -8.181  1.00  0.00           H  
ATOM    704 2HB  ALA A  42     -32.871  99.513  -8.567  1.00  0.00           H  
ATOM    705 3HB  ALA A  42     -32.578 100.142  -6.929  1.00  0.00           H  
ATOM    706  N   ASP A  43     -30.750  98.549  -5.044  1.00  0.00           N  
ATOM    707  CA  ASP A  43     -29.759  98.703  -3.979  1.00  0.00           C  
ATOM    708  C   ASP A  43     -28.918  97.411  -3.851  1.00  0.00           C  
ATOM    709  O   ASP A  43     -27.712  97.485  -3.608  1.00  0.00           O  
ATOM    710  CB  ASP A  43     -30.431  99.054  -2.649  1.00  0.00           C  
ATOM    711  CG  ASP A  43     -29.459  99.545  -1.589  1.00  0.00           C  
ATOM    712  OD1 ASP A  43     -28.441 100.172  -1.960  1.00  0.00           O  
ATOM    713  OD2 ASP A  43     -29.717  99.305  -0.386  1.00  0.00           O  
ATOM    714  H   ASP A  43     -31.725  98.451  -4.799  1.00  0.00           H  
ATOM    715  HA  ASP A  43     -29.085  99.517  -4.249  1.00  0.00           H  
ATOM    716 1HB  ASP A  43     -31.180  99.829  -2.813  1.00  0.00           H  
ATOM    717 2HB  ASP A  43     -30.948  98.176  -2.260  1.00  0.00           H  
ATOM    718  N   GLU A  44     -29.545  96.236  -4.042  1.00  0.00           N  
ATOM    719  CA  GLU A  44     -28.831  94.963  -3.986  1.00  0.00           C  
ATOM    720  C   GLU A  44     -27.862  94.816  -5.153  1.00  0.00           C  
ATOM    721  O   GLU A  44     -26.772  94.277  -4.984  1.00  0.00           O  
ATOM    722  CB  GLU A  44     -29.808  93.789  -3.983  1.00  0.00           C  
ATOM    723  CG  GLU A  44     -30.459  93.532  -2.642  1.00  0.00           C  
ATOM    724  CD  GLU A  44     -31.205  92.213  -2.568  1.00  0.00           C  
ATOM    725  OE1 GLU A  44     -32.128  92.101  -1.727  1.00  0.00           O  
ATOM    726  OE2 GLU A  44     -30.872  91.293  -3.352  1.00  0.00           O  
ATOM    727  H   GLU A  44     -30.537  96.236  -4.229  1.00  0.00           H  
ATOM    728  HA  GLU A  44     -28.252  94.932  -3.063  1.00  0.00           H  
ATOM    729 1HB  GLU A  44     -30.597  93.971  -4.712  1.00  0.00           H  
ATOM    730 2HB  GLU A  44     -29.286  92.881  -4.285  1.00  0.00           H  
ATOM    731 1HG  GLU A  44     -29.690  93.536  -1.870  1.00  0.00           H  
ATOM    732 2HG  GLU A  44     -31.155  94.341  -2.427  1.00  0.00           H  
ATOM    733  N   SER A  45     -28.264  95.280  -6.331  1.00  0.00           N  
ATOM    734  CA  SER A  45     -27.446  95.257  -7.541  1.00  0.00           C  
ATOM    735  C   SER A  45     -26.246  96.220  -7.378  1.00  0.00           C  
ATOM    736  O   SER A  45     -25.127  95.866  -7.738  1.00  0.00           O  
ATOM    737  CB  SER A  45     -28.295  95.637  -8.747  1.00  0.00           C  
ATOM    738  OG  SER A  45     -27.495  95.804  -9.904  1.00  0.00           O  
ATOM    739  H   SER A  45     -29.195  95.669  -6.374  1.00  0.00           H  
ATOM    740  HA  SER A  45     -27.064  94.245  -7.682  1.00  0.00           H  
ATOM    741 1HB  SER A  45     -29.039  94.861  -8.927  1.00  0.00           H  
ATOM    742 2HB  SER A  45     -28.831  96.562  -8.538  1.00  0.00           H  
ATOM    743  HG  SER A  45     -26.592  95.630  -9.629  1.00  0.00           H  
ATOM    744  N   ALA A  46     -26.475  97.401  -6.766  1.00  0.00           N  
ATOM    745  CA  ALA A  46     -25.434  98.388  -6.447  1.00  0.00           C  
ATOM    746  C   ALA A  46     -24.443  97.798  -5.424  1.00  0.00           C  
ATOM    747  O   ALA A  46     -23.236  98.004  -5.553  1.00  0.00           O  
ATOM    748  CB  ALA A  46     -26.060  99.661  -5.889  1.00  0.00           C  
ATOM    749  H   ALA A  46     -27.434  97.600  -6.519  1.00  0.00           H  
ATOM    750  HA  ALA A  46     -24.904  98.631  -7.368  1.00  0.00           H  
ATOM    751 1HB  ALA A  46     -25.275 100.381  -5.658  1.00  0.00           H  
ATOM    752 2HB  ALA A  46     -26.738 100.087  -6.628  1.00  0.00           H  
ATOM    753 3HB  ALA A  46     -26.614  99.426  -4.982  1.00  0.00           H  
ATOM    754  N   ASP A  47     -24.945  97.023  -4.436  1.00  0.00           N  
ATOM    755  CA  ASP A  47     -24.064  96.368  -3.479  1.00  0.00           C  
ATOM    756  C   ASP A  47     -23.158  95.358  -4.181  1.00  0.00           C  
ATOM    757  O   ASP A  47     -21.990  95.268  -3.830  1.00  0.00           O  
ATOM    758  CB  ASP A  47     -24.847  95.729  -2.312  1.00  0.00           C  
ATOM    759  CG  ASP A  47     -25.372  96.733  -1.296  1.00  0.00           C  
ATOM    760  OD1 ASP A  47     -25.141  97.950  -1.489  1.00  0.00           O  
ATOM    761  OD2 ASP A  47     -26.010  96.299  -0.289  1.00  0.00           O  
ATOM    762  H   ASP A  47     -25.943  96.892  -4.355  1.00  0.00           H  
ATOM    763  HA  ASP A  47     -23.391  97.116  -3.060  1.00  0.00           H  
ATOM    764 1HB  ASP A  47     -25.696  95.171  -2.706  1.00  0.00           H  
ATOM    765 2HB  ASP A  47     -24.205  95.021  -1.787  1.00  0.00           H  
ATOM    766  N   ARG A  48     -23.667  94.655  -5.206  1.00  0.00           N  
ATOM    767  CA  ARG A  48     -22.881  93.698  -5.981  1.00  0.00           C  
ATOM    768  C   ARG A  48     -21.829  94.410  -6.834  1.00  0.00           C  
ATOM    769  O   ARG A  48     -20.681  93.974  -6.873  1.00  0.00           O  
ATOM    770  CB  ARG A  48     -23.786  92.823  -6.858  1.00  0.00           C  
ATOM    771  CG  ARG A  48     -24.648  91.853  -6.067  1.00  0.00           C  
ATOM    772  CD  ARG A  48     -25.761  91.285  -6.932  1.00  0.00           C  
ATOM    773  NE  ARG A  48     -25.240  90.453  -8.018  1.00  0.00           N  
ATOM    774  CZ  ARG A  48     -25.977  89.615  -8.742  1.00  0.00           C  
ATOM    775  NH1 ARG A  48     -27.281  89.508  -8.522  1.00  0.00           N  
ATOM    776  NH2 ARG A  48     -25.412  88.868  -9.683  1.00  0.00           N  
ATOM    777  H   ARG A  48     -24.637  94.802  -5.444  1.00  0.00           H  
ATOM    778  HA  ARG A  48     -22.344  93.050  -5.288  1.00  0.00           H  
ATOM    779 1HB  ARG A  48     -24.443  93.458  -7.450  1.00  0.00           H  
ATOM    780 2HB  ARG A  48     -23.174  92.248  -7.553  1.00  0.00           H  
ATOM    781 1HG  ARG A  48     -24.031  91.030  -5.705  1.00  0.00           H  
ATOM    782 2HG  ARG A  48     -25.095  92.372  -5.218  1.00  0.00           H  
ATOM    783 1HD  ARG A  48     -26.420  90.671  -6.319  1.00  0.00           H  
ATOM    784 2HD  ARG A  48     -26.332  92.102  -7.373  1.00  0.00           H  
ATOM    785  HE  ARG A  48     -24.254  90.521  -8.231  1.00  0.00           H  
ATOM    786 1HH1 ARG A  48     -27.719  90.065  -7.802  1.00  0.00           H  
ATOM    787 2HH1 ARG A  48     -27.835  88.870  -9.075  1.00  0.00           H  
ATOM    788 1HH2 ARG A  48     -24.417  88.935  -9.852  1.00  0.00           H  
ATOM    789 2HH2 ARG A  48     -25.975  88.234 -10.230  1.00  0.00           H  
ATOM    790  N   ILE A  49     -22.202  95.520  -7.488  1.00  0.00           N  
ATOM    791  CA  ILE A  49     -21.278  96.315  -8.307  1.00  0.00           C  
ATOM    792  C   ILE A  49     -20.111  96.809  -7.449  1.00  0.00           C  
ATOM    793  O   ILE A  49     -18.956  96.588  -7.796  1.00  0.00           O  
ATOM    794  CB  ILE A  49     -22.026  97.492  -9.005  1.00  0.00           C  
ATOM    795  CG1 ILE A  49     -23.004  96.979 -10.084  1.00  0.00           C  
ATOM    796  CG2 ILE A  49     -21.049  98.525  -9.588  1.00  0.00           C  
ATOM    797  CD1 ILE A  49     -23.942  98.035 -10.590  1.00  0.00           C  
ATOM    798  H   ILE A  49     -23.165  95.814  -7.407  1.00  0.00           H  
ATOM    799  HA  ILE A  49     -20.856  95.670  -9.077  1.00  0.00           H  
ATOM    800  HB  ILE A  49     -22.665  97.997  -8.281  1.00  0.00           H  
ATOM    801 1HG1 ILE A  49     -22.440  96.585 -10.929  1.00  0.00           H  
ATOM    802 2HG1 ILE A  49     -23.597  96.159  -9.678  1.00  0.00           H  
ATOM    803 1HG2 ILE A  49     -21.610  99.328 -10.066  1.00  0.00           H  
ATOM    804 2HG2 ILE A  49     -20.436  98.938  -8.788  1.00  0.00           H  
ATOM    805 3HG2 ILE A  49     -20.407  98.043 -10.325  1.00  0.00           H  
ATOM    806 1HD1 ILE A  49     -24.601  97.605 -11.345  1.00  0.00           H  
ATOM    807 2HD1 ILE A  49     -24.540  98.418  -9.762  1.00  0.00           H  
ATOM    808 3HD1 ILE A  49     -23.369  98.849 -11.031  1.00  0.00           H  
ATOM    809  N   GLU A  50     -20.436  97.401  -6.281  1.00  0.00           N  
ATOM    810  CA  GLU A  50     -19.502  97.914  -5.299  1.00  0.00           C  
ATOM    811  C   GLU A  50     -18.508  96.855  -4.815  1.00  0.00           C  
ATOM    812  O   GLU A  50     -17.333  97.182  -4.659  1.00  0.00           O  
ATOM    813  CB  GLU A  50     -20.275  98.494  -4.117  1.00  0.00           C  
ATOM    814  CG  GLU A  50     -19.425  99.328  -3.183  1.00  0.00           C  
ATOM    815  CD  GLU A  50     -20.119  99.660  -1.879  1.00  0.00           C  
ATOM    816  OE1 GLU A  50     -21.374  99.679  -1.858  1.00  0.00           O  
ATOM    817  OE2 GLU A  50     -19.408  99.901  -0.875  1.00  0.00           O  
ATOM    818  H   GLU A  50     -21.427  97.478  -6.105  1.00  0.00           H  
ATOM    819  HA  GLU A  50     -18.912  98.705  -5.763  1.00  0.00           H  
ATOM    820 1HB  GLU A  50     -21.089  99.118  -4.486  1.00  0.00           H  
ATOM    821 2HB  GLU A  50     -20.720  97.683  -3.540  1.00  0.00           H  
ATOM    822 1HG  GLU A  50     -18.507  98.784  -2.961  1.00  0.00           H  
ATOM    823 2HG  GLU A  50     -19.153 100.255  -3.687  1.00  0.00           H  
ATOM    824  N   GLU A  51     -18.952  95.594  -4.593  1.00  0.00           N  
ATOM    825  CA  GLU A  51     -18.013  94.556  -4.142  1.00  0.00           C  
ATOM    826  C   GLU A  51     -17.059  94.132  -5.263  1.00  0.00           C  
ATOM    827  O   GLU A  51     -15.910  93.820  -4.985  1.00  0.00           O  
ATOM    828  CB  GLU A  51     -18.705  93.347  -3.497  1.00  0.00           C  
ATOM    829  CG  GLU A  51     -19.828  93.691  -2.532  1.00  0.00           C  
ATOM    830  CD  GLU A  51     -19.568  94.680  -1.405  1.00  0.00           C  
ATOM    831  OE1 GLU A  51     -20.432  95.565  -1.194  1.00  0.00           O  
ATOM    832  OE2 GLU A  51     -18.527  94.556  -0.713  1.00  0.00           O  
ATOM    833  H   GLU A  51     -19.923  95.352  -4.733  1.00  0.00           H  
ATOM    834  HA  GLU A  51     -17.353  94.989  -3.390  1.00  0.00           H  
ATOM    835 1HB  GLU A  51     -19.124  92.709  -4.276  1.00  0.00           H  
ATOM    836 2HB  GLU A  51     -17.970  92.756  -2.950  1.00  0.00           H  
ATOM    837 1HG  GLU A  51     -20.662  94.107  -3.096  1.00  0.00           H  
ATOM    838 2HG  GLU A  51     -20.171  92.777  -2.050  1.00  0.00           H  
ATOM    839  N   VAL A  52     -17.512  94.155  -6.524  1.00  0.00           N  
ATOM    840  CA  VAL A  52     -16.638  93.840  -7.671  1.00  0.00           C  
ATOM    841  C   VAL A  52     -15.592  94.951  -7.838  1.00  0.00           C  
ATOM    842  O   VAL A  52     -14.438  94.671  -8.142  1.00  0.00           O  
ATOM    843  CB  VAL A  52     -17.434  93.645  -8.984  1.00  0.00           C  
ATOM    844  CG1 VAL A  52     -16.510  93.532 -10.192  1.00  0.00           C  
ATOM    845  CG2 VAL A  52     -18.338  92.440  -8.889  1.00  0.00           C  
ATOM    846  H   VAL A  52     -18.478  94.395  -6.693  1.00  0.00           H  
ATOM    847  HA  VAL A  52     -16.113  92.908  -7.460  1.00  0.00           H  
ATOM    848  HB  VAL A  52     -18.041  94.532  -9.165  1.00  0.00           H  
ATOM    849 1HG1 VAL A  52     -17.106  93.396 -11.095  1.00  0.00           H  
ATOM    850 2HG1 VAL A  52     -15.917  94.442 -10.283  1.00  0.00           H  
ATOM    851 3HG1 VAL A  52     -15.847  92.677 -10.064  1.00  0.00           H  
ATOM    852 1HG2 VAL A  52     -18.888  92.323  -9.823  1.00  0.00           H  
ATOM    853 2HG2 VAL A  52     -17.738  91.548  -8.707  1.00  0.00           H  
ATOM    854 3HG2 VAL A  52     -19.042  92.577  -8.068  1.00  0.00           H  
ATOM    855  N   LEU A  53     -16.008  96.209  -7.646  1.00  0.00           N  
ATOM    856  CA  LEU A  53     -15.125  97.360  -7.732  1.00  0.00           C  
ATOM    857  C   LEU A  53     -13.997  97.327  -6.684  1.00  0.00           C  
ATOM    858  O   LEU A  53     -12.963  97.956  -6.888  1.00  0.00           O  
ATOM    859  CB  LEU A  53     -15.937  98.652  -7.569  1.00  0.00           C  
ATOM    860  CG  LEU A  53     -16.640  99.143  -8.810  1.00  0.00           C  
ATOM    861  CD1 LEU A  53     -17.580 100.266  -8.484  1.00  0.00           C  
ATOM    862  CD2 LEU A  53     -15.645  99.539  -9.870  1.00  0.00           C  
ATOM    863  H   LEU A  53     -16.984  96.353  -7.432  1.00  0.00           H  
ATOM    864  HA  LEU A  53     -14.652  97.360  -8.714  1.00  0.00           H  
ATOM    865 1HB  LEU A  53     -16.692  98.493  -6.801  1.00  0.00           H  
ATOM    866 2HB  LEU A  53     -15.267  99.443  -7.232  1.00  0.00           H  
ATOM    867  HG  LEU A  53     -17.276  98.351  -9.205  1.00  0.00           H  
ATOM    868 1HD1 LEU A  53     -18.075 100.602  -9.395  1.00  0.00           H  
ATOM    869 2HD1 LEU A  53     -18.329  99.918  -7.772  1.00  0.00           H  
ATOM    870 3HD1 LEU A  53     -17.021 101.093  -8.048  1.00  0.00           H  
ATOM    871 1HD2 LEU A  53     -16.176  99.889 -10.756  1.00  0.00           H  
ATOM    872 2HD2 LEU A  53     -15.007 100.337  -9.490  1.00  0.00           H  
ATOM    873 3HD2 LEU A  53     -15.030  98.678 -10.132  1.00  0.00           H  
ATOM    874  N   LYS A  54     -14.204  96.629  -5.558  1.00  0.00           N  
ATOM    875  CA  LYS A  54     -13.202  96.552  -4.503  1.00  0.00           C  
ATOM    876  C   LYS A  54     -12.118  95.500  -4.759  1.00  0.00           C  
ATOM    877  O   LYS A  54     -11.060  95.591  -4.150  1.00  0.00           O  
ATOM    878  CB  LYS A  54     -13.857  96.360  -3.128  1.00  0.00           C  
ATOM    879  CG  LYS A  54     -14.616  97.601  -2.668  1.00  0.00           C  
ATOM    880  CD  LYS A  54     -15.169  97.470  -1.247  1.00  0.00           C  
ATOM    881  CE  LYS A  54     -15.894  98.733  -0.826  1.00  0.00           C  
ATOM    882  NZ  LYS A  54     -17.189  98.443  -0.145  1.00  0.00           N  
ATOM    883  H   LYS A  54     -15.081  96.143  -5.440  1.00  0.00           H  
ATOM    884  HA  LYS A  54     -12.643  97.488  -4.488  1.00  0.00           H  
ATOM    885 1HB  LYS A  54     -14.548  95.517  -3.168  1.00  0.00           H  
ATOM    886 2HB  LYS A  54     -13.091  96.120  -2.390  1.00  0.00           H  
ATOM    887 1HG  LYS A  54     -13.951  98.465  -2.695  1.00  0.00           H  
ATOM    888 2HG  LYS A  54     -15.452  97.787  -3.342  1.00  0.00           H  
ATOM    889 1HD  LYS A  54     -15.861  96.628  -1.202  1.00  0.00           H  
ATOM    890 2HD  LYS A  54     -14.349  97.282  -0.554  1.00  0.00           H  
ATOM    891 1HE  LYS A  54     -15.264  99.304  -0.146  1.00  0.00           H  
ATOM    892 2HE  LYS A  54     -16.094  99.348  -1.704  1.00  0.00           H  
ATOM    893 1HZ  LYS A  54     -17.635  99.311   0.116  1.00  0.00           H  
ATOM    894 2HZ  LYS A  54     -17.793  97.930  -0.773  1.00  0.00           H  
ATOM    895 3HZ  LYS A  54     -17.018  97.891   0.683  1.00  0.00           H  
ATOM    896  N   LYS A  55     -12.362  94.524  -5.654  1.00  0.00           N  
ATOM    897  CA  LYS A  55     -11.363  93.503  -6.001  1.00  0.00           C  
ATOM    898  C   LYS A  55     -10.168  94.166  -6.713  1.00  0.00           C  
ATOM    899  O   LYS A  55      -9.004  93.927  -6.322  1.00  0.00           O  
ATOM    900  OXT LYS A  55     -10.408  94.950  -7.659  1.00  0.00           O  
ATOM    901  CB  LYS A  55     -11.979  92.418  -6.917  1.00  0.00           C  
ATOM    902  CG  LYS A  55     -12.966  91.481  -6.220  1.00  0.00           C  
ATOM    903  CD  LYS A  55     -14.376  91.496  -6.855  1.00  0.00           C  
ATOM    904  CE  LYS A  55     -14.661  90.300  -7.749  1.00  0.00           C  
ATOM    905  NZ  LYS A  55     -16.118  90.036  -7.911  1.00  0.00           N  
ATOM    906  H   LYS A  55     -13.268  94.498  -6.100  1.00  0.00           H  
ATOM    907  HA  LYS A  55     -11.022  93.026  -5.082  1.00  0.00           H  
ATOM    908 1HB  LYS A  55     -12.503  92.896  -7.746  1.00  0.00           H  
ATOM    909 2HB  LYS A  55     -11.183  91.806  -7.342  1.00  0.00           H  
ATOM    910 1HG  LYS A  55     -12.589  90.458  -6.262  1.00  0.00           H  
ATOM    911 2HG  LYS A  55     -13.065  91.770  -5.174  1.00  0.00           H  
ATOM    912 1HD  LYS A  55     -15.130  91.508  -6.067  1.00  0.00           H  
ATOM    913 2HD  LYS A  55     -14.493  92.395  -7.460  1.00  0.00           H  
ATOM    914 1HE  LYS A  55     -14.231  90.472  -8.735  1.00  0.00           H  
ATOM    915 2HE  LYS A  55     -14.196  89.410  -7.325  1.00  0.00           H  
ATOM    916 1HZ  LYS A  55     -16.251  89.234  -8.511  1.00  0.00           H  
ATOM    917 2HZ  LYS A  55     -16.530  89.851  -7.007  1.00  0.00           H  
ATOM    918 3HZ  LYS A  55     -16.563  90.843  -8.325  1.00  0.00           H  
TER                                                                             
ATOM    920  N   ASP B  56     -39.651  66.339  -3.450  1.00  0.00           N  
ATOM    921  CA  ASP B  56     -40.276  65.526  -4.487  1.00  0.00           C  
ATOM    922  C   ASP B  56     -40.166  66.239  -5.846  1.00  0.00           C  
ATOM    923  O   ASP B  56     -39.567  65.692  -6.772  1.00  0.00           O  
ATOM    924  CB  ASP B  56     -41.742  65.197  -4.117  1.00  0.00           C  
ATOM    925  CG  ASP B  56     -42.177  63.783  -4.449  1.00  0.00           C  
ATOM    926  OD1 ASP B  56     -41.428  63.083  -5.159  1.00  0.00           O  
ATOM    927  OD2 ASP B  56     -43.269  63.376  -3.998  1.00  0.00           O  
ATOM    928 1H   ASP B  56     -39.725  65.871  -2.569  1.00  0.00           H  
ATOM    929 2H   ASP B  56     -38.686  66.479  -3.672  1.00  0.00           H  
ATOM    930 3H   ASP B  56     -40.113  67.224  -3.397  1.00  0.00           H  
ATOM    931  HA  ASP B  56     -39.723  64.590  -4.574  1.00  0.00           H  
ATOM    932 1HB  ASP B  56     -41.890  65.347  -3.047  1.00  0.00           H  
ATOM    933 2HB  ASP B  56     -42.412  65.881  -4.639  1.00  0.00           H  
ATOM    934  N   TYR B  57     -40.674  67.482  -5.953  1.00  0.00           N  
ATOM    935  CA  TYR B  57     -40.618  68.217  -7.215  1.00  0.00           C  
ATOM    936  C   TYR B  57     -39.506  69.264  -7.241  1.00  0.00           C  
ATOM    937  O   TYR B  57     -39.646  70.323  -7.860  1.00  0.00           O  
ATOM    938  CB  TYR B  57     -41.986  68.811  -7.566  1.00  0.00           C  
ATOM    939  CG  TYR B  57     -43.028  67.735  -7.794  1.00  0.00           C  
ATOM    940  CD1 TYR B  57     -43.139  67.096  -9.020  1.00  0.00           C  
ATOM    941  CD2 TYR B  57     -43.854  67.310  -6.764  1.00  0.00           C  
ATOM    942  CE1 TYR B  57     -44.071  66.084  -9.225  1.00  0.00           C  
ATOM    943  CE2 TYR B  57     -44.791  66.305  -6.959  1.00  0.00           C  
ATOM    944  CZ  TYR B  57     -44.899  65.693  -8.194  1.00  0.00           C  
ATOM    945  OH  TYR B  57     -45.829  64.694  -8.393  1.00  0.00           O  
ATOM    946  H   TYR B  57     -41.102  67.917  -5.149  1.00  0.00           H  
ATOM    947  HA  TYR B  57     -40.331  67.524  -8.006  1.00  0.00           H  
ATOM    948 1HB  TYR B  57     -42.317  69.465  -6.758  1.00  0.00           H  
ATOM    949 2HB  TYR B  57     -41.898  69.420  -8.465  1.00  0.00           H  
ATOM    950  HD1 TYR B  57     -42.488  67.384  -9.846  1.00  0.00           H  
ATOM    951  HD2 TYR B  57     -43.775  67.768  -5.778  1.00  0.00           H  
ATOM    952  HE1 TYR B  57     -44.140  65.596 -10.197  1.00  0.00           H  
ATOM    953  HE2 TYR B  57     -45.441  65.999  -6.139  1.00  0.00           H  
ATOM    954  HH  TYR B  57     -46.317  64.546  -7.579  1.00  0.00           H  
ATOM    955  N   SER B  58     -38.381  68.943  -6.590  1.00  0.00           N  
ATOM    956  CA  SER B  58     -37.214  69.810  -6.544  1.00  0.00           C  
ATOM    957  C   SER B  58     -36.644  69.954  -7.942  1.00  0.00           C  
ATOM    958  O   SER B  58     -36.588  68.979  -8.685  1.00  0.00           O  
ATOM    959  CB  SER B  58     -36.158  69.225  -5.608  1.00  0.00           C  
ATOM    960  OG  SER B  58     -36.549  69.328  -4.248  1.00  0.00           O  
ATOM    961  H   SER B  58     -38.353  68.054  -6.112  1.00  0.00           H  
ATOM    962  HA  SER B  58     -37.521  70.784  -6.161  1.00  0.00           H  
ATOM    963 1HB  SER B  58     -35.992  68.177  -5.857  1.00  0.00           H  
ATOM    964 2HB  SER B  58     -35.214  69.749  -5.752  1.00  0.00           H  
ATOM    965  HG  SER B  58     -37.409  69.754  -4.251  1.00  0.00           H  
ATOM    966  N   PHE B  59     -36.242  71.170  -8.313  1.00  0.00           N  
ATOM    967  CA  PHE B  59     -35.676  71.417  -9.633  1.00  0.00           C  
ATOM    968  C   PHE B  59     -34.493  72.397  -9.586  1.00  0.00           C  
ATOM    969  O   PHE B  59     -34.305  73.126  -8.615  1.00  0.00           O  
ATOM    970  CB  PHE B  59     -36.764  71.909 -10.606  1.00  0.00           C  
ATOM    971  CG  PHE B  59     -37.234  73.317 -10.341  1.00  0.00           C  
ATOM    972  CD1 PHE B  59     -38.273  73.564  -9.460  1.00  0.00           C  
ATOM    973  CD2 PHE B  59     -36.654  74.392 -10.990  1.00  0.00           C  
ATOM    974  CE1 PHE B  59     -38.703  74.862  -9.215  1.00  0.00           C  
ATOM    975  CE2 PHE B  59     -37.080  75.687 -10.740  1.00  0.00           C  
ATOM    976  CZ  PHE B  59     -38.105  75.915  -9.859  1.00  0.00           C  
ATOM    977  H   PHE B  59     -36.332  71.939  -7.664  1.00  0.00           H  
ATOM    978  HA  PHE B  59     -35.266  70.481 -10.014  1.00  0.00           H  
ATOM    979 1HB  PHE B  59     -36.386  71.866 -11.626  1.00  0.00           H  
ATOM    980 2HB  PHE B  59     -37.628  71.248 -10.549  1.00  0.00           H  
ATOM    981  HD1 PHE B  59     -38.754  72.726  -8.956  1.00  0.00           H  
ATOM    982  HD2 PHE B  59     -35.839  74.212 -11.692  1.00  0.00           H  
ATOM    983  HE1 PHE B  59     -39.515  75.043  -8.511  1.00  0.00           H  
ATOM    984  HE2 PHE B  59     -36.600  76.525 -11.245  1.00  0.00           H  
ATOM    985  HZ  PHE B  59     -38.445  76.933  -9.672  1.00  0.00           H  
ATOM    986  N   SER B  60     -33.704  72.413 -10.650  1.00  0.00           N  
ATOM    987  CA  SER B  60     -32.589  73.330 -10.791  1.00  0.00           C  
ATOM    988  C   SER B  60     -32.639  73.968 -12.181  1.00  0.00           C  
ATOM    989  O   SER B  60     -33.238  73.412 -13.106  1.00  0.00           O  
ATOM    990  CB  SER B  60     -31.261  72.611 -10.579  1.00  0.00           C  
ATOM    991  OG  SER B  60     -30.234  73.557 -10.321  1.00  0.00           O  
ATOM    992  H   SER B  60     -33.895  71.754 -11.391  1.00  0.00           H  
ATOM    993  HA  SER B  60     -32.684  74.109 -10.033  1.00  0.00           H  
ATOM    994 1HB  SER B  60     -31.352  71.917  -9.743  1.00  0.00           H  
ATOM    995 2HB  SER B  60     -31.019  72.026 -11.465  1.00  0.00           H  
ATOM    996  HG  SER B  60     -30.655  74.419 -10.349  1.00  0.00           H  
ATOM    997  N   CYS B  61     -32.038  75.156 -12.316  1.00  0.00           N  
ATOM    998  CA  CYS B  61     -32.004  75.893 -13.575  1.00  0.00           C  
ATOM    999  C   CYS B  61     -30.620  76.486 -13.840  1.00  0.00           C  
ATOM   1000  O   CYS B  61     -29.822  76.669 -12.928  1.00  0.00           O  
ATOM   1001  CB  CYS B  61     -33.068  76.996 -13.614  1.00  0.00           C  
ATOM   1002  SG  CYS B  61     -34.748  76.471 -13.172  1.00  0.00           S  
ATOM   1003  H   CYS B  61     -31.590  75.552 -11.502  1.00  0.00           H  
ATOM   1004  HA  CYS B  61     -32.208  75.197 -14.389  1.00  0.00           H  
ATOM   1005 1HB  CYS B  61     -32.787  77.797 -12.930  1.00  0.00           H  
ATOM   1006 2HB  CYS B  61     -33.114  77.422 -14.616  1.00  0.00           H  
ATOM   1007  N   TYR B  62     -30.364  76.822 -15.104  1.00  0.00           N  
ATOM   1008  CA  TYR B  62     -29.205  77.583 -15.524  1.00  0.00           C  
ATOM   1009  C   TYR B  62     -29.628  78.551 -16.600  1.00  0.00           C  
ATOM   1010  O   TYR B  62     -30.540  78.266 -17.385  1.00  0.00           O  
ATOM   1011  CB  TYR B  62     -27.974  76.745 -15.908  1.00  0.00           C  
ATOM   1012  CG  TYR B  62     -28.065  75.980 -17.206  1.00  0.00           C  
ATOM   1013  CD1 TYR B  62     -27.774  76.589 -18.416  1.00  0.00           C  
ATOM   1014  CD2 TYR B  62     -28.313  74.614 -17.213  1.00  0.00           C  
ATOM   1015  CE1 TYR B  62     -27.836  75.885 -19.611  1.00  0.00           C  
ATOM   1016  CE2 TYR B  62     -28.375  73.897 -18.402  1.00  0.00           C  
ATOM   1017  CZ  TYR B  62     -28.141  74.538 -19.601  1.00  0.00           C  
ATOM   1018  OH  TYR B  62     -28.188  73.839 -20.778  1.00  0.00           O  
ATOM   1019  H   TYR B  62     -31.031  76.518 -15.799  1.00  0.00           H  
ATOM   1020  HA  TYR B  62     -28.894  78.223 -14.698  1.00  0.00           H  
ATOM   1021 1HB  TYR B  62     -27.101  77.394 -15.984  1.00  0.00           H  
ATOM   1022 2HB  TYR B  62     -27.772  76.015 -15.124  1.00  0.00           H  
ATOM   1023  HD1 TYR B  62     -27.490  77.641 -18.442  1.00  0.00           H  
ATOM   1024  HD2 TYR B  62     -28.465  74.083 -16.273  1.00  0.00           H  
ATOM   1025  HE1 TYR B  62     -27.603  76.385 -20.551  1.00  0.00           H  
ATOM   1026  HE2 TYR B  62     -28.609  72.832 -18.385  1.00  0.00           H  
ATOM   1027  HH  TYR B  62     -28.395  72.919 -20.595  1.00  0.00           H  
ATOM   1028  N   SER B  63     -29.024  79.727 -16.598  1.00  0.00           N  
ATOM   1029  CA  SER B  63     -29.296  80.735 -17.601  1.00  0.00           C  
ATOM   1030  C   SER B  63     -28.090  80.870 -18.539  1.00  0.00           C  
ATOM   1031  O   SER B  63     -26.991  80.426 -18.209  1.00  0.00           O  
ATOM   1032  CB  SER B  63     -29.636  82.077 -16.952  1.00  0.00           C  
ATOM   1033  OG  SER B  63     -28.510  82.712 -16.371  1.00  0.00           O  
ATOM   1034  H   SER B  63     -28.351  79.925 -15.871  1.00  0.00           H  
ATOM   1035  HA  SER B  63     -30.154  80.412 -18.193  1.00  0.00           H  
ATOM   1036 1HB  SER B  63     -30.064  82.744 -17.699  1.00  0.00           H  
ATOM   1037 2HB  SER B  63     -30.388  81.927 -16.178  1.00  0.00           H  
ATOM   1038  HG  SER B  63     -27.766  82.126 -16.528  1.00  0.00           H  
ATOM   1039  N   GLN B  64     -28.321  81.380 -19.749  1.00  0.00           N  
ATOM   1040  CA  GLN B  64     -27.262  81.637 -20.712  1.00  0.00           C  
ATOM   1041  C   GLN B  64     -27.580  83.028 -21.249  1.00  0.00           C  
ATOM   1042  O   GLN B  64     -28.642  83.219 -21.832  1.00  0.00           O  
ATOM   1043  CB  GLN B  64     -27.159  80.560 -21.825  1.00  0.00           C  
ATOM   1044  CG  GLN B  64     -26.698  79.183 -21.319  1.00  0.00           C  
ATOM   1045  CD  GLN B  64     -25.957  78.330 -22.323  1.00  0.00           C  
ATOM   1046  OE1 GLN B  64     -26.508  77.884 -23.333  1.00  0.00           O  
ATOM   1047  NE2 GLN B  64     -24.698  78.015 -22.056  1.00  0.00           N  
ATOM   1048  H   GLN B  64     -29.276  81.594 -19.999  1.00  0.00           H  
ATOM   1049  HA  GLN B  64     -26.309  81.644 -20.184  1.00  0.00           H  
ATOM   1050 1HB  GLN B  64     -28.131  80.437 -22.304  1.00  0.00           H  
ATOM   1051 2HB  GLN B  64     -26.457  80.893 -22.589  1.00  0.00           H  
ATOM   1052 1HG  GLN B  64     -26.025  79.325 -20.474  1.00  0.00           H  
ATOM   1053 2HG  GLN B  64     -27.572  78.610 -21.008  1.00  0.00           H  
ATOM   1054 1HE2 GLN B  64     -24.176  77.452 -22.698  1.00  0.00           H  
ATOM   1055 2HE2 GLN B  64     -24.269  78.340 -21.213  1.00  0.00           H  
ATOM   1056  N   LEU B  65     -26.731  84.024 -20.966  1.00  0.00           N  
ATOM   1057  CA  LEU B  65     -27.015  85.385 -21.400  1.00  0.00           C  
ATOM   1058  C   LEU B  65     -26.363  85.690 -22.728  1.00  0.00           C  
ATOM   1059  O   LEU B  65     -25.186  85.359 -22.949  1.00  0.00           O  
ATOM   1060  CB  LEU B  65     -26.671  86.402 -20.311  1.00  0.00           C  
ATOM   1061  CG  LEU B  65     -27.313  86.125 -18.949  1.00  0.00           C  
ATOM   1062  CD1 LEU B  65     -26.895  87.160 -17.910  1.00  0.00           C  
ATOM   1063  CD2 LEU B  65     -28.829  86.087 -19.052  1.00  0.00           C  
ATOM   1064  H   LEU B  65     -25.884  83.840 -20.448  1.00  0.00           H  
ATOM   1065  HA  LEU B  65     -28.080  85.464 -21.615  1.00  0.00           H  
ATOM   1066 1HB  LEU B  65     -25.590  86.419 -20.180  1.00  0.00           H  
ATOM   1067 2HB  LEU B  65     -26.991  87.389 -20.644  1.00  0.00           H  
ATOM   1068  HG  LEU B  65     -26.967  85.162 -18.572  1.00  0.00           H  
ATOM   1069 1HD1 LEU B  65     -27.370  86.930 -16.956  1.00  0.00           H  
ATOM   1070 2HD1 LEU B  65     -25.812  87.138 -17.789  1.00  0.00           H  
ATOM   1071 3HD1 LEU B  65     -27.204  88.151 -18.240  1.00  0.00           H  
ATOM   1072 1HD2 LEU B  65     -29.256  85.888 -18.069  1.00  0.00           H  
ATOM   1073 2HD2 LEU B  65     -29.193  87.047 -19.418  1.00  0.00           H  
ATOM   1074 3HD2 LEU B  65     -29.127  85.299 -19.744  1.00  0.00           H  
ATOM   1075  N   GLU B  66     -27.154  86.241 -23.646  1.00  0.00           N  
ATOM   1076  CA  GLU B  66     -26.727  86.549 -25.004  1.00  0.00           C  
ATOM   1077  C   GLU B  66     -26.266  85.279 -25.720  1.00  0.00           C  
ATOM   1078  O   GLU B  66     -25.233  85.262 -26.355  1.00  0.00           O  
ATOM   1079  CB  GLU B  66     -25.662  87.648 -25.012  1.00  0.00           C  
ATOM   1080  CG  GLU B  66     -26.194  88.985 -24.521  1.00  0.00           C  
ATOM   1081  CD  GLU B  66     -25.075  89.999 -24.393  1.00  0.00           C  
ATOM   1082  OE1 GLU B  66     -24.910  90.841 -25.308  1.00  0.00           O  
ATOM   1083  OE2 GLU B  66     -24.317  89.909 -23.400  1.00  0.00           O  
ATOM   1084  H   GLU B  66     -28.102  86.451 -23.369  1.00  0.00           H  
ATOM   1085  HA  GLU B  66     -27.591  86.905 -25.566  1.00  0.00           H  
ATOM   1086 1HB  GLU B  66     -24.826  87.349 -24.379  1.00  0.00           H  
ATOM   1087 2HB  GLU B  66     -25.277  87.774 -26.024  1.00  0.00           H  
ATOM   1088 1HG  GLU B  66     -26.943  89.347 -25.225  1.00  0.00           H  
ATOM   1089 2HG  GLU B  66     -26.682  88.839 -23.558  1.00  0.00           H  
ATOM   1090  N   VAL B  67     -27.037  84.216 -25.583  1.00  0.00           N  
ATOM   1091  CA  VAL B  67     -26.697  82.923 -26.171  1.00  0.00           C  
ATOM   1092  C   VAL B  67     -27.038  82.857 -27.665  1.00  0.00           C  
ATOM   1093  O   VAL B  67     -26.371  82.143 -28.415  1.00  0.00           O  
ATOM   1094  CB  VAL B  67     -27.337  81.775 -25.333  1.00  0.00           C  
ATOM   1095  CG1 VAL B  67     -28.867  81.770 -25.423  1.00  0.00           C  
ATOM   1096  CG2 VAL B  67     -26.728  80.417 -25.667  1.00  0.00           C  
ATOM   1097  H   VAL B  67     -27.891  84.305 -25.052  1.00  0.00           H  
ATOM   1098  HA  VAL B  67     -25.612  82.810 -26.155  1.00  0.00           H  
ATOM   1099  HB  VAL B  67     -27.174  81.976 -24.274  1.00  0.00           H  
ATOM   1100 1HG1 VAL B  67     -29.264  80.952 -24.822  1.00  0.00           H  
ATOM   1101 2HG1 VAL B  67     -29.257  82.717 -25.049  1.00  0.00           H  
ATOM   1102 3HG1 VAL B  67     -29.170  81.636 -26.461  1.00  0.00           H  
ATOM   1103 1HG2 VAL B  67     -27.202  79.646 -25.060  1.00  0.00           H  
ATOM   1104 2HG2 VAL B  67     -26.887  80.197 -26.723  1.00  0.00           H  
ATOM   1105 3HG2 VAL B  67     -25.658  80.436 -25.457  1.00  0.00           H  
ATOM   1106  N   ASN B  68     -28.029  83.629 -28.119  1.00  0.00           N  
ATOM   1107  CA  ASN B  68     -28.413  83.645 -29.535  1.00  0.00           C  
ATOM   1108  C   ASN B  68     -28.653  85.107 -29.864  1.00  0.00           C  
ATOM   1109  O   ASN B  68     -29.724  85.620 -29.584  1.00  0.00           O  
ATOM   1110  CB  ASN B  68     -29.690  82.832 -29.714  1.00  0.00           C  
ATOM   1111  CG  ASN B  68     -30.214  82.797 -31.114  1.00  0.00           C  
ATOM   1112  OD1 ASN B  68     -29.473  82.886 -32.097  1.00  0.00           O  
ATOM   1113  ND2 ASN B  68     -31.519  82.663 -31.232  1.00  0.00           N  
ATOM   1114  H   ASN B  68     -28.527  84.218 -27.467  1.00  0.00           H  
ATOM   1115  HA  ASN B  68     -27.610  83.189 -30.117  1.00  0.00           H  
ATOM   1116 1HB  ASN B  68     -29.514  81.803 -29.399  1.00  0.00           H  
ATOM   1117 2HB  ASN B  68     -30.474  83.240 -29.076  1.00  0.00           H  
ATOM   1118 1HD2 ASN B  68     -31.939  82.632 -32.140  1.00  0.00           H  
ATOM   1119 2HD2 ASN B  68     -32.090  82.592 -30.415  1.00  0.00           H  
ATOM   1120  N   GLY B  69     -27.622  85.802 -30.336  1.00  0.00           N  
ATOM   1121  CA  GLY B  69     -27.694  87.245 -30.539  1.00  0.00           C  
ATOM   1122  C   GLY B  69     -27.854  87.929 -29.189  1.00  0.00           C  
ATOM   1123  O   GLY B  69     -27.168  87.578 -28.233  1.00  0.00           O  
ATOM   1124  H   GLY B  69     -26.766  85.316 -30.560  1.00  0.00           H  
ATOM   1125 1HA  GLY B  69     -26.789  87.587 -31.042  1.00  0.00           H  
ATOM   1126 2HA  GLY B  69     -28.533  87.479 -31.193  1.00  0.00           H  
ATOM   1127  N   SER B  70     -28.843  88.805 -29.064  1.00  0.00           N  
ATOM   1128  CA  SER B  70     -29.139  89.472 -27.807  1.00  0.00           C  
ATOM   1129  C   SER B  70     -30.126  88.655 -26.911  1.00  0.00           C  
ATOM   1130  O   SER B  70     -30.426  89.074 -25.792  1.00  0.00           O  
ATOM   1131  CB  SER B  70     -29.692  90.863 -28.093  1.00  0.00           C  
ATOM   1132  OG  SER B  70     -30.831  90.802 -28.939  1.00  0.00           O  
ATOM   1133  H   SER B  70     -29.408  89.012 -29.876  1.00  0.00           H  
ATOM   1134  HA  SER B  70     -28.213  89.564 -27.237  1.00  0.00           H  
ATOM   1135 1HB  SER B  70     -29.962  91.347 -27.155  1.00  0.00           H  
ATOM   1136 2HB  SER B  70     -28.921  91.471 -28.565  1.00  0.00           H  
ATOM   1137  HG  SER B  70     -30.973  89.871 -29.125  1.00  0.00           H  
ATOM   1138  N   GLN B  71     -30.618  87.498 -27.387  1.00  0.00           N  
ATOM   1139  CA  GLN B  71     -31.542  86.677 -26.615  1.00  0.00           C  
ATOM   1140  C   GLN B  71     -30.827  85.855 -25.567  1.00  0.00           C  
ATOM   1141  O   GLN B  71     -29.736  85.345 -25.793  1.00  0.00           O  
ATOM   1142  CB  GLN B  71     -32.318  85.727 -27.521  1.00  0.00           C  
ATOM   1143  CG  GLN B  71     -33.329  86.416 -28.432  1.00  0.00           C  
ATOM   1144  CD  GLN B  71     -34.169  85.408 -29.162  1.00  0.00           C  
ATOM   1145  OE1 GLN B  71     -35.401  85.475 -29.163  1.00  0.00           O  
ATOM   1146  NE2 GLN B  71     -33.516  84.435 -29.790  1.00  0.00           N  
ATOM   1147  H   GLN B  71     -30.338  87.190 -28.307  1.00  0.00           H  
ATOM   1148  HA  GLN B  71     -32.254  87.334 -26.116  1.00  0.00           H  
ATOM   1149 1HB  GLN B  71     -31.621  85.174 -28.150  1.00  0.00           H  
ATOM   1150 2HB  GLN B  71     -32.856  85.001 -26.911  1.00  0.00           H  
ATOM   1151 1HG  GLN B  71     -33.979  87.047 -27.825  1.00  0.00           H  
ATOM   1152 2HG  GLN B  71     -32.792  87.024 -29.160  1.00  0.00           H  
ATOM   1153 1HE2 GLN B  71     -34.024  83.735 -30.293  1.00  0.00           H  
ATOM   1154 2HE2 GLN B  71     -32.517  84.402 -29.760  1.00  0.00           H  
ATOM   1155  N   HIS B  72     -31.459  85.710 -24.422  1.00  0.00           N  
ATOM   1156  CA  HIS B  72     -30.968  84.910 -23.321  1.00  0.00           C  
ATOM   1157  C   HIS B  72     -31.775  83.592 -23.253  1.00  0.00           C  
ATOM   1158  O   HIS B  72     -32.803  83.450 -23.914  1.00  0.00           O  
ATOM   1159  CB  HIS B  72     -31.115  85.687 -21.999  1.00  0.00           C  
ATOM   1160  CG  HIS B  72     -30.793  87.149 -22.076  1.00  0.00           C  
ATOM   1161  ND1 HIS B  72     -29.535  87.593 -22.439  1.00  0.00           N  
ATOM   1162  CD2 HIS B  72     -31.565  88.219 -21.777  1.00  0.00           C  
ATOM   1163  CE1 HIS B  72     -29.590  88.912 -22.388  1.00  0.00           C  
ATOM   1164  NE2 HIS B  72     -30.792  89.334 -21.978  1.00  0.00           N  
ATOM   1165  H   HIS B  72     -32.340  86.194 -24.324  1.00  0.00           H  
ATOM   1166  HA  HIS B  72     -29.912  84.689 -23.474  1.00  0.00           H  
ATOM   1167 1HB  HIS B  72     -32.140  85.598 -21.636  1.00  0.00           H  
ATOM   1168 2HB  HIS B  72     -30.462  85.249 -21.245  1.00  0.00           H  
ATOM   1169  HD2 HIS B  72     -32.602  88.203 -21.440  1.00  0.00           H  
ATOM   1170  HE1 HIS B  72     -28.779  89.594 -22.641  1.00  0.00           H  
ATOM   1171  HE2 HIS B  72     -31.067  90.297 -21.845  1.00  0.00           H  
ATOM   1172  N   SER B  73     -31.312  82.625 -22.473  1.00  0.00           N  
ATOM   1173  CA  SER B  73     -32.024  81.365 -22.303  1.00  0.00           C  
ATOM   1174  C   SER B  73     -32.073  80.938 -20.841  1.00  0.00           C  
ATOM   1175  O   SER B  73     -31.209  81.308 -20.055  1.00  0.00           O  
ATOM   1176  CB  SER B  73     -31.465  80.260 -23.202  1.00  0.00           C  
ATOM   1177  OG  SER B  73     -30.293  79.652 -22.683  1.00  0.00           O  
ATOM   1178  H   SER B  73     -30.440  82.767 -21.983  1.00  0.00           H  
ATOM   1179  HA  SER B  73     -33.070  81.519 -22.574  1.00  0.00           H  
ATOM   1180 1HB  SER B  73     -32.221  79.487 -23.342  1.00  0.00           H  
ATOM   1181 2HB  SER B  73     -31.233  80.672 -24.183  1.00  0.00           H  
ATOM   1182  HG  SER B  73     -30.112  80.094 -21.850  1.00  0.00           H  
ATOM   1183  N   LEU B  74     -33.114  80.195 -20.476  1.00  0.00           N  
ATOM   1184  CA  LEU B  74     -33.284  79.652 -19.137  1.00  0.00           C  
ATOM   1185  C   LEU B  74     -33.695  78.179 -19.310  1.00  0.00           C  
ATOM   1186  O   LEU B  74     -34.615  77.875 -20.066  1.00  0.00           O  
ATOM   1187  CB  LEU B  74     -34.336  80.468 -18.384  1.00  0.00           C  
ATOM   1188  CG  LEU B  74     -34.672  80.069 -16.958  1.00  0.00           C  
ATOM   1189  CD1 LEU B  74     -33.430  79.936 -16.097  1.00  0.00           C  
ATOM   1190  CD2 LEU B  74     -35.625  81.061 -16.360  1.00  0.00           C  
ATOM   1191  H   LEU B  74     -33.817  80.006 -21.176  1.00  0.00           H  
ATOM   1192  HA  LEU B  74     -32.333  79.725 -18.611  1.00  0.00           H  
ATOM   1193 1HB  LEU B  74     -34.007  81.505 -18.342  1.00  0.00           H  
ATOM   1194 2HB  LEU B  74     -35.272  80.428 -18.942  1.00  0.00           H  
ATOM   1195  HG  LEU B  74     -35.134  79.081 -16.956  1.00  0.00           H  
ATOM   1196 1HD1 LEU B  74     -33.718  79.649 -15.085  1.00  0.00           H  
ATOM   1197 2HD1 LEU B  74     -32.776  79.172 -16.518  1.00  0.00           H  
ATOM   1198 3HD1 LEU B  74     -32.904  80.889 -16.068  1.00  0.00           H  
ATOM   1199 1HD2 LEU B  74     -35.862  80.767 -15.337  1.00  0.00           H  
ATOM   1200 2HD2 LEU B  74     -35.166  82.050 -16.357  1.00  0.00           H  
ATOM   1201 3HD2 LEU B  74     -36.541  81.088 -16.951  1.00  0.00           H  
ATOM   1202  N   THR B  75     -32.960  77.264 -18.684  1.00  0.00           N  
ATOM   1203  CA  THR B  75     -33.207  75.832 -18.827  1.00  0.00           C  
ATOM   1204  C   THR B  75     -33.440  75.192 -17.457  1.00  0.00           C  
ATOM   1205  O   THR B  75     -32.545  75.235 -16.617  1.00  0.00           O  
ATOM   1206  CB  THR B  75     -31.973  75.182 -19.481  1.00  0.00           C  
ATOM   1207  OG1 THR B  75     -31.675  75.839 -20.712  1.00  0.00           O  
ATOM   1208  CG2 THR B  75     -32.131  73.686 -19.679  1.00  0.00           C  
ATOM   1209  H   THR B  75     -32.205  77.576 -18.090  1.00  0.00           H  
ATOM   1210  HA  THR B  75     -34.076  75.693 -19.471  1.00  0.00           H  
ATOM   1211  HB  THR B  75     -31.098  75.348 -18.852  1.00  0.00           H  
ATOM   1212  HG1 THR B  75     -32.311  76.543 -20.861  1.00  0.00           H  
ATOM   1213 1HG2 THR B  75     -31.231  73.283 -20.143  1.00  0.00           H  
ATOM   1214 2HG2 THR B  75     -32.288  73.206 -18.713  1.00  0.00           H  
ATOM   1215 3HG2 THR B  75     -32.988  73.493 -20.323  1.00  0.00           H  
ATOM   1216  N   CYS B  76     -34.617  74.583 -17.233  1.00  0.00           N  
ATOM   1217  CA  CYS B  76     -34.898  73.933 -15.950  1.00  0.00           C  
ATOM   1218  C   CYS B  76     -35.082  72.430 -16.087  1.00  0.00           C  
ATOM   1219  O   CYS B  76     -35.452  71.947 -17.150  1.00  0.00           O  
ATOM   1220  CB  CYS B  76     -36.084  74.583 -15.240  1.00  0.00           C  
ATOM   1221  SG  CYS B  76     -35.858  76.345 -14.890  1.00  0.00           S  
ATOM   1222  H   CYS B  76     -35.322  74.570 -17.956  1.00  0.00           H  
ATOM   1223  HA  CYS B  76     -34.021  74.037 -15.310  1.00  0.00           H  
ATOM   1224 1HB  CYS B  76     -36.980  74.472 -15.852  1.00  0.00           H  
ATOM   1225 2HB  CYS B  76     -36.267  74.071 -14.295  1.00  0.00           H  
ATOM   1226  N   ALA B  77     -34.809  71.686 -15.016  1.00  0.00           N  
ATOM   1227  CA  ALA B  77     -34.971  70.234 -15.022  1.00  0.00           C  
ATOM   1228  C   ALA B  77     -35.183  69.687 -13.610  1.00  0.00           C  
ATOM   1229  O   ALA B  77     -34.721  70.283 -12.637  1.00  0.00           O  
ATOM   1230  CB  ALA B  77     -33.765  69.565 -15.667  1.00  0.00           C  
ATOM   1231  H   ALA B  77     -34.481  72.141 -14.176  1.00  0.00           H  
ATOM   1232  HA  ALA B  77     -35.860  69.995 -15.606  1.00  0.00           H  
ATOM   1233 1HB  ALA B  77     -33.903  68.484 -15.663  1.00  0.00           H  
ATOM   1234 2HB  ALA B  77     -33.662  69.913 -16.695  1.00  0.00           H  
ATOM   1235 3HB  ALA B  77     -32.866  69.818 -15.107  1.00  0.00           H  
ATOM   1236  N   PHE B  78     -35.875  68.548 -13.495  1.00  0.00           N  
ATOM   1237  CA  PHE B  78     -36.107  67.931 -12.192  1.00  0.00           C  
ATOM   1238  C   PHE B  78     -34.868  67.170 -11.717  1.00  0.00           C  
ATOM   1239  O   PHE B  78     -34.215  66.491 -12.510  1.00  0.00           O  
ATOM   1240  CB  PHE B  78     -37.355  67.038 -12.215  1.00  0.00           C  
ATOM   1241  CG  PHE B  78     -38.633  67.840 -12.195  1.00  0.00           C  
ATOM   1242  CD1 PHE B  78     -39.051  68.480 -11.042  1.00  0.00           C  
ATOM   1243  CD2 PHE B  78     -39.406  67.971 -13.334  1.00  0.00           C  
ATOM   1244  CE1 PHE B  78     -40.221  69.231 -11.028  1.00  0.00           C  
ATOM   1245  CE2 PHE B  78     -40.579  68.720 -13.316  1.00  0.00           C  
ATOM   1246  CZ  PHE B  78     -40.982  69.337 -12.162  1.00  0.00           C  
ATOM   1247  H   PHE B  78     -36.246  68.103 -14.323  1.00  0.00           H  
ATOM   1248  HA  PHE B  78     -36.266  68.722 -11.458  1.00  0.00           H  
ATOM   1249 1HB  PHE B  78     -37.341  66.416 -13.109  1.00  0.00           H  
ATOM   1250 2HB  PHE B  78     -37.341  66.372 -11.353  1.00  0.00           H  
ATOM   1251  HD1 PHE B  78     -38.451  68.391 -10.136  1.00  0.00           H  
ATOM   1252  HD2 PHE B  78     -39.087  67.480 -14.254  1.00  0.00           H  
ATOM   1253  HE1 PHE B  78     -40.533  69.736 -10.114  1.00  0.00           H  
ATOM   1254  HE2 PHE B  78     -41.178  68.815 -14.222  1.00  0.00           H  
ATOM   1255  HZ  PHE B  78     -41.908  69.910 -12.146  1.00  0.00           H  
ATOM   1256  N   GLU B  79     -34.543  67.297 -10.422  1.00  0.00           N  
ATOM   1257  CA  GLU B  79     -33.387  66.650  -9.807  1.00  0.00           C  
ATOM   1258  C   GLU B  79     -33.459  65.121  -9.863  1.00  0.00           C  
ATOM   1259  O   GLU B  79     -32.424  64.479 -10.021  1.00  0.00           O  
ATOM   1260  CB  GLU B  79     -33.171  67.174  -8.380  1.00  0.00           C  
ATOM   1261  CG  GLU B  79     -32.961  68.681  -8.364  1.00  0.00           C  
ATOM   1262  CD  GLU B  79     -32.850  69.342  -7.003  1.00  0.00           C  
ATOM   1263  OE1 GLU B  79     -32.719  68.613  -5.993  1.00  0.00           O  
ATOM   1264  OE2 GLU B  79     -32.891  70.593  -6.948  1.00  0.00           O  
ATOM   1265  H   GLU B  79     -35.143  67.877  -9.853  1.00  0.00           H  
ATOM   1266  HA  GLU B  79     -32.503  66.884 -10.401  1.00  0.00           H  
ATOM   1267 1HB  GLU B  79     -34.036  66.923  -7.765  1.00  0.00           H  
ATOM   1268 2HB  GLU B  79     -32.303  66.683  -7.940  1.00  0.00           H  
ATOM   1269 1HG  GLU B  79     -32.044  68.915  -8.903  1.00  0.00           H  
ATOM   1270 2HG  GLU B  79     -33.789  69.158  -8.886  1.00  0.00           H  
ATOM   1271  N   ASP B  80     -34.672  64.539  -9.794  1.00  0.00           N  
ATOM   1272  CA  ASP B  80     -34.854  63.091  -9.922  1.00  0.00           C  
ATOM   1273  C   ASP B  80     -35.304  62.804 -11.358  1.00  0.00           C  
ATOM   1274  O   ASP B  80     -36.286  63.383 -11.819  1.00  0.00           O  
ATOM   1275  CB  ASP B  80     -35.910  62.583  -8.923  1.00  0.00           C  
ATOM   1276  CG  ASP B  80     -36.102  61.072  -8.896  1.00  0.00           C  
ATOM   1277  OD1 ASP B  80     -35.287  60.355  -9.522  1.00  0.00           O  
ATOM   1278  OD2 ASP B  80     -37.057  60.605  -8.230  1.00  0.00           O  
ATOM   1279  H   ASP B  80     -35.481  65.126  -9.649  1.00  0.00           H  
ATOM   1280  HA  ASP B  80     -33.905  62.602  -9.701  1.00  0.00           H  
ATOM   1281 1HB  ASP B  80     -35.638  62.896  -7.915  1.00  0.00           H  
ATOM   1282 2HB  ASP B  80     -36.876  63.031  -9.155  1.00  0.00           H  
ATOM   1283  N   PRO B  81     -34.590  61.941 -12.100  1.00  0.00           N  
ATOM   1284  CA  PRO B  81     -34.995  61.662 -13.487  1.00  0.00           C  
ATOM   1285  C   PRO B  81     -36.112  60.622 -13.631  1.00  0.00           C  
ATOM   1286  O   PRO B  81     -36.569  60.387 -14.745  1.00  0.00           O  
ATOM   1287  CB  PRO B  81     -33.701  61.160 -14.119  1.00  0.00           C  
ATOM   1288  CG  PRO B  81     -33.011  60.449 -12.997  1.00  0.00           C  
ATOM   1289  CD  PRO B  81     -33.381  61.180 -11.725  1.00  0.00           C  
ATOM   1290  HA  PRO B  81     -35.331  62.596 -13.961  1.00  0.00           H  
ATOM   1291 1HB  PRO B  81     -33.929  60.502 -14.971  1.00  0.00           H  
ATOM   1292 2HB  PRO B  81     -33.121  62.008 -14.513  1.00  0.00           H  
ATOM   1293 1HG  PRO B  81     -33.327  59.396 -12.963  1.00  0.00           H  
ATOM   1294 2HG  PRO B  81     -31.923  60.449 -13.159  1.00  0.00           H  
ATOM   1295 1HD  PRO B  81     -33.596  60.450 -10.931  1.00  0.00           H  
ATOM   1296 2HD  PRO B  81     -32.555  61.843 -11.429  1.00  0.00           H  
ATOM   1297  N   ASP B  82     -36.544  59.988 -12.522  1.00  0.00           N  
ATOM   1298  CA  ASP B  82     -37.589  58.958 -12.527  1.00  0.00           C  
ATOM   1299  C   ASP B  82     -39.010  59.528 -12.337  1.00  0.00           C  
ATOM   1300  O   ASP B  82     -39.926  58.772 -11.984  1.00  0.00           O  
ATOM   1301  CB  ASP B  82     -37.336  57.919 -11.407  1.00  0.00           C  
ATOM   1302  CG  ASP B  82     -35.972  57.241 -11.396  1.00  0.00           C  
ATOM   1303  OD1 ASP B  82     -35.038  57.782 -10.749  1.00  0.00           O  
ATOM   1304  OD2 ASP B  82     -35.847  56.153 -12.005  1.00  0.00           O  
ATOM   1305  H   ASP B  82     -36.114  60.248 -11.646  1.00  0.00           H  
ATOM   1306  HA  ASP B  82     -37.564  58.445 -13.489  1.00  0.00           H  
ATOM   1307 1HB  ASP B  82     -37.454  58.396 -10.434  1.00  0.00           H  
ATOM   1308 2HB  ASP B  82     -38.079  57.124 -11.474  1.00  0.00           H  
ATOM   1309  N   VAL B  83     -39.190  60.838 -12.553  1.00  0.00           N  
ATOM   1310  CA  VAL B  83     -40.456  61.537 -12.361  1.00  0.00           C  
ATOM   1311  C   VAL B  83     -41.284  61.623 -13.647  1.00  0.00           C  
ATOM   1312  O   VAL B  83     -40.751  61.955 -14.703  1.00  0.00           O  
ATOM   1313  CB  VAL B  83     -40.177  62.943 -11.769  1.00  0.00           C  
ATOM   1314  CG1 VAL B  83     -41.468  63.722 -11.549  1.00  0.00           C  
ATOM   1315  CG2 VAL B  83     -39.388  62.837 -10.470  1.00  0.00           C  
ATOM   1316  H   VAL B  83     -38.384  61.358 -12.869  1.00  0.00           H  
ATOM   1317  HA  VAL B  83     -41.064  60.965 -11.659  1.00  0.00           H  
ATOM   1318  HB  VAL B  83     -39.600  63.523 -12.490  1.00  0.00           H  
ATOM   1319 1HG1 VAL B  83     -41.235  64.703 -11.133  1.00  0.00           H  
ATOM   1320 2HG1 VAL B  83     -41.985  63.845 -12.500  1.00  0.00           H  
ATOM   1321 3HG1 VAL B  83     -42.108  63.177 -10.855  1.00  0.00           H  
ATOM   1322 1HG2 VAL B  83     -39.204  63.835 -10.074  1.00  0.00           H  
ATOM   1323 2HG2 VAL B  83     -39.959  62.258  -9.744  1.00  0.00           H  
ATOM   1324 3HG2 VAL B  83     -38.436  62.342 -10.662  1.00  0.00           H  
ATOM   1325  N   ASN B  84     -42.587  61.334 -13.557  1.00  0.00           N  
ATOM   1326  CA  ASN B  84     -43.485  61.429 -14.705  1.00  0.00           C  
ATOM   1327  C   ASN B  84     -44.011  62.857 -14.783  1.00  0.00           C  
ATOM   1328  O   ASN B  84     -44.847  63.247 -13.969  1.00  0.00           O  
ATOM   1329  CB  ASN B  84     -44.651  60.454 -14.566  1.00  0.00           C  
ATOM   1330  CG  ASN B  84     -45.536  60.400 -15.787  1.00  0.00           C  
ATOM   1331  OD1 ASN B  84     -45.183  60.893 -16.865  1.00  0.00           O  
ATOM   1332  ND2 ASN B  84     -46.708  59.781 -15.649  1.00  0.00           N  
ATOM   1333  H   ASN B  84     -42.959  61.041 -12.665  1.00  0.00           H  
ATOM   1334  HA  ASN B  84     -42.925  61.171 -15.605  1.00  0.00           H  
ATOM   1335 1HB  ASN B  84     -44.266  59.451 -14.375  1.00  0.00           H  
ATOM   1336 2HB  ASN B  84     -45.263  60.738 -13.710  1.00  0.00           H  
ATOM   1337 1HD2 ASN B  84     -47.334  59.716 -16.427  1.00  0.00           H  
ATOM   1338 2HD2 ASN B  84     -46.962  59.382 -14.768  1.00  0.00           H  
ATOM   1339  N   THR B  85     -43.542  63.633 -15.764  1.00  0.00           N  
ATOM   1340  CA  THR B  85     -43.932  65.036 -15.882  1.00  0.00           C  
ATOM   1341  C   THR B  85     -44.809  65.335 -17.106  1.00  0.00           C  
ATOM   1342  O   THR B  85     -44.628  66.367 -17.750  1.00  0.00           O  
ATOM   1343  CB  THR B  85     -42.681  65.936 -15.845  1.00  0.00           C  
ATOM   1344  OG1 THR B  85     -41.970  65.813 -17.078  1.00  0.00           O  
ATOM   1345  CG2 THR B  85     -41.761  65.615 -14.682  1.00  0.00           C  
ATOM   1346  H   THR B  85     -42.903  63.241 -16.441  1.00  0.00           H  
ATOM   1347  HA  THR B  85     -44.574  65.289 -15.037  1.00  0.00           H  
ATOM   1348  HB  THR B  85     -42.985  66.979 -15.756  1.00  0.00           H  
ATOM   1349  HG1 THR B  85     -42.431  65.197 -17.653  1.00  0.00           H  
ATOM   1350 1HG2 THR B  85     -40.898  66.280 -14.707  1.00  0.00           H  
ATOM   1351 2HG2 THR B  85     -42.299  65.752 -13.744  1.00  0.00           H  
ATOM   1352 3HG2 THR B  85     -41.425  64.582 -14.759  1.00  0.00           H  
ATOM   1353  N   THR B  86     -45.768  64.456 -17.415  1.00  0.00           N  
ATOM   1354  CA  THR B  86     -46.665  64.674 -18.554  1.00  0.00           C  
ATOM   1355  C   THR B  86     -47.581  65.883 -18.333  1.00  0.00           C  
ATOM   1356  O   THR B  86     -47.578  66.808 -19.146  1.00  0.00           O  
ATOM   1357  CB  THR B  86     -47.428  63.401 -18.907  1.00  0.00           C  
ATOM   1358  OG1 THR B  86     -47.994  62.852 -17.717  1.00  0.00           O  
ATOM   1359  CG2 THR B  86     -46.547  62.373 -19.601  1.00  0.00           C  
ATOM   1360  H   THR B  86     -45.879  63.624 -16.854  1.00  0.00           H  
ATOM   1361  HA  THR B  86     -46.065  64.963 -19.417  1.00  0.00           H  
ATOM   1362  HB  THR B  86     -48.256  63.646 -19.572  1.00  0.00           H  
ATOM   1363  HG1 THR B  86     -47.765  63.408 -16.968  1.00  0.00           H  
ATOM   1364 1HG2 THR B  86     -47.136  61.486 -19.832  1.00  0.00           H  
ATOM   1365 2HG2 THR B  86     -46.151  62.797 -20.524  1.00  0.00           H  
ATOM   1366 3HG2 THR B  86     -45.722  62.099 -18.945  1.00  0.00           H  
ATOM   1367  N   ASN B  87     -48.323  65.907 -17.214  1.00  0.00           N  
ATOM   1368  CA  ASN B  87     -49.210  67.029 -16.890  1.00  0.00           C  
ATOM   1369  C   ASN B  87     -48.485  68.244 -16.266  1.00  0.00           C  
ATOM   1370  O   ASN B  87     -49.138  69.241 -15.957  1.00  0.00           O  
ATOM   1371  CB  ASN B  87     -50.336  66.558 -15.973  1.00  0.00           C  
ATOM   1372  CG  ASN B  87     -51.093  65.369 -16.510  1.00  0.00           C  
ATOM   1373  OD1 ASN B  87     -50.896  64.938 -17.653  1.00  0.00           O  
ATOM   1374  ND2 ASN B  87     -51.990  64.799 -15.705  1.00  0.00           N  
ATOM   1375  H   ASN B  87     -48.266  65.125 -16.577  1.00  0.00           H  
ATOM   1376  HA  ASN B  87     -49.645  67.406 -17.817  1.00  0.00           H  
ATOM   1377 1HB  ASN B  87     -49.925  66.291 -14.999  1.00  0.00           H  
ATOM   1378 2HB  ASN B  87     -51.043  67.373 -15.817  1.00  0.00           H  
ATOM   1379 1HD2 ASN B  87     -52.514  64.008 -16.021  1.00  0.00           H  
ATOM   1380 2HD2 ASN B  87     -52.139  65.162 -14.786  1.00  0.00           H  
ATOM   1381  N   LEU B  88     -47.153  68.168 -16.079  1.00  0.00           N  
ATOM   1382  CA  LEU B  88     -46.386  69.251 -15.465  1.00  0.00           C  
ATOM   1383  C   LEU B  88     -45.812  70.263 -16.443  1.00  0.00           C  
ATOM   1384  O   LEU B  88     -45.126  69.895 -17.395  1.00  0.00           O  
ATOM   1385  CB  LEU B  88     -45.243  68.692 -14.607  1.00  0.00           C  
ATOM   1386  CG  LEU B  88     -45.627  67.804 -13.438  1.00  0.00           C  
ATOM   1387  CD1 LEU B  88     -44.395  67.361 -12.680  1.00  0.00           C  
ATOM   1388  CD2 LEU B  88     -46.592  68.512 -12.501  1.00  0.00           C  
ATOM   1389  H   LEU B  88     -46.672  67.331 -16.375  1.00  0.00           H  
ATOM   1390  HA  LEU B  88     -47.052  69.825 -14.821  1.00  0.00           H  
ATOM   1391 1HB  LEU B  88     -44.583  68.108 -15.246  1.00  0.00           H  
ATOM   1392 2HB  LEU B  88     -44.674  69.527 -14.199  1.00  0.00           H  
ATOM   1393  HG  LEU B  88     -46.107  66.899 -13.811  1.00  0.00           H  
ATOM   1394 1HD1 LEU B  88     -44.690  66.725 -11.845  1.00  0.00           H  
ATOM   1395 2HD1 LEU B  88     -43.739  66.802 -13.347  1.00  0.00           H  
ATOM   1396 3HD1 LEU B  88     -43.868  68.235 -12.300  1.00  0.00           H  
ATOM   1397 1HD2 LEU B  88     -46.849  67.849 -11.674  1.00  0.00           H  
ATOM   1398 2HD2 LEU B  88     -46.123  69.415 -12.110  1.00  0.00           H  
ATOM   1399 3HD2 LEU B  88     -47.497  68.780 -13.046  1.00  0.00           H  
ATOM   1400  N   GLU B  89     -46.047  71.552 -16.173  1.00  0.00           N  
ATOM   1401  CA  GLU B  89     -45.502  72.639 -16.984  1.00  0.00           C  
ATOM   1402  C   GLU B  89     -44.724  73.632 -16.108  1.00  0.00           C  
ATOM   1403  O   GLU B  89     -44.909  73.672 -14.890  1.00  0.00           O  
ATOM   1404  CB  GLU B  89     -46.607  73.371 -17.771  1.00  0.00           C  
ATOM   1405  CG  GLU B  89     -47.619  72.471 -18.460  1.00  0.00           C  
ATOM   1406  CD  GLU B  89     -47.174  71.783 -19.736  1.00  0.00           C  
ATOM   1407  OE1 GLU B  89     -48.058  71.302 -20.482  1.00  0.00           O  
ATOM   1408  OE2 GLU B  89     -45.950  71.727 -19.998  1.00  0.00           O  
ATOM   1409  H   GLU B  89     -46.625  71.775 -15.375  1.00  0.00           H  
ATOM   1410  HA  GLU B  89     -44.799  72.216 -17.702  1.00  0.00           H  
ATOM   1411 1HB  GLU B  89     -47.160  74.027 -17.098  1.00  0.00           H  
ATOM   1412 2HB  GLU B  89     -46.153  73.998 -18.539  1.00  0.00           H  
ATOM   1413 1HG  GLU B  89     -47.919  71.684 -17.769  1.00  0.00           H  
ATOM   1414 2HG  GLU B  89     -48.503  73.058 -18.705  1.00  0.00           H  
ATOM   1415  N   PHE B  90     -43.846  74.427 -16.725  1.00  0.00           N  
ATOM   1416  CA  PHE B  90     -43.063  75.409 -15.991  1.00  0.00           C  
ATOM   1417  C   PHE B  90     -43.421  76.835 -16.395  1.00  0.00           C  
ATOM   1418  O   PHE B  90     -43.695  77.103 -17.563  1.00  0.00           O  
ATOM   1419  CB  PHE B  90     -41.572  75.149 -16.180  1.00  0.00           C  
ATOM   1420  CG  PHE B  90     -40.908  74.393 -15.061  1.00  0.00           C  
ATOM   1421  CD1 PHE B  90     -41.041  73.025 -14.956  1.00  0.00           C  
ATOM   1422  CD2 PHE B  90     -40.140  75.050 -14.124  1.00  0.00           C  
ATOM   1423  CE1 PHE B  90     -40.390  72.323 -13.957  1.00  0.00           C  
ATOM   1424  CE2 PHE B  90     -39.520  74.350 -13.104  1.00  0.00           C  
ATOM   1425  CZ  PHE B  90     -39.631  72.988 -13.039  1.00  0.00           C  
ATOM   1426  H   PHE B  90     -43.722  74.346 -17.724  1.00  0.00           H  
ATOM   1427  HA  PHE B  90     -43.302  75.319 -14.930  1.00  0.00           H  
ATOM   1428 1HB  PHE B  90     -41.415  74.581 -17.096  1.00  0.00           H  
ATOM   1429 2HB  PHE B  90     -41.049  76.098 -16.289  1.00  0.00           H  
ATOM   1430  HD1 PHE B  90     -41.668  72.494 -15.673  1.00  0.00           H  
ATOM   1431  HD2 PHE B  90     -40.050  76.136 -14.173  1.00  0.00           H  
ATOM   1432  HE1 PHE B  90     -40.484  71.239 -13.904  1.00  0.00           H  
ATOM   1433  HE2 PHE B  90     -38.943  74.886 -12.351  1.00  0.00           H  
ATOM   1434  HZ  PHE B  90     -39.115  72.436 -12.254  1.00  0.00           H  
ATOM   1435  N   GLU B  91     -43.413  77.750 -15.425  1.00  0.00           N  
ATOM   1436  CA  GLU B  91     -43.734  79.149 -15.681  1.00  0.00           C  
ATOM   1437  C   GLU B  91     -42.789  80.086 -14.908  1.00  0.00           C  
ATOM   1438  O   GLU B  91     -42.432  79.782 -13.771  1.00  0.00           O  
ATOM   1439  CB  GLU B  91     -45.190  79.423 -15.286  1.00  0.00           C  
ATOM   1440  CG  GLU B  91     -45.649  80.838 -15.566  1.00  0.00           C  
ATOM   1441  CD  GLU B  91     -47.137  81.046 -15.391  1.00  0.00           C  
ATOM   1442  OE1 GLU B  91     -47.853  81.114 -16.417  1.00  0.00           O  
ATOM   1443  OE2 GLU B  91     -47.591  81.136 -14.227  1.00  0.00           O  
ATOM   1444  H   GLU B  91     -43.177  77.463 -14.486  1.00  0.00           H  
ATOM   1445  HA  GLU B  91     -43.612  79.343 -16.747  1.00  0.00           H  
ATOM   1446 1HB  GLU B  91     -45.848  78.741 -15.825  1.00  0.00           H  
ATOM   1447 2HB  GLU B  91     -45.321  79.230 -14.221  1.00  0.00           H  
ATOM   1448 1HG  GLU B  91     -45.127  81.518 -14.893  1.00  0.00           H  
ATOM   1449 2HG  GLU B  91     -45.377  81.101 -16.587  1.00  0.00           H  
ATOM   1450  N   ILE B  92     -42.380  81.214 -15.523  1.00  0.00           N  
ATOM   1451  CA  ILE B  92     -41.540  82.213 -14.866  1.00  0.00           C  
ATOM   1452  C   ILE B  92     -42.300  83.539 -14.762  1.00  0.00           C  
ATOM   1453  O   ILE B  92     -42.897  83.979 -15.736  1.00  0.00           O  
ATOM   1454  CB  ILE B  92     -40.165  82.394 -15.557  1.00  0.00           C  
ATOM   1455  CG1 ILE B  92     -39.305  83.418 -14.780  1.00  0.00           C  
ATOM   1456  CG2 ILE B  92     -40.333  82.784 -17.021  1.00  0.00           C  
ATOM   1457  CD1 ILE B  92     -37.977  83.779 -15.368  1.00  0.00           C  
ATOM   1458  H   ILE B  92     -42.671  81.367 -16.478  1.00  0.00           H  
ATOM   1459  HA  ILE B  92     -41.352  81.888 -13.844  1.00  0.00           H  
ATOM   1460  HB  ILE B  92     -39.607  81.459 -15.508  1.00  0.00           H  
ATOM   1461 1HG1 ILE B  92     -39.859  84.350 -14.671  1.00  0.00           H  
ATOM   1462 2HG1 ILE B  92     -39.105  83.039 -13.777  1.00  0.00           H  
ATOM   1463 1HG2 ILE B  92     -39.352  82.905 -17.480  1.00  0.00           H  
ATOM   1464 2HG2 ILE B  92     -40.885  82.004 -17.544  1.00  0.00           H  
ATOM   1465 3HG2 ILE B  92     -40.882  83.723 -17.087  1.00  0.00           H  
ATOM   1466 1HD1 ILE B  92     -37.479  84.504 -14.724  1.00  0.00           H  
ATOM   1467 2HD1 ILE B  92     -37.360  82.883 -15.451  1.00  0.00           H  
ATOM   1468 3HD1 ILE B  92     -38.123  84.213 -16.356  1.00  0.00           H  
ATOM   1469  N   CYS B  93     -42.321  84.158 -13.576  1.00  0.00           N  
ATOM   1470  CA  CYS B  93     -42.996  85.442 -13.384  1.00  0.00           C  
ATOM   1471  C   CYS B  93     -42.074  86.406 -12.634  1.00  0.00           C  
ATOM   1472  O   CYS B  93     -41.361  85.989 -11.727  1.00  0.00           O  
ATOM   1473  CB  CYS B  93     -44.329  85.259 -12.658  1.00  0.00           C  
ATOM   1474  SG  CYS B  93     -45.462  84.096 -13.467  1.00  0.00           S  
ATOM   1475  H   CYS B  93     -41.856  83.724 -12.791  1.00  0.00           H  
ATOM   1476  HA  CYS B  93     -43.195  85.878 -14.363  1.00  0.00           H  
ATOM   1477 1HB  CYS B  93     -44.145  84.900 -11.645  1.00  0.00           H  
ATOM   1478 2HB  CYS B  93     -44.835  86.221 -12.578  1.00  0.00           H  
ATOM   1479  N   GLY B  94     -42.084  87.677 -13.016  1.00  0.00           N  
ATOM   1480  CA  GLY B  94     -41.241  88.669 -12.360  1.00  0.00           C  
ATOM   1481  C   GLY B  94     -39.881  88.833 -13.006  1.00  0.00           C  
ATOM   1482  O   GLY B  94     -39.343  87.886 -13.584  1.00  0.00           O  
ATOM   1483  H   GLY B  94     -42.685  87.966 -13.774  1.00  0.00           H  
ATOM   1484 1HA  GLY B  94     -41.744  89.636 -12.367  1.00  0.00           H  
ATOM   1485 2HA  GLY B  94     -41.095  88.390 -11.317  1.00  0.00           H  
ATOM   1486  N   ALA B  95     -39.327  90.057 -12.905  1.00  0.00           N  
ATOM   1487  CA  ALA B  95     -38.050  90.494 -13.480  1.00  0.00           C  
ATOM   1488  C   ALA B  95     -37.966  90.279 -14.988  1.00  0.00           C  
ATOM   1489  O   ALA B  95     -36.898  89.970 -15.520  1.00  0.00           O  
ATOM   1490  CB  ALA B  95     -36.870  89.858 -12.758  1.00  0.00           C  
ATOM   1491  H   ALA B  95     -39.877  90.715 -12.371  1.00  0.00           H  
ATOM   1492  HA  ALA B  95     -37.980  91.576 -13.367  1.00  0.00           H  
ATOM   1493 1HB  ALA B  95     -35.939  90.203 -13.208  1.00  0.00           H  
ATOM   1494 2HB  ALA B  95     -36.891  90.142 -11.706  1.00  0.00           H  
ATOM   1495 3HB  ALA B  95     -36.934  88.774 -12.842  1.00  0.00           H  
ATOM   1496  N   LEU B  96     -39.108  90.432 -15.669  1.00  0.00           N  
ATOM   1497  CA  LEU B  96     -39.232  90.324 -17.122  1.00  0.00           C  
ATOM   1498  C   LEU B  96     -39.564  91.717 -17.694  1.00  0.00           C  
ATOM   1499  O   LEU B  96     -40.251  92.489 -17.026  1.00  0.00           O  
ATOM   1500  CB  LEU B  96     -40.356  89.344 -17.487  1.00  0.00           C  
ATOM   1501  CG  LEU B  96     -40.305  87.963 -16.859  1.00  0.00           C  
ATOM   1502  CD1 LEU B  96     -41.566  87.191 -17.165  1.00  0.00           C  
ATOM   1503  CD2 LEU B  96     -39.107  87.191 -17.338  1.00  0.00           C  
ATOM   1504  H   LEU B  96     -39.930  90.636 -15.119  1.00  0.00           H  
ATOM   1505  HA  LEU B  96     -38.292  89.944 -17.522  1.00  0.00           H  
ATOM   1506 1HB  LEU B  96     -41.309  89.786 -17.201  1.00  0.00           H  
ATOM   1507 2HB  LEU B  96     -40.355  89.201 -18.567  1.00  0.00           H  
ATOM   1508  HG  LEU B  96     -40.246  88.058 -15.774  1.00  0.00           H  
ATOM   1509 1HD1 LEU B  96     -41.509  86.204 -16.705  1.00  0.00           H  
ATOM   1510 2HD1 LEU B  96     -42.427  87.727 -16.765  1.00  0.00           H  
ATOM   1511 3HD1 LEU B  96     -41.674  87.083 -18.244  1.00  0.00           H  
ATOM   1512 1HD2 LEU B  96     -39.098  86.206 -16.870  1.00  0.00           H  
ATOM   1513 2HD2 LEU B  96     -39.157  87.077 -18.421  1.00  0.00           H  
ATOM   1514 3HD2 LEU B  96     -38.197  87.728 -17.071  1.00  0.00           H  
ATOM   1515  N   VAL B  97     -39.118  92.035 -18.926  1.00  0.00           N  
ATOM   1516  CA  VAL B  97     -39.398  93.358 -19.510  1.00  0.00           C  
ATOM   1517  C   VAL B  97     -40.838  93.404 -20.117  1.00  0.00           C  
ATOM   1518  O   VAL B  97     -41.201  92.602 -20.976  1.00  0.00           O  
ATOM   1519  CB  VAL B  97     -38.290  93.953 -20.467  1.00  0.00           C  
ATOM   1520  CG1 VAL B  97     -37.014  93.117 -20.511  1.00  0.00           C  
ATOM   1521  CG2 VAL B  97     -38.789  94.294 -21.870  1.00  0.00           C  
ATOM   1522  H   VAL B  97     -38.585  91.364 -19.461  1.00  0.00           H  
ATOM   1523  HA  VAL B  97     -39.505  94.079 -18.699  1.00  0.00           H  
ATOM   1524  HB  VAL B  97     -37.900  94.872 -20.029  1.00  0.00           H  
ATOM   1525 1HG1 VAL B  97     -36.297  93.583 -21.187  1.00  0.00           H  
ATOM   1526 2HG1 VAL B  97     -36.584  93.057 -19.511  1.00  0.00           H  
ATOM   1527 3HG1 VAL B  97     -37.248  92.114 -20.868  1.00  0.00           H  
ATOM   1528 1HG2 VAL B  97     -37.967  94.697 -22.461  1.00  0.00           H  
ATOM   1529 2HG2 VAL B  97     -39.173  93.393 -22.349  1.00  0.00           H  
ATOM   1530 3HG2 VAL B  97     -39.585  95.036 -21.803  1.00  0.00           H  
ATOM   1531  N   GLU B  98     -41.651  94.329 -19.607  1.00  0.00           N  
ATOM   1532  CA  GLU B  98     -43.022  94.618 -20.036  1.00  0.00           C  
ATOM   1533  C   GLU B  98     -44.019  93.426 -20.016  1.00  0.00           C  
ATOM   1534  O   GLU B  98     -45.130  93.566 -20.522  1.00  0.00           O  
ATOM   1535  CB  GLU B  98     -43.035  95.299 -21.416  1.00  0.00           C  
ATOM   1536  CG  GLU B  98     -42.272  96.618 -21.461  1.00  0.00           C  
ATOM   1537  CD  GLU B  98     -42.619  97.648 -20.397  1.00  0.00           C  
ATOM   1538  OE1 GLU B  98     -43.553  98.458 -20.619  1.00  0.00           O  
ATOM   1539  OE2 GLU B  98     -41.938  97.657 -19.344  1.00  0.00           O  
ATOM   1540  H   GLU B  98     -41.249  94.865 -18.851  1.00  0.00           H  
ATOM   1541  HA  GLU B  98     -43.475  95.297 -19.313  1.00  0.00           H  
ATOM   1542 1HB  GLU B  98     -42.598  94.629 -22.157  1.00  0.00           H  
ATOM   1543 2HB  GLU B  98     -44.065  95.492 -21.717  1.00  0.00           H  
ATOM   1544 1HG  GLU B  98     -41.206  96.413 -21.364  1.00  0.00           H  
ATOM   1545 2HG  GLU B  98     -42.437  97.088 -22.429  1.00  0.00           H  
ATOM   1546  N   VAL B  99     -43.660  92.293 -19.407  1.00  0.00           N  
ATOM   1547  CA  VAL B  99     -44.573  91.150 -19.286  1.00  0.00           C  
ATOM   1548  C   VAL B  99     -44.576  90.648 -17.839  1.00  0.00           C  
ATOM   1549  O   VAL B  99     -43.562  90.770 -17.143  1.00  0.00           O  
ATOM   1550  CB  VAL B  99     -44.252  89.998 -20.275  1.00  0.00           C  
ATOM   1551  CG1 VAL B  99     -44.713  90.327 -21.693  1.00  0.00           C  
ATOM   1552  CG2 VAL B  99     -42.771  89.635 -20.249  1.00  0.00           C  
ATOM   1553  H   VAL B  99     -42.730  92.223 -19.018  1.00  0.00           H  
ATOM   1554  HA  VAL B  99     -45.586  91.491 -19.505  1.00  0.00           H  
ATOM   1555  HB  VAL B  99     -44.833  89.119 -19.995  1.00  0.00           H  
ATOM   1556 1HG1 VAL B  99     -44.471  89.496 -22.356  1.00  0.00           H  
ATOM   1557 2HG1 VAL B  99     -45.790  90.491 -21.696  1.00  0.00           H  
ATOM   1558 3HG1 VAL B  99     -44.206  91.227 -22.041  1.00  0.00           H  
ATOM   1559 1HG2 VAL B  99     -42.583  88.825 -20.953  1.00  0.00           H  
ATOM   1560 2HG2 VAL B  99     -42.178  90.505 -20.530  1.00  0.00           H  
ATOM   1561 3HG2 VAL B  99     -42.492  89.315 -19.245  1.00  0.00           H  
ATOM   1562  N   LYS B 100     -45.703  90.087 -17.376  1.00  0.00           N  
ATOM   1563  CA  LYS B 100     -45.776  89.549 -16.017  1.00  0.00           C  
ATOM   1564  C   LYS B 100     -45.236  88.104 -15.980  1.00  0.00           C  
ATOM   1565  O   LYS B 100     -44.325  87.803 -15.207  1.00  0.00           O  
ATOM   1566  CB  LYS B 100     -47.211  89.612 -15.463  1.00  0.00           C  
ATOM   1567  CG  LYS B 100     -47.689  91.015 -15.135  1.00  0.00           C  
ATOM   1568  CD  LYS B 100     -48.931  90.965 -14.269  1.00  0.00           C  
ATOM   1569  CE  LYS B 100     -49.718  92.246 -14.303  1.00  0.00           C  
ATOM   1570  NZ  LYS B 100     -50.982  92.106 -13.548  1.00  0.00           N  
ATOM   1571  H   LYS B 100     -46.517  90.033 -17.971  1.00  0.00           H  
ATOM   1572  HA  LYS B 100     -45.136  90.151 -15.372  1.00  0.00           H  
ATOM   1573 1HB  LYS B 100     -47.901  89.182 -16.190  1.00  0.00           H  
ATOM   1574 2HB  LYS B 100     -47.277  89.013 -14.555  1.00  0.00           H  
ATOM   1575 1HG  LYS B 100     -46.901  91.554 -14.607  1.00  0.00           H  
ATOM   1576 2HG  LYS B 100     -47.913  91.548 -16.058  1.00  0.00           H  
ATOM   1577 1HD  LYS B 100     -49.580  90.156 -14.609  1.00  0.00           H  
ATOM   1578 2HD  LYS B 100     -48.646  90.768 -13.235  1.00  0.00           H  
ATOM   1579 1HE  LYS B 100     -49.124  93.049 -13.869  1.00  0.00           H  
ATOM   1580 2HE  LYS B 100     -49.942  92.508 -15.337  1.00  0.00           H  
ATOM   1581 1HZ  LYS B 100     -51.494  92.976 -13.584  1.00  0.00           H  
ATOM   1582 2HZ  LYS B 100     -51.540  91.370 -13.958  1.00  0.00           H  
ATOM   1583 3HZ  LYS B 100     -50.777  91.876 -12.586  1.00  0.00           H  
ATOM   1584  N   CYS B 101     -45.771  87.220 -16.836  1.00  0.00           N  
ATOM   1585  CA  CYS B 101     -45.358  85.823 -16.845  1.00  0.00           C  
ATOM   1586  C   CYS B 101     -44.943  85.321 -18.237  1.00  0.00           C  
ATOM   1587  O   CYS B 101     -45.280  85.923 -19.253  1.00  0.00           O  
ATOM   1588  CB  CYS B 101     -46.450  84.940 -16.236  1.00  0.00           C  
ATOM   1589  SG  CYS B 101     -46.792  85.264 -14.481  1.00  0.00           S  
ATOM   1590  H   CYS B 101     -46.476  87.529 -17.490  1.00  0.00           H  
ATOM   1591  HA  CYS B 101     -44.454  85.726 -16.243  1.00  0.00           H  
ATOM   1592 1HB  CYS B 101     -47.380  85.079 -16.788  1.00  0.00           H  
ATOM   1593 2HB  CYS B 101     -46.166  83.892 -16.332  1.00  0.00           H  
ATOM   1594  N   LEU B 102     -44.204  84.212 -18.270  1.00  0.00           N  
ATOM   1595  CA  LEU B 102     -43.774  83.552 -19.490  1.00  0.00           C  
ATOM   1596  C   LEU B 102     -43.828  82.046 -19.267  1.00  0.00           C  
ATOM   1597  O   LEU B 102     -43.572  81.566 -18.158  1.00  0.00           O  
ATOM   1598  CB  LEU B 102     -42.353  83.967 -19.889  1.00  0.00           C  
ATOM   1599  CG  LEU B 102     -42.226  85.261 -20.678  1.00  0.00           C  
ATOM   1600  CD1 LEU B 102     -40.767  85.638 -20.867  1.00  0.00           C  
ATOM   1601  CD2 LEU B 102     -42.967  85.174 -22.012  1.00  0.00           C  
ATOM   1602  H   LEU B 102     -43.936  83.821 -17.378  1.00  0.00           H  
ATOM   1603  HA  LEU B 102     -44.449  83.841 -20.295  1.00  0.00           H  
ATOM   1604 1HB  LEU B 102     -41.757  84.077 -18.985  1.00  0.00           H  
ATOM   1605 2HB  LEU B 102     -41.916  83.172 -20.493  1.00  0.00           H  
ATOM   1606  HG  LEU B 102     -42.649  86.083 -20.100  1.00  0.00           H  
ATOM   1607 1HD1 LEU B 102     -40.702  86.567 -21.434  1.00  0.00           H  
ATOM   1608 2HD1 LEU B 102     -40.297  85.775 -19.893  1.00  0.00           H  
ATOM   1609 3HD1 LEU B 102     -40.254  84.845 -21.410  1.00  0.00           H  
ATOM   1610 1HD2 LEU B 102     -42.857  86.115 -22.551  1.00  0.00           H  
ATOM   1611 2HD2 LEU B 102     -42.549  84.363 -22.608  1.00  0.00           H  
ATOM   1612 3HD2 LEU B 102     -44.024  84.982 -21.829  1.00  0.00           H  
ATOM   1613  N   ASN B 103     -44.153  81.296 -20.324  1.00  0.00           N  
ATOM   1614  CA  ASN B 103     -44.229  79.846 -20.230  1.00  0.00           C  
ATOM   1615  C   ASN B 103     -43.008  79.150 -20.813  1.00  0.00           C  
ATOM   1616  O   ASN B 103     -42.520  79.531 -21.877  1.00  0.00           O  
ATOM   1617  CB  ASN B 103     -45.498  79.329 -20.902  1.00  0.00           C  
ATOM   1618  CG  ASN B 103     -46.641  79.183 -19.941  1.00  0.00           C  
ATOM   1619  OD1 ASN B 103     -46.832  78.125 -19.336  1.00  0.00           O  
ATOM   1620  ND2 ASN B 103     -47.419  80.244 -19.765  1.00  0.00           N  
ATOM   1621  H   ASN B 103     -44.351  81.743 -21.208  1.00  0.00           H  
ATOM   1622  HA  ASN B 103     -44.257  79.568 -19.175  1.00  0.00           H  
ATOM   1623 1HB  ASN B 103     -45.793  80.014 -21.698  1.00  0.00           H  
ATOM   1624 2HB  ASN B 103     -45.298  78.360 -21.360  1.00  0.00           H  
ATOM   1625 1HD2 ASN B 103     -48.194  80.197 -19.134  1.00  0.00           H  
ATOM   1626 2HD2 ASN B 103     -47.230  81.090 -20.262  1.00  0.00           H  
ATOM   1627  N   PHE B 104     -42.530  78.107 -20.131  1.00  0.00           N  
ATOM   1628  CA  PHE B 104     -41.410  77.316 -20.630  1.00  0.00           C  
ATOM   1629  C   PHE B 104     -41.925  76.314 -21.668  1.00  0.00           C  
ATOM   1630  O   PHE B 104     -43.068  75.856 -21.589  1.00  0.00           O  
ATOM   1631  CB  PHE B 104     -40.755  76.523 -19.492  1.00  0.00           C  
ATOM   1632  CG  PHE B 104     -39.832  77.279 -18.571  1.00  0.00           C  
ATOM   1633  CD1 PHE B 104     -40.338  78.091 -17.570  1.00  0.00           C  
ATOM   1634  CD2 PHE B 104     -38.461  77.103 -18.643  1.00  0.00           C  
ATOM   1635  CE1 PHE B 104     -39.488  78.744 -16.691  1.00  0.00           C  
ATOM   1636  CE2 PHE B 104     -37.613  77.762 -17.768  1.00  0.00           C  
ATOM   1637  CZ  PHE B 104     -38.132  78.573 -16.795  1.00  0.00           C  
ATOM   1638  H   PHE B 104     -42.953  77.858 -19.248  1.00  0.00           H  
ATOM   1639  HA  PHE B 104     -40.667  77.995 -21.051  1.00  0.00           H  
ATOM   1640 1HB  PHE B 104     -41.528  76.085 -18.862  1.00  0.00           H  
ATOM   1641 2HB  PHE B 104     -40.171  75.704 -19.909  1.00  0.00           H  
ATOM   1642  HD1 PHE B 104     -41.418  78.213 -17.478  1.00  0.00           H  
ATOM   1643  HD2 PHE B 104     -38.049  76.457 -19.419  1.00  0.00           H  
ATOM   1644  HE1 PHE B 104     -39.899  79.393 -15.918  1.00  0.00           H  
ATOM   1645  HE2 PHE B 104     -36.534  77.636 -17.853  1.00  0.00           H  
ATOM   1646  HZ  PHE B 104     -37.463  79.084 -16.104  1.00  0.00           H  
ATOM   1647  N   ARG B 105     -41.071  75.940 -22.614  1.00  0.00           N  
ATOM   1648  CA  ARG B 105     -41.413  74.945 -23.617  1.00  0.00           C  
ATOM   1649  C   ARG B 105     -40.859  73.612 -23.124  1.00  0.00           C  
ATOM   1650  O   ARG B 105     -39.677  73.537 -22.791  1.00  0.00           O  
ATOM   1651  CB  ARG B 105     -40.769  75.298 -24.967  1.00  0.00           C  
ATOM   1652  CG  ARG B 105     -41.137  76.672 -25.506  1.00  0.00           C  
ATOM   1653  CD  ARG B 105     -40.731  76.795 -26.966  1.00  0.00           C  
ATOM   1654  NE  ARG B 105     -39.516  77.592 -27.140  1.00  0.00           N  
ATOM   1655  CZ  ARG B 105     -38.612  77.388 -28.094  1.00  0.00           C  
ATOM   1656  NH1 ARG B 105     -38.763  76.395 -28.962  1.00  0.00           N  
ATOM   1657  NH2 ARG B 105     -37.543  78.169 -28.180  1.00  0.00           N  
ATOM   1658  H   ARG B 105     -40.154  76.363 -22.634  1.00  0.00           H  
ATOM   1659  HA  ARG B 105     -42.497  74.936 -23.740  1.00  0.00           H  
ATOM   1660 1HB  ARG B 105     -39.685  75.258 -24.874  1.00  0.00           H  
ATOM   1661 2HB  ARG B 105     -41.061  74.559 -25.714  1.00  0.00           H  
ATOM   1662 1HG  ARG B 105     -42.214  76.819 -25.424  1.00  0.00           H  
ATOM   1663 2HG  ARG B 105     -40.621  77.440 -24.928  1.00  0.00           H  
ATOM   1664 1HD  ARG B 105     -40.545  75.803 -27.376  1.00  0.00           H  
ATOM   1665 2HD  ARG B 105     -41.532  77.275 -27.527  1.00  0.00           H  
ATOM   1666  HE  ARG B 105     -39.354  78.349 -26.490  1.00  0.00           H  
ATOM   1667 1HH1 ARG B 105     -39.569  75.788 -28.900  1.00  0.00           H  
ATOM   1668 2HH1 ARG B 105     -38.073  76.246 -29.684  1.00  0.00           H  
ATOM   1669 1HH2 ARG B 105     -37.413  78.923 -27.519  1.00  0.00           H  
ATOM   1670 2HH2 ARG B 105     -36.860  78.011 -28.905  1.00  0.00           H  
ATOM   1671  N   LYS B 106     -41.690  72.564 -23.066  1.00  0.00           N  
ATOM   1672  CA  LYS B 106     -41.228  71.250 -22.612  1.00  0.00           C  
ATOM   1673  C   LYS B 106     -40.510  70.506 -23.741  1.00  0.00           C  
ATOM   1674  O   LYS B 106     -41.100  69.662 -24.408  1.00  0.00           O  
ATOM   1675  CB  LYS B 106     -42.394  70.423 -22.053  1.00  0.00           C  
ATOM   1676  CG  LYS B 106     -41.944  69.308 -21.123  1.00  0.00           C  
ATOM   1677  CD  LYS B 106     -43.117  68.698 -20.362  1.00  0.00           C  
ATOM   1678  CE  LYS B 106     -44.061  67.965 -21.271  1.00  0.00           C  
ATOM   1679  NZ  LYS B 106     -45.281  67.523 -20.546  1.00  0.00           N  
ATOM   1680  H   LYS B 106     -42.655  72.678 -23.340  1.00  0.00           H  
ATOM   1681  HA  LYS B 106     -40.496  71.396 -21.817  1.00  0.00           H  
ATOM   1682 1HB  LYS B 106     -43.075  71.076 -21.506  1.00  0.00           H  
ATOM   1683 2HB  LYS B 106     -42.955  69.982 -22.877  1.00  0.00           H  
ATOM   1684 1HG  LYS B 106     -41.457  68.524 -21.704  1.00  0.00           H  
ATOM   1685 2HG  LYS B 106     -41.226  69.702 -20.404  1.00  0.00           H  
ATOM   1686 1HD  LYS B 106     -42.741  67.999 -19.613  1.00  0.00           H  
ATOM   1687 2HD  LYS B 106     -43.670  69.487 -19.852  1.00  0.00           H  
ATOM   1688 1HE  LYS B 106     -44.352  68.616 -22.094  1.00  0.00           H  
ATOM   1689 2HE  LYS B 106     -43.560  67.092 -21.688  1.00  0.00           H  
ATOM   1690 1HZ  LYS B 106     -45.894  67.034 -21.183  1.00  0.00           H  
ATOM   1691 2HZ  LYS B 106     -45.019  66.905 -19.790  1.00  0.00           H  
ATOM   1692 3HZ  LYS B 106     -45.760  68.329 -20.170  1.00  0.00           H  
ATOM   1693  N   LEU B 107     -39.243  70.842 -23.967  1.00  0.00           N  
ATOM   1694  CA  LEU B 107     -38.437  70.233 -25.022  1.00  0.00           C  
ATOM   1695  C   LEU B 107     -37.864  68.923 -24.492  1.00  0.00           C  
ATOM   1696  O   LEU B 107     -36.758  68.900 -23.951  1.00  0.00           O  
ATOM   1697  CB  LEU B 107     -37.309  71.195 -25.461  1.00  0.00           C  
ATOM   1698  CG  LEU B 107     -37.718  72.621 -25.864  1.00  0.00           C  
ATOM   1699  CD1 LEU B 107     -36.527  73.395 -26.376  1.00  0.00           C  
ATOM   1700  CD2 LEU B 107     -38.808  72.612 -26.940  1.00  0.00           C  
ATOM   1701  H   LEU B 107     -38.829  71.550 -23.378  1.00  0.00           H  
ATOM   1702  HA  LEU B 107     -39.081  70.036 -25.878  1.00  0.00           H  
ATOM   1703 1HB  LEU B 107     -36.596  71.289 -24.644  1.00  0.00           H  
ATOM   1704 2HB  LEU B 107     -36.794  70.759 -26.317  1.00  0.00           H  
ATOM   1705  HG  LEU B 107     -38.101  73.150 -24.991  1.00  0.00           H  
ATOM   1706 1HD1 LEU B 107     -36.840  74.401 -26.655  1.00  0.00           H  
ATOM   1707 2HD1 LEU B 107     -35.769  73.455 -25.595  1.00  0.00           H  
ATOM   1708 3HD1 LEU B 107     -36.112  72.889 -27.247  1.00  0.00           H  
ATOM   1709 1HD2 LEU B 107     -39.072  73.638 -27.199  1.00  0.00           H  
ATOM   1710 2HD2 LEU B 107     -38.439  72.097 -27.827  1.00  0.00           H  
ATOM   1711 3HD2 LEU B 107     -39.690  72.095 -26.561  1.00  0.00           H  
ATOM   1712  N   GLN B 108     -38.630  67.842 -24.635  1.00  0.00           N  
ATOM   1713  CA  GLN B 108     -38.264  66.493 -24.205  1.00  0.00           C  
ATOM   1714  C   GLN B 108     -37.999  66.471 -22.670  1.00  0.00           C  
ATOM   1715  O   GLN B 108     -38.926  66.747 -21.914  1.00  0.00           O  
ATOM   1716  CB  GLN B 108     -37.097  65.953 -25.065  1.00  0.00           C  
ATOM   1717  CG  GLN B 108     -37.497  65.479 -26.454  1.00  0.00           C  
ATOM   1718  CD  GLN B 108     -36.278  65.121 -27.273  1.00  0.00           C  
ATOM   1719  OE1 GLN B 108     -35.200  65.733 -27.133  1.00  0.00           O  
ATOM   1720  NE2 GLN B 108     -36.424  64.126 -28.150  1.00  0.00           N  
ATOM   1721  H   GLN B 108     -39.526  67.991 -25.076  1.00  0.00           H  
ATOM   1722  HA  GLN B 108     -39.127  65.841 -24.338  1.00  0.00           H  
ATOM   1723 1HB  GLN B 108     -36.343  66.731 -25.185  1.00  0.00           H  
ATOM   1724 2HB  GLN B 108     -36.625  65.115 -24.552  1.00  0.00           H  
ATOM   1725 1HG  GLN B 108     -38.132  64.598 -26.357  1.00  0.00           H  
ATOM   1726 2HG  GLN B 108     -38.041  66.278 -26.957  1.00  0.00           H  
ATOM   1727 1HE2 GLN B 108     -35.652  63.844 -28.721  1.00  0.00           H  
ATOM   1728 2HE2 GLN B 108     -37.305  63.661 -28.238  1.00  0.00           H  
ATOM   1729  N   GLU B 109     -36.765  66.180 -22.207  1.00  0.00           N  
ATOM   1730  CA  GLU B 109     -36.467  66.084 -20.781  1.00  0.00           C  
ATOM   1731  C   GLU B 109     -36.302  67.386 -20.011  1.00  0.00           C  
ATOM   1732  O   GLU B 109     -36.304  67.371 -18.777  1.00  0.00           O  
ATOM   1733  CB  GLU B 109     -35.219  65.208 -20.609  1.00  0.00           C  
ATOM   1734  CG  GLU B 109     -35.380  63.814 -21.196  1.00  0.00           C  
ATOM   1735  CD  GLU B 109     -34.095  63.019 -21.342  1.00  0.00           C  
ATOM   1736  OE1 GLU B 109     -33.008  63.578 -21.064  1.00  0.00           O  
ATOM   1737  OE2 GLU B 109     -34.175  61.835 -21.742  1.00  0.00           O  
ATOM   1738  H   GLU B 109     -36.025  66.024 -22.876  1.00  0.00           H  
ATOM   1739  HA  GLU B 109     -37.316  65.617 -20.281  1.00  0.00           H  
ATOM   1740 1HB  GLU B 109     -34.367  65.690 -21.090  1.00  0.00           H  
ATOM   1741 2HB  GLU B 109     -34.985  65.112 -19.549  1.00  0.00           H  
ATOM   1742 1HG  GLU B 109     -36.053  63.239 -20.560  1.00  0.00           H  
ATOM   1743 2HG  GLU B 109     -35.838  63.897 -22.181  1.00  0.00           H  
ATOM   1744  N   ILE B 110     -36.123  68.504 -20.714  1.00  0.00           N  
ATOM   1745  CA  ILE B 110     -35.906  69.783 -20.058  1.00  0.00           C  
ATOM   1746  C   ILE B 110     -36.974  70.817 -20.428  1.00  0.00           C  
ATOM   1747  O   ILE B 110     -37.740  70.618 -21.367  1.00  0.00           O  
ATOM   1748  CB  ILE B 110     -34.467  70.266 -20.383  1.00  0.00           C  
ATOM   1749  CG1 ILE B 110     -34.318  70.512 -21.886  1.00  0.00           C  
ATOM   1750  CG2 ILE B 110     -33.422  69.275 -19.873  1.00  0.00           C  
ATOM   1751  CD1 ILE B 110     -33.138  71.262 -22.255  1.00  0.00           C  
ATOM   1752  H   ILE B 110     -36.138  68.465 -21.723  1.00  0.00           H  
ATOM   1753  HA  ILE B 110     -36.010  69.642 -18.983  1.00  0.00           H  
ATOM   1754  HB  ILE B 110     -34.291  71.231 -19.908  1.00  0.00           H  
ATOM   1755 1HG1 ILE B 110     -34.286  69.557 -22.409  1.00  0.00           H  
ATOM   1756 2HG1 ILE B 110     -35.188  71.056 -22.254  1.00  0.00           H  
ATOM   1757 1HG2 ILE B 110     -32.425  69.641 -20.116  1.00  0.00           H  
ATOM   1758 2HG2 ILE B 110     -33.517  69.171 -18.793  1.00  0.00           H  
ATOM   1759 3HG2 ILE B 110     -33.578  68.305 -20.346  1.00  0.00           H  
ATOM   1760 1HD1 ILE B 110     -33.112  71.391 -23.337  1.00  0.00           H  
ATOM   1761 2HD1 ILE B 110     -33.163  72.240 -21.774  1.00  0.00           H  
ATOM   1762 3HD1 ILE B 110     -32.249  70.722 -21.933  1.00  0.00           H  
ATOM   1763  N   TYR B 111     -37.024  71.921 -19.667  1.00  0.00           N  
ATOM   1764  CA  TYR B 111     -37.930  73.053 -19.864  1.00  0.00           C  
ATOM   1765  C   TYR B 111     -37.071  74.224 -20.340  1.00  0.00           C  
ATOM   1766  O   TYR B 111     -36.020  74.481 -19.765  1.00  0.00           O  
ATOM   1767  CB  TYR B 111     -38.649  73.380 -18.556  1.00  0.00           C  
ATOM   1768  CG  TYR B 111     -39.570  72.270 -18.102  1.00  0.00           C  
ATOM   1769  CD1 TYR B 111     -39.104  71.235 -17.301  1.00  0.00           C  
ATOM   1770  CD2 TYR B 111     -40.905  72.246 -18.485  1.00  0.00           C  
ATOM   1771  CE1 TYR B 111     -39.944  70.205 -16.892  1.00  0.00           C  
ATOM   1772  CE2 TYR B 111     -41.758  71.236 -18.064  1.00  0.00           C  
ATOM   1773  CZ  TYR B 111     -41.275  70.215 -17.267  1.00  0.00           C  
ATOM   1774  OH  TYR B 111     -42.129  69.224 -16.842  1.00  0.00           O  
ATOM   1775  H   TYR B 111     -36.368  71.944 -18.900  1.00  0.00           H  
ATOM   1776  HA  TYR B 111     -38.671  72.776 -20.614  1.00  0.00           H  
ATOM   1777 1HB  TYR B 111     -37.913  73.567 -17.773  1.00  0.00           H  
ATOM   1778 2HB  TYR B 111     -39.234  74.291 -18.680  1.00  0.00           H  
ATOM   1779  HD1 TYR B 111     -38.062  71.220 -16.981  1.00  0.00           H  
ATOM   1780  HD2 TYR B 111     -41.301  73.030 -19.130  1.00  0.00           H  
ATOM   1781  HE1 TYR B 111     -39.557  69.403 -16.264  1.00  0.00           H  
ATOM   1782  HE2 TYR B 111     -42.807  71.248 -18.362  1.00  0.00           H  
ATOM   1783  HH  TYR B 111     -43.010  69.393 -17.185  1.00  0.00           H  
ATOM   1784  N   PHE B 112     -37.494  74.908 -21.401  1.00  0.00           N  
ATOM   1785  CA  PHE B 112     -36.672  75.927 -22.024  1.00  0.00           C  
ATOM   1786  C   PHE B 112     -37.400  77.212 -22.394  1.00  0.00           C  
ATOM   1787  O   PHE B 112     -38.537  77.185 -22.842  1.00  0.00           O  
ATOM   1788  CB  PHE B 112     -36.042  75.295 -23.285  1.00  0.00           C  
ATOM   1789  CG  PHE B 112     -35.034  76.120 -24.054  1.00  0.00           C  
ATOM   1790  CD1 PHE B 112     -33.731  76.246 -23.606  1.00  0.00           C  
ATOM   1791  CD2 PHE B 112     -35.376  76.720 -25.255  1.00  0.00           C  
ATOM   1792  CE1 PHE B 112     -32.804  77.000 -24.315  1.00  0.00           C  
ATOM   1793  CE2 PHE B 112     -34.446  77.470 -25.964  1.00  0.00           C  
ATOM   1794  CZ  PHE B 112     -33.165  77.600 -25.493  1.00  0.00           C  
ATOM   1795  H   PHE B 112     -38.409  74.713 -21.782  1.00  0.00           H  
ATOM   1796  HA  PHE B 112     -35.893  76.221 -21.320  1.00  0.00           H  
ATOM   1797 1HB  PHE B 112     -35.533  74.371 -23.013  1.00  0.00           H  
ATOM   1798 2HB  PHE B 112     -36.828  75.039 -23.994  1.00  0.00           H  
ATOM   1799  HD1 PHE B 112     -33.434  75.744 -22.685  1.00  0.00           H  
ATOM   1800  HD2 PHE B 112     -36.395  76.618 -25.631  1.00  0.00           H  
ATOM   1801  HE1 PHE B 112     -31.789  77.114 -23.934  1.00  0.00           H  
ATOM   1802  HE2 PHE B 112     -34.735  77.956 -26.895  1.00  0.00           H  
ATOM   1803  HZ  PHE B 112     -32.436  78.181 -26.055  1.00  0.00           H  
ATOM   1804  N   ILE B 113     -36.715  78.339 -22.253  1.00  0.00           N  
ATOM   1805  CA  ILE B 113     -37.206  79.651 -22.659  1.00  0.00           C  
ATOM   1806  C   ILE B 113     -36.053  80.363 -23.380  1.00  0.00           C  
ATOM   1807  O   ILE B 113     -34.926  80.342 -22.900  1.00  0.00           O  
ATOM   1808  CB  ILE B 113     -37.737  80.477 -21.445  1.00  0.00           C  
ATOM   1809  CG1 ILE B 113     -39.167  80.032 -21.071  1.00  0.00           C  
ATOM   1810  CG2 ILE B 113     -37.705  81.990 -21.714  1.00  0.00           C  
ATOM   1811  CD1 ILE B 113     -39.780  80.752 -19.915  1.00  0.00           C  
ATOM   1812  H   ILE B 113     -35.798  78.264 -21.836  1.00  0.00           H  
ATOM   1813  HA  ILE B 113     -38.032  79.511 -23.356  1.00  0.00           H  
ATOM   1814  HB  ILE B 113     -37.119  80.276 -20.570  1.00  0.00           H  
ATOM   1815 1HG1 ILE B 113     -39.826  80.169 -21.927  1.00  0.00           H  
ATOM   1816 2HG1 ILE B 113     -39.166  78.969 -20.828  1.00  0.00           H  
ATOM   1817 1HG2 ILE B 113     -38.084  82.523 -20.842  1.00  0.00           H  
ATOM   1818 2HG2 ILE B 113     -36.681  82.302 -21.913  1.00  0.00           H  
ATOM   1819 3HG2 ILE B 113     -38.329  82.219 -22.578  1.00  0.00           H  
ATOM   1820 1HD1 ILE B 113     -40.783  80.364 -19.735  1.00  0.00           H  
ATOM   1821 2HD1 ILE B 113     -39.167  80.601 -19.026  1.00  0.00           H  
ATOM   1822 3HD1 ILE B 113     -39.838  81.816 -20.139  1.00  0.00           H  
ATOM   1823  N   GLU B 114     -36.327  80.961 -24.539  1.00  0.00           N  
ATOM   1824  CA  GLU B 114     -35.329  81.754 -25.237  1.00  0.00           C  
ATOM   1825  C   GLU B 114     -35.957  83.102 -25.507  1.00  0.00           C  
ATOM   1826  O   GLU B 114     -36.900  83.192 -26.283  1.00  0.00           O  
ATOM   1827  CB  GLU B 114     -34.848  81.098 -26.534  1.00  0.00           C  
ATOM   1828  CG  GLU B 114     -33.838  81.975 -27.253  1.00  0.00           C  
ATOM   1829  CD  GLU B 114     -32.769  81.230 -28.016  1.00  0.00           C  
ATOM   1830  OE1 GLU B 114     -33.038  80.836 -29.172  1.00  0.00           O  
ATOM   1831  OE2 GLU B 114     -31.661  81.046 -27.462  1.00  0.00           O  
ATOM   1832  H   GLU B 114     -37.248  80.862 -24.943  1.00  0.00           H  
ATOM   1833  HA  GLU B 114     -34.461  81.868 -24.587  1.00  0.00           H  
ATOM   1834 1HB  GLU B 114     -34.396  80.132 -26.307  1.00  0.00           H  
ATOM   1835 2HB  GLU B 114     -35.701  80.915 -27.187  1.00  0.00           H  
ATOM   1836 1HG  GLU B 114     -34.366  82.613 -27.961  1.00  0.00           H  
ATOM   1837 2HG  GLU B 114     -33.346  82.617 -26.524  1.00  0.00           H  
ATOM   1838  N   THR B 115     -35.465  84.149 -24.836  1.00  0.00           N  
ATOM   1839  CA  THR B 115     -36.053  85.476 -24.974  1.00  0.00           C  
ATOM   1840  C   THR B 115     -35.078  86.569 -24.592  1.00  0.00           C  
ATOM   1841  O   THR B 115     -34.193  86.362 -23.780  1.00  0.00           O  
ATOM   1842  CB  THR B 115     -37.325  85.573 -24.065  1.00  0.00           C  
ATOM   1843  OG1 THR B 115     -37.924  86.858 -24.178  1.00  0.00           O  
ATOM   1844  CG2 THR B 115     -37.036  85.293 -22.618  1.00  0.00           C  
ATOM   1845  H   THR B 115     -34.673  84.023 -24.222  1.00  0.00           H  
ATOM   1846  HA  THR B 115     -36.343  85.619 -26.015  1.00  0.00           H  
ATOM   1847  HB  THR B 115     -38.070  84.852 -24.403  1.00  0.00           H  
ATOM   1848  HG1 THR B 115     -37.416  87.394 -24.792  1.00  0.00           H  
ATOM   1849 1HG2 THR B 115     -37.957  85.375 -22.041  1.00  0.00           H  
ATOM   1850 2HG2 THR B 115     -36.632  84.286 -22.516  1.00  0.00           H  
ATOM   1851 3HG2 THR B 115     -36.309  86.014 -22.246  1.00  0.00           H  
ATOM   1852  N   LYS B 116     -35.266  87.748 -25.151  1.00  0.00           N  
ATOM   1853  CA  LYS B 116     -34.525  88.948 -24.773  1.00  0.00           C  
ATOM   1854  C   LYS B 116     -35.255  89.694 -23.601  1.00  0.00           C  
ATOM   1855  O   LYS B 116     -34.715  90.667 -23.076  1.00  0.00           O  
ATOM   1856  CB  LYS B 116     -34.489  89.921 -25.974  1.00  0.00           C  
ATOM   1857  CG  LYS B 116     -33.572  91.135 -25.817  1.00  0.00           C  
ATOM   1858  CD  LYS B 116     -33.554  92.000 -27.074  1.00  0.00           C  
ATOM   1859  CE  LYS B 116     -34.919  92.552 -27.417  1.00  0.00           C  
ATOM   1860  NZ  LYS B 116     -35.035  92.955 -28.853  1.00  0.00           N  
ATOM   1861  H   LYS B 116     -35.964  87.809 -25.879  1.00  0.00           H  
ATOM   1862  HA  LYS B 116     -33.506  88.658 -24.514  1.00  0.00           H  
ATOM   1863 1HB  LYS B 116     -34.164  89.386 -26.867  1.00  0.00           H  
ATOM   1864 2HB  LYS B 116     -35.493  90.299 -26.166  1.00  0.00           H  
ATOM   1865 1HG  LYS B 116     -33.914  91.743 -24.979  1.00  0.00           H  
ATOM   1866 2HG  LYS B 116     -32.557  90.799 -25.609  1.00  0.00           H  
ATOM   1867 1HD  LYS B 116     -32.870  92.838 -26.930  1.00  0.00           H  
ATOM   1868 2HD  LYS B 116     -33.202  91.407 -27.918  1.00  0.00           H  
ATOM   1869 1HE  LYS B 116     -35.678  91.800 -27.208  1.00  0.00           H  
ATOM   1870 2HE  LYS B 116     -35.125  93.425 -26.798  1.00  0.00           H  
ATOM   1871 1HZ  LYS B 116     -35.962  93.316 -29.028  1.00  0.00           H  
ATOM   1872 2HZ  LYS B 116     -34.351  93.670 -29.059  1.00  0.00           H  
ATOM   1873 3HZ  LYS B 116     -34.870  92.152 -29.443  1.00  0.00           H  
ATOM   1874  N   LYS B 117     -36.468  89.236 -23.192  1.00  0.00           N  
ATOM   1875  CA  LYS B 117     -37.313  89.879 -22.178  1.00  0.00           C  
ATOM   1876  C   LYS B 117     -36.946  89.534 -20.713  1.00  0.00           C  
ATOM   1877  O   LYS B 117     -37.833  89.371 -19.877  1.00  0.00           O  
ATOM   1878  CB  LYS B 117     -38.799  89.596 -22.428  1.00  0.00           C  
ATOM   1879  CG  LYS B 117     -39.234  90.019 -23.808  1.00  0.00           C  
ATOM   1880  CD  LYS B 117     -40.536  89.367 -24.201  1.00  0.00           C  
ATOM   1881  CE  LYS B 117     -40.953  89.787 -25.583  1.00  0.00           C  
ATOM   1882  NZ  LYS B 117     -41.926  88.830 -26.159  1.00  0.00           N  
ATOM   1883  H   LYS B 117     -36.790  88.387 -23.634  1.00  0.00           H  
ATOM   1884  HA  LYS B 117     -37.158  90.957 -22.231  1.00  0.00           H  
ATOM   1885 1HB  LYS B 117     -38.992  88.530 -22.305  1.00  0.00           H  
ATOM   1886 2HB  LYS B 117     -39.400  90.125 -21.688  1.00  0.00           H  
ATOM   1887 1HG  LYS B 117     -39.359  91.102 -23.834  1.00  0.00           H  
ATOM   1888 2HG  LYS B 117     -38.468  89.742 -24.532  1.00  0.00           H  
ATOM   1889 1HD  LYS B 117     -40.423  88.282 -24.175  1.00  0.00           H  
ATOM   1890 2HD  LYS B 117     -41.314  89.651 -23.492  1.00  0.00           H  
ATOM   1891 1HE  LYS B 117     -41.404  90.777 -25.541  1.00  0.00           H  
ATOM   1892 2HE  LYS B 117     -40.076  89.839 -26.228  1.00  0.00           H  
ATOM   1893 1HZ  LYS B 117     -42.190  89.134 -27.086  1.00  0.00           H  
ATOM   1894 2HZ  LYS B 117     -41.506  87.913 -26.212  1.00  0.00           H  
ATOM   1895 3HZ  LYS B 117     -42.747  88.790 -25.572  1.00  0.00           H  
ATOM   1896  N   PHE B 118     -35.663  89.530 -20.384  1.00  0.00           N  
ATOM   1897  CA  PHE B 118     -35.205  89.337 -19.014  1.00  0.00           C  
ATOM   1898  C   PHE B 118     -34.629  90.676 -18.576  1.00  0.00           C  
ATOM   1899  O   PHE B 118     -33.765  91.223 -19.252  1.00  0.00           O  
ATOM   1900  CB  PHE B 118     -34.126  88.243 -18.907  1.00  0.00           C  
ATOM   1901  CG  PHE B 118     -34.596  86.827 -19.137  1.00  0.00           C  
ATOM   1902  CD1 PHE B 118     -35.860  86.428 -18.755  1.00  0.00           C  
ATOM   1903  CD2 PHE B 118     -33.754  85.883 -19.695  1.00  0.00           C  
ATOM   1904  CE1 PHE B 118     -36.287  85.120 -18.969  1.00  0.00           C  
ATOM   1905  CE2 PHE B 118     -34.183  84.578 -19.910  1.00  0.00           C  
ATOM   1906  CZ  PHE B 118     -35.437  84.201 -19.533  1.00  0.00           C  
ATOM   1907  H   PHE B 118     -34.981  89.667 -21.116  1.00  0.00           H  
ATOM   1908  HA  PHE B 118     -36.055  89.026 -18.405  1.00  0.00           H  
ATOM   1909 1HB  PHE B 118     -33.337  88.439 -19.631  1.00  0.00           H  
ATOM   1910 2HB  PHE B 118     -33.675  88.273 -17.916  1.00  0.00           H  
ATOM   1911  HD1 PHE B 118     -36.526  87.150 -18.282  1.00  0.00           H  
ATOM   1912  HD2 PHE B 118     -32.750  86.183 -19.997  1.00  0.00           H  
ATOM   1913  HE1 PHE B 118     -37.298  84.825 -18.689  1.00  0.00           H  
ATOM   1914  HE2 PHE B 118     -33.516  83.856 -20.380  1.00  0.00           H  
ATOM   1915  HZ  PHE B 118     -35.764  83.172 -19.678  1.00  0.00           H  
ATOM   1916  N   LEU B 119     -35.142  91.227 -17.474  1.00  0.00           N  
ATOM   1917  CA  LEU B 119     -34.666  92.490 -16.924  1.00  0.00           C  
ATOM   1918  C   LEU B 119     -33.217  92.368 -16.425  1.00  0.00           C  
ATOM   1919  O   LEU B 119     -32.453  93.315 -16.550  1.00  0.00           O  
ATOM   1920  CB  LEU B 119     -35.599  92.928 -15.766  1.00  0.00           C  
ATOM   1921  CG  LEU B 119     -36.278  94.310 -15.822  1.00  0.00           C  
ATOM   1922  CD1 LEU B 119     -36.664  94.720 -17.243  1.00  0.00           C  
ATOM   1923  CD2 LEU B 119     -37.539  94.346 -14.937  1.00  0.00           C  
ATOM   1924  H   LEU B 119     -35.893  90.739 -17.007  1.00  0.00           H  
ATOM   1925  HA  LEU B 119     -34.694  93.242 -17.711  1.00  0.00           H  
ATOM   1926 1HB  LEU B 119     -36.409  92.205 -15.680  1.00  0.00           H  
ATOM   1927 2HB  LEU B 119     -35.029  92.917 -14.837  1.00  0.00           H  
ATOM   1928  HG  LEU B 119     -35.583  95.072 -15.468  1.00  0.00           H  
ATOM   1929 1HD1 LEU B 119     -37.138  95.701 -17.222  1.00  0.00           H  
ATOM   1930 2HD1 LEU B 119     -35.770  94.763 -17.865  1.00  0.00           H  
ATOM   1931 3HD1 LEU B 119     -37.359  93.990 -17.656  1.00  0.00           H  
ATOM   1932 1HD2 LEU B 119     -37.997  95.334 -14.996  1.00  0.00           H  
ATOM   1933 2HD2 LEU B 119     -38.249  93.596 -15.285  1.00  0.00           H  
ATOM   1934 3HD2 LEU B 119     -37.264  94.134 -13.904  1.00  0.00           H  
ATOM   1935  N   LEU B 120     -32.846  91.190 -15.891  1.00  0.00           N  
ATOM   1936  CA  LEU B 120     -31.532  90.867 -15.304  1.00  0.00           C  
ATOM   1937  C   LEU B 120     -31.240  91.685 -14.003  1.00  0.00           C  
ATOM   1938  O   LEU B 120     -30.083  91.879 -13.623  1.00  0.00           O  
ATOM   1939  CB  LEU B 120     -30.377  90.952 -16.319  1.00  0.00           C  
ATOM   1940  CG  LEU B 120     -30.574  90.167 -17.625  1.00  0.00           C  
ATOM   1941  CD1 LEU B 120     -29.439  90.421 -18.581  1.00  0.00           C  
ATOM   1942  CD2 LEU B 120     -30.738  88.691 -17.358  1.00  0.00           C  
ATOM   1943  H   LEU B 120     -33.564  90.480 -15.911  1.00  0.00           H  
ATOM   1944  HA  LEU B 120     -31.562  89.844 -14.932  1.00  0.00           H  
ATOM   1945 1HB  LEU B 120     -30.223  91.997 -16.583  1.00  0.00           H  
ATOM   1946 2HB  LEU B 120     -29.469  90.580 -15.844  1.00  0.00           H  
ATOM   1947  HG  LEU B 120     -31.467  90.528 -18.136  1.00  0.00           H  
ATOM   1948 1HD1 LEU B 120     -29.602  89.854 -19.498  1.00  0.00           H  
ATOM   1949 2HD1 LEU B 120     -29.392  91.484 -18.816  1.00  0.00           H  
ATOM   1950 3HD1 LEU B 120     -28.501  90.108 -18.123  1.00  0.00           H  
ATOM   1951 1HD2 LEU B 120     -30.876  88.163 -18.302  1.00  0.00           H  
ATOM   1952 2HD2 LEU B 120     -29.848  88.311 -16.857  1.00  0.00           H  
ATOM   1953 3HD2 LEU B 120     -31.609  88.531 -16.722  1.00  0.00           H  
ATOM   1954  N   ILE B 121     -32.317  92.148 -13.334  1.00  0.00           N  
ATOM   1955  CA  ILE B 121     -32.297  92.861 -12.062  1.00  0.00           C  
ATOM   1956  C   ILE B 121     -33.529  92.422 -11.278  1.00  0.00           C  
ATOM   1957  O   ILE B 121     -34.654  92.520 -11.773  1.00  0.00           O  
ATOM   1958  CB  ILE B 121     -32.199  94.390 -12.207  1.00  0.00           C  
ATOM   1959  CG1 ILE B 121     -30.807  94.786 -12.702  1.00  0.00           C  
ATOM   1960  CG2 ILE B 121     -32.484  95.077 -10.858  1.00  0.00           C  
ATOM   1961  CD1 ILE B 121     -30.787  96.037 -13.313  1.00  0.00           C  
ATOM   1962  H   ILE B 121     -33.204  91.967 -13.783  1.00  0.00           H  
ATOM   1963  HA  ILE B 121     -31.423  92.538 -11.498  1.00  0.00           H  
ATOM   1964  HB  ILE B 121     -32.928  94.733 -12.940  1.00  0.00           H  
ATOM   1965 1HG1 ILE B 121     -30.111  94.794 -11.863  1.00  0.00           H  
ATOM   1966 2HG1 ILE B 121     -30.449  94.043 -13.415  1.00  0.00           H  
ATOM   1967 1HG2 ILE B 121     -32.410  96.158 -10.977  1.00  0.00           H  
ATOM   1968 2HG2 ILE B 121     -33.487  94.817 -10.522  1.00  0.00           H  
ATOM   1969 3HG2 ILE B 121     -31.756  94.743 -10.119  1.00  0.00           H  
ATOM   1970 1HD1 ILE B 121     -29.773  96.264 -13.644  1.00  0.00           H  
ATOM   1971 2HD1 ILE B 121     -31.458  96.033 -14.173  1.00  0.00           H  
ATOM   1972 3HD1 ILE B 121     -31.114  96.794 -12.602  1.00  0.00           H  
ATOM   1973  N   GLY B 122     -33.303  91.871 -10.095  1.00  0.00           N  
ATOM   1974  CA  GLY B 122     -34.390  91.364  -9.277  1.00  0.00           C  
ATOM   1975  C   GLY B 122     -34.628  89.885  -9.484  1.00  0.00           C  
ATOM   1976  O   GLY B 122     -34.185  89.303 -10.476  1.00  0.00           O  
ATOM   1977  H   GLY B 122     -32.355  91.801  -9.752  1.00  0.00           H  
ATOM   1978 1HA  GLY B 122     -34.169  91.545  -8.225  1.00  0.00           H  
ATOM   1979 2HA  GLY B 122     -35.305  91.907  -9.511  1.00  0.00           H  
ATOM   1980  N   LYS B 123     -35.327  89.271  -8.542  1.00  0.00           N  
ATOM   1981  CA  LYS B 123     -35.611  87.849  -8.596  1.00  0.00           C  
ATOM   1982  C   LYS B 123     -36.891  87.519  -9.353  1.00  0.00           C  
ATOM   1983  O   LYS B 123     -37.847  88.301  -9.377  1.00  0.00           O  
ATOM   1984  CB  LYS B 123     -35.615  87.229  -7.186  1.00  0.00           C  
ATOM   1985  CG  LYS B 123     -34.247  87.262  -6.523  1.00  0.00           C  
ATOM   1986  CD  LYS B 123     -34.256  86.502  -5.221  1.00  0.00           C  
ATOM   1987  CE  LYS B 123     -32.950  86.629  -4.471  1.00  0.00           C  
ATOM   1988  NZ  LYS B 123     -33.080  86.146  -3.063  1.00  0.00           N  
ATOM   1989  H   LYS B 123     -35.672  89.812  -7.762  1.00  0.00           H  
ATOM   1990  HA  LYS B 123     -34.831  87.362  -9.182  1.00  0.00           H  
ATOM   1991 1HB  LYS B 123     -36.323  87.766  -6.554  1.00  0.00           H  
ATOM   1992 2HB  LYS B 123     -35.950  86.193  -7.245  1.00  0.00           H  
ATOM   1993 1HG  LYS B 123     -33.508  86.817  -7.191  1.00  0.00           H  
ATOM   1994 2HG  LYS B 123     -33.961  88.296  -6.331  1.00  0.00           H  
ATOM   1995 1HD  LYS B 123     -35.058  86.879  -4.585  1.00  0.00           H  
ATOM   1996 2HD  LYS B 123     -34.438  85.446  -5.418  1.00  0.00           H  
ATOM   1997 1HE  LYS B 123     -32.182  86.047  -4.978  1.00  0.00           H  
ATOM   1998 2HE  LYS B 123     -32.636  87.673  -4.461  1.00  0.00           H  
ATOM   1999 1HZ  LYS B 123     -32.193  86.244  -2.590  1.00  0.00           H  
ATOM   2000 2HZ  LYS B 123     -33.780  86.693  -2.582  1.00  0.00           H  
ATOM   2001 3HZ  LYS B 123     -33.355  85.174  -3.064  1.00  0.00           H  
ATOM   2002  N   SER B 124     -36.885  86.341  -9.967  1.00  0.00           N  
ATOM   2003  CA  SER B 124     -37.979  85.781 -10.737  1.00  0.00           C  
ATOM   2004  C   SER B 124     -38.517  84.554  -9.999  1.00  0.00           C  
ATOM   2005  O   SER B 124     -37.768  83.838  -9.338  1.00  0.00           O  
ATOM   2006  CB  SER B 124     -37.484  85.359 -12.119  1.00  0.00           C  
ATOM   2007  OG  SER B 124     -36.688  86.347 -12.753  1.00  0.00           O  
ATOM   2008  H   SER B 124     -36.030  85.812  -9.871  1.00  0.00           H  
ATOM   2009  HA  SER B 124     -38.746  86.547 -10.856  1.00  0.00           H  
ATOM   2010 1HB  SER B 124     -36.897  84.445 -12.032  1.00  0.00           H  
ATOM   2011 2HB  SER B 124     -38.337  85.139 -12.759  1.00  0.00           H  
ATOM   2012  HG  SER B 124     -36.643  87.084 -12.140  1.00  0.00           H  
ATOM   2013  N   ASN B 125     -39.812  84.308 -10.111  1.00  0.00           N  
ATOM   2014  CA  ASN B 125     -40.447  83.162  -9.480  1.00  0.00           C  
ATOM   2015  C   ASN B 125     -40.621  82.090 -10.553  1.00  0.00           C  
ATOM   2016  O   ASN B 125     -41.170  82.378 -11.608  1.00  0.00           O  
ATOM   2017  CB  ASN B 125     -41.797  83.573  -8.867  1.00  0.00           C  
ATOM   2018  CG  ASN B 125     -41.896  83.275  -7.393  1.00  0.00           C  
ATOM   2019  OD1 ASN B 125     -41.318  82.302  -6.896  1.00  0.00           O  
ATOM   2020  ND2 ASN B 125     -42.632  84.100  -6.656  1.00  0.00           N  
ATOM   2021  H   ASN B 125     -40.376  84.944 -10.657  1.00  0.00           H  
ATOM   2022  HA  ASN B 125     -39.795  82.800  -8.683  1.00  0.00           H  
ATOM   2023 1HB  ASN B 125     -41.954  84.642  -9.015  1.00  0.00           H  
ATOM   2024 2HB  ASN B 125     -42.604  83.050  -9.380  1.00  0.00           H  
ATOM   2025 1HD2 ASN B 125     -42.727  83.942  -5.673  1.00  0.00           H  
ATOM   2026 2HD2 ASN B 125     -43.091  84.878  -7.084  1.00  0.00           H  
ATOM   2027  N   ILE B 126     -40.085  80.889 -10.331  1.00  0.00           N  
ATOM   2028  CA  ILE B 126     -40.209  79.800 -11.295  1.00  0.00           C  
ATOM   2029  C   ILE B 126     -41.037  78.698 -10.653  1.00  0.00           C  
ATOM   2030  O   ILE B 126     -40.678  78.195  -9.588  1.00  0.00           O  
ATOM   2031  CB  ILE B 126     -38.828  79.330 -11.786  1.00  0.00           C  
ATOM   2032  CG1 ILE B 126     -38.093  80.489 -12.492  1.00  0.00           C  
ATOM   2033  CG2 ILE B 126     -38.979  78.133 -12.706  1.00  0.00           C  
ATOM   2034  CD1 ILE B 126     -36.689  80.208 -12.870  1.00  0.00           C  
ATOM   2035  H   ILE B 126     -39.579  80.730  -9.471  1.00  0.00           H  
ATOM   2036  HA  ILE B 126     -40.772  80.162 -12.154  1.00  0.00           H  
ATOM   2037  HB  ILE B 126     -38.215  79.047 -10.931  1.00  0.00           H  
ATOM   2038 1HG1 ILE B 126     -38.630  80.760 -13.401  1.00  0.00           H  
ATOM   2039 2HG1 ILE B 126     -38.087  81.365 -11.843  1.00  0.00           H  
ATOM   2040 1HG2 ILE B 126     -37.996  77.810 -13.047  1.00  0.00           H  
ATOM   2041 2HG2 ILE B 126     -39.461  77.319 -12.167  1.00  0.00           H  
ATOM   2042 3HG2 ILE B 126     -39.589  78.410 -13.566  1.00  0.00           H  
ATOM   2043 1HD1 ILE B 126     -36.261  81.084 -13.359  1.00  0.00           H  
ATOM   2044 2HD1 ILE B 126     -36.111  79.973 -11.975  1.00  0.00           H  
ATOM   2045 3HD1 ILE B 126     -36.659  79.361 -13.554  1.00  0.00           H  
ATOM   2046  N   CYS B 127     -42.191  78.378 -11.253  1.00  0.00           N  
ATOM   2047  CA  CYS B 127     -43.121  77.434 -10.651  1.00  0.00           C  
ATOM   2048  C   CYS B 127     -43.491  76.242 -11.523  1.00  0.00           C  
ATOM   2049  O   CYS B 127     -43.500  76.328 -12.751  1.00  0.00           O  
ATOM   2050  CB  CYS B 127     -44.370  78.176 -10.186  1.00  0.00           C  
ATOM   2051  SG  CYS B 127     -44.025  79.623  -9.151  1.00  0.00           S  
ATOM   2052  H   CYS B 127     -42.423  78.799 -12.141  1.00  0.00           H  
ATOM   2053  HA  CYS B 127     -42.638  76.974  -9.789  1.00  0.00           H  
ATOM   2054 1HB  CYS B 127     -44.940  78.509 -11.054  1.00  0.00           H  
ATOM   2055 2HB  CYS B 127     -45.006  77.497  -9.618  1.00  0.00           H  
ATOM   2056  N   VAL B 128     -43.846  75.133 -10.859  1.00  0.00           N  
ATOM   2057  CA  VAL B 128     -44.286  73.900 -11.504  1.00  0.00           C  
ATOM   2058  C   VAL B 128     -45.798  73.872 -11.368  1.00  0.00           C  
ATOM   2059  O   VAL B 128     -46.301  73.861 -10.246  1.00  0.00           O  
ATOM   2060  CB  VAL B 128     -43.677  72.654 -10.827  1.00  0.00           C  
ATOM   2061  CG1 VAL B 128     -44.000  71.394 -11.621  1.00  0.00           C  
ATOM   2062  CG2 VAL B 128     -42.174  72.804 -10.625  1.00  0.00           C  
ATOM   2063  H   VAL B 128     -43.800  75.171  -9.851  1.00  0.00           H  
ATOM   2064  HA  VAL B 128     -43.955  73.916 -12.543  1.00  0.00           H  
ATOM   2065  HB  VAL B 128     -44.148  72.514  -9.854  1.00  0.00           H  
ATOM   2066 1HG1 VAL B 128     -43.561  70.528 -11.124  1.00  0.00           H  
ATOM   2067 2HG1 VAL B 128     -45.081  71.268 -11.680  1.00  0.00           H  
ATOM   2068 3HG1 VAL B 128     -43.589  71.482 -12.626  1.00  0.00           H  
ATOM   2069 1HG2 VAL B 128     -41.780  71.908 -10.145  1.00  0.00           H  
ATOM   2070 2HG2 VAL B 128     -41.689  72.942 -11.591  1.00  0.00           H  
ATOM   2071 3HG2 VAL B 128     -41.976  73.670  -9.993  1.00  0.00           H  
ATOM   2072  N   LYS B 129     -46.531  73.875 -12.490  1.00  0.00           N  
ATOM   2073  CA  LYS B 129     -47.994  73.888 -12.435  1.00  0.00           C  
ATOM   2074  C   LYS B 129     -48.657  72.647 -13.040  1.00  0.00           C  
ATOM   2075  O   LYS B 129     -48.149  72.063 -13.995  1.00  0.00           O  
ATOM   2076  CB  LYS B 129     -48.565  75.161 -13.102  1.00  0.00           C  
ATOM   2077  CG  LYS B 129     -47.794  76.453 -12.805  1.00  0.00           C  
ATOM   2078  CD  LYS B 129     -48.512  77.690 -13.347  1.00  0.00           C  
ATOM   2079  CE  LYS B 129     -48.606  77.704 -14.855  1.00  0.00           C  
ATOM   2080  NZ  LYS B 129     -49.469  78.811 -15.350  1.00  0.00           N  
ATOM   2081  H   LYS B 129     -46.073  73.868 -13.390  1.00  0.00           H  
ATOM   2082  HA  LYS B 129     -48.301  73.882 -11.389  1.00  0.00           H  
ATOM   2083 1HB  LYS B 129     -48.580  75.029 -14.184  1.00  0.00           H  
ATOM   2084 2HB  LYS B 129     -49.595  75.312 -12.777  1.00  0.00           H  
ATOM   2085 1HG  LYS B 129     -47.674  76.566 -11.727  1.00  0.00           H  
ATOM   2086 2HG  LYS B 129     -46.805  76.399 -13.259  1.00  0.00           H  
ATOM   2087 1HD  LYS B 129     -49.524  77.730 -12.943  1.00  0.00           H  
ATOM   2088 2HD  LYS B 129     -47.979  78.587 -13.033  1.00  0.00           H  
ATOM   2089 1HE  LYS B 129     -47.610  77.819 -15.280  1.00  0.00           H  
ATOM   2090 2HE  LYS B 129     -49.018  76.757 -15.203  1.00  0.00           H  
ATOM   2091 1HZ  LYS B 129     -49.506  78.785 -16.359  1.00  0.00           H  
ATOM   2092 2HZ  LYS B 129     -50.402  78.704 -14.977  1.00  0.00           H  
ATOM   2093 3HZ  LYS B 129     -49.086  79.696 -15.051  1.00  0.00           H  
ATOM   2094  N   VAL B 130     -49.801  72.256 -12.485  1.00  0.00           N  
ATOM   2095  CA  VAL B 130     -50.599  71.153 -13.018  1.00  0.00           C  
ATOM   2096  C   VAL B 130     -51.792  72.001 -13.475  1.00  0.00           C  
ATOM   2097  O   VAL B 130     -52.776  72.177 -12.751  1.00  0.00           O  
ATOM   2098  CB  VAL B 130     -50.974  70.080 -11.962  1.00  0.00           C  
ATOM   2099  CG1 VAL B 130     -51.452  68.802 -12.642  1.00  0.00           C  
ATOM   2100  CG2 VAL B 130     -49.803  69.773 -11.037  1.00  0.00           C  
ATOM   2101  H   VAL B 130     -50.125  72.745 -11.663  1.00  0.00           H  
ATOM   2102  HA  VAL B 130     -50.019  70.649 -13.792  1.00  0.00           H  
ATOM   2103  HB  VAL B 130     -51.806  70.449 -11.362  1.00  0.00           H  
ATOM   2104 1HG1 VAL B 130     -51.711  68.062 -11.885  1.00  0.00           H  
ATOM   2105 2HG1 VAL B 130     -52.330  69.020 -13.250  1.00  0.00           H  
ATOM   2106 3HG1 VAL B 130     -50.658  68.409 -13.276  1.00  0.00           H  
ATOM   2107 1HG2 VAL B 130     -50.102  69.018 -10.310  1.00  0.00           H  
ATOM   2108 2HG2 VAL B 130     -48.964  69.400 -11.624  1.00  0.00           H  
ATOM   2109 3HG2 VAL B 130     -49.504  70.682 -10.514  1.00  0.00           H  
ATOM   2110  N   GLY B 131     -51.632  72.597 -14.650  1.00  0.00           N  
ATOM   2111  CA  GLY B 131     -52.606  73.513 -15.226  1.00  0.00           C  
ATOM   2112  C   GLY B 131     -52.458  74.939 -14.735  1.00  0.00           C  
ATOM   2113  O   GLY B 131     -51.566  75.674 -15.171  1.00  0.00           O  
ATOM   2114  H   GLY B 131     -50.785  72.395 -15.161  1.00  0.00           H  
ATOM   2115 1HA  GLY B 131     -52.511  73.509 -16.312  1.00  0.00           H  
ATOM   2116 2HA  GLY B 131     -53.612  73.169 -14.990  1.00  0.00           H  
ATOM   2117  N   GLU B 132     -53.298  75.321 -13.779  1.00  0.00           N  
ATOM   2118  CA  GLU B 132     -53.244  76.655 -13.191  1.00  0.00           C  
ATOM   2119  C   GLU B 132     -52.737  76.608 -11.736  1.00  0.00           C  
ATOM   2120  O   GLU B 132     -52.055  77.535 -11.298  1.00  0.00           O  
ATOM   2121  CB  GLU B 132     -54.613  77.342 -13.318  1.00  0.00           C  
ATOM   2122  CG  GLU B 132     -54.985  77.544 -14.777  1.00  0.00           C  
ATOM   2123  CD  GLU B 132     -56.323  78.195 -15.043  1.00  0.00           C  
ATOM   2124  OE1 GLU B 132     -57.348  77.477 -15.000  1.00  0.00           O  
ATOM   2125  OE2 GLU B 132     -56.346  79.415 -15.322  1.00  0.00           O  
ATOM   2126  H   GLU B 132     -53.994  74.667 -13.451  1.00  0.00           H  
ATOM   2127  HA  GLU B 132     -52.503  77.243 -13.734  1.00  0.00           H  
ATOM   2128 1HB  GLU B 132     -55.372  76.734 -12.826  1.00  0.00           H  
ATOM   2129 2HB  GLU B 132     -54.585  78.306 -12.809  1.00  0.00           H  
ATOM   2130 1HG  GLU B 132     -54.227  78.166 -15.252  1.00  0.00           H  
ATOM   2131 2HG  GLU B 132     -54.987  76.577 -15.278  1.00  0.00           H  
ATOM   2132  N   LYS B 133     -53.040  75.510 -11.012  1.00  0.00           N  
ATOM   2133  CA  LYS B 133     -52.604  75.269  -9.639  1.00  0.00           C  
ATOM   2134  C   LYS B 133     -51.097  75.056  -9.597  1.00  0.00           C  
ATOM   2135  O   LYS B 133     -50.543  74.389 -10.468  1.00  0.00           O  
ATOM   2136  CB  LYS B 133     -53.294  74.010  -9.098  1.00  0.00           C  
ATOM   2137  CG  LYS B 133     -53.126  73.794  -7.597  1.00  0.00           C  
ATOM   2138  CD  LYS B 133     -54.356  74.239  -6.833  1.00  0.00           C  
ATOM   2139  CE  LYS B 133     -54.389  73.683  -5.431  1.00  0.00           C  
ATOM   2140  NZ  LYS B 133     -55.777  73.568  -4.929  1.00  0.00           N  
ATOM   2141  H   LYS B 133     -53.612  74.818 -11.475  1.00  0.00           H  
ATOM   2142  HA  LYS B 133     -52.893  76.125  -9.029  1.00  0.00           H  
ATOM   2143 1HB  LYS B 133     -54.362  74.060  -9.311  1.00  0.00           H  
ATOM   2144 2HB  LYS B 133     -52.900  73.131  -9.608  1.00  0.00           H  
ATOM   2145 1HG  LYS B 133     -52.950  72.736  -7.399  1.00  0.00           H  
ATOM   2146 2HG  LYS B 133     -52.265  74.360  -7.242  1.00  0.00           H  
ATOM   2147 1HD  LYS B 133     -54.375  75.328  -6.775  1.00  0.00           H  
ATOM   2148 2HD  LYS B 133     -55.251  73.905  -7.358  1.00  0.00           H  
ATOM   2149 1HE  LYS B 133     -53.923  72.699  -5.419  1.00  0.00           H  
ATOM   2150 2HE  LYS B 133     -53.823  74.337  -4.767  1.00  0.00           H  
ATOM   2151 1HZ  LYS B 133     -55.766  73.194  -3.990  1.00  0.00           H  
ATOM   2152 2HZ  LYS B 133     -56.210  74.481  -4.923  1.00  0.00           H  
ATOM   2153 3HZ  LYS B 133     -56.303  72.950  -5.531  1.00  0.00           H  
ATOM   2154  N   SER B 134     -50.429  75.618  -8.590  1.00  0.00           N  
ATOM   2155  CA  SER B 134     -48.983  75.475  -8.450  1.00  0.00           C  
ATOM   2156  C   SER B 134     -48.633  74.371  -7.441  1.00  0.00           C  
ATOM   2157  O   SER B 134     -49.409  74.093  -6.515  1.00  0.00           O  
ATOM   2158  CB  SER B 134     -48.361  76.798  -8.021  1.00  0.00           C  
ATOM   2159  OG  SER B 134     -46.973  76.832  -8.307  1.00  0.00           O  
ATOM   2160  H   SER B 134     -50.939  76.158  -7.905  1.00  0.00           H  
ATOM   2161  HA  SER B 134     -48.568  75.190  -9.418  1.00  0.00           H  
ATOM   2162 1HB  SER B 134     -48.859  77.618  -8.538  1.00  0.00           H  
ATOM   2163 2HB  SER B 134     -48.515  76.943  -6.953  1.00  0.00           H  
ATOM   2164  HG  SER B 134     -46.766  75.987  -8.712  1.00  0.00           H  
ATOM   2165  N   LEU B 135     -47.480  73.719  -7.636  1.00  0.00           N  
ATOM   2166  CA  LEU B 135     -47.039  72.667  -6.724  1.00  0.00           C  
ATOM   2167  C   LEU B 135     -46.028  73.272  -5.756  1.00  0.00           C  
ATOM   2168  O   LEU B 135     -46.247  73.249  -4.541  1.00  0.00           O  
ATOM   2169  CB  LEU B 135     -46.441  71.460  -7.483  1.00  0.00           C  
ATOM   2170  CG  LEU B 135     -47.410  70.623  -8.319  1.00  0.00           C  
ATOM   2171  CD1 LEU B 135     -46.703  69.438  -8.935  1.00  0.00           C  
ATOM   2172  CD2 LEU B 135     -48.576  70.126  -7.491  1.00  0.00           C  
ATOM   2173  H   LEU B 135     -46.901  73.957  -8.429  1.00  0.00           H  
ATOM   2174  HA  LEU B 135     -47.902  72.315  -6.159  1.00  0.00           H  
ATOM   2175 1HB  LEU B 135     -45.667  71.823  -8.157  1.00  0.00           H  
ATOM   2176 2HB  LEU B 135     -45.979  70.789  -6.759  1.00  0.00           H  
ATOM   2177  HG  LEU B 135     -47.803  71.229  -9.136  1.00  0.00           H  
ATOM   2178 1HD1 LEU B 135     -47.412  68.858  -9.525  1.00  0.00           H  
ATOM   2179 2HD1 LEU B 135     -45.898  69.790  -9.580  1.00  0.00           H  
ATOM   2180 3HD1 LEU B 135     -46.289  68.811  -8.146  1.00  0.00           H  
ATOM   2181 1HD2 LEU B 135     -49.244  69.536  -8.120  1.00  0.00           H  
ATOM   2182 2HD2 LEU B 135     -48.205  69.507  -6.674  1.00  0.00           H  
ATOM   2183 3HD2 LEU B 135     -49.121  70.977  -7.082  1.00  0.00           H  
ATOM   2184  N   THR B 136     -44.958  73.878  -6.305  1.00  0.00           N  
ATOM   2185  CA  THR B 136     -43.914  74.548  -5.542  1.00  0.00           C  
ATOM   2186  C   THR B 136     -43.283  75.662  -6.379  1.00  0.00           C  
ATOM   2187  O   THR B 136     -43.187  75.561  -7.608  1.00  0.00           O  
ATOM   2188  CB  THR B 136     -42.889  73.541  -4.979  1.00  0.00           C  
ATOM   2189  OG1 THR B 136     -42.349  74.051  -3.758  1.00  0.00           O  
ATOM   2190  CG2 THR B 136     -41.773  73.203  -5.967  1.00  0.00           C  
ATOM   2191  H   THR B 136     -44.893  73.855  -7.313  1.00  0.00           H  
ATOM   2192  HA  THR B 136     -44.378  75.066  -4.702  1.00  0.00           H  
ATOM   2193  HB  THR B 136     -43.397  72.612  -4.719  1.00  0.00           H  
ATOM   2194  HG1 THR B 136     -42.746  74.904  -3.565  1.00  0.00           H  
ATOM   2195 1HG2 THR B 136     -41.086  72.490  -5.510  1.00  0.00           H  
ATOM   2196 2HG2 THR B 136     -42.204  72.766  -6.867  1.00  0.00           H  
ATOM   2197 3HG2 THR B 136     -41.232  74.111  -6.228  1.00  0.00           H  
ATOM   2198  N   CYS B 137     -42.892  76.748  -5.712  1.00  0.00           N  
ATOM   2199  CA  CYS B 137     -42.267  77.882  -6.381  1.00  0.00           C  
ATOM   2200  C   CYS B 137     -40.870  78.150  -5.856  1.00  0.00           C  
ATOM   2201  O   CYS B 137     -40.539  77.759  -4.737  1.00  0.00           O  
ATOM   2202  CB  CYS B 137     -43.149  79.122  -6.294  1.00  0.00           C  
ATOM   2203  SG  CYS B 137     -44.646  79.029  -7.307  1.00  0.00           S  
ATOM   2204  H   CYS B 137     -43.034  76.784  -4.713  1.00  0.00           H  
ATOM   2205  HA  CYS B 137     -42.130  77.631  -7.433  1.00  0.00           H  
ATOM   2206 1HB  CYS B 137     -43.449  79.283  -5.258  1.00  0.00           H  
ATOM   2207 2HB  CYS B 137     -42.580  79.996  -6.609  1.00  0.00           H  
ATOM   2208  N   LYS B 138     -40.046  78.817  -6.664  1.00  0.00           N  
ATOM   2209  CA  LYS B 138     -38.678  79.112  -6.276  1.00  0.00           C  
ATOM   2210  C   LYS B 138     -38.306  80.519  -6.723  1.00  0.00           C  
ATOM   2211  O   LYS B 138     -38.620  80.901  -7.848  1.00  0.00           O  
ATOM   2212  CB  LYS B 138     -37.745  78.083  -6.936  1.00  0.00           C  
ATOM   2213  CG  LYS B 138     -36.416  77.868  -6.233  1.00  0.00           C  
ATOM   2214  CD  LYS B 138     -35.649  76.734  -6.903  1.00  0.00           C  
ATOM   2215  CE  LYS B 138     -34.434  76.303  -6.122  1.00  0.00           C  
ATOM   2216  NZ  LYS B 138     -33.800  75.099  -6.721  1.00  0.00           N  
ATOM   2217  H   LYS B 138     -40.379  79.125  -7.567  1.00  0.00           H  
ATOM   2218  HA  LYS B 138     -38.601  79.030  -5.191  1.00  0.00           H  
ATOM   2219 1HB  LYS B 138     -38.247  77.116  -6.987  1.00  0.00           H  
ATOM   2220 2HB  LYS B 138     -37.527  78.393  -7.958  1.00  0.00           H  
ATOM   2221 1HG  LYS B 138     -35.828  78.785  -6.278  1.00  0.00           H  
ATOM   2222 2HG  LYS B 138     -36.594  77.622  -5.186  1.00  0.00           H  
ATOM   2223 1HD  LYS B 138     -36.304  75.869  -7.017  1.00  0.00           H  
ATOM   2224 2HD  LYS B 138     -35.320  77.052  -7.892  1.00  0.00           H  
ATOM   2225 1HE  LYS B 138     -33.708  77.114  -6.102  1.00  0.00           H  
ATOM   2226 2HE  LYS B 138     -34.722  76.078  -5.095  1.00  0.00           H  
ATOM   2227 1HZ  LYS B 138     -32.991  74.837  -6.175  1.00  0.00           H  
ATOM   2228 2HZ  LYS B 138     -34.463  74.337  -6.728  1.00  0.00           H  
ATOM   2229 3HZ  LYS B 138     -33.514  75.304  -7.668  1.00  0.00           H  
ATOM   2230  N   LYS B 139     -37.649  81.298  -5.852  1.00  0.00           N  
ATOM   2231  CA  LYS B 139     -37.186  82.630  -6.235  1.00  0.00           C  
ATOM   2232  C   LYS B 139     -35.735  82.529  -6.686  1.00  0.00           C  
ATOM   2233  O   LYS B 139     -34.859  82.150  -5.914  1.00  0.00           O  
ATOM   2234  CB  LYS B 139     -37.372  83.665  -5.116  1.00  0.00           C  
ATOM   2235  CG  LYS B 139     -38.681  84.439  -5.249  1.00  0.00           C  
ATOM   2236  CD  LYS B 139     -38.643  85.782  -4.532  1.00  0.00           C  
ATOM   2237  CE  LYS B 139     -39.905  86.581  -4.785  1.00  0.00           C  
ATOM   2238  NZ  LYS B 139     -40.262  86.620  -6.234  1.00  0.00           N  
ATOM   2239  H   LYS B 139     -37.468  80.965  -4.916  1.00  0.00           H  
ATOM   2240  HA  LYS B 139     -37.768  82.965  -7.094  1.00  0.00           H  
ATOM   2241 1HB  LYS B 139     -37.356  83.162  -4.149  1.00  0.00           H  
ATOM   2242 2HB  LYS B 139     -36.541  84.371  -5.132  1.00  0.00           H  
ATOM   2243 1HG  LYS B 139     -38.892  84.620  -6.304  1.00  0.00           H  
ATOM   2244 2HG  LYS B 139     -39.496  83.850  -4.830  1.00  0.00           H  
ATOM   2245 1HD  LYS B 139     -38.536  85.619  -3.459  1.00  0.00           H  
ATOM   2246 2HD  LYS B 139     -37.786  86.357  -4.882  1.00  0.00           H  
ATOM   2247 1HE  LYS B 139     -40.732  86.139  -4.232  1.00  0.00           H  
ATOM   2248 2HE  LYS B 139     -39.766  87.603  -4.431  1.00  0.00           H  
ATOM   2249 1HZ  LYS B 139     -41.106  87.161  -6.359  1.00  0.00           H  
ATOM   2250 2HZ  LYS B 139     -39.509  87.046  -6.756  1.00  0.00           H  
ATOM   2251 3HZ  LYS B 139     -40.413  85.679  -6.569  1.00  0.00           H  
ATOM   2252  N   ILE B 140     -35.496  82.802  -7.960  1.00  0.00           N  
ATOM   2253  CA  ILE B 140     -34.171  82.713  -8.558  1.00  0.00           C  
ATOM   2254  C   ILE B 140     -33.745  84.031  -9.187  1.00  0.00           C  
ATOM   2255  O   ILE B 140     -34.530  84.673  -9.874  1.00  0.00           O  
ATOM   2256  CB  ILE B 140     -34.153  81.573  -9.621  1.00  0.00           C  
ATOM   2257  CG1 ILE B 140     -34.455  80.210  -8.985  1.00  0.00           C  
ATOM   2258  CG2 ILE B 140     -32.840  81.529 -10.368  1.00  0.00           C  
ATOM   2259  CD1 ILE B 140     -34.762  79.134  -9.965  1.00  0.00           C  
ATOM   2260  H   ILE B 140     -36.277  83.084  -8.535  1.00  0.00           H  
ATOM   2261  HA  ILE B 140     -33.453  82.479  -7.773  1.00  0.00           H  
ATOM   2262  HB  ILE B 140     -34.953  81.736 -10.342  1.00  0.00           H  
ATOM   2263 1HG1 ILE B 140     -33.601  79.890  -8.388  1.00  0.00           H  
ATOM   2264 2HG1 ILE B 140     -35.307  80.304  -8.311  1.00  0.00           H  
ATOM   2265 1HG2 ILE B 140     -32.865  80.722 -11.100  1.00  0.00           H  
ATOM   2266 2HG2 ILE B 140     -32.681  82.477 -10.879  1.00  0.00           H  
ATOM   2267 3HG2 ILE B 140     -32.026  81.355  -9.664  1.00  0.00           H  
ATOM   2268 1HD1 ILE B 140     -34.964  78.204  -9.433  1.00  0.00           H  
ATOM   2269 2HD1 ILE B 140     -35.638  79.414 -10.551  1.00  0.00           H  
ATOM   2270 3HD1 ILE B 140     -33.911  78.993 -10.629  1.00  0.00           H  
ATOM   2271  N   ASP B 141     -32.481  84.415  -8.985  1.00  0.00           N  
ATOM   2272  CA  ASP B 141     -31.910  85.580  -9.645  1.00  0.00           C  
ATOM   2273  C   ASP B 141     -31.198  85.001 -10.863  1.00  0.00           C  
ATOM   2274  O   ASP B 141     -30.284  84.207 -10.684  1.00  0.00           O  
ATOM   2275  CB  ASP B 141     -30.905  86.279  -8.719  1.00  0.00           C  
ATOM   2276  CG  ASP B 141     -30.366  87.582  -9.268  1.00  0.00           C  
ATOM   2277  OD1 ASP B 141     -30.304  87.729 -10.520  1.00  0.00           O  
ATOM   2278  OD2 ASP B 141     -29.999  88.455  -8.459  1.00  0.00           O  
ATOM   2279  H   ASP B 141     -31.906  83.877  -8.353  1.00  0.00           H  
ATOM   2280  HA  ASP B 141     -32.716  86.277  -9.876  1.00  0.00           H  
ATOM   2281 1HB  ASP B 141     -31.378  86.486  -7.759  1.00  0.00           H  
ATOM   2282 2HB  ASP B 141     -30.060  85.615  -8.531  1.00  0.00           H  
ATOM   2283  N   LEU B 142     -31.639  85.359 -12.091  1.00  0.00           N  
ATOM   2284  CA  LEU B 142     -31.082  84.857 -13.355  1.00  0.00           C  
ATOM   2285  C   LEU B 142     -29.597  85.210 -13.585  1.00  0.00           C  
ATOM   2286  O   LEU B 142     -28.924  84.532 -14.348  1.00  0.00           O  
ATOM   2287  CB  LEU B 142     -31.928  85.300 -14.553  1.00  0.00           C  
ATOM   2288  CG  LEU B 142     -33.423  84.995 -14.453  1.00  0.00           C  
ATOM   2289  CD1 LEU B 142     -34.159  85.562 -15.620  1.00  0.00           C  
ATOM   2290  CD2 LEU B 142     -33.684  83.509 -14.374  1.00  0.00           C  
ATOM   2291  H   LEU B 142     -32.404  86.017 -12.118  1.00  0.00           H  
ATOM   2292  HA  LEU B 142     -31.080  83.768 -13.324  1.00  0.00           H  
ATOM   2293 1HB  LEU B 142     -31.816  86.376 -14.679  1.00  0.00           H  
ATOM   2294 2HB  LEU B 142     -31.547  84.809 -15.448  1.00  0.00           H  
ATOM   2295  HG  LEU B 142     -33.831  85.464 -13.557  1.00  0.00           H  
ATOM   2296 1HD1 LEU B 142     -35.221  85.333 -15.527  1.00  0.00           H  
ATOM   2297 2HD1 LEU B 142     -34.023  86.643 -15.645  1.00  0.00           H  
ATOM   2298 3HD1 LEU B 142     -33.773  85.125 -16.540  1.00  0.00           H  
ATOM   2299 1HD2 LEU B 142     -34.758  83.331 -14.303  1.00  0.00           H  
ATOM   2300 2HD2 LEU B 142     -33.294  83.023 -15.268  1.00  0.00           H  
ATOM   2301 3HD2 LEU B 142     -33.189  83.099 -13.493  1.00  0.00           H  
ATOM   2302  N   THR B 143     -29.094  86.255 -12.917  1.00  0.00           N  
ATOM   2303  CA  THR B 143     -27.696  86.678 -13.016  1.00  0.00           C  
ATOM   2304  C   THR B 143     -26.750  85.916 -12.068  1.00  0.00           C  
ATOM   2305  O   THR B 143     -25.543  86.172 -12.064  1.00  0.00           O  
ATOM   2306  CB  THR B 143     -27.600  88.193 -12.827  1.00  0.00           C  
ATOM   2307  OG1 THR B 143     -27.948  88.517 -11.479  1.00  0.00           O  
ATOM   2308  CG2 THR B 143     -28.512  88.949 -13.791  1.00  0.00           C  
ATOM   2309  H   THR B 143     -29.722  86.770 -12.317  1.00  0.00           H  
ATOM   2310  HA  THR B 143     -27.326  86.420 -14.009  1.00  0.00           H  
ATOM   2311  HB  THR B 143     -26.574  88.517 -12.999  1.00  0.00           H  
ATOM   2312  HG1 THR B 143     -28.162  87.711 -11.002  1.00  0.00           H  
ATOM   2313 1HG2 THR B 143     -28.411  90.021 -13.622  1.00  0.00           H  
ATOM   2314 2HG2 THR B 143     -28.230  88.715 -14.817  1.00  0.00           H  
ATOM   2315 3HG2 THR B 143     -29.546  88.651 -13.622  1.00  0.00           H  
ATOM   2316  N   THR B 144     -27.289  84.990 -11.267  1.00  0.00           N  
ATOM   2317  CA  THR B 144     -26.502  84.161 -10.352  1.00  0.00           C  
ATOM   2318  C   THR B 144     -26.508  82.664 -10.751  1.00  0.00           C  
ATOM   2319  O   THR B 144     -25.904  81.858 -10.027  1.00  0.00           O  
ATOM   2320  CB  THR B 144     -26.962  84.324  -8.900  1.00  0.00           C  
ATOM   2321  OG1 THR B 144     -28.283  83.806  -8.766  1.00  0.00           O  
ATOM   2322  CG2 THR B 144     -26.899  85.757  -8.415  1.00  0.00           C  
ATOM   2323  H   THR B 144     -28.291  84.866 -11.305  1.00  0.00           H  
ATOM   2324  HA  THR B 144     -25.459  84.473 -10.412  1.00  0.00           H  
ATOM   2325  HB  THR B 144     -26.329  83.722  -8.248  1.00  0.00           H  
ATOM   2326  HG1 THR B 144     -28.583  83.473  -9.615  1.00  0.00           H  
ATOM   2327 1HG2 THR B 144     -27.237  85.806  -7.380  1.00  0.00           H  
ATOM   2328 2HG2 THR B 144     -25.873  86.118  -8.479  1.00  0.00           H  
ATOM   2329 3HG2 THR B 144     -27.542  86.380  -9.036  1.00  0.00           H  
ATOM   2330  N   ILE B 145     -27.164  82.297 -11.884  1.00  0.00           N  
ATOM   2331  CA  ILE B 145     -27.225  80.911 -12.374  1.00  0.00           C  
ATOM   2332  C   ILE B 145     -26.676  80.803 -13.823  1.00  0.00           C  
ATOM   2333  O   ILE B 145     -27.044  79.898 -14.559  1.00  0.00           O  
ATOM   2334  CB  ILE B 145     -28.673  80.310 -12.221  1.00  0.00           C  
ATOM   2335  CG1 ILE B 145     -29.742  81.258 -12.800  1.00  0.00           C  
ATOM   2336  CG2 ILE B 145     -29.013  80.012 -10.731  1.00  0.00           C  
ATOM   2337  CD1 ILE B 145     -30.937  80.532 -13.359  1.00  0.00           C  
ATOM   2338  H   ILE B 145     -27.630  83.025 -12.407  1.00  0.00           H  
ATOM   2339  HA  ILE B 145     -26.541  80.305 -11.782  1.00  0.00           H  
ATOM   2340  HB  ILE B 145     -28.742  79.379 -12.783  1.00  0.00           H  
ATOM   2341 1HG1 ILE B 145     -30.082  81.941 -12.022  1.00  0.00           H  
ATOM   2342 2HG1 ILE B 145     -29.301  81.862 -13.594  1.00  0.00           H  
ATOM   2343 1HG2 ILE B 145     -30.019  79.599 -10.663  1.00  0.00           H  
ATOM   2344 2HG2 ILE B 145     -28.299  79.293 -10.332  1.00  0.00           H  
ATOM   2345 3HG2 ILE B 145     -28.960  80.935 -10.154  1.00  0.00           H  
ATOM   2346 1HD1 ILE B 145     -31.652  81.256 -13.751  1.00  0.00           H  
ATOM   2347 2HD1 ILE B 145     -30.616  79.867 -14.162  1.00  0.00           H  
ATOM   2348 3HD1 ILE B 145     -31.409  79.948 -12.570  1.00  0.00           H  
ATOM   2349  N   VAL B 146     -25.799  81.727 -14.228  1.00  0.00           N  
ATOM   2350  CA  VAL B 146     -25.244  81.768 -15.569  1.00  0.00           C  
ATOM   2351  C   VAL B 146     -24.308  80.598 -15.874  1.00  0.00           C  
ATOM   2352  O   VAL B 146     -23.401  80.331 -15.093  1.00  0.00           O  
ATOM   2353  CB  VAL B 146     -24.511  83.119 -15.823  1.00  0.00           C  
ATOM   2354  CG1 VAL B 146     -23.984  83.194 -17.264  1.00  0.00           C  
ATOM   2355  CG2 VAL B 146     -25.414  84.303 -15.496  1.00  0.00           C  
ATOM   2356  H   VAL B 146     -25.516  82.427 -13.557  1.00  0.00           H  
ATOM   2357  HA  VAL B 146     -26.062  81.678 -16.285  1.00  0.00           H  
ATOM   2358  HB  VAL B 146     -23.624  83.165 -15.190  1.00  0.00           H  
ATOM   2359 1HG1 VAL B 146     -23.476  84.147 -17.417  1.00  0.00           H  
ATOM   2360 2HG1 VAL B 146     -23.283  82.378 -17.438  1.00  0.00           H  
ATOM   2361 3HG1 VAL B 146     -24.818  83.113 -17.961  1.00  0.00           H  
ATOM   2362 1HG2 VAL B 146     -24.877  85.232 -15.682  1.00  0.00           H  
ATOM   2363 2HG2 VAL B 146     -26.304  84.266 -16.124  1.00  0.00           H  
ATOM   2364 3HG2 VAL B 146     -25.708  84.258 -14.447  1.00  0.00           H  
ATOM   2365  N   LYS B 147     -24.511  79.921 -17.010  1.00  0.00           N  
ATOM   2366  CA  LYS B 147     -23.591  78.878 -17.427  1.00  0.00           C  
ATOM   2367  C   LYS B 147     -22.954  79.391 -18.718  1.00  0.00           C  
ATOM   2368  O   LYS B 147     -23.665  79.613 -19.691  1.00  0.00           O  
ATOM   2369  CB  LYS B 147     -24.315  77.543 -17.645  1.00  0.00           C  
ATOM   2370  CG  LYS B 147     -23.367  76.438 -18.078  1.00  0.00           C  
ATOM   2371  CD  LYS B 147     -24.115  75.215 -18.535  1.00  0.00           C  
ATOM   2372  CE  LYS B 147     -23.175  74.123 -18.956  1.00  0.00           C  
ATOM   2373  NZ  LYS B 147     -23.928  72.980 -19.518  1.00  0.00           N  
ATOM   2374  H   LYS B 147     -25.311  80.132 -17.589  1.00  0.00           H  
ATOM   2375  HA  LYS B 147     -22.848  78.737 -16.641  1.00  0.00           H  
ATOM   2376 1HB  LYS B 147     -24.811  77.243 -16.722  1.00  0.00           H  
ATOM   2377 2HB  LYS B 147     -25.086  77.667 -18.406  1.00  0.00           H  
ATOM   2378 1HG  LYS B 147     -22.742  76.795 -18.897  1.00  0.00           H  
ATOM   2379 2HG  LYS B 147     -22.721  76.165 -17.244  1.00  0.00           H  
ATOM   2380 1HD  LYS B 147     -24.744  74.848 -17.723  1.00  0.00           H  
ATOM   2381 2HD  LYS B 147     -24.755  75.474 -19.378  1.00  0.00           H  
ATOM   2382 1HE  LYS B 147     -22.483  74.507 -19.704  1.00  0.00           H  
ATOM   2383 2HE  LYS B 147     -22.596  73.789 -18.095  1.00  0.00           H  
ATOM   2384 1HZ  LYS B 147     -23.282  72.254 -19.796  1.00  0.00           H  
ATOM   2385 2HZ  LYS B 147     -24.561  72.617 -18.819  1.00  0.00           H  
ATOM   2386 3HZ  LYS B 147     -24.455  73.287 -20.323  1.00  0.00           H  
ATOM   2387  N   PRO B 148     -21.658  79.737 -18.717  1.00  0.00           N  
ATOM   2388  CA  PRO B 148     -21.052  80.264 -19.955  1.00  0.00           C  
ATOM   2389  C   PRO B 148     -21.067  79.226 -21.066  1.00  0.00           C  
ATOM   2390  O   PRO B 148     -21.230  78.021 -20.835  1.00  0.00           O  
ATOM   2391  CB  PRO B 148     -19.594  80.582 -19.542  1.00  0.00           C  
ATOM   2392  CG  PRO B 148     -19.579  80.569 -18.037  1.00  0.00           C  
ATOM   2393  CD  PRO B 148     -20.650  79.587 -17.646  1.00  0.00           C  
ATOM   2394  HA  PRO B 148     -21.580  81.182 -20.254  1.00  0.00           H  
ATOM   2395 1HB  PRO B 148     -18.911  79.832 -19.967  1.00  0.00           H  
ATOM   2396 2HB  PRO B 148     -19.292  81.559 -19.948  1.00  0.00           H  
ATOM   2397 1HG  PRO B 148     -18.585  80.273 -17.670  1.00  0.00           H  
ATOM   2398 2HG  PRO B 148     -19.774  81.579 -17.646  1.00  0.00           H  
ATOM   2399 1HD  PRO B 148     -20.228  78.571 -17.627  1.00  0.00           H  
ATOM   2400 2HD  PRO B 148     -21.054  79.858 -16.659  1.00  0.00           H  
ATOM   2401  N   GLU B 149     -20.888  79.700 -22.295  1.00  0.00           N  
ATOM   2402  CA  GLU B 149     -20.672  78.821 -23.424  1.00  0.00           C  
ATOM   2403  C   GLU B 149     -19.225  78.313 -23.273  1.00  0.00           C  
ATOM   2404  O   GLU B 149     -18.371  78.979 -22.658  1.00  0.00           O  
ATOM   2405  CB  GLU B 149     -20.863  79.567 -24.757  1.00  0.00           C  
ATOM   2406  CG  GLU B 149     -22.282  80.072 -24.920  1.00  0.00           C  
ATOM   2407  CD  GLU B 149     -22.486  81.107 -26.012  1.00  0.00           C  
ATOM   2408  OE1 GLU B 149     -22.006  80.887 -27.150  1.00  0.00           O  
ATOM   2409  OE2 GLU B 149     -23.123  82.148 -25.727  1.00  0.00           O  
ATOM   2410  H   GLU B 149     -20.903  80.699 -22.445  1.00  0.00           H  
ATOM   2411  HA  GLU B 149     -21.402  78.012 -23.377  1.00  0.00           H  
ATOM   2412 1HB  GLU B 149     -20.174  80.410 -24.804  1.00  0.00           H  
ATOM   2413 2HB  GLU B 149     -20.622  78.900 -25.585  1.00  0.00           H  
ATOM   2414 1HG  GLU B 149     -22.934  79.228 -25.143  1.00  0.00           H  
ATOM   2415 2HG  GLU B 149     -22.611  80.510 -23.979  1.00  0.00           H  
ATOM   2416  N   ALA B 150     -18.973  77.112 -23.780  1.00  0.00           N  
ATOM   2417  CA  ALA B 150     -17.673  76.503 -23.662  1.00  0.00           C  
ATOM   2418  C   ALA B 150     -16.616  77.233 -24.518  1.00  0.00           C  
ATOM   2419  O   ALA B 150     -16.928  77.747 -25.596  1.00  0.00           O  
ATOM   2420  CB  ALA B 150     -17.770  75.039 -24.079  1.00  0.00           C  
ATOM   2421  H   ALA B 150     -19.708  76.613 -24.260  1.00  0.00           H  
ATOM   2422  HA  ALA B 150     -17.363  76.565 -22.619  1.00  0.00           H  
ATOM   2423 1HB  ALA B 150     -16.790  74.570 -23.993  1.00  0.00           H  
ATOM   2424 2HB  ALA B 150     -18.478  74.522 -23.431  1.00  0.00           H  
ATOM   2425 3HB  ALA B 150     -18.112  74.977 -25.111  1.00  0.00           H  
ATOM   2426  N   PRO B 151     -15.353  77.308 -24.046  1.00  0.00           N  
ATOM   2427  CA  PRO B 151     -14.297  77.840 -24.918  1.00  0.00           C  
ATOM   2428  C   PRO B 151     -14.047  76.864 -26.090  1.00  0.00           C  
ATOM   2429  O   PRO B 151     -14.431  75.694 -26.056  1.00  0.00           O  
ATOM   2430  CB  PRO B 151     -13.078  77.959 -23.996  1.00  0.00           C  
ATOM   2431  CG  PRO B 151     -13.560  77.624 -22.621  1.00  0.00           C  
ATOM   2432  CD  PRO B 151     -14.795  76.791 -22.783  1.00  0.00           C  
ATOM   2433  HA  PRO B 151     -14.599  78.831 -25.288  1.00  0.00           H  
ATOM   2434 1HB  PRO B 151     -12.285  77.273 -24.330  1.00  0.00           H  
ATOM   2435 2HB  PRO B 151     -12.665  78.977 -24.048  1.00  0.00           H  
ATOM   2436 1HG  PRO B 151     -12.780  77.081 -22.067  1.00  0.00           H  
ATOM   2437 2HG  PRO B 151     -13.768  78.545 -22.057  1.00  0.00           H  
ATOM   2438 1HD  PRO B 151     -14.515  75.730 -22.857  1.00  0.00           H  
ATOM   2439 2HD  PRO B 151     -15.465  76.957 -21.926  1.00  0.00           H  
ATOM   2440  N   PHE B 152     -13.430  77.362 -27.157  1.00  0.00           N  
ATOM   2441  CA  PHE B 152     -13.154  76.593 -28.370  1.00  0.00           C  
ATOM   2442  C   PHE B 152     -11.789  77.021 -28.962  1.00  0.00           C  
ATOM   2443  O   PHE B 152     -11.148  77.903 -28.398  1.00  0.00           O  
ATOM   2444  CB  PHE B 152     -14.297  76.827 -29.398  1.00  0.00           C  
ATOM   2445  CG  PHE B 152     -14.520  78.282 -29.747  1.00  0.00           C  
ATOM   2446  CD1 PHE B 152     -15.282  79.101 -28.930  1.00  0.00           C  
ATOM   2447  CD2 PHE B 152     -13.995  78.821 -30.906  1.00  0.00           C  
ATOM   2448  CE1 PHE B 152     -15.491  80.436 -29.256  1.00  0.00           C  
ATOM   2449  CE2 PHE B 152     -14.211  80.152 -31.228  1.00  0.00           C  
ATOM   2450  CZ  PHE B 152     -14.947  80.953 -30.394  1.00  0.00           C  
ATOM   2451  H   PHE B 152     -13.142  78.329 -27.111  1.00  0.00           H  
ATOM   2452  HA  PHE B 152     -13.118  75.535 -28.108  1.00  0.00           H  
ATOM   2453 1HB  PHE B 152     -14.074  76.288 -30.318  1.00  0.00           H  
ATOM   2454 2HB  PHE B 152     -15.230  76.427 -29.002  1.00  0.00           H  
ATOM   2455  HD1 PHE B 152     -15.720  78.687 -28.021  1.00  0.00           H  
ATOM   2456  HD2 PHE B 152     -13.409  78.187 -31.573  1.00  0.00           H  
ATOM   2457  HE1 PHE B 152     -16.090  81.069 -28.601  1.00  0.00           H  
ATOM   2458  HE2 PHE B 152     -13.794  80.561 -32.148  1.00  0.00           H  
ATOM   2459  HZ  PHE B 152     -15.097  82.002 -30.643  1.00  0.00           H  
ATOM   2460  N   ASP B 153     -11.334  76.395 -30.083  1.00  0.00           N  
ATOM   2461  CA  ASP B 153     -10.068  76.734 -30.749  1.00  0.00           C  
ATOM   2462  C   ASP B 153      -8.893  76.609 -29.755  1.00  0.00           C  
ATOM   2463  O   ASP B 153      -7.961  77.430 -29.771  1.00  0.00           O  
ATOM   2464  CB  ASP B 153     -10.110  78.163 -31.326  1.00  0.00           C  
ATOM   2465  CG  ASP B 153     -10.853  78.342 -32.630  1.00  0.00           C  
ATOM   2466  OD1 ASP B 153     -11.175  77.311 -33.285  1.00  0.00           O  
ATOM   2467  OD2 ASP B 153     -11.108  79.527 -33.019  1.00  0.00           O  
ATOM   2468  H   ASP B 153     -11.910  75.659 -30.466  1.00  0.00           H  
ATOM   2469  HA  ASP B 153      -9.912  76.036 -31.572  1.00  0.00           H  
ATOM   2470 1HB  ASP B 153     -10.577  78.833 -30.604  1.00  0.00           H  
ATOM   2471 2HB  ASP B 153      -9.093  78.518 -31.493  1.00  0.00           H  
ATOM   2472  N   LEU B 154      -8.949  75.596 -28.858  1.00  0.00           N  
ATOM   2473  CA  LEU B 154      -7.861  75.352 -27.923  1.00  0.00           C  
ATOM   2474  C   LEU B 154      -6.619  74.938 -28.723  1.00  0.00           C  
ATOM   2475  O   LEU B 154      -6.727  74.169 -29.672  1.00  0.00           O  
ATOM   2476  CB  LEU B 154      -8.238  74.285 -26.891  1.00  0.00           C  
ATOM   2477  CG  LEU B 154      -7.127  73.886 -25.932  1.00  0.00           C  
ATOM   2478  CD1 LEU B 154      -6.764  75.027 -24.999  1.00  0.00           C  
ATOM   2479  CD2 LEU B 154      -7.512  72.698 -25.169  1.00  0.00           C  
ATOM   2480  H   LEU B 154      -9.761  74.996 -28.835  1.00  0.00           H  
ATOM   2481  HA  LEU B 154      -7.648  76.279 -27.391  1.00  0.00           H  
ATOM   2482 1HB  LEU B 154      -9.074  74.654 -26.299  1.00  0.00           H  
ATOM   2483 2HB  LEU B 154      -8.562  73.389 -27.420  1.00  0.00           H  
ATOM   2484  HG  LEU B 154      -6.221  73.666 -26.496  1.00  0.00           H  
ATOM   2485 1HD1 LEU B 154      -5.967  74.708 -24.327  1.00  0.00           H  
ATOM   2486 2HD1 LEU B 154      -6.424  75.881 -25.584  1.00  0.00           H  
ATOM   2487 3HD1 LEU B 154      -7.638  75.311 -24.415  1.00  0.00           H  
ATOM   2488 1HD2 LEU B 154      -6.705  72.425 -24.488  1.00  0.00           H  
ATOM   2489 2HD2 LEU B 154      -8.415  72.910 -24.596  1.00  0.00           H  
ATOM   2490 3HD2 LEU B 154      -7.703  71.872 -25.854  1.00  0.00           H  
ATOM   2491  N   SER B 155      -5.479  75.550 -28.433  1.00  0.00           N  
ATOM   2492  CA  SER B 155      -4.254  75.311 -29.183  1.00  0.00           C  
ATOM   2493  C   SER B 155      -3.047  75.292 -28.231  1.00  0.00           C  
ATOM   2494  O   SER B 155      -3.069  75.960 -27.200  1.00  0.00           O  
ATOM   2495  CB  SER B 155      -4.101  76.410 -30.241  1.00  0.00           C  
ATOM   2496  OG  SER B 155      -2.966  76.276 -31.088  1.00  0.00           O  
ATOM   2497  H   SER B 155      -5.465  76.204 -27.664  1.00  0.00           H  
ATOM   2498  HA  SER B 155      -4.333  74.341 -29.675  1.00  0.00           H  
ATOM   2499 1HB  SER B 155      -4.985  76.428 -30.877  1.00  0.00           H  
ATOM   2500 2HB  SER B 155      -4.032  77.380 -29.750  1.00  0.00           H  
ATOM   2501  HG  SER B 155      -2.513  75.480 -30.799  1.00  0.00           H  
ATOM   2502  N   VAL B 156      -2.041  74.474 -28.533  1.00  0.00           N  
ATOM   2503  CA  VAL B 156      -0.801  74.389 -27.758  1.00  0.00           C  
ATOM   2504  C   VAL B 156       0.385  74.456 -28.733  1.00  0.00           C  
ATOM   2505  O   VAL B 156       0.398  73.793 -29.789  1.00  0.00           O  
ATOM   2506  CB  VAL B 156      -0.662  73.170 -26.800  1.00  0.00           C  
ATOM   2507  CG1 VAL B 156       0.628  73.267 -25.978  1.00  0.00           C  
ATOM   2508  CG2 VAL B 156      -1.871  73.012 -25.874  1.00  0.00           C  
ATOM   2509  H   VAL B 156      -2.155  73.885 -29.346  1.00  0.00           H  
ATOM   2510  HA  VAL B 156      -0.729  75.272 -27.122  1.00  0.00           H  
ATOM   2511  HB  VAL B 156      -0.567  72.261 -27.395  1.00  0.00           H  
ATOM   2512 1HG1 VAL B 156       0.703  72.404 -25.316  1.00  0.00           H  
ATOM   2513 2HG1 VAL B 156       1.486  73.285 -26.649  1.00  0.00           H  
ATOM   2514 3HG1 VAL B 156       0.612  74.180 -25.383  1.00  0.00           H  
ATOM   2515 1HG2 VAL B 156      -1.724  72.147 -25.228  1.00  0.00           H  
ATOM   2516 2HG2 VAL B 156      -1.981  73.908 -25.263  1.00  0.00           H  
ATOM   2517 3HG2 VAL B 156      -2.771  72.868 -26.472  1.00  0.00           H  
ATOM   2518  N   VAL B 157       1.375  75.263 -28.388  1.00  0.00           N  
ATOM   2519  CA  VAL B 157       2.565  75.444 -29.198  1.00  0.00           C  
ATOM   2520  C   VAL B 157       3.783  75.269 -28.241  1.00  0.00           C  
ATOM   2521  O   VAL B 157       3.714  75.702 -27.107  1.00  0.00           O  
ATOM   2522  CB  VAL B 157       2.424  76.879 -29.806  1.00  0.00           C  
ATOM   2523  CG1 VAL B 157       3.679  77.722 -29.728  1.00  0.00           C  
ATOM   2524  CG2 VAL B 157       1.798  76.867 -31.188  1.00  0.00           C  
ATOM   2525  H   VAL B 157       1.289  75.772 -27.520  1.00  0.00           H  
ATOM   2526  HA  VAL B 157       2.571  74.683 -29.979  1.00  0.00           H  
ATOM   2527  HB  VAL B 157       1.792  77.480 -29.152  1.00  0.00           H  
ATOM   2528 1HG1 VAL B 157       3.489  78.699 -30.172  1.00  0.00           H  
ATOM   2529 2HG1 VAL B 157       3.968  77.848 -28.685  1.00  0.00           H  
ATOM   2530 3HG1 VAL B 157       4.484  77.227 -30.272  1.00  0.00           H  
ATOM   2531 1HG2 VAL B 157       1.723  77.888 -31.562  1.00  0.00           H  
ATOM   2532 2HG2 VAL B 157       2.418  76.277 -31.863  1.00  0.00           H  
ATOM   2533 3HG2 VAL B 157       0.802  76.427 -31.133  1.00  0.00           H  
ATOM   2534  N   TYR B 158       4.856  74.607 -28.677  1.00  0.00           N  
ATOM   2535  CA  TYR B 158       6.074  74.482 -27.888  1.00  0.00           C  
ATOM   2536  C   TYR B 158       7.136  75.426 -28.475  1.00  0.00           C  
ATOM   2537  O   TYR B 158       7.431  75.353 -29.658  1.00  0.00           O  
ATOM   2538  CB  TYR B 158       6.617  73.038 -27.865  1.00  0.00           C  
ATOM   2539  CG  TYR B 158       8.027  72.941 -27.321  1.00  0.00           C  
ATOM   2540  CD1 TYR B 158       8.299  73.219 -25.990  1.00  0.00           C  
ATOM   2541  CD2 TYR B 158       9.099  72.675 -28.159  1.00  0.00           C  
ATOM   2542  CE1 TYR B 158       9.598  73.215 -25.498  1.00  0.00           C  
ATOM   2543  CE2 TYR B 158      10.402  72.641 -27.676  1.00  0.00           C  
ATOM   2544  CZ  TYR B 158      10.648  72.907 -26.339  1.00  0.00           C  
ATOM   2545  OH  TYR B 158      11.932  72.871 -25.851  1.00  0.00           O  
ATOM   2546  H   TYR B 158       4.815  74.178 -29.591  1.00  0.00           H  
ATOM   2547  HA  TYR B 158       5.851  74.768 -26.860  1.00  0.00           H  
ATOM   2548 1HB  TYR B 158       5.965  72.414 -27.252  1.00  0.00           H  
ATOM   2549 2HB  TYR B 158       6.607  72.629 -28.875  1.00  0.00           H  
ATOM   2550  HD1 TYR B 158       7.484  73.448 -25.303  1.00  0.00           H  
ATOM   2551  HD2 TYR B 158       8.929  72.488 -29.219  1.00  0.00           H  
ATOM   2552  HE1 TYR B 158       9.783  73.437 -24.447  1.00  0.00           H  
ATOM   2553  HE2 TYR B 158      11.227  72.406 -28.349  1.00  0.00           H  
ATOM   2554  HH  TYR B 158      12.537  72.647 -26.562  1.00  0.00           H  
ATOM   2555  N   ARG B 159       7.751  76.261 -27.633  1.00  0.00           N  
ATOM   2556  CA  ARG B 159       8.806  77.155 -28.099  1.00  0.00           C  
ATOM   2557  C   ARG B 159      10.145  76.661 -27.595  1.00  0.00           C  
ATOM   2558  O   ARG B 159      10.337  76.552 -26.397  1.00  0.00           O  
ATOM   2559  CB  ARG B 159       8.549  78.597 -27.676  1.00  0.00           C  
ATOM   2560  CG  ARG B 159       7.159  79.062 -28.052  1.00  0.00           C  
ATOM   2561  CD  ARG B 159       7.037  80.553 -27.900  1.00  0.00           C  
ATOM   2562  NE  ARG B 159       7.037  80.946 -26.492  1.00  0.00           N  
ATOM   2563  CZ  ARG B 159       7.484  82.114 -26.038  1.00  0.00           C  
ATOM   2564  NH1 ARG B 159       7.989  83.012 -26.875  1.00  0.00           N  
ATOM   2565  NH2 ARG B 159       7.428  82.393 -24.744  1.00  0.00           N  
ATOM   2566  H   ARG B 159       7.486  76.278 -26.658  1.00  0.00           H  
ATOM   2567  HA  ARG B 159       8.832  77.122 -29.189  1.00  0.00           H  
ATOM   2568 1HB  ARG B 159       8.675  78.688 -26.598  1.00  0.00           H  
ATOM   2569 2HB  ARG B 159       9.283  79.251 -28.147  1.00  0.00           H  
ATOM   2570 1HG  ARG B 159       6.955  78.796 -29.089  1.00  0.00           H  
ATOM   2571 2HG  ARG B 159       6.426  78.581 -27.403  1.00  0.00           H  
ATOM   2572 1HD  ARG B 159       7.877  81.039 -28.395  1.00  0.00           H  
ATOM   2573 2HD  ARG B 159       6.105  80.890 -28.353  1.00  0.00           H  
ATOM   2574  HE  ARG B 159       6.672  80.285 -25.819  1.00  0.00           H  
ATOM   2575 1HH1 ARG B 159       8.036  82.811 -27.864  1.00  0.00           H  
ATOM   2576 2HH1 ARG B 159       8.326  83.896 -26.523  1.00  0.00           H  
ATOM   2577 1HH2 ARG B 159       7.044  81.717 -24.097  1.00  0.00           H  
ATOM   2578 2HH2 ARG B 159       7.768  83.280 -24.404  1.00  0.00           H  
ATOM   2579  N   GLU B 160      11.057  76.337 -28.520  1.00  0.00           N  
ATOM   2580  CA  GLU B 160      12.402  75.873 -28.215  1.00  0.00           C  
ATOM   2581  C   GLU B 160      13.267  76.974 -27.588  1.00  0.00           C  
ATOM   2582  O   GLU B 160      14.133  76.676 -26.760  1.00  0.00           O  
ATOM   2583  CB  GLU B 160      13.076  75.432 -29.496  1.00  0.00           C  
ATOM   2584  CG  GLU B 160      13.229  73.940 -29.652  1.00  0.00           C  
ATOM   2585  CD  GLU B 160      14.121  73.656 -30.843  1.00  0.00           C  
ATOM   2586  OE1 GLU B 160      13.752  72.791 -31.673  1.00  0.00           O  
ATOM   2587  OE2 GLU B 160      15.165  74.342 -30.968  1.00  0.00           O  
ATOM   2588  H   GLU B 160      10.775  76.427 -29.486  1.00  0.00           H  
ATOM   2589  HA  GLU B 160      12.329  75.024 -27.535  1.00  0.00           H  
ATOM   2590 1HB  GLU B 160      12.506  75.796 -30.351  1.00  0.00           H  
ATOM   2591 2HB  GLU B 160      14.071  75.873 -29.554  1.00  0.00           H  
ATOM   2592 1HG  GLU B 160      13.662  73.532 -28.739  1.00  0.00           H  
ATOM   2593 2HG  GLU B 160      12.243  73.496 -29.784  1.00  0.00           H  
ATOM   2594  N   GLY B 161      13.068  78.220 -28.022  1.00  0.00           N  
ATOM   2595  CA  GLY B 161      13.814  79.344 -27.475  1.00  0.00           C  
ATOM   2596  C   GLY B 161      13.531  79.579 -25.998  1.00  0.00           C  
ATOM   2597  O   GLY B 161      14.466  79.732 -25.206  1.00  0.00           O  
ATOM   2598  H   GLY B 161      12.385  78.389 -28.746  1.00  0.00           H  
ATOM   2599 1HA  GLY B 161      14.882  79.170 -27.605  1.00  0.00           H  
ATOM   2600 2HA  GLY B 161      13.566  80.249 -28.029  1.00  0.00           H  
ATOM   2601  N   ALA B 162      12.238  79.584 -25.608  1.00  0.00           N  
ATOM   2602  CA  ALA B 162      11.812  79.857 -24.234  1.00  0.00           C  
ATOM   2603  C   ALA B 162      11.611  78.621 -23.359  1.00  0.00           C  
ATOM   2604  O   ALA B 162      11.358  78.778 -22.163  1.00  0.00           O  
ATOM   2605  CB  ALA B 162      10.530  80.675 -24.245  1.00  0.00           C  
ATOM   2606  H   ALA B 162      11.539  79.388 -26.310  1.00  0.00           H  
ATOM   2607  HA  ALA B 162      12.598  80.431 -23.743  1.00  0.00           H  
ATOM   2608 1HB  ALA B 162      10.217  80.875 -23.220  1.00  0.00           H  
ATOM   2609 2HB  ALA B 162      10.705  81.619 -24.762  1.00  0.00           H  
ATOM   2610 3HB  ALA B 162       9.748  80.119 -24.760  1.00  0.00           H  
ATOM   2611  N   ASN B 163      11.648  77.402 -23.945  1.00  0.00           N  
ATOM   2612  CA  ASN B 163      11.387  76.137 -23.239  1.00  0.00           C  
ATOM   2613  C   ASN B 163      10.042  76.192 -22.500  1.00  0.00           C  
ATOM   2614  O   ASN B 163       9.982  76.012 -21.289  1.00  0.00           O  
ATOM   2615  CB  ASN B 163      12.528  75.781 -22.288  1.00  0.00           C  
ATOM   2616  CG  ASN B 163      13.823  75.632 -23.012  1.00  0.00           C  
ATOM   2617  OD1 ASN B 163      14.650  76.548 -23.036  1.00  0.00           O  
ATOM   2618  ND2 ASN B 163      14.013  74.491 -23.648  1.00  0.00           N  
ATOM   2619  H   ASN B 163      11.871  77.379 -24.930  1.00  0.00           H  
ATOM   2620  HA  ASN B 163      11.299  75.339 -23.978  1.00  0.00           H  
ATOM   2621 1HB  ASN B 163      12.626  76.559 -21.530  1.00  0.00           H  
ATOM   2622 2HB  ASN B 163      12.295  74.849 -21.772  1.00  0.00           H  
ATOM   2623 1HD2 ASN B 163      14.863  74.334 -24.151  1.00  0.00           H  
ATOM   2624 2HD2 ASN B 163      13.307  73.783 -23.627  1.00  0.00           H  
ATOM   2625  N   ASP B 164       8.979  76.502 -23.230  1.00  0.00           N  
ATOM   2626  CA  ASP B 164       7.650  76.606 -22.655  1.00  0.00           C  
ATOM   2627  C   ASP B 164       6.578  76.193 -23.665  1.00  0.00           C  
ATOM   2628  O   ASP B 164       6.824  76.143 -24.871  1.00  0.00           O  
ATOM   2629  CB  ASP B 164       7.397  78.043 -22.149  1.00  0.00           C  
ATOM   2630  CG  ASP B 164       7.382  79.132 -23.231  1.00  0.00           C  
ATOM   2631  OD1 ASP B 164       7.454  78.789 -24.427  1.00  0.00           O  
ATOM   2632  OD2 ASP B 164       7.275  80.320 -22.878  1.00  0.00           O  
ATOM   2633  H   ASP B 164       9.102  76.671 -24.218  1.00  0.00           H  
ATOM   2634  HA  ASP B 164       7.584  75.920 -21.810  1.00  0.00           H  
ATOM   2635 1HB  ASP B 164       6.436  78.084 -21.635  1.00  0.00           H  
ATOM   2636 2HB  ASP B 164       8.167  78.315 -21.426  1.00  0.00           H  
ATOM   2637  N   PHE B 165       5.370  75.963 -23.176  1.00  0.00           N  
ATOM   2638  CA  PHE B 165       4.224  75.633 -23.990  1.00  0.00           C  
ATOM   2639  C   PHE B 165       3.288  76.781 -23.858  1.00  0.00           C  
ATOM   2640  O   PHE B 165       2.989  77.184 -22.738  1.00  0.00           O  
ATOM   2641  CB  PHE B 165       3.544  74.359 -23.481  1.00  0.00           C  
ATOM   2642  CG  PHE B 165       4.450  73.153 -23.466  1.00  0.00           C  
ATOM   2643  CD1 PHE B 165       4.669  72.419 -24.618  1.00  0.00           C  
ATOM   2644  CD2 PHE B 165       5.042  72.724 -22.285  1.00  0.00           C  
ATOM   2645  CE1 PHE B 165       5.499  71.304 -24.608  1.00  0.00           C  
ATOM   2646  CE2 PHE B 165       5.854  71.590 -22.268  1.00  0.00           C  
ATOM   2647  CZ  PHE B 165       6.103  70.907 -23.439  1.00  0.00           C  
ATOM   2648  H   PHE B 165       5.260  76.026 -22.174  1.00  0.00           H  
ATOM   2649  HA  PHE B 165       4.564  75.459 -25.012  1.00  0.00           H  
ATOM   2650 1HB  PHE B 165       3.177  74.522 -22.469  1.00  0.00           H  
ATOM   2651 2HB  PHE B 165       2.683  74.131 -24.108  1.00  0.00           H  
ATOM   2652  HD1 PHE B 165       4.182  72.724 -25.544  1.00  0.00           H  
ATOM   2653  HD2 PHE B 165       4.843  73.266 -21.360  1.00  0.00           H  
ATOM   2654  HE1 PHE B 165       5.671  70.745 -25.527  1.00  0.00           H  
ATOM   2655  HE2 PHE B 165       6.291  71.243 -21.332  1.00  0.00           H  
ATOM   2656  HZ  PHE B 165       6.778  70.052 -23.436  1.00  0.00           H  
ATOM   2657  N   VAL B 166       2.858  77.360 -24.971  1.00  0.00           N  
ATOM   2658  CA  VAL B 166       1.912  78.472 -24.916  1.00  0.00           C  
ATOM   2659  C   VAL B 166       0.546  77.856 -25.219  1.00  0.00           C  
ATOM   2660  O   VAL B 166       0.360  77.286 -26.295  1.00  0.00           O  
ATOM   2661  CB  VAL B 166       2.279  79.622 -25.906  1.00  0.00           C  
ATOM   2662  CG1 VAL B 166       1.217  80.742 -25.898  1.00  0.00           C  
ATOM   2663  CG2 VAL B 166       3.670  80.170 -25.602  1.00  0.00           C  
ATOM   2664  H   VAL B 166       3.183  77.035 -25.870  1.00  0.00           H  
ATOM   2665  HA  VAL B 166       1.925  78.888 -23.908  1.00  0.00           H  
ATOM   2666  HB  VAL B 166       2.263  79.232 -26.924  1.00  0.00           H  
ATOM   2667 1HG1 VAL B 166       1.508  81.524 -26.600  1.00  0.00           H  
ATOM   2668 2HG1 VAL B 166       0.252  80.330 -26.193  1.00  0.00           H  
ATOM   2669 3HG1 VAL B 166       1.141  81.164 -24.896  1.00  0.00           H  
ATOM   2670 1HG2 VAL B 166       3.907  80.970 -26.303  1.00  0.00           H  
ATOM   2671 2HG2 VAL B 166       3.693  80.560 -24.584  1.00  0.00           H  
ATOM   2672 3HG2 VAL B 166       4.405  79.371 -25.701  1.00  0.00           H  
ATOM   2673  N   VAL B 167      -0.381  77.936 -24.263  1.00  0.00           N  
ATOM   2674  CA  VAL B 167      -1.735  77.414 -24.419  1.00  0.00           C  
ATOM   2675  C   VAL B 167      -2.663  78.584 -24.691  1.00  0.00           C  
ATOM   2676  O   VAL B 167      -2.706  79.513 -23.886  1.00  0.00           O  
ATOM   2677  CB  VAL B 167      -2.206  76.670 -23.137  1.00  0.00           C  
ATOM   2678  CG1 VAL B 167      -3.584  76.038 -23.344  1.00  0.00           C  
ATOM   2679  CG2 VAL B 167      -1.182  75.634 -22.702  1.00  0.00           C  
ATOM   2680  H   VAL B 167      -0.122  78.381 -23.394  1.00  0.00           H  
ATOM   2681  HA  VAL B 167      -1.739  76.704 -25.246  1.00  0.00           H  
ATOM   2682  HB  VAL B 167      -2.339  77.396 -22.335  1.00  0.00           H  
ATOM   2683 1HG1 VAL B 167      -3.890  75.524 -22.432  1.00  0.00           H  
ATOM   2684 2HG1 VAL B 167      -4.309  76.816 -23.582  1.00  0.00           H  
ATOM   2685 3HG1 VAL B 167      -3.536  75.322 -24.164  1.00  0.00           H  
ATOM   2686 1HG2 VAL B 167      -1.535  75.129 -21.803  1.00  0.00           H  
ATOM   2687 2HG2 VAL B 167      -1.043  74.903 -23.499  1.00  0.00           H  
ATOM   2688 3HG2 VAL B 167      -0.233  76.127 -22.492  1.00  0.00           H  
ATOM   2689  N   THR B 168      -3.414  78.542 -25.792  1.00  0.00           N  
ATOM   2690  CA  THR B 168      -4.329  79.620 -26.133  1.00  0.00           C  
ATOM   2691  C   THR B 168      -5.692  79.069 -26.469  1.00  0.00           C  
ATOM   2692  O   THR B 168      -5.814  77.898 -26.841  1.00  0.00           O  
ATOM   2693  CB  THR B 168      -3.794  80.490 -27.297  1.00  0.00           C  
ATOM   2694  OG1 THR B 168      -3.592  79.681 -28.452  1.00  0.00           O  
ATOM   2695  CG2 THR B 168      -2.523  81.286 -26.932  1.00  0.00           C  
ATOM   2696  H   THR B 168      -3.346  77.742 -26.405  1.00  0.00           H  
ATOM   2697  HA  THR B 168      -4.446  80.263 -25.261  1.00  0.00           H  
ATOM   2698  HB  THR B 168      -4.559  81.206 -27.597  1.00  0.00           H  
ATOM   2699  HG1 THR B 168      -3.833  78.773 -28.252  1.00  0.00           H  
ATOM   2700 1HG2 THR B 168      -2.202  81.874 -27.792  1.00  0.00           H  
ATOM   2701 2HG2 THR B 168      -2.738  81.952 -26.097  1.00  0.00           H  
ATOM   2702 3HG2 THR B 168      -1.730  80.595 -26.649  1.00  0.00           H  
ATOM   2703  N   PHE B 169      -6.733  79.894 -26.346  1.00  0.00           N  
ATOM   2704  CA  PHE B 169      -8.105  79.450 -26.647  1.00  0.00           C  
ATOM   2705  C   PHE B 169      -8.975  80.654 -26.896  1.00  0.00           C  
ATOM   2706  O   PHE B 169      -8.522  81.789 -26.729  1.00  0.00           O  
ATOM   2707  CB  PHE B 169      -8.727  78.507 -25.558  1.00  0.00           C  
ATOM   2708  CG  PHE B 169      -8.618  79.049 -24.150  1.00  0.00           C  
ATOM   2709  CD1 PHE B 169      -7.457  78.891 -23.422  1.00  0.00           C  
ATOM   2710  CD2 PHE B 169      -9.640  79.806 -23.601  1.00  0.00           C  
ATOM   2711  CE1 PHE B 169      -7.340  79.437 -22.158  1.00  0.00           C  
ATOM   2712  CE2 PHE B 169      -9.490  80.412 -22.380  1.00  0.00           C  
ATOM   2713  CZ  PHE B 169      -8.353  80.203 -21.647  1.00  0.00           C  
ATOM   2714  H   PHE B 169      -6.579  80.844 -26.040  1.00  0.00           H  
ATOM   2715  HA  PHE B 169      -8.090  78.887 -27.581  1.00  0.00           H  
ATOM   2716 1HB  PHE B 169      -9.781  78.342 -25.779  1.00  0.00           H  
ATOM   2717 2HB  PHE B 169      -8.231  77.538 -25.590  1.00  0.00           H  
ATOM   2718  HD1 PHE B 169      -6.629  78.329 -23.855  1.00  0.00           H  
ATOM   2719  HD2 PHE B 169     -10.546  79.973 -24.184  1.00  0.00           H  
ATOM   2720  HE1 PHE B 169      -6.441  79.258 -21.569  1.00  0.00           H  
ATOM   2721  HE2 PHE B 169     -10.276  81.060 -21.992  1.00  0.00           H  
ATOM   2722  HZ  PHE B 169      -8.256  80.646 -20.657  1.00  0.00           H  
ATOM   2723  N   ASN B 170     -10.200  80.421 -27.379  1.00  0.00           N  
ATOM   2724  CA  ASN B 170     -11.123  81.506 -27.605  1.00  0.00           C  
ATOM   2725  C   ASN B 170     -12.428  81.274 -26.866  1.00  0.00           C  
ATOM   2726  O   ASN B 170     -12.747  80.147 -26.490  1.00  0.00           O  
ATOM   2727  CB  ASN B 170     -11.318  81.798 -29.101  1.00  0.00           C  
ATOM   2728  CG  ASN B 170     -11.671  83.250 -29.361  1.00  0.00           C  
ATOM   2729  OD1 ASN B 170     -11.748  84.108 -28.429  1.00  0.00           O  
ATOM   2730  ND2 ASN B 170     -11.916  83.556 -30.625  1.00  0.00           N  
ATOM   2731  H   ASN B 170     -10.490  79.477 -27.590  1.00  0.00           H  
ATOM   2732  HA  ASN B 170     -10.720  82.406 -27.138  1.00  0.00           H  
ATOM   2733 1HB  ASN B 170     -10.403  81.552 -29.642  1.00  0.00           H  
ATOM   2734 2HB  ASN B 170     -12.112  81.163 -29.495  1.00  0.00           H  
ATOM   2735 1HD2 ASN B 170     -12.156  84.495 -30.875  1.00  0.00           H  
ATOM   2736 2HD2 ASN B 170     -11.862  82.849 -31.330  1.00  0.00           H  
ATOM   2737  N   THR B 171     -13.146  82.364 -26.601  1.00  0.00           N  
ATOM   2738  CA  THR B 171     -14.441  82.365 -25.952  1.00  0.00           C  
ATOM   2739  C   THR B 171     -15.327  83.384 -26.651  1.00  0.00           C  
ATOM   2740  O   THR B 171     -14.900  84.516 -26.886  1.00  0.00           O  
ATOM   2741  CB  THR B 171     -14.337  82.633 -24.420  1.00  0.00           C  
ATOM   2742  OG1 THR B 171     -15.645  82.507 -23.858  1.00  0.00           O  
ATOM   2743  CG2 THR B 171     -13.744  84.003 -24.066  1.00  0.00           C  
ATOM   2744  H   THR B 171     -12.736  83.243 -26.883  1.00  0.00           H  
ATOM   2745  HA  THR B 171     -14.896  81.384 -26.087  1.00  0.00           H  
ATOM   2746  HB  THR B 171     -13.703  81.875 -23.960  1.00  0.00           H  
ATOM   2747  HG1 THR B 171     -16.271  82.289 -24.552  1.00  0.00           H  
ATOM   2748 1HG2 THR B 171     -13.705  84.113 -22.982  1.00  0.00           H  
ATOM   2749 2HG2 THR B 171     -12.737  84.081 -24.476  1.00  0.00           H  
ATOM   2750 3HG2 THR B 171     -14.369  84.789 -24.488  1.00  0.00           H  
ATOM   2751  N   SER B 172     -16.567  83.011 -26.940  1.00  0.00           N  
ATOM   2752  CA  SER B 172     -17.513  83.947 -27.537  1.00  0.00           C  
ATOM   2753  C   SER B 172     -17.912  85.091 -26.526  1.00  0.00           C  
ATOM   2754  O   SER B 172     -18.495  86.112 -26.940  1.00  0.00           O  
ATOM   2755  CB  SER B 172     -18.750  83.198 -28.032  1.00  0.00           C  
ATOM   2756  OG  SER B 172     -19.566  82.803 -26.934  1.00  0.00           O  
ATOM   2757  H   SER B 172     -16.866  82.066 -26.746  1.00  0.00           H  
ATOM   2758  HA  SER B 172     -17.031  84.432 -28.387  1.00  0.00           H  
ATOM   2759 1HB  SER B 172     -19.319  83.839 -28.705  1.00  0.00           H  
ATOM   2760 2HB  SER B 172     -18.441  82.321 -28.599  1.00  0.00           H  
ATOM   2761  HG  SER B 172     -19.118  83.117 -26.145  1.00  0.00           H  
ATOM   2762  N   HIS B 173     -17.578  84.922 -25.223  1.00  0.00           N  
ATOM   2763  CA  HIS B 173     -17.875  85.879 -24.149  1.00  0.00           C  
ATOM   2764  C   HIS B 173     -17.119  87.201 -24.257  1.00  0.00           C  
ATOM   2765  O   HIS B 173     -17.585  88.215 -23.738  1.00  0.00           O  
ATOM   2766  CB  HIS B 173     -17.673  85.221 -22.777  1.00  0.00           C  
ATOM   2767  CG  HIS B 173     -18.763  84.234 -22.486  1.00  0.00           C  
ATOM   2768  ND1 HIS B 173     -19.844  84.568 -21.678  1.00  0.00           N  
ATOM   2769  CD2 HIS B 173     -19.005  83.027 -23.052  1.00  0.00           C  
ATOM   2770  CE1 HIS B 173     -20.657  83.527 -21.712  1.00  0.00           C  
ATOM   2771  NE2 HIS B 173     -20.204  82.584 -22.540  1.00  0.00           N  
ATOM   2772  H   HIS B 173     -17.089  84.067 -24.999  1.00  0.00           H  
ATOM   2773  HA  HIS B 173     -18.914  86.199 -24.224  1.00  0.00           H  
ATOM   2774 1HB  HIS B 173     -16.707  84.716 -22.754  1.00  0.00           H  
ATOM   2775 2HB  HIS B 173     -17.659  85.989 -22.004  1.00  0.00           H  
ATOM   2776  HD2 HIS B 173     -18.369  82.496 -23.761  1.00  0.00           H  
ATOM   2777  HE1 HIS B 173     -21.584  83.423 -21.149  1.00  0.00           H  
ATOM   2778  HE2 HIS B 173     -20.664  81.709 -22.747  1.00  0.00           H  
ATOM   2779  N   LEU B 174     -16.020  87.221 -25.002  1.00  0.00           N  
ATOM   2780  CA  LEU B 174     -15.238  88.438 -25.216  1.00  0.00           C  
ATOM   2781  C   LEU B 174     -15.940  89.463 -26.103  1.00  0.00           C  
ATOM   2782  O   LEU B 174     -15.556  90.631 -26.085  1.00  0.00           O  
ATOM   2783  CB  LEU B 174     -13.837  88.102 -25.747  1.00  0.00           C  
ATOM   2784  CG  LEU B 174     -12.847  87.673 -24.642  1.00  0.00           C  
ATOM   2785  CD1 LEU B 174     -11.637  86.958 -25.219  1.00  0.00           C  
ATOM   2786  CD2 LEU B 174     -12.439  88.864 -23.784  1.00  0.00           C  
ATOM   2787  H   LEU B 174     -15.718  86.360 -25.435  1.00  0.00           H  
ATOM   2788  HA  LEU B 174     -15.131  88.952 -24.262  1.00  0.00           H  
ATOM   2789 1HB  LEU B 174     -13.925  87.296 -26.473  1.00  0.00           H  
ATOM   2790 2HB  LEU B 174     -13.438  88.979 -26.256  1.00  0.00           H  
ATOM   2791  HG  LEU B 174     -13.317  86.926 -24.002  1.00  0.00           H  
ATOM   2792 1HD1 LEU B 174     -10.964  86.672 -24.411  1.00  0.00           H  
ATOM   2793 2HD1 LEU B 174     -11.962  86.065 -25.753  1.00  0.00           H  
ATOM   2794 3HD1 LEU B 174     -11.116  87.623 -25.907  1.00  0.00           H  
ATOM   2795 1HD2 LEU B 174     -11.742  88.535 -23.013  1.00  0.00           H  
ATOM   2796 2HD2 LEU B 174     -11.959  89.616 -24.410  1.00  0.00           H  
ATOM   2797 3HD2 LEU B 174     -13.324  89.294 -23.314  1.00  0.00           H  
ATOM   2798  N   GLN B 175     -16.951  89.044 -26.883  1.00  0.00           N  
ATOM   2799  CA  GLN B 175     -17.746  89.978 -27.686  1.00  0.00           C  
ATOM   2800  C   GLN B 175     -19.143  90.192 -27.111  1.00  0.00           C  
ATOM   2801  O   GLN B 175     -19.989  90.717 -27.811  1.00  0.00           O  
ATOM   2802  CB  GLN B 175     -17.876  89.536 -29.147  1.00  0.00           C  
ATOM   2803  CG  GLN B 175     -16.559  89.146 -29.797  1.00  0.00           C  
ATOM   2804  CD  GLN B 175     -16.458  87.656 -29.772  1.00  0.00           C  
ATOM   2805  OE1 GLN B 175     -17.106  86.964 -30.570  1.00  0.00           O  
ATOM   2806  NE2 GLN B 175     -15.678  87.124 -28.826  1.00  0.00           N  
ATOM   2807  H   GLN B 175     -17.168  88.058 -26.916  1.00  0.00           H  
ATOM   2808  HA  GLN B 175     -17.251  90.949 -27.678  1.00  0.00           H  
ATOM   2809 1HB  GLN B 175     -18.549  88.681 -29.210  1.00  0.00           H  
ATOM   2810 2HB  GLN B 175     -18.316  90.343 -29.733  1.00  0.00           H  
ATOM   2811 1HG  GLN B 175     -16.550  89.512 -30.824  1.00  0.00           H  
ATOM   2812 2HG  GLN B 175     -15.741  89.594 -29.233  1.00  0.00           H  
ATOM   2813 1HE2 GLN B 175     -15.574  86.130 -28.763  1.00  0.00           H  
ATOM   2814 2HE2 GLN B 175     -15.198  87.718 -28.180  1.00  0.00           H  
ATOM   2815  N   LYS B 176     -19.398  89.776 -25.872  1.00  0.00           N  
ATOM   2816  CA  LYS B 176     -20.678  89.950 -25.209  1.00  0.00           C  
ATOM   2817  C   LYS B 176     -20.731  91.274 -24.431  1.00  0.00           C  
ATOM   2818  O   LYS B 176     -19.715  91.929 -24.223  1.00  0.00           O  
ATOM   2819  CB  LYS B 176     -20.984  88.745 -24.300  1.00  0.00           C  
ATOM   2820  CG  LYS B 176     -21.267  87.473 -25.101  1.00  0.00           C  
ATOM   2821  CD  LYS B 176     -21.712  86.314 -24.209  1.00  0.00           C  
ATOM   2822  CE  LYS B 176     -21.578  84.960 -24.869  1.00  0.00           C  
ATOM   2823  NZ  LYS B 176     -22.397  84.811 -26.105  1.00  0.00           N  
ATOM   2824  H   LYS B 176     -18.647  89.315 -25.379  1.00  0.00           H  
ATOM   2825  HA  LYS B 176     -21.456  90.018 -25.970  1.00  0.00           H  
ATOM   2826 1HB  LYS B 176     -20.138  88.566 -23.636  1.00  0.00           H  
ATOM   2827 2HB  LYS B 176     -21.848  88.971 -23.675  1.00  0.00           H  
ATOM   2828 1HG  LYS B 176     -22.053  87.670 -25.831  1.00  0.00           H  
ATOM   2829 2HG  LYS B 176     -20.367  87.172 -25.636  1.00  0.00           H  
ATOM   2830 1HD  LYS B 176     -21.112  86.304 -23.298  1.00  0.00           H  
ATOM   2831 2HD  LYS B 176     -22.758  86.448 -23.932  1.00  0.00           H  
ATOM   2832 1HE  LYS B 176     -20.536  84.787 -25.135  1.00  0.00           H  
ATOM   2833 2HE  LYS B 176     -21.885  84.182 -24.170  1.00  0.00           H  
ATOM   2834 1HZ  LYS B 176     -22.260  83.887 -26.491  1.00  0.00           H  
ATOM   2835 2HZ  LYS B 176     -23.374  84.940 -25.880  1.00  0.00           H  
ATOM   2836 3HZ  LYS B 176     -22.114  85.504 -26.783  1.00  0.00           H  
ATOM   2837  N   LYS B 177     -21.919  91.671 -24.025  1.00  0.00           N  
ATOM   2838  CA  LYS B 177     -22.174  92.875 -23.268  1.00  0.00           C  
ATOM   2839  C   LYS B 177     -22.234  92.553 -21.789  1.00  0.00           C  
ATOM   2840  O   LYS B 177     -21.690  93.305 -20.986  1.00  0.00           O  
ATOM   2841  CB  LYS B 177     -23.521  93.460 -23.737  1.00  0.00           C  
ATOM   2842  CG  LYS B 177     -24.092  94.601 -22.934  1.00  0.00           C  
ATOM   2843  CD  LYS B 177     -25.026  95.449 -23.836  1.00  0.00           C  
ATOM   2844  CE  LYS B 177     -26.316  95.843 -23.152  1.00  0.00           C  
ATOM   2845  NZ  LYS B 177     -26.815  97.172 -23.607  1.00  0.00           N  
ATOM   2846  H   LYS B 177     -22.694  91.073 -24.273  1.00  0.00           H  
ATOM   2847  HA  LYS B 177     -21.373  93.587 -23.469  1.00  0.00           H  
ATOM   2848 1HB  LYS B 177     -23.424  93.822 -24.761  1.00  0.00           H  
ATOM   2849 2HB  LYS B 177     -24.278  92.675 -23.738  1.00  0.00           H  
ATOM   2850 1HG  LYS B 177     -24.652  94.205 -22.086  1.00  0.00           H  
ATOM   2851 2HG  LYS B 177     -23.280  95.220 -22.553  1.00  0.00           H  
ATOM   2852 1HD  LYS B 177     -24.510  96.362 -24.138  1.00  0.00           H  
ATOM   2853 2HD  LYS B 177     -25.279  94.882 -24.732  1.00  0.00           H  
ATOM   2854 1HE  LYS B 177     -27.080  95.095 -23.359  1.00  0.00           H  
ATOM   2855 2HE  LYS B 177     -26.159  95.882 -22.074  1.00  0.00           H  
ATOM   2856 1HZ  LYS B 177     -27.675  97.392 -23.125  1.00  0.00           H  
ATOM   2857 2HZ  LYS B 177     -26.124  97.880 -23.403  1.00  0.00           H  
ATOM   2858 3HZ  LYS B 177     -26.985  97.146 -24.602  1.00  0.00           H  
ATOM   2859  N   TYR B 178     -22.879  91.439 -21.415  1.00  0.00           N  
ATOM   2860  CA  TYR B 178     -23.082  91.108 -20.023  1.00  0.00           C  
ATOM   2861  C   TYR B 178     -21.994  90.208 -19.404  1.00  0.00           C  
ATOM   2862  O   TYR B 178     -21.175  90.696 -18.630  1.00  0.00           O  
ATOM   2863  CB  TYR B 178     -24.490  90.515 -19.803  1.00  0.00           C  
ATOM   2864  CG  TYR B 178     -25.594  91.466 -20.184  1.00  0.00           C  
ATOM   2865  CD1 TYR B 178     -25.744  92.680 -19.536  1.00  0.00           C  
ATOM   2866  CD2 TYR B 178     -26.477  91.162 -21.213  1.00  0.00           C  
ATOM   2867  CE1 TYR B 178     -26.757  93.563 -19.886  1.00  0.00           C  
ATOM   2868  CE2 TYR B 178     -27.480  92.050 -21.589  1.00  0.00           C  
ATOM   2869  CZ  TYR B 178     -27.625  93.246 -20.914  1.00  0.00           C  
ATOM   2870  OH  TYR B 178     -28.623  94.134 -21.258  1.00  0.00           O  
ATOM   2871  H   TYR B 178     -23.232  90.814 -22.126  1.00  0.00           H  
ATOM   2872  HA  TYR B 178     -22.995  92.021 -19.434  1.00  0.00           H  
ATOM   2873 1HB  TYR B 178     -24.597  89.603 -20.392  1.00  0.00           H  
ATOM   2874 2HB  TYR B 178     -24.611  90.244 -18.755  1.00  0.00           H  
ATOM   2875  HD1 TYR B 178     -25.060  92.958 -18.734  1.00  0.00           H  
ATOM   2876  HD2 TYR B 178     -26.392  90.212 -21.741  1.00  0.00           H  
ATOM   2877  HE1 TYR B 178     -26.856  94.513 -19.362  1.00  0.00           H  
ATOM   2878  HE2 TYR B 178     -28.149  91.800 -22.413  1.00  0.00           H  
ATOM   2879  HH  TYR B 178     -29.133  93.773 -21.987  1.00  0.00           H  
ATOM   2880  N   VAL B 179     -22.001  88.901 -19.704  1.00  0.00           N  
ATOM   2881  CA  VAL B 179     -21.063  87.965 -19.112  1.00  0.00           C  
ATOM   2882  C   VAL B 179     -19.766  87.983 -19.901  1.00  0.00           C  
ATOM   2883  O   VAL B 179     -19.409  87.042 -20.583  1.00  0.00           O  
ATOM   2884  CB  VAL B 179     -21.654  86.550 -18.975  1.00  0.00           C  
ATOM   2885  CG1 VAL B 179     -20.730  85.672 -18.148  1.00  0.00           C  
ATOM   2886  CG2 VAL B 179     -23.054  86.600 -18.366  1.00  0.00           C  
ATOM   2887  H   VAL B 179     -22.684  88.561 -20.365  1.00  0.00           H  
ATOM   2888  HA  VAL B 179     -20.808  88.316 -18.111  1.00  0.00           H  
ATOM   2889  HB  VAL B 179     -21.713  86.094 -19.963  1.00  0.00           H  
ATOM   2890 1HG1 VAL B 179     -21.160  84.674 -18.059  1.00  0.00           H  
ATOM   2891 2HG1 VAL B 179     -19.758  85.606 -18.636  1.00  0.00           H  
ATOM   2892 3HG1 VAL B 179     -20.610  86.104 -17.155  1.00  0.00           H  
ATOM   2893 1HG2 VAL B 179     -23.450  85.588 -18.280  1.00  0.00           H  
ATOM   2894 2HG2 VAL B 179     -23.005  87.056 -17.377  1.00  0.00           H  
ATOM   2895 3HG2 VAL B 179     -23.708  87.192 -19.006  1.00  0.00           H  
ATOM   2896  N   LYS B 180     -19.064  89.081 -19.785  1.00  0.00           N  
ATOM   2897  CA  LYS B 180     -17.812  89.302 -20.464  1.00  0.00           C  
ATOM   2898  C   LYS B 180     -16.662  88.735 -19.644  1.00  0.00           C  
ATOM   2899  O   LYS B 180     -15.754  88.163 -20.216  1.00  0.00           O  
ATOM   2900  CB  LYS B 180     -17.635  90.809 -20.641  1.00  0.00           C  
ATOM   2901  CG  LYS B 180     -16.855  91.202 -21.860  1.00  0.00           C  
ATOM   2902  CD  LYS B 180     -17.066  92.650 -22.145  1.00  0.00           C  
ATOM   2903  CE  LYS B 180     -16.375  93.041 -23.421  1.00  0.00           C  
ATOM   2904  NZ  LYS B 180     -17.022  92.420 -24.608  1.00  0.00           N  
ATOM   2905  H   LYS B 180     -19.432  89.804 -19.184  1.00  0.00           H  
ATOM   2906  HA  LYS B 180     -17.857  88.816 -21.439  1.00  0.00           H  
ATOM   2907 1HB  LYS B 180     -18.614  91.286 -20.702  1.00  0.00           H  
ATOM   2908 2HB  LYS B 180     -17.124  91.220 -19.770  1.00  0.00           H  
ATOM   2909 1HG  LYS B 180     -15.795  91.009 -21.692  1.00  0.00           H  
ATOM   2910 2HG  LYS B 180     -17.184  90.606 -22.710  1.00  0.00           H  
ATOM   2911 1HD  LYS B 180     -18.134  92.852 -22.234  1.00  0.00           H  
ATOM   2912 2HD  LYS B 180     -16.669  93.244 -21.322  1.00  0.00           H  
ATOM   2913 1HE  LYS B 180     -16.400  94.124 -23.531  1.00  0.00           H  
ATOM   2914 2HE  LYS B 180     -15.332  92.726 -23.382  1.00  0.00           H  
ATOM   2915 1HZ  LYS B 180     -16.533  92.703 -25.445  1.00  0.00           H  
ATOM   2916 2HZ  LYS B 180     -16.988  91.414 -24.523  1.00  0.00           H  
ATOM   2917 3HZ  LYS B 180     -17.985  92.721 -24.663  1.00  0.00           H  
ATOM   2918  N   VAL B 181     -16.713  88.863 -18.299  1.00  0.00           N  
ATOM   2919  CA  VAL B 181     -15.614  88.494 -17.411  1.00  0.00           C  
ATOM   2920  C   VAL B 181     -15.750  87.097 -16.799  1.00  0.00           C  
ATOM   2921  O   VAL B 181     -16.607  86.842 -15.960  1.00  0.00           O  
ATOM   2922  CB  VAL B 181     -15.419  89.586 -16.338  1.00  0.00           C  
ATOM   2923  CG1 VAL B 181     -14.238  89.265 -15.440  1.00  0.00           C  
ATOM   2924  CG2 VAL B 181     -15.220  90.945 -16.998  1.00  0.00           C  
ATOM   2925  H   VAL B 181     -17.563  89.235 -17.901  1.00  0.00           H  
ATOM   2926  HA  VAL B 181     -14.702  88.413 -18.004  1.00  0.00           H  
ATOM   2927  HB  VAL B 181     -16.304  89.620 -15.702  1.00  0.00           H  
ATOM   2928 1HG1 VAL B 181     -14.124  90.051 -14.693  1.00  0.00           H  
ATOM   2929 2HG1 VAL B 181     -14.410  88.312 -14.940  1.00  0.00           H  
ATOM   2930 3HG1 VAL B 181     -13.331  89.202 -16.041  1.00  0.00           H  
ATOM   2931 1HG2 VAL B 181     -15.084  91.706 -16.230  1.00  0.00           H  
ATOM   2932 2HG2 VAL B 181     -14.338  90.913 -17.638  1.00  0.00           H  
ATOM   2933 3HG2 VAL B 181     -16.096  91.189 -17.600  1.00  0.00           H  
ATOM   2934  N   LEU B 182     -14.892  86.190 -17.239  1.00  0.00           N  
ATOM   2935  CA  LEU B 182     -14.903  84.805 -16.779  1.00  0.00           C  
ATOM   2936  C   LEU B 182     -13.618  84.392 -16.056  1.00  0.00           C  
ATOM   2937  O   LEU B 182     -12.572  85.004 -16.238  1.00  0.00           O  
ATOM   2938  CB  LEU B 182     -15.031  83.889 -18.021  1.00  0.00           C  
ATOM   2939  CG  LEU B 182     -16.256  84.085 -18.897  1.00  0.00           C  
ATOM   2940  CD1 LEU B 182     -16.079  83.361 -20.197  1.00  0.00           C  
ATOM   2941  CD2 LEU B 182     -17.517  83.619 -18.183  1.00  0.00           C  
ATOM   2942  H   LEU B 182     -14.205  86.476 -17.921  1.00  0.00           H  
ATOM   2943  HA  LEU B 182     -15.764  84.664 -16.126  1.00  0.00           H  
ATOM   2944 1HB  LEU B 182     -14.158  84.039 -18.654  1.00  0.00           H  
ATOM   2945 2HB  LEU B 182     -15.039  82.851 -17.688  1.00  0.00           H  
ATOM   2946  HG  LEU B 182     -16.363  85.142 -19.141  1.00  0.00           H  
ATOM   2947 1HD1 LEU B 182     -16.963  83.508 -20.818  1.00  0.00           H  
ATOM   2948 2HD1 LEU B 182     -15.203  83.752 -20.715  1.00  0.00           H  
ATOM   2949 3HD1 LEU B 182     -15.943  82.297 -20.005  1.00  0.00           H  
ATOM   2950 1HD2 LEU B 182     -18.380  83.771 -18.832  1.00  0.00           H  
ATOM   2951 2HD2 LEU B 182     -17.428  82.560 -17.940  1.00  0.00           H  
ATOM   2952 3HD2 LEU B 182     -17.648  84.192 -17.265  1.00  0.00           H  
ATOM   2953  N   MET B 183     -13.683  83.286 -15.312  1.00  0.00           N  
ATOM   2954  CA  MET B 183     -12.484  82.630 -14.820  1.00  0.00           C  
ATOM   2955  C   MET B 183     -12.419  81.322 -15.634  1.00  0.00           C  
ATOM   2956  O   MET B 183     -13.423  80.611 -15.755  1.00  0.00           O  
ATOM   2957  CB  MET B 183     -12.489  82.321 -13.314  1.00  0.00           C  
ATOM   2958  CG  MET B 183     -11.164  81.669 -12.865  1.00  0.00           C  
ATOM   2959  SD  MET B 183     -11.004  81.288 -11.105  1.00  0.00           S  
ATOM   2960  CE  MET B 183     -10.666  82.942 -10.465  1.00  0.00           C  
ATOM   2961  H   MET B 183     -14.586  82.895 -15.085  1.00  0.00           H  
ATOM   2962  HA  MET B 183     -11.633  83.286 -14.998  1.00  0.00           H  
ATOM   2963 1HB  MET B 183     -12.646  83.242 -12.754  1.00  0.00           H  
ATOM   2964 2HB  MET B 183     -13.318  81.651 -13.082  1.00  0.00           H  
ATOM   2965 1HG  MET B 183     -11.023  80.729 -13.397  1.00  0.00           H  
ATOM   2966 2HG  MET B 183     -10.332  82.328 -13.112  1.00  0.00           H  
ATOM   2967 1HE  MET B 183     -10.539  82.895  -9.383  1.00  0.00           H  
ATOM   2968 2HE  MET B 183      -9.755  83.330 -10.922  1.00  0.00           H  
ATOM   2969 3HE  MET B 183     -11.501  83.602 -10.703  1.00  0.00           H  
ATOM   2970  N   HIS B 184     -11.259  81.021 -16.216  1.00  0.00           N  
ATOM   2971  CA  HIS B 184     -11.083  79.793 -16.965  1.00  0.00           C  
ATOM   2972  C   HIS B 184     -10.370  78.750 -16.127  1.00  0.00           C  
ATOM   2973  O   HIS B 184      -9.742  79.075 -15.120  1.00  0.00           O  
ATOM   2974  CB  HIS B 184     -10.330  80.076 -18.292  1.00  0.00           C  
ATOM   2975  CG  HIS B 184     -10.950  81.191 -19.088  1.00  0.00           C  
ATOM   2976  ND1 HIS B 184     -12.190  81.034 -19.720  1.00  0.00           N  
ATOM   2977  CD2 HIS B 184     -10.498  82.450 -19.314  1.00  0.00           C  
ATOM   2978  CE1 HIS B 184     -12.427  82.186 -20.330  1.00  0.00           C  
ATOM   2979  NE2 HIS B 184     -11.440  83.069 -20.123  1.00  0.00           N  
ATOM   2980  H   HIS B 184     -10.483  81.663 -16.134  1.00  0.00           H  
ATOM   2981  HA  HIS B 184     -12.058  79.373 -17.209  1.00  0.00           H  
ATOM   2982 1HB  HIS B 184      -9.294  80.336 -18.074  1.00  0.00           H  
ATOM   2983 2HB  HIS B 184     -10.319  79.174 -18.904  1.00  0.00           H  
ATOM   2984  HD2 HIS B 184      -9.567  82.888 -18.954  1.00  0.00           H  
ATOM   2985  HE1 HIS B 184     -13.305  82.420 -20.932  1.00  0.00           H  
ATOM   2986  HE2 HIS B 184     -11.400  84.008 -20.492  1.00  0.00           H  
ATOM   2987  N   ASP B 185     -10.484  77.483 -16.523  1.00  0.00           N  
ATOM   2988  CA  ASP B 185      -9.828  76.391 -15.809  1.00  0.00           C  
ATOM   2989  C   ASP B 185      -9.243  75.523 -16.880  1.00  0.00           C  
ATOM   2990  O   ASP B 185      -9.993  74.848 -17.572  1.00  0.00           O  
ATOM   2991  CB  ASP B 185     -10.845  75.577 -14.981  1.00  0.00           C  
ATOM   2992  CG  ASP B 185     -10.356  74.249 -14.374  1.00  0.00           C  
ATOM   2993  OD1 ASP B 185      -9.144  74.023 -14.342  1.00  0.00           O  
ATOM   2994  OD2 ASP B 185     -11.199  73.465 -13.898  1.00  0.00           O  
ATOM   2995  H   ASP B 185     -11.040  77.273 -17.340  1.00  0.00           H  
ATOM   2996  HA  ASP B 185      -9.092  76.817 -15.126  1.00  0.00           H  
ATOM   2997 1HB  ASP B 185     -11.203  76.182 -14.148  1.00  0.00           H  
ATOM   2998 2HB  ASP B 185     -11.707  75.332 -15.602  1.00  0.00           H  
ATOM   2999  N   VAL B 186      -7.923  75.540 -17.027  1.00  0.00           N  
ATOM   3000  CA  VAL B 186      -7.235  74.708 -17.993  1.00  0.00           C  
ATOM   3001  C   VAL B 186      -6.851  73.401 -17.262  1.00  0.00           C  
ATOM   3002  O   VAL B 186      -6.182  73.455 -16.244  1.00  0.00           O  
ATOM   3003  CB  VAL B 186      -5.996  75.470 -18.560  1.00  0.00           C  
ATOM   3004  CG1 VAL B 186      -5.015  74.521 -19.238  1.00  0.00           C  
ATOM   3005  CG2 VAL B 186      -6.425  76.578 -19.542  1.00  0.00           C  
ATOM   3006  H   VAL B 186      -7.384  76.160 -16.439  1.00  0.00           H  
ATOM   3007  HA  VAL B 186      -7.921  74.488 -18.812  1.00  0.00           H  
ATOM   3008  HB  VAL B 186      -5.450  75.924 -17.733  1.00  0.00           H  
ATOM   3009 1HG1 VAL B 186      -4.165  75.088 -19.620  1.00  0.00           H  
ATOM   3010 2HG1 VAL B 186      -4.664  73.784 -18.516  1.00  0.00           H  
ATOM   3011 3HG1 VAL B 186      -5.512  74.013 -20.064  1.00  0.00           H  
ATOM   3012 1HG2 VAL B 186      -5.541  77.091 -19.920  1.00  0.00           H  
ATOM   3013 2HG2 VAL B 186      -6.971  76.135 -20.375  1.00  0.00           H  
ATOM   3014 3HG2 VAL B 186      -7.067  77.293 -19.026  1.00  0.00           H  
ATOM   3015  N   ALA B 187      -7.309  72.242 -17.744  1.00  0.00           N  
ATOM   3016  CA  ALA B 187      -6.981  70.958 -17.106  1.00  0.00           C  
ATOM   3017  C   ALA B 187      -6.125  70.127 -18.105  1.00  0.00           C  
ATOM   3018  O   ALA B 187      -6.403  70.122 -19.304  1.00  0.00           O  
ATOM   3019  CB  ALA B 187      -8.239  70.202 -16.740  1.00  0.00           C  
ATOM   3020  H   ALA B 187      -7.895  72.247 -18.567  1.00  0.00           H  
ATOM   3021  HA  ALA B 187      -6.421  71.166 -16.194  1.00  0.00           H  
ATOM   3022 1HB  ALA B 187      -7.971  69.256 -16.270  1.00  0.00           H  
ATOM   3023 2HB  ALA B 187      -8.832  70.797 -16.046  1.00  0.00           H  
ATOM   3024 3HB  ALA B 187      -8.821  70.008 -17.639  1.00  0.00           H  
ATOM   3025  N   TYR B 188      -5.073  69.491 -17.609  1.00  0.00           N  
ATOM   3026  CA  TYR B 188      -4.208  68.675 -18.446  1.00  0.00           C  
ATOM   3027  C   TYR B 188      -3.771  67.415 -17.717  1.00  0.00           C  
ATOM   3028  O   TYR B 188      -3.781  67.364 -16.491  1.00  0.00           O  
ATOM   3029  CB  TYR B 188      -2.994  69.482 -19.000  1.00  0.00           C  
ATOM   3030  CG  TYR B 188      -2.014  69.959 -17.954  1.00  0.00           C  
ATOM   3031  CD1 TYR B 188      -1.037  69.115 -17.460  1.00  0.00           C  
ATOM   3032  CD2 TYR B 188      -2.056  71.263 -17.470  1.00  0.00           C  
ATOM   3033  CE1 TYR B 188      -0.121  69.545 -16.514  1.00  0.00           C  
ATOM   3034  CE2 TYR B 188      -1.136  71.707 -16.518  1.00  0.00           C  
ATOM   3035  CZ  TYR B 188      -0.151  70.846 -16.070  1.00  0.00           C  
ATOM   3036  OH  TYR B 188       0.763  71.203 -15.119  1.00  0.00           O  
ATOM   3037  H   TYR B 188      -4.867  69.576 -16.624  1.00  0.00           H  
ATOM   3038  HA  TYR B 188      -4.788  68.317 -19.297  1.00  0.00           H  
ATOM   3039 1HB  TYR B 188      -2.442  68.867 -19.712  1.00  0.00           H  
ATOM   3040 2HB  TYR B 188      -3.355  70.359 -19.537  1.00  0.00           H  
ATOM   3041  HD1 TYR B 188      -0.975  68.086 -17.815  1.00  0.00           H  
ATOM   3042  HD2 TYR B 188      -2.816  71.955 -17.833  1.00  0.00           H  
ATOM   3043  HE1 TYR B 188       0.639  68.859 -16.141  1.00  0.00           H  
ATOM   3044  HE2 TYR B 188      -1.198  72.725 -16.133  1.00  0.00           H  
ATOM   3045  HH  TYR B 188       0.598  72.107 -14.842  1.00  0.00           H  
ATOM   3046  N   ARG B 189      -3.488  66.379 -18.476  1.00  0.00           N  
ATOM   3047  CA  ARG B 189      -3.076  65.095 -17.890  1.00  0.00           C  
ATOM   3048  C   ARG B 189      -2.215  64.318 -18.871  1.00  0.00           C  
ATOM   3049  O   ARG B 189      -2.341  64.539 -20.064  1.00  0.00           O  
ATOM   3050  CB  ARG B 189      -4.290  64.235 -17.534  1.00  0.00           C  
ATOM   3051  CG  ARG B 189      -5.072  63.678 -18.710  1.00  0.00           C  
ATOM   3052  CD  ARG B 189      -5.795  62.416 -18.312  1.00  0.00           C  
ATOM   3053  NE  ARG B 189      -6.826  62.119 -19.287  1.00  0.00           N  
ATOM   3054  CZ  ARG B 189      -7.835  61.289 -19.080  1.00  0.00           C  
ATOM   3055  NH1 ARG B 189      -7.948  60.661 -17.925  1.00  0.00           N  
ATOM   3056  NH2 ARG B 189      -8.730  61.093 -20.027  1.00  0.00           N  
ATOM   3057  H   ARG B 189      -3.554  66.463 -19.480  1.00  0.00           H  
ATOM   3058  HA  ARG B 189      -2.518  65.295 -16.975  1.00  0.00           H  
ATOM   3059 1HB  ARG B 189      -3.970  63.387 -16.931  1.00  0.00           H  
ATOM   3060 2HB  ARG B 189      -4.987  64.820 -16.933  1.00  0.00           H  
ATOM   3061 1HG  ARG B 189      -5.803  64.415 -19.043  1.00  0.00           H  
ATOM   3062 2HG  ARG B 189      -4.387  63.451 -19.528  1.00  0.00           H  
ATOM   3063 1HD  ARG B 189      -5.087  61.589 -18.270  1.00  0.00           H  
ATOM   3064 2HD  ARG B 189      -6.252  62.552 -17.332  1.00  0.00           H  
ATOM   3065  HE  ARG B 189      -6.769  62.578 -20.186  1.00  0.00           H  
ATOM   3066 1HH1 ARG B 189      -7.264  60.814 -17.198  1.00  0.00           H  
ATOM   3067 2HH1 ARG B 189      -8.719  60.028 -17.768  1.00  0.00           H  
ATOM   3068 1HH2 ARG B 189      -8.645  61.577 -20.911  1.00  0.00           H  
ATOM   3069 2HH2 ARG B 189      -9.500  60.460 -19.870  1.00  0.00           H  
ATOM   3070  N   GLN B 190      -1.334  63.485 -18.349  1.00  0.00           N  
ATOM   3071  CA  GLN B 190      -0.610  62.540 -19.211  1.00  0.00           C  
ATOM   3072  C   GLN B 190      -1.680  61.554 -19.668  1.00  0.00           C  
ATOM   3073  O   GLN B 190      -2.386  61.046 -18.807  1.00  0.00           O  
ATOM   3074  CB  GLN B 190       0.460  61.819 -18.410  1.00  0.00           C  
ATOM   3075  CG  GLN B 190       1.844  62.416 -18.523  1.00  0.00           C  
ATOM   3076  CD  GLN B 190       2.779  61.706 -17.580  1.00  0.00           C  
ATOM   3077  OE1 GLN B 190       2.782  61.953 -16.380  1.00  0.00           O  
ATOM   3078  NE2 GLN B 190       3.566  60.796 -18.120  1.00  0.00           N  
ATOM   3079  H   GLN B 190      -1.148  63.487 -17.356  1.00  0.00           H  
ATOM   3080  HA  GLN B 190      -0.131  63.101 -20.013  1.00  0.00           H  
ATOM   3081 1HB  GLN B 190       0.185  61.817 -17.355  1.00  0.00           H  
ATOM   3082 2HB  GLN B 190       0.520  60.780 -18.735  1.00  0.00           H  
ATOM   3083 1HG  GLN B 190       2.197  62.298 -19.548  1.00  0.00           H  
ATOM   3084 2HG  GLN B 190       1.794  63.474 -18.264  1.00  0.00           H  
ATOM   3085 1HE2 GLN B 190       4.211  60.288 -17.547  1.00  0.00           H  
ATOM   3086 2HE2 GLN B 190       3.519  60.613 -19.102  1.00  0.00           H  
ATOM   3087  N   GLU B 191      -1.837  61.356 -20.974  1.00  0.00           N  
ATOM   3088  CA  GLU B 191      -2.880  60.470 -21.555  1.00  0.00           C  
ATOM   3089  C   GLU B 191      -2.938  59.129 -20.826  1.00  0.00           C  
ATOM   3090  O   GLU B 191      -4.045  58.642 -20.609  1.00  0.00           O  
ATOM   3091  CB  GLU B 191      -2.489  60.166 -22.996  1.00  0.00           C  
ATOM   3092  CG  GLU B 191      -3.329  60.852 -24.050  1.00  0.00           C  
ATOM   3093  CD  GLU B 191      -3.210  60.154 -25.393  1.00  0.00           C  
ATOM   3094  OE1 GLU B 191      -3.200  60.848 -26.421  1.00  0.00           O  
ATOM   3095  OE2 GLU B 191      -3.112  58.913 -25.400  1.00  0.00           O  
ATOM   3096  H   GLU B 191      -1.204  61.842 -21.593  1.00  0.00           H  
ATOM   3097  HA  GLU B 191      -3.834  60.998 -21.534  1.00  0.00           H  
ATOM   3098 1HB  GLU B 191      -1.453  60.461 -23.162  1.00  0.00           H  
ATOM   3099 2HB  GLU B 191      -2.556  59.092 -23.173  1.00  0.00           H  
ATOM   3100 1HG  GLU B 191      -4.370  60.850 -23.728  1.00  0.00           H  
ATOM   3101 2HG  GLU B 191      -3.006  61.888 -24.139  1.00  0.00           H  
ATOM   3102  N   LYS B 192      -1.785  58.565 -20.476  1.00  0.00           N  
ATOM   3103  CA  LYS B 192      -1.694  57.266 -19.759  1.00  0.00           C  
ATOM   3104  C   LYS B 192      -2.459  57.284 -18.432  1.00  0.00           C  
ATOM   3105  O   LYS B 192      -3.014  56.235 -18.065  1.00  0.00           O  
ATOM   3106  CB  LYS B 192      -0.209  57.027 -19.471  1.00  0.00           C  
ATOM   3107  CG  LYS B 192       0.129  55.827 -18.597  1.00  0.00           C  
ATOM   3108  CD  LYS B 192       0.897  56.203 -17.349  1.00  0.00           C  
ATOM   3109  CE  LYS B 192       1.592  57.543 -17.461  1.00  0.00           C  
ATOM   3110  NZ  LYS B 192       2.118  57.990 -16.151  1.00  0.00           N  
ATOM   3111  H   LYS B 192      -0.935  59.055 -20.716  1.00  0.00           H  
ATOM   3112  HA  LYS B 192      -2.087  56.484 -20.409  1.00  0.00           H  
ATOM   3113 1HB  LYS B 192       0.327  56.892 -20.411  1.00  0.00           H  
ATOM   3114 2HB  LYS B 192       0.212  57.903 -18.977  1.00  0.00           H  
ATOM   3115 1HG  LYS B 192      -0.792  55.328 -18.292  1.00  0.00           H  
ATOM   3116 2HG  LYS B 192       0.732  55.121 -19.166  1.00  0.00           H  
ATOM   3117 1HD  LYS B 192       0.214  56.245 -16.500  1.00  0.00           H  
ATOM   3118 2HD  LYS B 192       1.654  55.446 -17.146  1.00  0.00           H  
ATOM   3119 1HE  LYS B 192       2.416  57.467 -18.169  1.00  0.00           H  
ATOM   3120 2HE  LYS B 192       0.889  58.287 -17.835  1.00  0.00           H  
ATOM   3121 1HZ  LYS B 192       2.574  58.885 -16.258  1.00  0.00           H  
ATOM   3122 2HZ  LYS B 192       1.356  58.078 -15.494  1.00  0.00           H  
ATOM   3123 3HZ  LYS B 192       2.783  57.313 -15.806  1.00  0.00           H  
ATOM   3124  N   ASP B 193      -2.528  58.432 -17.764  1.00  0.00           N  
ATOM   3125  CA  ASP B 193      -3.115  58.513 -16.407  1.00  0.00           C  
ATOM   3126  C   ASP B 193      -4.639  58.538 -16.399  1.00  0.00           C  
ATOM   3127  O   ASP B 193      -5.230  58.836 -17.439  1.00  0.00           O  
ATOM   3128  CB  ASP B 193      -2.509  59.685 -15.649  1.00  0.00           C  
ATOM   3129  CG  ASP B 193      -1.065  59.454 -15.269  1.00  0.00           C  
ATOM   3130  OD1 ASP B 193      -0.697  58.286 -15.105  1.00  0.00           O  
ATOM   3131  OD2 ASP B 193      -0.335  60.444 -15.123  1.00  0.00           O  
ATOM   3132  H   ASP B 193      -2.169  59.272 -18.196  1.00  0.00           H  
ATOM   3133  HA  ASP B 193      -2.884  57.590 -15.874  1.00  0.00           H  
ATOM   3134 1HB  ASP B 193      -2.569  60.585 -16.261  1.00  0.00           H  
ATOM   3135 2HB  ASP B 193      -3.084  59.868 -14.741  1.00  0.00           H  
ATOM   3136  N   GLU B 194      -5.227  58.174 -15.261  1.00  0.00           N  
ATOM   3137  CA  GLU B 194      -6.695  58.222 -15.056  1.00  0.00           C  
ATOM   3138  C   GLU B 194      -6.934  59.041 -13.782  1.00  0.00           C  
ATOM   3139  O   GLU B 194      -6.230  58.789 -12.793  1.00  0.00           O  
ATOM   3140  CB  GLU B 194      -7.261  56.812 -14.873  1.00  0.00           C  
ATOM   3141  CG  GLU B 194      -6.382  55.873 -14.054  1.00  0.00           C  
ATOM   3142  CD  GLU B 194      -5.340  55.065 -14.811  1.00  0.00           C  
ATOM   3143  OE1 GLU B 194      -5.715  54.367 -15.768  1.00  0.00           O  
ATOM   3144  OE2 GLU B 194      -4.154  55.146 -14.442  1.00  0.00           O  
ATOM   3145  H   GLU B 194      -4.635  57.852 -14.508  1.00  0.00           H  
ATOM   3146  HA  GLU B 194      -7.153  58.668 -15.939  1.00  0.00           H  
ATOM   3147 1HB  GLU B 194      -8.232  56.871 -14.380  1.00  0.00           H  
ATOM   3148 2HB  GLU B 194      -7.417  56.353 -15.849  1.00  0.00           H  
ATOM   3149 1HG  GLU B 194      -5.843  56.456 -13.307  1.00  0.00           H  
ATOM   3150 2HG  GLU B 194      -7.019  55.161 -13.530  1.00  0.00           H  
ATOM   3151  N   ASP B 195      -7.844  60.016 -13.819  1.00  0.00           N  
ATOM   3152  CA  ASP B 195      -8.105  60.892 -12.659  1.00  0.00           C  
ATOM   3153  C   ASP B 195      -6.806  61.441 -11.977  1.00  0.00           C  
ATOM   3154  O   ASP B 195      -6.558  61.210 -10.785  1.00  0.00           O  
ATOM   3155  CB  ASP B 195      -9.032  60.186 -11.633  1.00  0.00           C  
ATOM   3156  CG  ASP B 195     -10.511  60.504 -11.821  1.00  0.00           C  
ATOM   3157  OD1 ASP B 195     -10.822  61.566 -12.446  1.00  0.00           O  
ATOM   3158  OD2 ASP B 195     -11.361  59.703 -11.335  1.00  0.00           O  
ATOM   3159  H   ASP B 195      -8.370  60.157 -14.670  1.00  0.00           H  
ATOM   3160  HA  ASP B 195      -8.604  61.795 -13.012  1.00  0.00           H  
ATOM   3161 1HB  ASP B 195      -8.903  59.106 -11.709  1.00  0.00           H  
ATOM   3162 2HB  ASP B 195      -8.746  60.479 -10.622  1.00  0.00           H  
ATOM   3163  N   LYS B 196      -5.960  62.091 -12.785  1.00  0.00           N  
ATOM   3164  CA  LYS B 196      -4.687  62.723 -12.422  1.00  0.00           C  
ATOM   3165  C   LYS B 196      -4.541  64.011 -13.243  1.00  0.00           C  
ATOM   3166  O   LYS B 196      -3.494  64.265 -13.865  1.00  0.00           O  
ATOM   3167  CB  LYS B 196      -3.499  61.773 -12.697  1.00  0.00           C  
ATOM   3168  CG  LYS B 196      -3.338  60.675 -11.669  1.00  0.00           C  
ATOM   3169  CD  LYS B 196      -2.027  59.924 -11.862  1.00  0.00           C  
ATOM   3170  CE  LYS B 196      -2.058  58.587 -11.166  1.00  0.00           C  
ATOM   3171  NZ  LYS B 196      -3.149  57.716 -11.699  1.00  0.00           N  
ATOM   3172  H   LYS B 196      -6.271  62.127 -13.745  1.00  0.00           H  
ATOM   3173  HA  LYS B 196      -4.706  62.951 -11.356  1.00  0.00           H  
ATOM   3174 1HB  LYS B 196      -3.625  61.306 -13.674  1.00  0.00           H  
ATOM   3175 2HB  LYS B 196      -2.573  62.347 -12.726  1.00  0.00           H  
ATOM   3176 1HG  LYS B 196      -3.355  61.108 -10.668  1.00  0.00           H  
ATOM   3177 2HG  LYS B 196      -4.166  59.972 -11.755  1.00  0.00           H  
ATOM   3178 1HD  LYS B 196      -1.850  59.768 -12.927  1.00  0.00           H  
ATOM   3179 2HD  LYS B 196      -1.206  60.516 -11.458  1.00  0.00           H  
ATOM   3180 1HE  LYS B 196      -1.102  58.083 -11.304  1.00  0.00           H  
ATOM   3181 2HE  LYS B 196      -2.214  58.736 -10.098  1.00  0.00           H  
ATOM   3182 1HZ  LYS B 196      -3.142  56.831 -11.212  1.00  0.00           H  
ATOM   3183 2HZ  LYS B 196      -4.041  58.170 -11.560  1.00  0.00           H  
ATOM   3184 3HZ  LYS B 196      -3.003  57.558 -12.686  1.00  0.00           H  
ATOM   3185  N   TRP B 197      -5.630  64.782 -13.296  1.00  0.00           N  
ATOM   3186  CA  TRP B 197      -5.700  66.048 -13.992  1.00  0.00           C  
ATOM   3187  C   TRP B 197      -5.055  67.125 -13.136  1.00  0.00           C  
ATOM   3188  O   TRP B 197      -5.208  67.125 -11.914  1.00  0.00           O  
ATOM   3189  CB  TRP B 197      -7.168  66.457 -14.265  1.00  0.00           C  
ATOM   3190  CG  TRP B 197      -7.885  65.634 -15.305  1.00  0.00           C  
ATOM   3191  CD1 TRP B 197      -8.675  64.541 -15.085  1.00  0.00           C  
ATOM   3192  CD2 TRP B 197      -7.866  65.836 -16.736  1.00  0.00           C  
ATOM   3193  NE1 TRP B 197      -9.176  64.073 -16.281  1.00  0.00           N  
ATOM   3194  CE2 TRP B 197      -8.680  64.837 -17.312  1.00  0.00           C  
ATOM   3195  CE3 TRP B 197      -7.237  66.758 -17.579  1.00  0.00           C  
ATOM   3196  CZ2 TRP B 197      -8.882  64.739 -18.695  1.00  0.00           C  
ATOM   3197  CZ3 TRP B 197      -7.424  66.648 -18.949  1.00  0.00           C  
ATOM   3198  CH2 TRP B 197      -8.249  65.656 -19.492  1.00  0.00           C  
ATOM   3199  H   TRP B 197      -6.448  64.441 -12.812  1.00  0.00           H  
ATOM   3200  HA  TRP B 197      -5.190  65.945 -14.950  1.00  0.00           H  
ATOM   3201 1HB  TRP B 197      -7.743  66.387 -13.342  1.00  0.00           H  
ATOM   3202 2HB  TRP B 197      -7.201  67.496 -14.593  1.00  0.00           H  
ATOM   3203  HD1 TRP B 197      -8.878  64.105 -14.108  1.00  0.00           H  
ATOM   3204  HE1 TRP B 197      -9.807  63.292 -16.389  1.00  0.00           H  
ATOM   3205  HE3 TRP B 197      -6.613  67.549 -17.164  1.00  0.00           H  
ATOM   3206  HZ2 TRP B 197      -9.517  63.969 -19.135  1.00  0.00           H  
ATOM   3207  HZ3 TRP B 197      -6.908  67.359 -19.595  1.00  0.00           H  
ATOM   3208  HH2 TRP B 197      -8.389  65.613 -20.572  1.00  0.00           H  
ATOM   3209  N   THR B 198      -4.340  68.054 -13.779  1.00  0.00           N  
ATOM   3210  CA  THR B 198      -3.799  69.230 -13.097  1.00  0.00           C  
ATOM   3211  C   THR B 198      -4.646  70.385 -13.629  1.00  0.00           C  
ATOM   3212  O   THR B 198      -4.780  70.535 -14.833  1.00  0.00           O  
ATOM   3213  CB  THR B 198      -2.312  69.452 -13.415  1.00  0.00           C  
ATOM   3214  OG1 THR B 198      -1.578  68.348 -12.916  1.00  0.00           O  
ATOM   3215  CG2 THR B 198      -1.776  70.720 -12.792  1.00  0.00           C  
ATOM   3216  H   THR B 198      -4.170  67.937 -14.768  1.00  0.00           H  
ATOM   3217  HA  THR B 198      -3.891  69.079 -12.021  1.00  0.00           H  
ATOM   3218  HB  THR B 198      -2.177  69.518 -14.494  1.00  0.00           H  
ATOM   3219  HG1 THR B 198      -2.180  67.726 -12.500  1.00  0.00           H  
ATOM   3220 1HG2 THR B 198      -0.722  70.833 -13.046  1.00  0.00           H  
ATOM   3221 2HG2 THR B 198      -2.334  71.576 -13.171  1.00  0.00           H  
ATOM   3222 3HG2 THR B 198      -1.885  70.667 -11.709  1.00  0.00           H  
ATOM   3223  N   HIS B 199      -5.238  71.169 -12.729  1.00  0.00           N  
ATOM   3224  CA  HIS B 199      -6.105  72.295 -13.054  1.00  0.00           C  
ATOM   3225  C   HIS B 199      -5.416  73.625 -12.761  1.00  0.00           C  
ATOM   3226  O   HIS B 199      -4.929  73.852 -11.648  1.00  0.00           O  
ATOM   3227  CB  HIS B 199      -7.383  72.209 -12.201  1.00  0.00           C  
ATOM   3228  CG  HIS B 199      -8.251  71.047 -12.549  1.00  0.00           C  
ATOM   3229  ND1 HIS B 199      -9.485  71.226 -13.153  1.00  0.00           N  
ATOM   3230  CD2 HIS B 199      -8.056  69.720 -12.340  1.00  0.00           C  
ATOM   3231  CE1 HIS B 199     -10.016  70.012 -13.262  1.00  0.00           C  
ATOM   3232  NE2 HIS B 199      -9.185  69.072 -12.813  1.00  0.00           N  
ATOM   3233  H   HIS B 199      -5.060  70.949 -11.759  1.00  0.00           H  
ATOM   3234  HA  HIS B 199      -6.381  72.249 -14.107  1.00  0.00           H  
ATOM   3235 1HB  HIS B 199      -7.113  72.133 -11.147  1.00  0.00           H  
ATOM   3236 2HB  HIS B 199      -7.965  73.122 -12.325  1.00  0.00           H  
ATOM   3237  HD2 HIS B 199      -7.176  69.249 -11.901  1.00  0.00           H  
ATOM   3238  HE1 HIS B 199     -11.003  69.781 -13.663  1.00  0.00           H  
ATOM   3239  HE2 HIS B 199      -9.358  68.077 -12.822  1.00  0.00           H  
ATOM   3240  N   VAL B 200      -5.450  74.531 -13.719  1.00  0.00           N  
ATOM   3241  CA  VAL B 200      -4.844  75.850 -13.565  1.00  0.00           C  
ATOM   3242  C   VAL B 200      -5.885  76.892 -13.906  1.00  0.00           C  
ATOM   3243  O   VAL B 200      -6.446  76.820 -14.981  1.00  0.00           O  
ATOM   3244  CB  VAL B 200      -3.646  76.066 -14.544  1.00  0.00           C  
ATOM   3245  CG1 VAL B 200      -2.883  77.341 -14.160  1.00  0.00           C  
ATOM   3246  CG2 VAL B 200      -2.723  74.847 -14.601  1.00  0.00           C  
ATOM   3247  H   VAL B 200      -5.912  74.300 -14.587  1.00  0.00           H  
ATOM   3248  HA  VAL B 200      -4.463  75.939 -12.547  1.00  0.00           H  
ATOM   3249  HB  VAL B 200      -4.036  76.250 -15.545  1.00  0.00           H  
ATOM   3250 1HG1 VAL B 200      -2.049  77.487 -14.847  1.00  0.00           H  
ATOM   3251 2HG1 VAL B 200      -3.554  78.198 -14.218  1.00  0.00           H  
ATOM   3252 3HG1 VAL B 200      -2.503  77.245 -13.143  1.00  0.00           H  
ATOM   3253 1HG2 VAL B 200      -1.905  75.042 -15.294  1.00  0.00           H  
ATOM   3254 2HG2 VAL B 200      -2.318  74.650 -13.608  1.00  0.00           H  
ATOM   3255 3HG2 VAL B 200      -3.288  73.979 -14.941  1.00  0.00           H  
ATOM   3256  N   ASN B 201      -6.064  77.907 -13.060  1.00  0.00           N  
ATOM   3257  CA  ASN B 201      -7.007  78.983 -13.344  1.00  0.00           C  
ATOM   3258  C   ASN B 201      -6.311  80.184 -13.967  1.00  0.00           C  
ATOM   3259  O   ASN B 201      -5.157  80.479 -13.647  1.00  0.00           O  
ATOM   3260  CB  ASN B 201      -7.721  79.444 -12.056  1.00  0.00           C  
ATOM   3261  CG  ASN B 201      -8.683  78.422 -11.525  1.00  0.00           C  
ATOM   3262  OD1 ASN B 201      -8.626  78.033 -10.385  1.00  0.00           O  
ATOM   3263  ND2 ASN B 201      -9.577  77.952 -12.355  1.00  0.00           N  
ATOM   3264  H   ASN B 201      -5.534  77.932 -12.201  1.00  0.00           H  
ATOM   3265  HA  ASN B 201      -7.759  78.609 -14.041  1.00  0.00           H  
ATOM   3266 1HB  ASN B 201      -6.979  79.659 -11.286  1.00  0.00           H  
ATOM   3267 2HB  ASN B 201      -8.266  80.367 -12.253  1.00  0.00           H  
ATOM   3268 1HD2 ASN B 201     -10.238  77.269 -12.044  1.00  0.00           H  
ATOM   3269 2HD2 ASN B 201      -9.600  78.275 -13.301  1.00  0.00           H  
ATOM   3270  N   LEU B 202      -7.060  80.939 -14.782  1.00  0.00           N  
ATOM   3271  CA  LEU B 202      -6.583  82.168 -15.380  1.00  0.00           C  
ATOM   3272  C   LEU B 202      -7.778  83.043 -15.840  1.00  0.00           C  
ATOM   3273  O   LEU B 202      -8.899  82.559 -16.016  1.00  0.00           O  
ATOM   3274  CB  LEU B 202      -5.567  81.929 -16.518  1.00  0.00           C  
ATOM   3275  CG  LEU B 202      -6.150  81.409 -17.838  1.00  0.00           C  
ATOM   3276  CD1 LEU B 202      -5.189  81.636 -18.956  1.00  0.00           C  
ATOM   3277  CD2 LEU B 202      -6.497  79.914 -17.759  1.00  0.00           C  
ATOM   3278  H   LEU B 202      -8.000  80.627 -14.982  1.00  0.00           H  
ATOM   3279  HA  LEU B 202      -6.080  82.754 -14.611  1.00  0.00           H  
ATOM   3280 1HB  LEU B 202      -5.056  82.867 -16.730  1.00  0.00           H  
ATOM   3281 2HB  LEU B 202      -4.827  81.205 -16.177  1.00  0.00           H  
ATOM   3282  HG  LEU B 202      -7.061  81.959 -18.075  1.00  0.00           H  
ATOM   3283 1HD1 LEU B 202      -5.618  81.262 -19.886  1.00  0.00           H  
ATOM   3284 2HD1 LEU B 202      -4.989  82.703 -19.053  1.00  0.00           H  
ATOM   3285 3HD1 LEU B 202      -4.258  81.109 -18.748  1.00  0.00           H  
ATOM   3286 1HD2 LEU B 202      -6.908  79.585 -18.714  1.00  0.00           H  
ATOM   3287 2HD2 LEU B 202      -5.596  79.343 -17.535  1.00  0.00           H  
ATOM   3288 3HD2 LEU B 202      -7.234  79.753 -16.972  1.00  0.00           H  
ATOM   3289  N   SER B 203      -7.519  84.337 -16.003  1.00  0.00           N  
ATOM   3290  CA  SER B 203      -8.499  85.316 -16.442  1.00  0.00           C  
ATOM   3291  C   SER B 203      -8.379  85.669 -17.930  1.00  0.00           C  
ATOM   3292  O   SER B 203      -9.298  86.264 -18.493  1.00  0.00           O  
ATOM   3293  CB  SER B 203      -8.331  86.596 -15.640  1.00  0.00           C  
ATOM   3294  OG  SER B 203      -9.275  86.502 -14.595  1.00  0.00           O  
ATOM   3295  H   SER B 203      -6.576  84.640 -15.804  1.00  0.00           H  
ATOM   3296  HA  SER B 203      -9.496  84.911 -16.264  1.00  0.00           H  
ATOM   3297 1HB  SER B 203      -7.307  86.664 -15.274  1.00  0.00           H  
ATOM   3298 2HB  SER B 203      -8.506  87.455 -16.286  1.00  0.00           H  
ATOM   3299  HG  SER B 203      -9.724  85.663 -14.719  1.00  0.00           H  
ATOM   3300  N   SER B 204      -7.214  85.415 -18.529  1.00  0.00           N  
ATOM   3301  CA  SER B 204      -6.992  85.705 -19.931  1.00  0.00           C  
ATOM   3302  C   SER B 204      -7.156  84.398 -20.755  1.00  0.00           C  
ATOM   3303  O   SER B 204      -7.636  83.396 -20.246  1.00  0.00           O  
ATOM   3304  CB  SER B 204      -5.610  86.336 -20.110  1.00  0.00           C  
ATOM   3305  OG  SER B 204      -4.590  85.396 -19.815  1.00  0.00           O  
ATOM   3306  H   SER B 204      -6.466  85.008 -17.986  1.00  0.00           H  
ATOM   3307  HA  SER B 204      -7.753  86.412 -20.263  1.00  0.00           H  
ATOM   3308 1HB  SER B 204      -5.502  86.690 -21.135  1.00  0.00           H  
ATOM   3309 2HB  SER B 204      -5.517  87.200 -19.454  1.00  0.00           H  
ATOM   3310  HG  SER B 204      -5.041  84.584 -19.572  1.00  0.00           H  
ATOM   3311  N   THR B 205      -6.836  84.442 -22.049  1.00  0.00           N  
ATOM   3312  CA  THR B 205      -6.945  83.285 -22.941  1.00  0.00           C  
ATOM   3313  C   THR B 205      -5.575  82.752 -23.343  1.00  0.00           C  
ATOM   3314  O   THR B 205      -5.468  82.039 -24.333  1.00  0.00           O  
ATOM   3315  CB  THR B 205      -7.806  83.645 -24.170  1.00  0.00           C  
ATOM   3316  OG1 THR B 205      -7.320  84.888 -24.685  1.00  0.00           O  
ATOM   3317  CG2 THR B 205      -9.298  83.797 -23.811  1.00  0.00           C  
ATOM   3318  H   THR B 205      -6.504  85.320 -22.421  1.00  0.00           H  
ATOM   3319  HA  THR B 205      -7.429  82.473 -22.397  1.00  0.00           H  
ATOM   3320  HB  THR B 205      -7.713  82.861 -24.922  1.00  0.00           H  
ATOM   3321  HG1 THR B 205      -6.585  85.191 -24.146  1.00  0.00           H  
ATOM   3322 1HG2 THR B 205      -9.864  84.050 -24.707  1.00  0.00           H  
ATOM   3323 2HG2 THR B 205      -9.670  82.859 -23.399  1.00  0.00           H  
ATOM   3324 3HG2 THR B 205      -9.416  84.589 -23.073  1.00  0.00           H  
ATOM   3325  N   LYS B 206      -4.529  83.073 -22.563  1.00  0.00           N  
ATOM   3326  CA  LYS B 206      -3.191  82.593 -22.804  1.00  0.00           C  
ATOM   3327  C   LYS B 206      -2.559  82.112 -21.477  1.00  0.00           C  
ATOM   3328  O   LYS B 206      -2.508  82.868 -20.515  1.00  0.00           O  
ATOM   3329  CB  LYS B 206      -2.354  83.689 -23.466  1.00  0.00           C  
ATOM   3330  CG  LYS B 206      -0.906  83.292 -23.699  1.00  0.00           C  
ATOM   3331  CD  LYS B 206      -0.230  84.272 -24.656  1.00  0.00           C  
ATOM   3332  CE  LYS B 206       1.181  84.568 -24.230  1.00  0.00           C  
ATOM   3333  NZ  LYS B 206       1.982  85.166 -25.351  1.00  0.00           N  
ATOM   3334  H   LYS B 206      -4.699  83.680 -21.774  1.00  0.00           H  
ATOM   3335  HA  LYS B 206      -3.247  81.736 -23.477  1.00  0.00           H  
ATOM   3336 1HB  LYS B 206      -2.795  83.953 -24.427  1.00  0.00           H  
ATOM   3337 2HB  LYS B 206      -2.367  84.583 -22.843  1.00  0.00           H  
ATOM   3338 1HG  LYS B 206      -0.372  83.288 -22.748  1.00  0.00           H  
ATOM   3339 2HG  LYS B 206      -0.868  82.288 -24.121  1.00  0.00           H  
ATOM   3340 1HD  LYS B 206      -0.216  83.848 -25.661  1.00  0.00           H  
ATOM   3341 2HD  LYS B 206      -0.795  85.204 -24.681  1.00  0.00           H  
ATOM   3342 1HE  LYS B 206       1.169  85.263 -23.392  1.00  0.00           H  
ATOM   3343 2HE  LYS B 206       1.663  83.647 -23.903  1.00  0.00           H  
ATOM   3344 1HZ  LYS B 206       2.922  85.352 -25.032  1.00  0.00           H  
ATOM   3345 2HZ  LYS B 206       2.012  84.519 -26.127  1.00  0.00           H  
ATOM   3346 3HZ  LYS B 206       1.552  86.030 -25.649  1.00  0.00           H  
ATOM   3347  N   LEU B 207      -2.110  80.861 -21.431  1.00  0.00           N  
ATOM   3348  CA  LEU B 207      -1.432  80.262 -20.276  1.00  0.00           C  
ATOM   3349  C   LEU B 207      -0.066  79.753 -20.756  1.00  0.00           C  
ATOM   3350  O   LEU B 207      -0.002  79.106 -21.793  1.00  0.00           O  
ATOM   3351  CB  LEU B 207      -2.231  79.052 -19.760  1.00  0.00           C  
ATOM   3352  CG  LEU B 207      -1.642  78.359 -18.537  1.00  0.00           C  
ATOM   3353  CD1 LEU B 207      -1.731  79.245 -17.325  1.00  0.00           C  
ATOM   3354  CD2 LEU B 207      -2.373  77.108 -18.222  1.00  0.00           C  
ATOM   3355  H   LEU B 207      -2.257  80.302 -22.260  1.00  0.00           H  
ATOM   3356  HA  LEU B 207      -1.374  81.008 -19.484  1.00  0.00           H  
ATOM   3357 1HB  LEU B 207      -3.237  79.383 -19.507  1.00  0.00           H  
ATOM   3358 2HB  LEU B 207      -2.304  78.316 -20.561  1.00  0.00           H  
ATOM   3359  HG  LEU B 207      -0.597  78.111 -18.727  1.00  0.00           H  
ATOM   3360 1HD1 LEU B 207      -1.304  78.729 -16.465  1.00  0.00           H  
ATOM   3361 2HD1 LEU B 207      -1.177  80.166 -17.506  1.00  0.00           H  
ATOM   3362 3HD1 LEU B 207      -2.775  79.482 -17.124  1.00  0.00           H  
ATOM   3363 1HD2 LEU B 207      -1.928  76.637 -17.345  1.00  0.00           H  
ATOM   3364 2HD2 LEU B 207      -3.419  77.339 -18.018  1.00  0.00           H  
ATOM   3365 3HD2 LEU B 207      -2.311  76.427 -19.071  1.00  0.00           H  
ATOM   3366  N   THR B 208       1.016  80.037 -20.034  1.00  0.00           N  
ATOM   3367  CA  THR B 208       2.330  79.497 -20.374  1.00  0.00           C  
ATOM   3368  C   THR B 208       2.682  78.377 -19.366  1.00  0.00           C  
ATOM   3369  O   THR B 208       2.643  78.616 -18.174  1.00  0.00           O  
ATOM   3370  CB  THR B 208       3.401  80.601 -20.314  1.00  0.00           C  
ATOM   3371  OG1 THR B 208       3.131  81.607 -21.304  1.00  0.00           O  
ATOM   3372  CG2 THR B 208       4.785  80.055 -20.512  1.00  0.00           C  
ATOM   3373  H   THR B 208       0.926  80.642 -19.230  1.00  0.00           H  
ATOM   3374  HA  THR B 208       2.291  79.106 -21.391  1.00  0.00           H  
ATOM   3375  HB  THR B 208       3.362  81.094 -19.343  1.00  0.00           H  
ATOM   3376  HG1 THR B 208       2.337  81.371 -21.791  1.00  0.00           H  
ATOM   3377 1HG2 THR B 208       5.508  80.869 -20.461  1.00  0.00           H  
ATOM   3378 2HG2 THR B 208       5.004  79.326 -19.732  1.00  0.00           H  
ATOM   3379 3HG2 THR B 208       4.850  79.573 -21.487  1.00  0.00           H  
ATOM   3380  N   LEU B 209       2.979  77.162 -19.833  1.00  0.00           N  
ATOM   3381  CA  LEU B 209       3.420  76.037 -18.992  1.00  0.00           C  
ATOM   3382  C   LEU B 209       4.903  75.847 -19.261  1.00  0.00           C  
ATOM   3383  O   LEU B 209       5.317  75.849 -20.417  1.00  0.00           O  
ATOM   3384  CB  LEU B 209       2.680  74.732 -19.353  1.00  0.00           C  
ATOM   3385  CG  LEU B 209       1.152  74.710 -19.127  1.00  0.00           C  
ATOM   3386  CD1 LEU B 209       0.519  73.417 -19.698  1.00  0.00           C  
ATOM   3387  CD2 LEU B 209       0.806  74.866 -17.618  1.00  0.00           C  
ATOM   3388  H   LEU B 209       2.889  77.026 -20.830  1.00  0.00           H  
ATOM   3389  HA  LEU B 209       3.198  76.275 -17.952  1.00  0.00           H  
ATOM   3390 1HB  LEU B 209       2.851  74.516 -20.406  1.00  0.00           H  
ATOM   3391 2HB  LEU B 209       3.102  73.918 -18.764  1.00  0.00           H  
ATOM   3392  HG  LEU B 209       0.691  75.531 -19.677  1.00  0.00           H  
ATOM   3393 1HD1 LEU B 209      -0.557  73.431 -19.524  1.00  0.00           H  
ATOM   3394 2HD1 LEU B 209       0.711  73.360 -20.769  1.00  0.00           H  
ATOM   3395 3HD1 LEU B 209       0.955  72.550 -19.204  1.00  0.00           H  
ATOM   3396 1HD2 LEU B 209      -0.277  74.848 -17.489  1.00  0.00           H  
ATOM   3397 2HD2 LEU B 209       1.252  74.046 -17.056  1.00  0.00           H  
ATOM   3398 3HD2 LEU B 209       1.199  75.814 -17.251  1.00  0.00           H  
ATOM   3399  N   LEU B 210       5.724  75.748 -18.224  1.00  0.00           N  
ATOM   3400  CA  LEU B 210       7.160  75.533 -18.389  1.00  0.00           C  
ATOM   3401  C   LEU B 210       7.433  74.087 -18.763  1.00  0.00           C  
ATOM   3402  O   LEU B 210       6.754  73.189 -18.286  1.00  0.00           O  
ATOM   3403  CB  LEU B 210       7.918  75.912 -17.122  1.00  0.00           C  
ATOM   3404  CG  LEU B 210       7.866  77.397 -16.766  1.00  0.00           C  
ATOM   3405  CD1 LEU B 210       8.617  77.660 -15.455  1.00  0.00           C  
ATOM   3406  CD2 LEU B 210       8.443  78.278 -17.915  1.00  0.00           C  
ATOM   3407  H   LEU B 210       5.342  75.824 -17.292  1.00  0.00           H  
ATOM   3408  HA  LEU B 210       7.513  76.165 -19.203  1.00  0.00           H  
ATOM   3409 1HB  LEU B 210       7.504  75.347 -16.288  1.00  0.00           H  
ATOM   3410 2HB  LEU B 210       8.963  75.627 -17.244  1.00  0.00           H  
ATOM   3411  HG  LEU B 210       6.831  77.693 -16.590  1.00  0.00           H  
ATOM   3412 1HD1 LEU B 210       8.570  78.722 -15.216  1.00  0.00           H  
ATOM   3413 2HD1 LEU B 210       8.156  77.087 -14.650  1.00  0.00           H  
ATOM   3414 3HD1 LEU B 210       9.658  77.359 -15.566  1.00  0.00           H  
ATOM   3415 1HD2 LEU B 210       8.390  79.329 -17.629  1.00  0.00           H  
ATOM   3416 2HD2 LEU B 210       9.482  78.003 -18.097  1.00  0.00           H  
ATOM   3417 3HD2 LEU B 210       7.861  78.119 -18.823  1.00  0.00           H  
ATOM   3418  N   GLN B 211       8.400  73.866 -19.661  1.00  0.00           N  
ATOM   3419  CA  GLN B 211       8.758  72.535 -20.148  1.00  0.00           C  
ATOM   3420  C   GLN B 211       9.192  71.608 -19.011  1.00  0.00           C  
ATOM   3421  O   GLN B 211       8.828  70.428 -19.007  1.00  0.00           O  
ATOM   3422  CB  GLN B 211       9.864  72.662 -21.192  1.00  0.00           C  
ATOM   3423  CG  GLN B 211      10.266  71.343 -21.804  1.00  0.00           C  
ATOM   3424  CD  GLN B 211      11.525  71.432 -22.619  1.00  0.00           C  
ATOM   3425  OE1 GLN B 211      11.986  72.513 -23.011  1.00  0.00           O  
ATOM   3426  NE2 GLN B 211      12.096  70.281 -22.909  1.00  0.00           N  
ATOM   3427  H   GLN B 211       8.901  74.670 -20.012  1.00  0.00           H  
ATOM   3428  HA  GLN B 211       7.878  72.087 -20.610  1.00  0.00           H  
ATOM   3429 1HB  GLN B 211       9.535  73.326 -21.992  1.00  0.00           H  
ATOM   3430 2HB  GLN B 211      10.745  73.112 -20.735  1.00  0.00           H  
ATOM   3431 1HG  GLN B 211      10.433  70.620 -21.006  1.00  0.00           H  
ATOM   3432 2HG  GLN B 211       9.465  70.999 -22.459  1.00  0.00           H  
ATOM   3433 1HE2 GLN B 211      12.938  70.262 -23.449  1.00  0.00           H  
ATOM   3434 2HE2 GLN B 211      11.688  69.425 -22.590  1.00  0.00           H  
ATOM   3435  N   ARG B 212       9.904  72.156 -18.007  1.00  0.00           N  
ATOM   3436  CA  ARG B 212      10.368  71.396 -16.842  1.00  0.00           C  
ATOM   3437  C   ARG B 212       9.272  70.978 -15.845  1.00  0.00           C  
ATOM   3438  O   ARG B 212       9.557  70.230 -14.913  1.00  0.00           O  
ATOM   3439  CB  ARG B 212      11.460  72.169 -16.105  1.00  0.00           C  
ATOM   3440  CG  ARG B 212      10.930  73.451 -15.484  1.00  0.00           C  
ATOM   3441  CD  ARG B 212      11.978  74.129 -14.606  1.00  0.00           C  
ATOM   3442  NE  ARG B 212      11.466  75.350 -13.980  1.00  0.00           N  
ATOM   3443  CZ  ARG B 212      10.756  75.377 -12.855  1.00  0.00           C  
ATOM   3444  NH1 ARG B 212      10.466  74.247 -12.215  1.00  0.00           N  
ATOM   3445  NH2 ARG B 212      10.329  76.533 -12.360  1.00  0.00           N  
ATOM   3446  H   ARG B 212      10.123  73.140 -18.071  1.00  0.00           H  
ATOM   3447  HA  ARG B 212      10.783  70.449 -17.189  1.00  0.00           H  
ATOM   3448 1HB  ARG B 212      11.884  71.542 -15.322  1.00  0.00           H  
ATOM   3449 2HB  ARG B 212      12.264  72.414 -16.799  1.00  0.00           H  
ATOM   3450 1HG  ARG B 212      10.643  74.146 -16.273  1.00  0.00           H  
ATOM   3451 2HG  ARG B 212      10.060  73.224 -14.866  1.00  0.00           H  
ATOM   3452 1HD  ARG B 212      12.287  73.446 -13.815  1.00  0.00           H  
ATOM   3453 2HD  ARG B 212      12.843  74.396 -15.212  1.00  0.00           H  
ATOM   3454  HE  ARG B 212      11.666  76.231 -14.435  1.00  0.00           H  
ATOM   3455 1HH1 ARG B 212      10.785  73.362 -12.583  1.00  0.00           H  
ATOM   3456 2HH1 ARG B 212       9.927  74.274 -11.362  1.00  0.00           H  
ATOM   3457 1HH2 ARG B 212      10.543  77.398 -12.838  1.00  0.00           H  
ATOM   3458 2HH2 ARG B 212       9.791  76.548 -11.506  1.00  0.00           H  
ATOM   3459  N   LYS B 213       8.061  71.481 -15.995  1.00  0.00           N  
ATOM   3460  CA  LYS B 213       6.933  71.153 -15.112  1.00  0.00           C  
ATOM   3461  C   LYS B 213       6.083  69.962 -15.611  1.00  0.00           C  
ATOM   3462  O   LYS B 213       5.095  69.591 -14.971  1.00  0.00           O  
ATOM   3463  CB  LYS B 213       6.006  72.370 -14.993  1.00  0.00           C  
ATOM   3464  CG  LYS B 213       6.656  73.565 -14.323  1.00  0.00           C  
ATOM   3465  CD  LYS B 213       6.152  73.737 -12.927  1.00  0.00           C  
ATOM   3466  CE  LYS B 213       6.438  75.123 -12.412  1.00  0.00           C  
ATOM   3467  NZ  LYS B 213       6.353  75.191 -10.918  1.00  0.00           N  
ATOM   3468  H   LYS B 213       7.916  72.124 -16.761  1.00  0.00           H  
ATOM   3469  HA  LYS B 213       7.326  70.906 -14.125  1.00  0.00           H  
ATOM   3470 1HB  LYS B 213       5.674  72.673 -15.986  1.00  0.00           H  
ATOM   3471 2HB  LYS B 213       5.119  72.097 -14.421  1.00  0.00           H  
ATOM   3472 1HG  LYS B 213       7.737  73.425 -14.298  1.00  0.00           H  
ATOM   3473 2HG  LYS B 213       6.438  74.466 -14.895  1.00  0.00           H  
ATOM   3474 1HD  LYS B 213       5.075  73.563 -12.905  1.00  0.00           H  
ATOM   3475 2HD  LYS B 213       6.633  73.009 -12.274  1.00  0.00           H  
ATOM   3476 1HE  LYS B 213       7.437  75.427 -12.722  1.00  0.00           H  
ATOM   3477 2HE  LYS B 213       5.720  75.824 -12.837  1.00  0.00           H  
ATOM   3478 1HZ  LYS B 213       6.550  76.133 -10.612  1.00  0.00           H  
ATOM   3479 2HZ  LYS B 213       5.424  74.928 -10.621  1.00  0.00           H  
ATOM   3480 3HZ  LYS B 213       7.028  74.558 -10.513  1.00  0.00           H  
ATOM   3481  N   LEU B 214       6.407  69.439 -16.793  1.00  0.00           N  
ATOM   3482  CA  LEU B 214       5.696  68.331 -17.411  1.00  0.00           C  
ATOM   3483  C   LEU B 214       6.694  67.214 -17.677  1.00  0.00           C  
ATOM   3484  O   LEU B 214       7.885  67.481 -17.825  1.00  0.00           O  
ATOM   3485  CB  LEU B 214       5.088  68.791 -18.744  1.00  0.00           C  
ATOM   3486  CG  LEU B 214       3.671  69.377 -18.730  1.00  0.00           C  
ATOM   3487  CD1 LEU B 214       3.624  70.708 -18.060  1.00  0.00           C  
ATOM   3488  CD2 LEU B 214       3.179  69.584 -20.161  1.00  0.00           C  
ATOM   3489  H   LEU B 214       7.195  69.848 -17.275  1.00  0.00           H  
ATOM   3490  HA  LEU B 214       4.894  68.019 -16.742  1.00  0.00           H  
ATOM   3491 1HB  LEU B 214       5.732  69.556 -19.174  1.00  0.00           H  
ATOM   3492 2HB  LEU B 214       5.062  67.941 -19.426  1.00  0.00           H  
ATOM   3493  HG  LEU B 214       2.998  68.691 -18.215  1.00  0.00           H  
ATOM   3494 1HD1 LEU B 214       2.602  71.086 -18.073  1.00  0.00           H  
ATOM   3495 2HD1 LEU B 214       3.960  70.608 -17.028  1.00  0.00           H  
ATOM   3496 3HD1 LEU B 214       4.274  71.404 -18.588  1.00  0.00           H  
ATOM   3497 1HD2 LEU B 214       2.171  70.000 -20.143  1.00  0.00           H  
ATOM   3498 2HD2 LEU B 214       3.846  70.273 -20.679  1.00  0.00           H  
ATOM   3499 3HD2 LEU B 214       3.167  68.627 -20.684  1.00  0.00           H  
ATOM   3500  N   GLN B 215       6.219  65.975 -17.788  1.00  0.00           N  
ATOM   3501  CA  GLN B 215       7.085  64.848 -18.124  1.00  0.00           C  
ATOM   3502  C   GLN B 215       7.641  64.937 -19.542  1.00  0.00           C  
ATOM   3503  O   GLN B 215       6.908  65.267 -20.473  1.00  0.00           O  
ATOM   3504  CB  GLN B 215       6.353  63.514 -17.905  1.00  0.00           C  
ATOM   3505  CG  GLN B 215       6.184  63.178 -16.417  1.00  0.00           C  
ATOM   3506  CD  GLN B 215       7.517  63.055 -15.712  1.00  0.00           C  
ATOM   3507  OE1 GLN B 215       8.368  62.208 -16.055  1.00  0.00           O  
ATOM   3508  NE2 GLN B 215       7.746  63.925 -14.748  1.00  0.00           N  
ATOM   3509  H   GLN B 215       5.234  65.810 -17.636  1.00  0.00           H  
ATOM   3510  HA  GLN B 215       7.957  64.875 -17.471  1.00  0.00           H  
ATOM   3511 1HB  GLN B 215       5.369  63.558 -18.372  1.00  0.00           H  
ATOM   3512 2HB  GLN B 215       6.909  62.710 -18.388  1.00  0.00           H  
ATOM   3513 1HG  GLN B 215       5.610  63.972 -15.939  1.00  0.00           H  
ATOM   3514 2HG  GLN B 215       5.655  62.229 -16.327  1.00  0.00           H  
ATOM   3515 1HE2 GLN B 215       8.610  63.897 -14.243  1.00  0.00           H  
ATOM   3516 2HE2 GLN B 215       7.057  64.614 -14.521  1.00  0.00           H  
ATOM   3517  N   PRO B 216       8.934  64.615 -19.746  1.00  0.00           N  
ATOM   3518  CA  PRO B 216       9.488  64.641 -21.119  1.00  0.00           C  
ATOM   3519  C   PRO B 216       9.018  63.458 -21.978  1.00  0.00           C  
ATOM   3520  O   PRO B 216       8.583  62.443 -21.434  1.00  0.00           O  
ATOM   3521  CB  PRO B 216      10.998  64.574 -20.881  1.00  0.00           C  
ATOM   3522  CG  PRO B 216      11.134  63.841 -19.584  1.00  0.00           C  
ATOM   3523  CD  PRO B 216       9.957  64.224 -18.747  1.00  0.00           C  
ATOM   3524  HA  PRO B 216       9.207  65.587 -21.605  1.00  0.00           H  
ATOM   3525 1HB  PRO B 216      11.488  64.055 -21.718  1.00  0.00           H  
ATOM   3526 2HB  PRO B 216      11.418  65.590 -20.843  1.00  0.00           H  
ATOM   3527 1HG  PRO B 216      11.165  62.756 -19.762  1.00  0.00           H  
ATOM   3528 2HG  PRO B 216      12.081  64.110 -19.093  1.00  0.00           H  
ATOM   3529 1HD  PRO B 216       9.630  63.357 -18.154  1.00  0.00           H  
ATOM   3530 2HD  PRO B 216      10.231  65.063 -18.090  1.00  0.00           H  
ATOM   3531  N   ALA B 217       9.068  63.601 -23.314  1.00  0.00           N  
ATOM   3532  CA  ALA B 217       8.670  62.583 -24.304  1.00  0.00           C  
ATOM   3533  C   ALA B 217       7.318  61.929 -23.998  1.00  0.00           C  
ATOM   3534  O   ALA B 217       7.175  60.705 -24.088  1.00  0.00           O  
ATOM   3535  CB  ALA B 217       9.766  61.529 -24.431  1.00  0.00           C  
ATOM   3536  H   ALA B 217       9.412  64.494 -23.637  1.00  0.00           H  
ATOM   3537  HA  ALA B 217       8.538  63.079 -25.265  1.00  0.00           H  
ATOM   3538 1HB  ALA B 217       9.467  60.779 -25.164  1.00  0.00           H  
ATOM   3539 2HB  ALA B 217      10.692  62.004 -24.755  1.00  0.00           H  
ATOM   3540 3HB  ALA B 217       9.923  61.050 -23.466  1.00  0.00           H  
ATOM   3541  N   ALA B 218       6.330  62.731 -23.608  1.00  0.00           N  
ATOM   3542  CA  ALA B 218       5.028  62.204 -23.181  1.00  0.00           C  
ATOM   3543  C   ALA B 218       3.839  62.821 -23.900  1.00  0.00           C  
ATOM   3544  O   ALA B 218       3.867  63.998 -24.200  1.00  0.00           O  
ATOM   3545  CB  ALA B 218       4.867  62.399 -21.682  1.00  0.00           C  
ATOM   3546  H   ALA B 218       6.481  63.730 -23.606  1.00  0.00           H  
ATOM   3547  HA  ALA B 218       5.002  61.139 -23.410  1.00  0.00           H  
ATOM   3548 1HB  ALA B 218       3.900  62.007 -21.366  1.00  0.00           H  
ATOM   3549 2HB  ALA B 218       5.662  61.868 -21.158  1.00  0.00           H  
ATOM   3550 3HB  ALA B 218       4.923  63.460 -21.445  1.00  0.00           H  
ATOM   3551  N   MET B 219       2.773  62.043 -24.086  1.00  0.00           N  
ATOM   3552  CA  MET B 219       1.502  62.454 -24.656  1.00  0.00           C  
ATOM   3553  C   MET B 219       0.641  63.068 -23.576  1.00  0.00           C  
ATOM   3554  O   MET B 219       0.383  62.439 -22.533  1.00  0.00           O  
ATOM   3555  CB  MET B 219       0.735  61.237 -25.242  1.00  0.00           C  
ATOM   3556  CG  MET B 219       1.493  60.494 -26.364  1.00  0.00           C  
ATOM   3557  SD  MET B 219       1.876  61.588 -27.755  1.00  0.00           S  
ATOM   3558  CE  MET B 219       2.168  60.388 -29.100  1.00  0.00           C  
ATOM   3559  H   MET B 219       2.893  61.084 -23.793  1.00  0.00           H  
ATOM   3560  HA  MET B 219       1.697  63.159 -25.464  1.00  0.00           H  
ATOM   3561 1HB  MET B 219       0.525  60.523 -24.447  1.00  0.00           H  
ATOM   3562 2HB  MET B 219      -0.223  61.570 -25.645  1.00  0.00           H  
ATOM   3563 1HG  MET B 219       2.423  60.088 -25.967  1.00  0.00           H  
ATOM   3564 2HG  MET B 219       0.886  59.664 -26.725  1.00  0.00           H  
ATOM   3565 1HE  MET B 219       2.414  60.923 -30.018  1.00  0.00           H  
ATOM   3566 2HE  MET B 219       2.995  59.731 -28.829  1.00  0.00           H  
ATOM   3567 3HE  MET B 219       1.268  59.792 -29.258  1.00  0.00           H  
ATOM   3568  N   TYR B 220       0.187  64.308 -23.812  1.00  0.00           N  
ATOM   3569  CA  TYR B 220      -0.678  65.001 -22.882  1.00  0.00           C  
ATOM   3570  C   TYR B 220      -2.006  65.302 -23.543  1.00  0.00           C  
ATOM   3571  O   TYR B 220      -2.082  65.448 -24.752  1.00  0.00           O  
ATOM   3572  CB  TYR B 220      -0.035  66.320 -22.412  1.00  0.00           C  
ATOM   3573  CG  TYR B 220       0.849  66.166 -21.189  1.00  0.00           C  
ATOM   3574  CD1 TYR B 220       2.148  65.681 -21.301  1.00  0.00           C  
ATOM   3575  CD2 TYR B 220       0.386  66.502 -19.925  1.00  0.00           C  
ATOM   3576  CE1 TYR B 220       2.957  65.517 -20.183  1.00  0.00           C  
ATOM   3577  CE2 TYR B 220       1.188  66.345 -18.796  1.00  0.00           C  
ATOM   3578  CZ  TYR B 220       2.486  65.886 -18.938  1.00  0.00           C  
ATOM   3579  OH  TYR B 220       3.291  65.732 -17.843  1.00  0.00           O  
ATOM   3580  H   TYR B 220       0.460  64.770 -24.668  1.00  0.00           H  
ATOM   3581  HA  TYR B 220      -0.832  64.363 -22.011  1.00  0.00           H  
ATOM   3582 1HB  TYR B 220       0.568  66.739 -23.219  1.00  0.00           H  
ATOM   3583 2HB  TYR B 220      -0.816  67.043 -22.179  1.00  0.00           H  
ATOM   3584  HD1 TYR B 220       2.550  65.421 -22.280  1.00  0.00           H  
ATOM   3585  HD2 TYR B 220      -0.623  66.896 -19.801  1.00  0.00           H  
ATOM   3586  HE1 TYR B 220       3.971  65.135 -20.296  1.00  0.00           H  
ATOM   3587  HE2 TYR B 220       0.792  66.582 -17.808  1.00  0.00           H  
ATOM   3588  HH  TYR B 220       2.807  65.985 -17.053  1.00  0.00           H  
ATOM   3589  N   GLU B 221      -3.043  65.428 -22.727  1.00  0.00           N  
ATOM   3590  CA  GLU B 221      -4.383  65.825 -23.118  1.00  0.00           C  
ATOM   3591  C   GLU B 221      -4.674  67.115 -22.363  1.00  0.00           C  
ATOM   3592  O   GLU B 221      -4.371  67.199 -21.189  1.00  0.00           O  
ATOM   3593  CB  GLU B 221      -5.399  64.764 -22.695  1.00  0.00           C  
ATOM   3594  CG  GLU B 221      -6.807  65.093 -23.155  1.00  0.00           C  
ATOM   3595  CD  GLU B 221      -7.885  64.129 -22.696  1.00  0.00           C  
ATOM   3596  OE1 GLU B 221      -7.537  63.059 -22.148  1.00  0.00           O  
ATOM   3597  OE2 GLU B 221      -9.083  64.451 -22.869  1.00  0.00           O  
ATOM   3598  H   GLU B 221      -2.854  65.224 -21.756  1.00  0.00           H  
ATOM   3599  HA  GLU B 221      -4.412  65.923 -24.204  1.00  0.00           H  
ATOM   3600 1HB  GLU B 221      -5.110  63.798 -23.108  1.00  0.00           H  
ATOM   3601 2HB  GLU B 221      -5.396  64.670 -21.609  1.00  0.00           H  
ATOM   3602 1HG  GLU B 221      -7.076  66.083 -22.789  1.00  0.00           H  
ATOM   3603 2HG  GLU B 221      -6.825  65.121 -24.244  1.00  0.00           H  
ATOM   3604  N   ILE B 222      -5.196  68.146 -23.047  1.00  0.00           N  
ATOM   3605  CA  ILE B 222      -5.514  69.404 -22.413  1.00  0.00           C  
ATOM   3606  C   ILE B 222      -6.912  69.880 -22.852  1.00  0.00           C  
ATOM   3607  O   ILE B 222      -7.344  69.616 -23.964  1.00  0.00           O  
ATOM   3608  CB  ILE B 222      -4.366  70.442 -22.631  1.00  0.00           C  
ATOM   3609  CG1 ILE B 222      -4.547  71.716 -21.778  1.00  0.00           C  
ATOM   3610  CG2 ILE B 222      -4.177  70.769 -24.095  1.00  0.00           C  
ATOM   3611  CD1 ILE B 222      -3.350  72.429 -21.624  1.00  0.00           C  
ATOM   3612  H   ILE B 222      -5.371  68.035 -24.036  1.00  0.00           H  
ATOM   3613  HA  ILE B 222      -5.626  69.233 -21.343  1.00  0.00           H  
ATOM   3614  HB  ILE B 222      -3.431  70.036 -22.248  1.00  0.00           H  
ATOM   3615 1HG1 ILE B 222      -5.289  72.363 -22.244  1.00  0.00           H  
ATOM   3616 2HG1 ILE B 222      -4.926  71.443 -20.793  1.00  0.00           H  
ATOM   3617 1HG2 ILE B 222      -3.371  71.494 -24.205  1.00  0.00           H  
ATOM   3618 2HG2 ILE B 222      -3.925  69.861 -24.641  1.00  0.00           H  
ATOM   3619 3HG2 ILE B 222      -5.100  71.189 -24.496  1.00  0.00           H  
ATOM   3620 1HD1 ILE B 222      -3.530  73.316 -21.016  1.00  0.00           H  
ATOM   3621 2HD1 ILE B 222      -2.610  71.796 -21.132  1.00  0.00           H  
ATOM   3622 3HD1 ILE B 222      -2.978  72.730 -22.602  1.00  0.00           H  
ATOM   3623  N   LYS B 223      -7.656  70.488 -21.934  1.00  0.00           N  
ATOM   3624  CA  LYS B 223      -9.010  70.991 -22.205  1.00  0.00           C  
ATOM   3625  C   LYS B 223      -9.288  72.208 -21.325  1.00  0.00           C  
ATOM   3626  O   LYS B 223      -8.528  72.478 -20.400  1.00  0.00           O  
ATOM   3627  CB  LYS B 223     -10.066  69.888 -22.027  1.00  0.00           C  
ATOM   3628  CG  LYS B 223      -9.965  69.210 -20.651  1.00  0.00           C  
ATOM   3629  CD  LYS B 223     -11.109  68.236 -20.463  1.00  0.00           C  
ATOM   3630  CE  LYS B 223     -11.193  67.742 -19.043  1.00  0.00           C  
ATOM   3631  NZ  LYS B 223     -12.068  66.548 -18.987  1.00  0.00           N  
ATOM   3632  H   LYS B 223      -7.263  70.605 -21.011  1.00  0.00           H  
ATOM   3633  HA  LYS B 223      -9.050  71.337 -23.238  1.00  0.00           H  
ATOM   3634 1HB  LYS B 223     -11.062  70.316 -22.142  1.00  0.00           H  
ATOM   3635 2HB  LYS B 223      -9.941  69.135 -22.806  1.00  0.00           H  
ATOM   3636 1HG  LYS B 223      -9.016  68.677 -20.576  1.00  0.00           H  
ATOM   3637 2HG  LYS B 223      -9.999  69.968 -19.869  1.00  0.00           H  
ATOM   3638 1HD  LYS B 223     -12.049  68.724 -20.722  1.00  0.00           H  
ATOM   3639 2HD  LYS B 223     -10.971  67.380 -21.124  1.00  0.00           H  
ATOM   3640 1HE  LYS B 223     -10.195  67.492 -18.686  1.00  0.00           H  
ATOM   3641 2HE  LYS B 223     -11.596  68.530 -18.407  1.00  0.00           H  
ATOM   3642 1HZ  LYS B 223     -12.125  66.216 -18.034  1.00  0.00           H  
ATOM   3643 2HZ  LYS B 223     -12.992  66.792 -19.314  1.00  0.00           H  
ATOM   3644 3HZ  LYS B 223     -11.684  65.821 -19.574  1.00  0.00           H  
ATOM   3645  N   VAL B 224     -10.330  72.988 -21.640  1.00  0.00           N  
ATOM   3646  CA  VAL B 224     -10.609  74.211 -20.891  1.00  0.00           C  
ATOM   3647  C   VAL B 224     -12.117  74.460 -20.744  1.00  0.00           C  
ATOM   3648  O   VAL B 224     -12.899  74.078 -21.606  1.00  0.00           O  
ATOM   3649  CB  VAL B 224      -9.828  75.429 -21.515  1.00  0.00           C  
ATOM   3650  CG1 VAL B 224     -10.184  75.651 -22.973  1.00  0.00           C  
ATOM   3651  CG2 VAL B 224     -10.016  76.711 -20.701  1.00  0.00           C  
ATOM   3652  H   VAL B 224     -10.936  72.731 -22.406  1.00  0.00           H  
ATOM   3653  HA  VAL B 224     -10.273  74.071 -19.863  1.00  0.00           H  
ATOM   3654  HB  VAL B 224      -8.765  75.191 -21.542  1.00  0.00           H  
ATOM   3655 1HG1 VAL B 224      -9.621  76.501 -23.360  1.00  0.00           H  
ATOM   3656 2HG1 VAL B 224      -9.935  74.759 -23.548  1.00  0.00           H  
ATOM   3657 3HG1 VAL B 224     -11.251  75.854 -23.060  1.00  0.00           H  
ATOM   3658 1HG2 VAL B 224      -9.459  77.523 -21.168  1.00  0.00           H  
ATOM   3659 2HG2 VAL B 224     -11.075  76.969 -20.667  1.00  0.00           H  
ATOM   3660 3HG2 VAL B 224      -9.648  76.555 -19.687  1.00  0.00           H  
ATOM   3661  N   ARG B 225     -12.525  75.046 -19.615  1.00  0.00           N  
ATOM   3662  CA  ARG B 225     -13.899  75.434 -19.322  1.00  0.00           C  
ATOM   3663  C   ARG B 225     -13.887  76.816 -18.602  1.00  0.00           C  
ATOM   3664  O   ARG B 225     -12.836  77.264 -18.159  1.00  0.00           O  
ATOM   3665  CB  ARG B 225     -14.627  74.357 -18.490  1.00  0.00           C  
ATOM   3666  CG  ARG B 225     -13.960  74.156 -17.162  1.00  0.00           C  
ATOM   3667  CD  ARG B 225     -14.760  73.226 -16.298  1.00  0.00           C  
ATOM   3668  NE  ARG B 225     -14.059  73.017 -15.044  1.00  0.00           N  
ATOM   3669  CZ  ARG B 225     -14.445  72.174 -14.093  1.00  0.00           C  
ATOM   3670  NH1 ARG B 225     -15.541  71.436 -14.251  1.00  0.00           N  
ATOM   3671  NH2 ARG B 225     -13.727  72.043 -12.988  1.00  0.00           N  
ATOM   3672  H   ARG B 225     -11.807  75.223 -18.927  1.00  0.00           H  
ATOM   3673  HA  ARG B 225     -14.434  75.553 -20.265  1.00  0.00           H  
ATOM   3674 1HB  ARG B 225     -15.663  74.655 -18.336  1.00  0.00           H  
ATOM   3675 2HB  ARG B 225     -14.635  73.416 -19.040  1.00  0.00           H  
ATOM   3676 1HG  ARG B 225     -12.969  73.728 -17.314  1.00  0.00           H  
ATOM   3677 2HG  ARG B 225     -13.867  75.116 -16.652  1.00  0.00           H  
ATOM   3678 1HD  ARG B 225     -15.738  73.664 -16.101  1.00  0.00           H  
ATOM   3679 2HD  ARG B 225     -14.886  72.272 -16.809  1.00  0.00           H  
ATOM   3680  HE  ARG B 225     -13.216  73.551 -14.882  1.00  0.00           H  
ATOM   3681 1HH1 ARG B 225     -16.085  71.515 -15.098  1.00  0.00           H  
ATOM   3682 2HH1 ARG B 225     -15.829  70.797 -13.524  1.00  0.00           H  
ATOM   3683 1HH2 ARG B 225     -12.883  72.585 -12.867  1.00  0.00           H  
ATOM   3684 2HH2 ARG B 225     -14.023  71.402 -12.267  1.00  0.00           H  
ATOM   3685  N   SER B 226     -15.050  77.493 -18.505  1.00  0.00           N  
ATOM   3686  CA  SER B 226     -15.180  78.834 -17.926  1.00  0.00           C  
ATOM   3687  C   SER B 226     -16.343  78.937 -16.936  1.00  0.00           C  
ATOM   3688  O   SER B 226     -17.326  78.242 -17.056  1.00  0.00           O  
ATOM   3689  CB  SER B 226     -15.429  79.852 -19.036  1.00  0.00           C  
ATOM   3690  OG  SER B 226     -14.544  79.634 -20.109  1.00  0.00           O  
ATOM   3691  H   SER B 226     -15.874  77.028 -18.860  1.00  0.00           H  
ATOM   3692  HA  SER B 226     -14.248  79.083 -17.418  1.00  0.00           H  
ATOM   3693 1HB  SER B 226     -16.459  79.769 -19.381  1.00  0.00           H  
ATOM   3694 2HB  SER B 226     -15.296  80.859 -18.643  1.00  0.00           H  
ATOM   3695  HG  SER B 226     -14.001  78.883 -19.856  1.00  0.00           H  
ATOM   3696  N   ILE B 227     -16.222  79.821 -15.976  1.00  0.00           N  
ATOM   3697  CA  ILE B 227     -17.243  80.096 -14.967  1.00  0.00           C  
ATOM   3698  C   ILE B 227     -17.373  81.637 -14.856  1.00  0.00           C  
ATOM   3699  O   ILE B 227     -16.373  82.327 -15.041  1.00  0.00           O  
ATOM   3700  CB  ILE B 227     -16.860  79.416 -13.621  1.00  0.00           C  
ATOM   3701  CG1 ILE B 227     -18.055  79.366 -12.642  1.00  0.00           C  
ATOM   3702  CG2 ILE B 227     -15.641  80.049 -12.955  1.00  0.00           C  
ATOM   3703  CD1 ILE B 227     -17.880  78.513 -11.454  1.00  0.00           C  
ATOM   3704  H   ILE B 227     -15.354  80.337 -15.951  1.00  0.00           H  
ATOM   3705  HA  ILE B 227     -18.190  79.684 -15.312  1.00  0.00           H  
ATOM   3706  HB  ILE B 227     -16.631  78.365 -13.797  1.00  0.00           H  
ATOM   3707 1HG1 ILE B 227     -18.275  80.372 -12.285  1.00  0.00           H  
ATOM   3708 2HG1 ILE B 227     -18.940  79.005 -13.166  1.00  0.00           H  
ATOM   3709 1HG2 ILE B 227     -15.426  79.530 -12.021  1.00  0.00           H  
ATOM   3710 2HG2 ILE B 227     -14.782  79.970 -13.620  1.00  0.00           H  
ATOM   3711 3HG2 ILE B 227     -15.844  81.100 -12.748  1.00  0.00           H  
ATOM   3712 1HD1 ILE B 227     -18.780  78.555 -10.840  1.00  0.00           H  
ATOM   3713 2HD1 ILE B 227     -17.702  77.484 -11.768  1.00  0.00           H  
ATOM   3714 3HD1 ILE B 227     -17.030  78.868 -10.874  1.00  0.00           H  
ATOM   3715  N   PRO B 228     -18.579  82.222 -14.628  1.00  0.00           N  
ATOM   3716  CA  PRO B 228     -18.661  83.696 -14.488  1.00  0.00           C  
ATOM   3717  C   PRO B 228     -17.866  84.201 -13.263  1.00  0.00           C  
ATOM   3718  O   PRO B 228     -17.882  83.566 -12.201  1.00  0.00           O  
ATOM   3719  CB  PRO B 228     -20.171  83.951 -14.357  1.00  0.00           C  
ATOM   3720  CG  PRO B 228     -20.833  82.692 -14.935  1.00  0.00           C  
ATOM   3721  CD  PRO B 228     -19.906  81.597 -14.466  1.00  0.00           C  
ATOM   3722  HA  PRO B 228     -18.260  84.169 -15.397  1.00  0.00           H  
ATOM   3723 1HB  PRO B 228     -20.434  84.119 -13.302  1.00  0.00           H  
ATOM   3724 2HB  PRO B 228     -20.448  84.863 -14.906  1.00  0.00           H  
ATOM   3725 1HG  PRO B 228     -21.860  82.594 -14.554  1.00  0.00           H  
ATOM   3726 2HG  PRO B 228     -20.906  82.770 -16.030  1.00  0.00           H  
ATOM   3727 1HD  PRO B 228     -20.125  81.356 -13.415  1.00  0.00           H  
ATOM   3728 2HD  PRO B 228     -20.035  80.709 -15.103  1.00  0.00           H  
ATOM   3729  N   ASP B 229     -17.104  85.297 -13.425  1.00  0.00           N  
ATOM   3730  CA  ASP B 229     -16.257  85.803 -12.336  1.00  0.00           C  
ATOM   3731  C   ASP B 229     -16.255  87.344 -12.212  1.00  0.00           C  
ATOM   3732  O   ASP B 229     -15.188  87.994 -12.320  1.00  0.00           O  
ATOM   3733  CB  ASP B 229     -14.824  85.291 -12.521  1.00  0.00           C  
ATOM   3734  CG  ASP B 229     -13.918  85.638 -11.355  1.00  0.00           C  
ATOM   3735  OD1 ASP B 229     -14.440  85.798 -10.216  1.00  0.00           O  
ATOM   3736  OD2 ASP B 229     -12.696  85.781 -11.579  1.00  0.00           O  
ATOM   3737  H   ASP B 229     -17.111  85.784 -14.310  1.00  0.00           H  
ATOM   3738  HA  ASP B 229     -16.650  85.429 -11.390  1.00  0.00           H  
ATOM   3739 1HB  ASP B 229     -14.837  84.208 -12.642  1.00  0.00           H  
ATOM   3740 2HB  ASP B 229     -14.400  85.717 -13.431  1.00  0.00           H  
ATOM   3741  N   HIS B 230     -17.417  87.924 -11.934  1.00  0.00           N  
ATOM   3742  CA  HIS B 230     -17.514  89.377 -11.883  1.00  0.00           C  
ATOM   3743  C   HIS B 230     -18.843  89.688 -11.186  1.00  0.00           C  
ATOM   3744  O   HIS B 230     -19.064  89.208 -10.074  1.00  0.00           O  
ATOM   3745  CB  HIS B 230     -17.445  89.852 -13.363  1.00  0.00           C  
ATOM   3746  CG  HIS B 230     -17.111  91.294 -13.585  1.00  0.00           C  
ATOM   3747  ND1 HIS B 230     -17.945  92.115 -14.334  1.00  0.00           N  
ATOM   3748  CD2 HIS B 230     -16.014  91.996 -13.221  1.00  0.00           C  
ATOM   3749  CE1 HIS B 230     -17.339  93.290 -14.377  1.00  0.00           C  
ATOM   3750  NE2 HIS B 230     -16.175  93.265 -13.726  1.00  0.00           N  
ATOM   3751  H   HIS B 230     -18.242  87.369 -11.756  1.00  0.00           H  
ATOM   3752  HA  HIS B 230     -16.676  89.778 -11.314  1.00  0.00           H  
ATOM   3753 1HB  HIS B 230     -16.694  89.269 -13.898  1.00  0.00           H  
ATOM   3754 2HB  HIS B 230     -18.405  89.673 -13.848  1.00  0.00           H  
ATOM   3755  HD2 HIS B 230     -15.168  91.635 -12.636  1.00  0.00           H  
ATOM   3756  HE1 HIS B 230     -17.717  94.184 -14.873  1.00  0.00           H  
ATOM   3757  HE2 HIS B 230     -15.536  94.041 -13.628  1.00  0.00           H  
ATOM   3758  N   TYR B 231     -19.722  90.472 -11.808  1.00  0.00           N  
ATOM   3759  CA  TYR B 231     -21.031  90.752 -11.256  1.00  0.00           C  
ATOM   3760  C   TYR B 231     -21.885  89.456 -11.336  1.00  0.00           C  
ATOM   3761  O   TYR B 231     -22.649  89.153 -10.420  1.00  0.00           O  
ATOM   3762  CB  TYR B 231     -21.675  91.859 -12.090  1.00  0.00           C  
ATOM   3763  CG  TYR B 231     -23.086  92.178 -11.669  1.00  0.00           C  
ATOM   3764  CD1 TYR B 231     -23.338  93.083 -10.643  1.00  0.00           C  
ATOM   3765  CD2 TYR B 231     -24.170  91.569 -12.285  1.00  0.00           C  
ATOM   3766  CE1 TYR B 231     -24.638  93.391 -10.258  1.00  0.00           C  
ATOM   3767  CE2 TYR B 231     -25.472  91.855 -11.899  1.00  0.00           C  
ATOM   3768  CZ  TYR B 231     -25.704  92.775 -10.886  1.00  0.00           C  
ATOM   3769  OH  TYR B 231     -26.995  93.083 -10.520  1.00  0.00           O  
ATOM   3770  H   TYR B 231     -19.463  90.883 -12.694  1.00  0.00           H  
ATOM   3771  HA  TYR B 231     -20.907  91.091 -10.227  1.00  0.00           H  
ATOM   3772 1HB  TYR B 231     -21.077  92.768 -12.012  1.00  0.00           H  
ATOM   3773 2HB  TYR B 231     -21.686  91.564 -13.139  1.00  0.00           H  
ATOM   3774  HD1 TYR B 231     -22.508  93.565 -10.125  1.00  0.00           H  
ATOM   3775  HD2 TYR B 231     -24.007  90.850 -13.088  1.00  0.00           H  
ATOM   3776  HE1 TYR B 231     -24.813  94.103  -9.452  1.00  0.00           H  
ATOM   3777  HE2 TYR B 231     -26.308  91.357 -12.390  1.00  0.00           H  
ATOM   3778  HH  TYR B 231     -27.609  92.578 -11.059  1.00  0.00           H  
ATOM   3779  N   PHE B 232     -21.753  88.713 -12.459  1.00  0.00           N  
ATOM   3780  CA  PHE B 232     -22.477  87.490 -12.728  1.00  0.00           C  
ATOM   3781  C   PHE B 232     -21.825  86.322 -12.028  1.00  0.00           C  
ATOM   3782  O   PHE B 232     -20.608  86.256 -11.922  1.00  0.00           O  
ATOM   3783  CB  PHE B 232     -22.568  87.246 -14.247  1.00  0.00           C  
ATOM   3784  CG  PHE B 232     -23.239  88.392 -14.972  1.00  0.00           C  
ATOM   3785  CD1 PHE B 232     -24.618  88.454 -15.073  1.00  0.00           C  
ATOM   3786  CD2 PHE B 232     -22.502  89.458 -15.445  1.00  0.00           C  
ATOM   3787  CE1 PHE B 232     -25.239  89.551 -15.634  1.00  0.00           C  
ATOM   3788  CE2 PHE B 232     -23.129  90.549 -16.015  1.00  0.00           C  
ATOM   3789  CZ  PHE B 232     -24.490  90.583 -16.117  1.00  0.00           C  
ATOM   3790  H   PHE B 232     -21.096  89.057 -13.145  1.00  0.00           H  
ATOM   3791  HA  PHE B 232     -23.487  87.591 -12.328  1.00  0.00           H  
ATOM   3792 1HB  PHE B 232     -21.567  87.107 -14.653  1.00  0.00           H  
ATOM   3793 2HB  PHE B 232     -23.128  86.331 -14.435  1.00  0.00           H  
ATOM   3794  HD1 PHE B 232     -25.217  87.622 -14.702  1.00  0.00           H  
ATOM   3795  HD2 PHE B 232     -21.415  89.434 -15.366  1.00  0.00           H  
ATOM   3796  HE1 PHE B 232     -26.327  89.591 -15.690  1.00  0.00           H  
ATOM   3797  HE2 PHE B 232     -22.534  91.384 -16.385  1.00  0.00           H  
ATOM   3798  HZ  PHE B 232     -24.976  91.437 -16.587  1.00  0.00           H  
ATOM   3799  N   LYS B 233     -22.650  85.421 -11.513  1.00  0.00           N  
ATOM   3800  CA  LYS B 233     -22.225  84.204 -10.858  1.00  0.00           C  
ATOM   3801  C   LYS B 233     -22.905  83.042 -11.565  1.00  0.00           C  
ATOM   3802  O   LYS B 233     -23.884  83.254 -12.272  1.00  0.00           O  
ATOM   3803  CB  LYS B 233     -22.649  84.221  -9.382  1.00  0.00           C  
ATOM   3804  CG  LYS B 233     -22.196  85.463  -8.620  1.00  0.00           C  
ATOM   3805  CD  LYS B 233     -20.661  85.540  -8.535  1.00  0.00           C  
ATOM   3806  CE  LYS B 233     -20.168  86.743  -7.751  1.00  0.00           C  
ATOM   3807  NZ  LYS B 233     -18.822  87.178  -8.221  1.00  0.00           N  
ATOM   3808  H   LYS B 233     -23.638  85.617 -11.594  1.00  0.00           H  
ATOM   3809  HA  LYS B 233     -21.137  84.144 -10.910  1.00  0.00           H  
ATOM   3810 1HB  LYS B 233     -23.736  84.160  -9.315  1.00  0.00           H  
ATOM   3811 2HB  LYS B 233     -22.241  83.346  -8.876  1.00  0.00           H  
ATOM   3812 1HG  LYS B 233     -22.568  86.355  -9.124  1.00  0.00           H  
ATOM   3813 2HG  LYS B 233     -22.606  85.440  -7.611  1.00  0.00           H  
ATOM   3814 1HD  LYS B 233     -20.277  84.640  -8.052  1.00  0.00           H  
ATOM   3815 2HD  LYS B 233     -20.243  85.598  -9.540  1.00  0.00           H  
ATOM   3816 1HE  LYS B 233     -20.871  87.566  -7.868  1.00  0.00           H  
ATOM   3817 2HE  LYS B 233     -20.112  86.489  -6.692  1.00  0.00           H  
ATOM   3818 1HZ  LYS B 233     -18.519  87.978  -7.683  1.00  0.00           H  
ATOM   3819 2HZ  LYS B 233     -18.162  86.422  -8.101  1.00  0.00           H  
ATOM   3820 3HZ  LYS B 233     -18.871  87.429  -9.198  1.00  0.00           H  
ATOM   3821  N   GLY B 234     -22.420  81.827 -11.350  1.00  0.00           N  
ATOM   3822  CA  GLY B 234     -23.038  80.661 -11.958  1.00  0.00           C  
ATOM   3823  C   GLY B 234     -22.242  79.383 -11.912  1.00  0.00           C  
ATOM   3824  O   GLY B 234     -21.536  79.118 -10.944  1.00  0.00           O  
ATOM   3825  H   GLY B 234     -21.612  81.703 -10.758  1.00  0.00           H  
ATOM   3826 1HA  GLY B 234     -23.992  80.460 -11.471  1.00  0.00           H  
ATOM   3827 2HA  GLY B 234     -23.250  80.867 -13.007  1.00  0.00           H  
ATOM   3828  N   PHE B 235     -22.303  78.626 -13.012  1.00  0.00           N  
ATOM   3829  CA  PHE B 235     -21.744  77.290 -13.130  1.00  0.00           C  
ATOM   3830  C   PHE B 235     -20.630  77.182 -14.150  1.00  0.00           C  
ATOM   3831  O   PHE B 235     -20.522  78.029 -15.037  1.00  0.00           O  
ATOM   3832  CB  PHE B 235     -22.889  76.331 -13.563  1.00  0.00           C  
ATOM   3833  CG  PHE B 235     -24.147  76.458 -12.745  1.00  0.00           C  
ATOM   3834  CD1 PHE B 235     -24.195  75.995 -11.442  1.00  0.00           C  
ATOM   3835  CD2 PHE B 235     -25.260  77.112 -13.253  1.00  0.00           C  
ATOM   3836  CE1 PHE B 235     -25.349  76.143 -10.679  1.00  0.00           C  
ATOM   3837  CE2 PHE B 235     -26.414  77.243 -12.497  1.00  0.00           C  
ATOM   3838  CZ  PHE B 235     -26.453  76.761 -11.215  1.00  0.00           C  
ATOM   3839  H   PHE B 235     -22.777  79.033 -13.806  1.00  0.00           H  
ATOM   3840  HA  PHE B 235     -21.357  76.990 -12.155  1.00  0.00           H  
ATOM   3841 1HB  PHE B 235     -23.146  76.519 -14.605  1.00  0.00           H  
ATOM   3842 2HB  PHE B 235     -22.546  75.300 -13.492  1.00  0.00           H  
ATOM   3843  HD1 PHE B 235     -23.316  75.511 -11.016  1.00  0.00           H  
ATOM   3844  HD2 PHE B 235     -25.231  77.496 -14.273  1.00  0.00           H  
ATOM   3845  HE1 PHE B 235     -25.377  75.769  -9.656  1.00  0.00           H  
ATOM   3846  HE2 PHE B 235     -27.292  77.729 -12.923  1.00  0.00           H  
ATOM   3847  HZ  PHE B 235     -27.361  76.867 -10.622  1.00  0.00           H  
ATOM   3848  N   TRP B 236     -19.859  76.089 -14.096  1.00  0.00           N  
ATOM   3849  CA  TRP B 236     -18.839  75.843 -15.112  1.00  0.00           C  
ATOM   3850  C   TRP B 236     -19.529  75.494 -16.433  1.00  0.00           C  
ATOM   3851  O   TRP B 236     -20.518  74.749 -16.477  1.00  0.00           O  
ATOM   3852  CB  TRP B 236     -17.907  74.663 -14.726  1.00  0.00           C  
ATOM   3853  CG  TRP B 236     -16.909  74.990 -13.640  1.00  0.00           C  
ATOM   3854  CD1 TRP B 236     -16.956  74.597 -12.336  1.00  0.00           C  
ATOM   3855  CD2 TRP B 236     -15.733  75.793 -13.776  1.00  0.00           C  
ATOM   3856  NE1 TRP B 236     -15.884  75.117 -11.650  1.00  0.00           N  
ATOM   3857  CE2 TRP B 236     -15.119  75.856 -12.512  1.00  0.00           C  
ATOM   3858  CE3 TRP B 236     -15.139  76.477 -14.849  1.00  0.00           C  
ATOM   3859  CZ2 TRP B 236     -13.942  76.560 -12.294  1.00  0.00           C  
ATOM   3860  CZ3 TRP B 236     -13.982  77.178 -14.631  1.00  0.00           C  
ATOM   3861  CH2 TRP B 236     -13.396  77.220 -13.357  1.00  0.00           C  
ATOM   3862  H   TRP B 236     -19.978  75.422 -13.347  1.00  0.00           H  
ATOM   3863  HA  TRP B 236     -18.224  76.738 -15.209  1.00  0.00           H  
ATOM   3864 1HB  TRP B 236     -18.509  73.820 -14.386  1.00  0.00           H  
ATOM   3865 2HB  TRP B 236     -17.352  74.335 -15.605  1.00  0.00           H  
ATOM   3866  HD1 TRP B 236     -17.729  73.965 -11.904  1.00  0.00           H  
ATOM   3867  HE1 TRP B 236     -15.690  74.978 -10.669  1.00  0.00           H  
ATOM   3868  HE3 TRP B 236     -15.593  76.446 -15.839  1.00  0.00           H  
ATOM   3869  HZ2 TRP B 236     -13.459  76.593 -11.317  1.00  0.00           H  
ATOM   3870  HZ3 TRP B 236     -13.527  77.703 -15.471  1.00  0.00           H  
ATOM   3871  HH2 TRP B 236     -12.481  77.797 -13.217  1.00  0.00           H  
ATOM   3872  N   SER B 237     -18.968  75.989 -17.517  1.00  0.00           N  
ATOM   3873  CA  SER B 237     -19.421  75.666 -18.851  1.00  0.00           C  
ATOM   3874  C   SER B 237     -19.065  74.196 -19.121  1.00  0.00           C  
ATOM   3875  O   SER B 237     -18.378  73.558 -18.306  1.00  0.00           O  
ATOM   3876  CB  SER B 237     -18.671  76.543 -19.850  1.00  0.00           C  
ATOM   3877  OG  SER B 237     -17.305  76.176 -19.946  1.00  0.00           O  
ATOM   3878  H   SER B 237     -18.188  76.621 -17.402  1.00  0.00           H  
ATOM   3879  HA  SER B 237     -20.490  75.876 -18.914  1.00  0.00           H  
ATOM   3880 1HB  SER B 237     -19.137  76.457 -20.831  1.00  0.00           H  
ATOM   3881 2HB  SER B 237     -18.743  77.586 -19.544  1.00  0.00           H  
ATOM   3882  HG  SER B 237     -17.185  75.442 -19.339  1.00  0.00           H  
ATOM   3883  N   GLU B 238     -19.467  73.669 -20.287  1.00  0.00           N  
ATOM   3884  CA  GLU B 238     -19.005  72.362 -20.703  1.00  0.00           C  
ATOM   3885  C   GLU B 238     -17.487  72.494 -21.020  1.00  0.00           C  
ATOM   3886  O   GLU B 238     -16.983  73.623 -21.190  1.00  0.00           O  
ATOM   3887  CB  GLU B 238     -19.758  71.902 -21.973  1.00  0.00           C  
ATOM   3888  CG  GLU B 238     -21.248  71.711 -21.736  1.00  0.00           C  
ATOM   3889  CD  GLU B 238     -21.548  70.584 -20.764  1.00  0.00           C  
ATOM   3890  OE1 GLU B 238     -22.220  70.829 -19.730  1.00  0.00           O  
ATOM   3891  OE2 GLU B 238     -21.085  69.451 -21.030  1.00  0.00           O  
ATOM   3892  H   GLU B 238     -20.098  74.182 -20.887  1.00  0.00           H  
ATOM   3893  HA  GLU B 238     -19.208  71.652 -19.901  1.00  0.00           H  
ATOM   3894 1HB  GLU B 238     -19.621  72.639 -22.764  1.00  0.00           H  
ATOM   3895 2HB  GLU B 238     -19.336  70.961 -22.325  1.00  0.00           H  
ATOM   3896 1HG  GLU B 238     -21.664  72.638 -21.342  1.00  0.00           H  
ATOM   3897 2HG  GLU B 238     -21.733  71.503 -22.689  1.00  0.00           H  
ATOM   3898  N   TRP B 239     -16.752  71.367 -21.065  1.00  0.00           N  
ATOM   3899  CA  TRP B 239     -15.351  71.453 -21.464  1.00  0.00           C  
ATOM   3900  C   TRP B 239     -15.321  71.695 -22.973  1.00  0.00           C  
ATOM   3901  O   TRP B 239     -16.212  71.268 -23.710  1.00  0.00           O  
ATOM   3902  CB  TRP B 239     -14.601  70.139 -21.188  1.00  0.00           C  
ATOM   3903  CG  TRP B 239     -14.457  69.817 -19.728  1.00  0.00           C  
ATOM   3904  CD1 TRP B 239     -15.210  68.940 -19.005  1.00  0.00           C  
ATOM   3905  CD2 TRP B 239     -13.494  70.370 -18.822  1.00  0.00           C  
ATOM   3906  NE1 TRP B 239     -14.778  68.914 -17.699  1.00  0.00           N  
ATOM   3907  CE2 TRP B 239     -13.705  69.765 -17.565  1.00  0.00           C  
ATOM   3908  CE3 TRP B 239     -12.445  71.280 -18.962  1.00  0.00           C  
ATOM   3909  CZ2 TRP B 239     -12.916  70.062 -16.447  1.00  0.00           C  
ATOM   3910  CZ3 TRP B 239     -11.665  71.578 -17.854  1.00  0.00           C  
ATOM   3911  CH2 TRP B 239     -11.900  70.965 -16.617  1.00  0.00           C  
ATOM   3912  H   TRP B 239     -17.142  70.465 -20.831  1.00  0.00           H  
ATOM   3913  HA  TRP B 239     -14.874  72.243 -20.884  1.00  0.00           H  
ATOM   3914 1HB  TRP B 239     -15.126  69.313 -21.668  1.00  0.00           H  
ATOM   3915 2HB  TRP B 239     -13.604  70.191 -21.624  1.00  0.00           H  
ATOM   3916  HD1 TRP B 239     -16.032  68.348 -19.404  1.00  0.00           H  
ATOM   3917  HE1 TRP B 239     -15.182  68.361 -16.957  1.00  0.00           H  
ATOM   3918  HE3 TRP B 239     -12.243  71.745 -19.926  1.00  0.00           H  
ATOM   3919  HZ2 TRP B 239     -13.091  69.600 -15.475  1.00  0.00           H  
ATOM   3920  HZ3 TRP B 239     -10.861  72.305 -17.972  1.00  0.00           H  
ATOM   3921  HH2 TRP B 239     -11.259  71.215 -15.771  1.00  0.00           H  
ATOM   3922  N   SER B 240     -14.258  72.344 -23.437  1.00  0.00           N  
ATOM   3923  CA  SER B 240     -13.944  72.475 -24.832  1.00  0.00           C  
ATOM   3924  C   SER B 240     -13.531  71.045 -25.294  1.00  0.00           C  
ATOM   3925  O   SER B 240     -13.078  70.234 -24.459  1.00  0.00           O  
ATOM   3926  CB  SER B 240     -12.702  73.366 -24.971  1.00  0.00           C  
ATOM   3927  OG  SER B 240     -11.513  72.696 -24.557  1.00  0.00           O  
ATOM   3928  H   SER B 240     -13.645  72.764 -22.753  1.00  0.00           H  
ATOM   3929  HA  SER B 240     -14.790  72.946 -25.334  1.00  0.00           H  
ATOM   3930 1HB  SER B 240     -12.592  73.678 -26.009  1.00  0.00           H  
ATOM   3931 2HB  SER B 240     -12.831  74.266 -24.371  1.00  0.00           H  
ATOM   3932  HG  SER B 240     -11.786  71.818 -24.281  1.00  0.00           H  
ATOM   3933  N   PRO B 241     -13.515  70.756 -26.615  1.00  0.00           N  
ATOM   3934  CA  PRO B 241     -12.867  69.506 -27.067  1.00  0.00           C  
ATOM   3935  C   PRO B 241     -11.403  69.414 -26.562  1.00  0.00           C  
ATOM   3936  O   PRO B 241     -10.761  70.428 -26.284  1.00  0.00           O  
ATOM   3937  CB  PRO B 241     -12.886  69.601 -28.613  1.00  0.00           C  
ATOM   3938  CG  PRO B 241     -13.915  70.666 -28.932  1.00  0.00           C  
ATOM   3939  CD  PRO B 241     -13.974  71.602 -27.738  1.00  0.00           C  
ATOM   3940  HA  PRO B 241     -13.464  68.646 -26.729  1.00  0.00           H  
ATOM   3941 1HB  PRO B 241     -11.885  69.862 -28.986  1.00  0.00           H  
ATOM   3942 2HB  PRO B 241     -13.147  68.624 -29.047  1.00  0.00           H  
ATOM   3943 1HG  PRO B 241     -13.632  71.205 -29.848  1.00  0.00           H  
ATOM   3944 2HG  PRO B 241     -14.894  70.203 -29.125  1.00  0.00           H  
ATOM   3945 1HD  PRO B 241     -13.297  72.453 -27.905  1.00  0.00           H  
ATOM   3946 2HD  PRO B 241     -15.008  71.950 -27.595  1.00  0.00           H  
ATOM   3947  N   SER B 242     -10.895  68.197 -26.399  1.00  0.00           N  
ATOM   3948  CA  SER B 242      -9.529  67.993 -25.930  1.00  0.00           C  
ATOM   3949  C   SER B 242      -8.501  68.200 -27.048  1.00  0.00           C  
ATOM   3950  O   SER B 242      -8.747  67.899 -28.211  1.00  0.00           O  
ATOM   3951  CB  SER B 242      -9.380  66.606 -25.318  1.00  0.00           C  
ATOM   3952  OG  SER B 242     -10.119  66.485 -24.112  1.00  0.00           O  
ATOM   3953  H   SER B 242     -11.470  67.392 -26.605  1.00  0.00           H  
ATOM   3954  HA  SER B 242      -9.311  68.738 -25.164  1.00  0.00           H  
ATOM   3955 1HB  SER B 242      -9.725  65.856 -26.029  1.00  0.00           H  
ATOM   3956 2HB  SER B 242      -8.328  66.408 -25.118  1.00  0.00           H  
ATOM   3957  HG  SER B 242     -10.544  67.335 -23.976  1.00  0.00           H  
ATOM   3958  N   TYR B 243      -7.356  68.738 -26.680  1.00  0.00           N  
ATOM   3959  CA  TYR B 243      -6.224  68.942 -27.567  1.00  0.00           C  
ATOM   3960  C   TYR B 243      -5.112  67.974 -27.075  1.00  0.00           C  
ATOM   3961  O   TYR B 243      -4.953  67.804 -25.883  1.00  0.00           O  
ATOM   3962  CB  TYR B 243      -5.749  70.400 -27.491  1.00  0.00           C  
ATOM   3963  CG  TYR B 243      -4.730  70.733 -28.552  1.00  0.00           C  
ATOM   3964  CD1 TYR B 243      -5.123  71.155 -29.809  1.00  0.00           C  
ATOM   3965  CD2 TYR B 243      -3.369  70.583 -28.313  1.00  0.00           C  
ATOM   3966  CE1 TYR B 243      -4.191  71.470 -30.786  1.00  0.00           C  
ATOM   3967  CE2 TYR B 243      -2.434  70.801 -29.320  1.00  0.00           C  
ATOM   3968  CZ  TYR B 243      -2.845  71.298 -30.532  1.00  0.00           C  
ATOM   3969  OH  TYR B 243      -1.930  71.586 -31.512  1.00  0.00           O  
ATOM   3970  H   TYR B 243      -7.281  69.020 -25.713  1.00  0.00           H  
ATOM   3971  HA  TYR B 243      -6.542  68.728 -28.588  1.00  0.00           H  
ATOM   3972 1HB  TYR B 243      -6.604  71.068 -27.602  1.00  0.00           H  
ATOM   3973 2HB  TYR B 243      -5.311  70.589 -26.511  1.00  0.00           H  
ATOM   3974  HD1 TYR B 243      -6.183  71.245 -30.047  1.00  0.00           H  
ATOM   3975  HD2 TYR B 243      -3.019  70.289 -27.324  1.00  0.00           H  
ATOM   3976  HE1 TYR B 243      -4.523  71.800 -31.770  1.00  0.00           H  
ATOM   3977  HE2 TYR B 243      -1.382  70.577 -29.145  1.00  0.00           H  
ATOM   3978  HH  TYR B 243      -1.047  71.384 -31.193  1.00  0.00           H  
ATOM   3979  N   TYR B 244      -4.392  67.342 -27.979  1.00  0.00           N  
ATOM   3980  CA  TYR B 244      -3.356  66.359 -27.702  1.00  0.00           C  
ATOM   3981  C   TYR B 244      -2.002  66.830 -28.209  1.00  0.00           C  
ATOM   3982  O   TYR B 244      -1.904  67.327 -29.319  1.00  0.00           O  
ATOM   3983  CB  TYR B 244      -3.718  65.018 -28.344  1.00  0.00           C  
ATOM   3984  CG  TYR B 244      -4.996  64.440 -27.772  1.00  0.00           C  
ATOM   3985  CD1 TYR B 244      -4.980  63.682 -26.610  1.00  0.00           C  
ATOM   3986  CD2 TYR B 244      -6.224  64.680 -28.376  1.00  0.00           C  
ATOM   3987  CE1 TYR B 244      -6.148  63.129 -26.092  1.00  0.00           C  
ATOM   3988  CE2 TYR B 244      -7.406  64.180 -27.834  1.00  0.00           C  
ATOM   3989  CZ  TYR B 244      -7.365  63.426 -26.675  1.00  0.00           C  
ATOM   3990  OH  TYR B 244      -8.529  62.921 -26.130  1.00  0.00           O  
ATOM   3991  H   TYR B 244      -4.600  67.581 -28.938  1.00  0.00           H  
ATOM   3992  HA  TYR B 244      -3.286  66.225 -26.622  1.00  0.00           H  
ATOM   3993 1HB  TYR B 244      -3.836  65.150 -29.420  1.00  0.00           H  
ATOM   3994 2HB  TYR B 244      -2.905  64.309 -28.188  1.00  0.00           H  
ATOM   3995  HD1 TYR B 244      -4.041  63.510 -26.084  1.00  0.00           H  
ATOM   3996  HD2 TYR B 244      -6.275  65.268 -29.292  1.00  0.00           H  
ATOM   3997  HE1 TYR B 244      -6.112  62.537 -25.178  1.00  0.00           H  
ATOM   3998  HE2 TYR B 244      -8.359  64.383 -28.324  1.00  0.00           H  
ATOM   3999  HH  TYR B 244      -9.276  63.183 -26.674  1.00  0.00           H  
ATOM   4000  N   PHE B 245      -0.962  66.702 -27.383  1.00  0.00           N  
ATOM   4001  CA  PHE B 245       0.371  67.121 -27.765  1.00  0.00           C  
ATOM   4002  C   PHE B 245       1.418  66.247 -27.119  1.00  0.00           C  
ATOM   4003  O   PHE B 245       1.154  65.641 -26.094  1.00  0.00           O  
ATOM   4004  CB  PHE B 245       0.608  68.601 -27.427  1.00  0.00           C  
ATOM   4005  CG  PHE B 245       0.645  68.973 -25.953  1.00  0.00           C  
ATOM   4006  CD1 PHE B 245      -0.533  69.241 -25.256  1.00  0.00           C  
ATOM   4007  CD2 PHE B 245       1.861  69.167 -25.298  1.00  0.00           C  
ATOM   4008  CE1 PHE B 245      -0.495  69.639 -23.928  1.00  0.00           C  
ATOM   4009  CE2 PHE B 245       1.899  69.554 -23.966  1.00  0.00           C  
ATOM   4010  CZ  PHE B 245       0.723  69.818 -23.294  1.00  0.00           C  
ATOM   4011  H   PHE B 245      -1.109  66.302 -26.467  1.00  0.00           H  
ATOM   4012  HA  PHE B 245       0.478  66.995 -28.843  1.00  0.00           H  
ATOM   4013 1HB  PHE B 245       1.558  68.923 -27.852  1.00  0.00           H  
ATOM   4014 2HB  PHE B 245      -0.175  69.207 -27.880  1.00  0.00           H  
ATOM   4015  HD1 PHE B 245      -1.490  69.134 -25.767  1.00  0.00           H  
ATOM   4016  HD2 PHE B 245       2.789  68.958 -25.831  1.00  0.00           H  
ATOM   4017  HE1 PHE B 245      -1.424  69.810 -23.384  1.00  0.00           H  
ATOM   4018  HE2 PHE B 245       2.854  69.651 -23.450  1.00  0.00           H  
ATOM   4019  HZ  PHE B 245       0.756  70.169 -22.264  1.00  0.00           H  
ATOM   4020  N   ARG B 246       2.617  66.198 -27.706  1.00  0.00           N  
ATOM   4021  CA  ARG B 246       3.704  65.414 -27.155  1.00  0.00           C  
ATOM   4022  C   ARG B 246       4.807  66.352 -26.684  1.00  0.00           C  
ATOM   4023  O   ARG B 246       5.150  67.303 -27.389  1.00  0.00           O  
ATOM   4024  CB  ARG B 246       4.226  64.413 -28.182  1.00  0.00           C  
ATOM   4025  CG  ARG B 246       5.189  63.371 -27.601  1.00  0.00           C  
ATOM   4026  CD  ARG B 246       5.423  62.261 -28.606  1.00  0.00           C  
ATOM   4027  NE  ARG B 246       6.446  61.308 -28.180  1.00  0.00           N  
ATOM   4028  CZ  ARG B 246       6.204  60.210 -27.471  1.00  0.00           C  
ATOM   4029  NH1 ARG B 246       4.972  59.933 -27.061  1.00  0.00           N  
ATOM   4030  NH2 ARG B 246       7.193  59.389 -27.155  1.00  0.00           N  
ATOM   4031  H   ARG B 246       2.770  66.721 -28.556  1.00  0.00           H  
ATOM   4032  HA  ARG B 246       3.329  64.861 -26.293  1.00  0.00           H  
ATOM   4033 1HB  ARG B 246       3.387  63.885 -28.633  1.00  0.00           H  
ATOM   4034 2HB  ARG B 246       4.744  64.946 -28.979  1.00  0.00           H  
ATOM   4035 1HG  ARG B 246       6.141  63.847 -27.366  1.00  0.00           H  
ATOM   4036 2HG  ARG B 246       4.761  62.946 -26.692  1.00  0.00           H  
ATOM   4037 1HD  ARG B 246       4.498  61.706 -28.757  1.00  0.00           H  
ATOM   4038 2HD  ARG B 246       5.747  62.690 -29.553  1.00  0.00           H  
ATOM   4039  HE  ARG B 246       7.404  61.498 -28.443  1.00  0.00           H  
ATOM   4040 1HH1 ARG B 246       4.212  60.558 -27.288  1.00  0.00           H  
ATOM   4041 2HH1 ARG B 246       4.795  59.097 -26.523  1.00  0.00           H  
ATOM   4042 1HH2 ARG B 246       8.137  59.596 -27.453  1.00  0.00           H  
ATOM   4043 2HH2 ARG B 246       7.005  58.556 -26.617  1.00  0.00           H  
ATOM   4044  N   THR B 247       5.353  66.101 -25.497  1.00  0.00           N  
ATOM   4045  CA  THR B 247       6.413  66.940 -24.958  1.00  0.00           C  
ATOM   4046  C   THR B 247       7.746  66.557 -25.569  1.00  0.00           C  
ATOM   4047  O   THR B 247       7.944  65.412 -25.994  1.00  0.00           O  
ATOM   4048  CB  THR B 247       6.426  66.880 -23.449  1.00  0.00           C  
ATOM   4049  OG1 THR B 247       6.593  65.522 -23.088  1.00  0.00           O  
ATOM   4050  CG2 THR B 247       5.154  67.447 -22.832  1.00  0.00           C  
ATOM   4051  H   THR B 247       5.027  65.312 -24.957  1.00  0.00           H  
ATOM   4052  HA  THR B 247       6.227  67.970 -25.262  1.00  0.00           H  
ATOM   4053  HB  THR B 247       7.272  67.453 -23.069  1.00  0.00           H  
ATOM   4054  HG1 THR B 247       6.655  64.986 -23.882  1.00  0.00           H  
ATOM   4055 1HG2 THR B 247       5.215  67.380 -21.746  1.00  0.00           H  
ATOM   4056 2HG2 THR B 247       5.041  68.490 -23.126  1.00  0.00           H  
ATOM   4057 3HG2 THR B 247       4.295  66.877 -23.182  1.00  0.00           H  
ATOM   4058  N   PRO B 248       8.694  67.514 -25.635  1.00  0.00           N  
ATOM   4059  CA  PRO B 248       9.992  67.208 -26.244  1.00  0.00           C  
ATOM   4060  C   PRO B 248      10.810  66.207 -25.441  1.00  0.00           C  
ATOM   4061  O   PRO B 248      10.632  66.038 -24.236  1.00  0.00           O  
ATOM   4062  CB  PRO B 248      10.683  68.574 -26.289  1.00  0.00           C  
ATOM   4063  CG  PRO B 248       9.552  69.562 -26.210  1.00  0.00           C  
ATOM   4064  CD  PRO B 248       8.627  68.930 -25.235  1.00  0.00           C  
ATOM   4065  HA  PRO B 248       9.832  66.814 -27.259  1.00  0.00           H  
ATOM   4066 1HB  PRO B 248      11.390  68.666 -25.451  1.00  0.00           H  
ATOM   4067 2HB  PRO B 248      11.269  68.669 -27.215  1.00  0.00           H  
ATOM   4068 1HG  PRO B 248       9.927  70.543 -25.883  1.00  0.00           H  
ATOM   4069 2HG  PRO B 248       9.105  69.708 -27.204  1.00  0.00           H  
ATOM   4070 1HD  PRO B 248       9.002  69.094 -24.214  1.00  0.00           H  
ATOM   4071 2HD  PRO B 248       7.621  69.358 -25.353  1.00  0.00           H  
ATOM   4072  N   GLU B 249      11.692  65.518 -26.128  1.00  0.00           N  
ATOM   4073  CA  GLU B 249      12.592  64.552 -25.517  1.00  0.00           C  
ATOM   4074  C   GLU B 249      13.639  65.396 -24.751  1.00  0.00           C  
ATOM   4075  O   GLU B 249      14.063  66.442 -25.267  1.00  0.00           O  
ATOM   4076  CB  GLU B 249      13.261  63.684 -26.625  1.00  0.00           C  
ATOM   4077  CG  GLU B 249      12.321  63.199 -27.729  1.00  0.00           C  
ATOM   4078  CD  GLU B 249      12.081  64.145 -28.905  1.00  0.00           C  
ATOM   4079  OE1 GLU B 249      10.949  64.669 -29.020  1.00  0.00           O  
ATOM   4080  OE2 GLU B 249      13.013  64.348 -29.722  1.00  0.00           O  
ATOM   4081  H   GLU B 249      11.740  65.673 -27.125  1.00  0.00           H  
ATOM   4082  HA  GLU B 249      12.010  63.904 -24.861  1.00  0.00           H  
ATOM   4083 1HB  GLU B 249      14.058  64.254 -27.102  1.00  0.00           H  
ATOM   4084 2HB  GLU B 249      13.715  62.802 -26.172  1.00  0.00           H  
ATOM   4085 1HG  GLU B 249      12.717  62.274 -28.148  1.00  0.00           H  
ATOM   4086 2HG  GLU B 249      11.347  62.980 -27.293  1.00  0.00           H  
ATOM   4087  N   ILE B 250      13.987  65.014 -23.507  1.00  0.00           N  
ATOM   4088  CA  ILE B 250      14.957  65.808 -22.739  1.00  0.00           C  
ATOM   4089  C   ILE B 250      16.383  65.272 -22.888  1.00  0.00           C  
ATOM   4090  O   ILE B 250      17.069  65.625 -23.849  1.00  0.00           O  
ATOM   4091  OXT ILE B 250      16.827  64.513 -22.072  1.00  0.00           O  
ATOM   4092  CB  ILE B 250      14.562  66.009 -21.261  1.00  0.00           C  
ATOM   4093  CG1 ILE B 250      15.246  67.272 -20.689  1.00  0.00           C  
ATOM   4094  CG2 ILE B 250      14.869  64.771 -20.420  1.00  0.00           C  
ATOM   4095  CD1 ILE B 250      14.919  68.611 -21.468  1.00  0.00           C  
ATOM   4096  H   ILE B 250      13.590  64.185 -23.089  1.00  0.00           H  
ATOM   4097  HA  ILE B 250      15.027  66.798 -23.189  1.00  0.00           H  
ATOM   4098  HB  ILE B 250      13.494  66.212 -21.194  1.00  0.00           H  
ATOM   4099 1HG1 ILE B 250      14.946  67.409 -19.650  1.00  0.00           H  
ATOM   4100 2HG1 ILE B 250      16.328  67.137 -20.701  1.00  0.00           H  
ATOM   4101 1HG2 ILE B 250      14.577  64.952 -19.386  1.00  0.00           H  
ATOM   4102 2HG2 ILE B 250      14.313  63.920 -20.810  1.00  0.00           H  
ATOM   4103 3HG2 ILE B 250      15.937  64.557 -20.464  1.00  0.00           H  
ATOM   4104 1HD1 ILE B 250      15.442  69.443 -20.997  1.00  0.00           H  
ATOM   4105 2HD1 ILE B 250      15.245  68.518 -22.505  1.00  0.00           H  
ATOM   4106 3HD1 ILE B 250      13.846  68.795 -21.440  1.00  0.00           H  
TER                                                                             
score -63.548
silent_score -63.548
time 0
                                      
