# Supplementary material for: Improving de novo protein binder design with deep learning
Source: Nat Commun. 2023 May 6;14:2625. doi: 10.1038/s41467-023-38328-5 (PMC10163288; doi:10.1038/s41467-023-38328-5)
Supplement: Supplementary file 4 — Source Data File [file 41467_2023_38328_MOESM4_ESM.zip › all_data/efficiency_benchmark/MPNN_FR_benchmark_runs_combined.sc]

SCORE: pae_binder pae_interaction pae_interaction1 pae_interaction2 pae_target plddt_binder plddt_target plddt_total time description
SCORE: 2.848 14.615 14.069 15.162 4.425 87.785 92.171 90.826 232.815 il2ra_HHH_b2_03090_af2_000000048_0001_dldesign_0_cycle0_af2pred
SCORE: 2.747 23.770 24.297 23.242 4.114 91.096 93.799 92.970 12.433 il2ra_HHH_b2_03090_af2_000000048_0001_dldesign_0_cycle1_af2pred
SCORE: 2.437 27.505 27.839 27.170 3.973 93.171 94.483 94.080 12.387 il2ra_HHH_b2_03104_af2_000000009_0001_dldesign_0_cycle0_af2pred
SCORE: 2.756 25.869 26.557 25.181 4.046 91.239 94.139 93.249 12.398 il2ra_HHH_b2_03104_af2_000000009_0001_dldesign_0_cycle1_af2pred
SCORE: 2.262 13.786 13.198 14.374 4.208 90.746 92.452 91.928 12.502 il2ra_HHH_b2_03230_af2_000000049_0001_dldesign_0_cycle0_af2pred
SCORE: 2.493 10.504 9.966 11.042 4.213 89.754 92.245 91.481 12.418 il2ra_HHH_b2_03230_af2_000000049_0001_dldesign_0_cycle1_af2pred
SCORE: 2.912 22.723 22.783 22.664 4.207 89.695 93.543 92.362 12.486 il2ra_HHH_b2_03332_000000032_0001_dldesign_0_cycle0_af2pred
SCORE: 2.709 5.682 5.331 6.033 4.121 89.792 93.206 92.159 12.517 il2ra_HHH_b2_03332_000000032_0001_dldesign_0_cycle1_af2pred
SCORE: 6.241 9.236 9.797 8.675 3.865 84.773 93.449 90.787 12.459 il2ra_HHH_b2_04052_af2_000000041_0001_dldesign_0_cycle0_af2pred
SCORE: 4.472 7.748 8.091 7.404 3.892 85.818 93.513 91.152 12.478 il2ra_HHH_b2_04052_af2_000000041_0001_dldesign_0_cycle1_af2pred
SCORE: 2.944 28.061 28.604 27.517 4.085 90.763 94.254 93.183 12.645 il2ra_HHH_b2_04103_000000008_0001_dldesign_0_cycle0_af2pred
SCORE: 2.573 26.866 27.522 26.211 4.176 92.772 93.943 93.584 12.274 il2ra_HHH_b2_04103_000000008_0001_dldesign_0_cycle1_af2pred
SCORE: 3.031 15.030 15.317 14.743 4.141 86.192 92.734 90.727 12.611 il2ra_HHH_b2_04172_000000021_0001_dldesign_0_cycle0_af2pred
SCORE: 3.972 27.903 28.483 27.324 4.048 86.052 94.339 91.797 12.393 il2ra_HHH_b2_04172_000000021_0001_dldesign_0_cycle1_af2pred
SCORE: 2.478 27.317 27.748 26.887 4.112 93.214 94.093 93.823 12.416 il2ra_HHH_b2_04557_af2_000000020_0001_dldesign_0_cycle0_af2pred
SCORE: 2.772 27.890 28.176 27.603 4.170 91.813 94.100 93.398 12.360 il2ra_HHH_b2_04557_af2_000000020_0001_dldesign_0_cycle1_af2pred
SCORE: 3.162 27.139 27.495 26.783 4.063 89.229 94.215 92.685 12.392 il2ra_HHH_b2_04595_af2_000000003_0001_dldesign_0_cycle0_af2pred
SCORE: 3.115 11.866 11.927 11.805 4.336 84.348 91.496 89.303 12.346 il2ra_HHH_b2_04595_af2_000000003_0001_dldesign_0_cycle1_af2pred
SCORE: 2.202 9.314 8.719 9.909 4.213 89.758 92.376 91.573 12.443 il2ra_HHH_b2_04975_000000033_0001_dldesign_0_cycle0_af2pred
SCORE: 2.615 17.476 17.381 17.571 4.468 88.648 92.315 91.190 12.204 il2ra_HHH_b2_04975_000000033_0001_dldesign_0_cycle1_af2pred
SCORE: 2.492 8.068 7.332 8.805 4.245 89.964 92.054 91.413 12.233 il2ra_HHH_b2_05142_af2_000000025_0001_dldesign_0_cycle0_af2pred
SCORE: 2.390 7.070 6.260 7.880 4.291 91.173 92.235 91.909 12.274 il2ra_HHH_b2_05142_af2_000000025_0001_dldesign_0_cycle1_af2pred
SCORE: 2.646 26.636 26.874 26.397 4.117 93.278 94.109 93.854 12.392 il2ra_HHH_b2_05198_af2_000000017_0001_dldesign_0_cycle0_af2pred
SCORE: 2.553 7.042 6.523 7.561 4.230 90.520 92.732 92.053 12.329 il2ra_HHH_b2_05198_af2_000000017_0001_dldesign_0_cycle1_af2pred
SCORE: 2.416 9.893 9.262 10.523 4.225 90.284 92.280 91.668 12.304 il2ra_HHH_b2_05282_000000034_0001_dldesign_0_cycle0_af2pred
SCORE: 2.560 9.633 9.063 10.202 4.259 89.638 92.296 91.480 12.604 il2ra_HHH_b2_05282_000000034_0001_dldesign_0_cycle1_af2pred
SCORE: 2.692 27.726 28.033 27.419 4.058 92.515 94.347 93.785 12.512 il2ra_HHH_b2_05315_af2_000000015_0001_dldesign_0_cycle0_af2pred
SCORE: 2.317 27.166 27.407 26.924 4.043 94.561 94.343 94.410 12.488 il2ra_HHH_b2_05315_af2_000000015_0001_dldesign_0_cycle1_af2pred
SCORE: 2.341 15.415 14.951 15.879 4.225 90.401 92.831 92.085 12.384 il2ra_HHH_b2_05930_000000031_0001_dldesign_0_cycle0_af2pred
SCORE: 2.634 13.264 12.616 13.913 4.461 88.917 91.996 91.051 12.308 il2ra_HHH_b2_05930_000000031_0001_dldesign_0_cycle1_af2pred
SCORE: 2.505 24.680 24.854 24.507 4.088 91.988 93.998 93.381 12.595 il2ra_HHH_b2_05946_af2_000000018_0001_dldesign_0_cycle0_af2pred
SCORE: 2.334 27.582 27.943 27.220 4.097 93.849 94.211 94.100 12.507 il2ra_HHH_b2_05946_af2_000000018_0001_dldesign_0_cycle1_af2pred
SCORE: 2.433 9.922 9.172 10.671 4.346 89.529 91.900 91.172 12.431 il2ra_HHH_b2_06346_af2_000000034_0001_dldesign_0_cycle0_af2pred
SCORE: 2.598 18.964 18.540 19.388 4.265 91.068 93.086 92.467 12.485 il2ra_HHH_b2_06346_af2_000000034_0001_dldesign_0_cycle1_af2pred
SCORE: 6.911 27.570 28.501 26.639 4.045 76.944 94.076 88.819 12.453 il2ra_HHH_b2_06528_af2_000000041_0001_dldesign_0_cycle0_af2pred
SCORE: 3.160 27.232 27.455 27.008 4.170 89.912 93.864 92.651 12.416 il2ra_HHH_b2_06528_af2_000000041_0001_dldesign_0_cycle1_af2pred
SCORE: 2.634 9.396 8.739 10.053 4.200 88.826 92.661 91.484 12.215 il2ra_HHH_b2_06565_af2_000000037_0001_dldesign_0_cycle0_af2pred
SCORE: 2.723 9.564 9.215 9.914 4.222 87.089 92.441 90.799 12.219 il2ra_HHH_b2_06565_af2_000000037_0001_dldesign_0_cycle1_af2pred
SCORE: 2.247 5.479 4.855 6.103 4.151 92.251 93.116 92.850 12.617 il2ra_HHH_b2_06791_af2_000000004_0001_dldesign_0_cycle0_af2pred
SCORE: 2.409 5.420 4.903 5.938 4.201 92.476 93.144 92.939 12.824 il2ra_HHH_b2_06791_af2_000000004_0001_dldesign_0_cycle1_af2pred
SCORE: 3.120 16.669 16.827 16.511 4.255 85.421 92.531 90.349 12.562 il2ra_HHH_b2_07264_000000032_0001_dldesign_0_cycle0_af2pred
SCORE: 3.305 27.474 27.936 27.012 4.255 88.228 93.494 91.878 12.522 il2ra_HHH_b2_07264_000000032_0001_dldesign_0_cycle1_af2pred
SCORE: 2.347 27.299 27.168 27.431 3.997 93.813 94.343 94.180 12.526 il2ra_HHH_b2_07564_000000014_0001_dldesign_0_cycle0_af2pred
SCORE: 2.275 27.458 27.436 27.480 3.967 94.606 94.474 94.514 12.556 il2ra_HHH_b2_07564_000000014_0001_dldesign_0_cycle1_af2pred
SCORE: 2.506 27.131 27.425 26.838 4.077 92.527 94.255 93.725 12.348 il2ra_HHH_b2_07564_000000042_0001_dldesign_0_cycle0_af2pred
SCORE: 3.943 27.374 28.352 26.396 4.082 82.370 94.204 90.573 12.523 il2ra_HHH_b2_07564_000000042_0001_dldesign_0_cycle1_af2pred
SCORE: 4.118 15.804 16.801 14.807 4.299 77.754 91.977 87.613 12.482 il2ra_HHH_b2_07692_000000019_0001_dldesign_0_cycle0_af2pred
SCORE: 2.465 27.622 27.689 27.554 4.195 93.238 93.789 93.620 12.454 il2ra_HHH_b2_07692_000000019_0001_dldesign_0_cycle1_af2pred
SCORE: 2.822 27.597 28.001 27.192 4.063 92.208 94.209 93.595 12.530 il2ra_HHH_b2_07698_af2_000000039_0001_dldesign_0_cycle0_af2pred
SCORE: 2.405 12.180 11.608 12.752 4.362 89.879 92.039 91.376 12.457 il2ra_HHH_b2_07698_af2_000000039_0001_dldesign_0_cycle1_af2pred
SCORE: 2.795 7.998 7.851 8.145 4.148 87.275 92.390 90.821 12.657 il2ra_HHH_b2_07806_af2_000000028_0001_dldesign_0_cycle0_af2pred
SCORE: 6.758 27.104 28.108 26.101 4.026 71.380 94.089 87.122 12.638 il2ra_HHH_b2_07806_af2_000000028_0001_dldesign_0_cycle1_af2pred
SCORE: 2.786 17.561 17.391 17.731 4.144 89.296 93.308 92.077 12.331 il2ra_HHH_b2_07958_af2_000000010_0001_dldesign_0_cycle0_af2pred
SCORE: 2.644 8.878 8.482 9.274 4.284 89.086 92.148 91.208 12.315 il2ra_HHH_b2_07958_af2_000000010_0001_dldesign_0_cycle1_af2pred
SCORE: 2.519 27.678 27.844 27.512 4.042 92.799 94.312 93.848 12.220 il2ra_HHH_b2_08121_af2_000000006_0001_dldesign_0_cycle0_af2pred
SCORE: 2.604 27.960 28.297 27.623 4.063 91.764 94.241 93.481 12.517 il2ra_HHH_b2_08121_af2_000000006_0001_dldesign_0_cycle1_af2pred
SCORE: 2.071 6.263 5.578 6.948 4.082 92.372 92.917 92.750 12.603 il2ra_HHH_b2_08258_000000021_0001_dldesign_0_cycle0_af2pred
SCORE: 2.118 5.966 5.277 6.655 4.182 92.399 92.811 92.684 12.473 il2ra_HHH_b2_08258_000000021_0001_dldesign_0_cycle1_af2pred
SCORE: 2.121 27.437 27.415 27.459 4.026 95.248 94.351 94.626 12.455 il2ra_ems_p1-15H-GBL-16H-GABBL-15H_0356_0001_0001_0001_af2_000000020_0001_dldesign_0_cycle0_af2pred
SCORE: 2.161 20.507 19.929 21.085 4.244 92.493 93.294 93.048 12.588 il2ra_ems_p1-15H-GBL-16H-GABBL-15H_0356_0001_0001_0001_af2_000000020_0001_dldesign_0_cycle1_af2pred
SCORE: 2.146 25.724 25.561 25.887 4.098 95.107 94.045 94.371 12.581 il2ra_ems_p1-15H-GBL-16H-GABBL-15H_0419_0001_0001_0001_af2_000000044_0001_dldesign_0_cycle0_af2pred
SCORE: 2.239 26.680 26.584 26.775 4.166 94.760 93.886 94.154 12.350 il2ra_ems_p1-15H-GBL-16H-GABBL-15H_0419_0001_0001_0001_af2_000000044_0001_dldesign_0_cycle1_af2pred
SCORE: 2.990 27.902 28.271 27.532 4.021 91.380 94.380 93.459 12.206 il2ra_HHH_b1_00147_000000013_0001_dldesign_0_cycle0_af2pred
SCORE: 3.163 15.007 14.811 15.202 4.309 87.032 92.448 90.786 12.525 il2ra_HHH_b1_00147_000000013_0001_dldesign_0_cycle1_af2pred
SCORE: 2.565 7.355 6.844 7.865 4.243 89.930 92.474 91.694 12.475 il2ra_HHH_b1_00404_af2_000000043_0001_dldesign_0_cycle0_af2pred
SCORE: 3.204 7.839 7.745 7.933 4.156 86.786 92.656 90.855 12.436 il2ra_HHH_b1_00404_af2_000000043_0001_dldesign_0_cycle1_af2pred
SCORE: 2.615 27.288 27.856 26.720 3.981 92.147 94.511 93.786 12.626 il2ra_HHH_b1_00676_000000034_0001_dldesign_0_cycle0_af2pred
SCORE: 2.898 8.542 8.260 8.823 4.321 87.640 92.100 90.732 12.349 il2ra_HHH_b1_00676_000000034_0001_dldesign_0_cycle1_af2pred
SCORE: 2.579 27.349 27.865 26.832 3.963 92.255 94.543 93.841 12.602 il2ra_HHH_b1_00890_af2_000000010_0001_dldesign_0_cycle0_af2pred
SCORE: 2.847 27.438 27.875 27.000 4.039 91.916 94.262 93.542 12.384 il2ra_HHH_b1_00890_af2_000000010_0001_dldesign_0_cycle1_af2pred
SCORE: 2.652 27.414 27.793 27.035 4.012 92.296 94.368 93.733 12.426 il2ra_HHH_b1_01021_000000048_0001_dldesign_0_cycle0_af2pred
SCORE: 3.069 27.574 28.134 27.013 4.080 89.878 94.160 92.847 12.518 il2ra_HHH_b1_01021_000000048_0001_dldesign_0_cycle1_af2pred
SCORE: 2.332 17.960 18.144 17.776 4.052 91.034 93.207 92.540 12.232 il2ra_HHH_b1_01427_000000047_0001_dldesign_0_cycle0_af2pred
SCORE: 2.381 25.873 26.046 25.700 4.078 93.588 94.106 93.947 12.344 il2ra_HHH_b1_01427_000000047_0001_dldesign_0_cycle1_af2pred
SCORE: 2.157 5.372 4.759 5.984 4.035 93.339 93.505 93.454 12.444 il2ra_HHH_b1_01604_af2_000000031_0001_dldesign_0_cycle0_af2pred
SCORE: 2.234 5.814 5.330 6.297 3.980 92.511 93.420 93.141 12.427 il2ra_HHH_b1_01604_af2_000000031_0001_dldesign_0_cycle1_af2pred
SCORE: 2.770 27.877 28.074 27.680 4.033 91.092 94.415 93.396 12.353 il2ra_HHH_b1_01853_000000030_0001_dldesign_0_cycle0_af2pred
SCORE: 2.148 4.476 4.110 4.842 3.709 93.137 94.661 94.194 12.196 il2ra_HHH_b1_01853_000000030_0001_dldesign_0_cycle1_af2pred
SCORE: 2.534 7.591 7.085 8.097 4.133 89.686 92.816 91.856 12.196 il2ra_HHH_b1_01921_af2_000000026_0001_dldesign_0_cycle0_af2pred
SCORE: 2.546 5.531 5.134 5.929 4.078 90.903 93.380 92.620 12.367 il2ra_HHH_b1_01921_af2_000000026_0001_dldesign_0_cycle1_af2pred
SCORE: 2.599 27.062 27.261 26.864 4.054 92.732 94.209 93.755 12.446 il2ra_HHH_b1_03240_000000021_0001_dldesign_0_cycle0_af2pred
SCORE: 2.708 26.988 27.252 26.723 4.085 91.525 94.185 93.369 12.322 il2ra_HHH_b1_03240_000000021_0001_dldesign_0_cycle1_af2pred
SCORE: 2.634 27.232 27.476 26.988 4.017 92.944 94.427 93.972 12.502 il2ra_HHH_b1_03354_000000025_0001_dldesign_0_cycle0_af2pred
SCORE: 2.367 25.460 25.663 25.258 4.023 94.099 94.308 94.244 12.394 il2ra_HHH_b1_03354_000000025_0001_dldesign_0_cycle1_af2pred
SCORE: 3.466 27.065 27.568 26.561 3.990 86.985 94.166 91.963 12.412 il2ra_HHH_b1_03637_af2_000000041_0001_dldesign_0_cycle0_af2pred
SCORE: 2.768 9.828 9.530 10.126 4.358 86.779 91.440 90.010 12.528 il2ra_HHH_b1_03637_af2_000000041_0001_dldesign_0_cycle1_af2pred
SCORE: 2.314 27.409 27.405 27.412 3.981 94.640 94.460 94.515 12.168 il2ra_HHH_b1_03727_af2_000000037_0001_dldesign_0_cycle0_af2pred
SCORE: 2.071 22.035 21.550 22.519 4.307 94.433 93.268 93.625 12.368 il2ra_HHH_b1_03727_af2_000000037_0001_dldesign_0_cycle1_af2pred
SCORE: 2.481 16.879 16.503 17.254 4.334 90.644 92.684 92.058 12.582 il2ra_HHH_b1_03846_af2_000000020_0001_dldesign_0_cycle0_af2pred
SCORE: 2.309 22.420 22.354 22.485 4.296 93.449 93.312 93.354 12.491 il2ra_HHH_b1_03846_af2_000000020_0001_dldesign_0_cycle1_af2pred
SCORE: 2.367 26.912 27.159 26.665 4.058 94.014 94.162 94.116 12.448 il2ra_HHH_b1_03984_000000047_0001_dldesign_0_cycle0_af2pred
SCORE: 2.265 15.350 14.517 16.184 4.287 91.073 92.662 92.174 12.518 il2ra_HHH_b1_03984_000000047_0001_dldesign_0_cycle1_af2pred
SCORE: 8.290 27.256 28.435 26.076 3.887 85.943 94.629 91.964 12.226 il2ra_HHH_b1_04371_af2_000000002_0001_dldesign_0_cycle0_af2pred
SCORE: 5.427 9.156 9.423 8.889 4.150 87.180 92.987 91.205 12.383 il2ra_HHH_b1_04371_af2_000000002_0001_dldesign_0_cycle1_af2pred
SCORE: 2.814 8.314 7.950 8.677 4.198 87.709 92.423 90.977 12.208 il2ra_HHH_b1_04822_af2_000000039_0001_dldesign_0_cycle0_af2pred
SCORE: 2.918 8.072 7.756 8.387 4.256 87.223 92.193 90.668 12.509 il2ra_HHH_b1_04822_af2_000000039_0001_dldesign_0_cycle1_af2pred
SCORE: 3.193 27.134 27.576 26.693 4.013 88.602 94.381 92.608 12.549 il2ra_HHH_b1_04965_af2_000000001_0001_dldesign_0_cycle0_af2pred
SCORE: 2.334 5.428 4.792 6.065 4.369 92.146 92.408 92.328 12.580 il2ra_HHH_b1_04965_af2_000000001_0001_dldesign_0_cycle1_af2pred
SCORE: 2.595 25.014 25.378 24.649 3.963 92.259 94.327 93.692 12.525 il2ra_HHH_b1_04996_af2_000000028_0001_dldesign_0_cycle0_af2pred
SCORE: 2.710 27.415 27.935 26.895 4.012 91.859 94.439 93.647 12.593 il2ra_HHH_b1_04996_af2_000000028_0001_dldesign_0_cycle1_af2pred
SCORE: 2.617 27.828 28.279 27.377 4.298 91.538 95.587 94.737 200.944 il10ra_HHH_b2_03556_af2_000000043_0001_dldesign_0_cycle0_af2pred
SCORE: 3.074 27.470 27.971 26.969 4.284 86.940 95.580 93.766 14.645 il10ra_HHH_b2_03556_af2_000000043_0001_dldesign_0_cycle1_af2pred
SCORE: 3.575 27.715 28.501 26.930 4.272 90.680 95.628 94.590 14.686 il10ra_HHH_b2_03650_af2_000000048_0001_dldesign_0_cycle0_af2pred
SCORE: 3.718 28.044 28.693 27.394 4.243 89.118 95.679 94.301 14.789 il10ra_HHH_b2_03650_af2_000000048_0001_dldesign_0_cycle1_af2pred
SCORE: 2.641 27.986 28.639 27.333 4.304 89.732 95.564 94.340 14.625 il10ra_HHH_b2_03708_000000036_0001_dldesign_0_cycle0_af2pred
SCORE: 2.344 27.982 28.607 27.358 4.286 91.468 95.617 94.746 14.414 il10ra_HHH_b2_03708_000000036_0001_dldesign_0_cycle1_af2pred
SCORE: 2.820 27.777 28.332 27.222 4.279 90.398 95.587 94.498 14.403 il10ra_HHH_b2_03715_000000034_0001_dldesign_0_cycle0_af2pred
SCORE: 3.287 28.179 28.751 27.608 4.251 88.341 95.676 94.136 14.534 il10ra_HHH_b2_03715_000000034_0001_dldesign_0_cycle1_af2pred
SCORE: 2.443 27.542 27.958 27.127 4.320 92.399 95.500 94.849 14.388 il10ra_HHH_b2_03805_000000011_0001_dldesign_0_cycle0_af2pred
SCORE: 2.174 27.337 27.703 26.970 4.275 93.683 95.633 95.224 14.898 il10ra_HHH_b2_03805_000000011_0001_dldesign_0_cycle1_af2pred
SCORE: 2.372 27.915 28.413 27.417 4.315 92.893 95.521 94.970 14.608 il10ra_HHH_b2_03864_af2_000000007_0001_dldesign_0_cycle0_af2pred
SCORE: 2.161 27.848 28.286 27.410 4.279 94.372 95.577 95.324 14.572 il10ra_HHH_b2_03864_af2_000000007_0001_dldesign_0_cycle1_af2pred
SCORE: 2.527 28.051 28.524 27.578 4.295 92.255 95.598 94.896 14.469 il10ra_HHH_b2_04078_af2_000000032_0001_dldesign_0_cycle0_af2pred
SCORE: 2.562 27.356 27.965 26.748 4.255 92.427 95.623 94.952 14.789 il10ra_HHH_b2_04078_af2_000000032_0001_dldesign_0_cycle1_af2pred
SCORE: 2.255 27.888 28.140 27.635 4.319 93.270 95.527 95.053 14.817 il10ra_HHH_b2_04102_000000018_0001_dldesign_0_cycle0_af2pred
SCORE: 1.988 27.620 27.893 27.348 4.258 94.686 95.664 95.459 14.637 il10ra_HHH_b2_04102_000000018_0001_dldesign_0_cycle1_af2pred
SCORE: 2.343 27.497 28.085 26.909 4.256 92.832 95.671 95.075 14.662 il10ra_HHH_b2_04153_af2_000000001_0001_dldesign_0_cycle0_af2pred
SCORE: 2.371 27.497 27.992 27.001 4.235 92.710 95.701 95.073 14.514 il10ra_HHH_b2_04153_af2_000000001_0001_dldesign_0_cycle1_af2pred
SCORE: 7.321 28.075 29.131 27.019 4.231 76.386 95.686 91.635 14.796 il10ra_HHH_b2_04229_af2_000000000_0001_dldesign_0_cycle0_af2pred
SCORE: 3.106 28.045 28.575 27.515 4.294 88.321 95.618 94.086 14.734 il10ra_HHH_b2_04229_af2_000000000_0001_dldesign_0_cycle1_af2pred
SCORE: 2.903 27.976 28.495 27.458 4.309 89.741 95.570 94.347 14.745 il10ra_HHH_b2_04356_af2_000000028_0001_dldesign_0_cycle0_af2pred
SCORE: 2.804 27.885 28.475 27.294 4.294 90.048 95.586 94.423 14.618 il10ra_HHH_b2_04356_af2_000000028_0001_dldesign_0_cycle1_af2pred
SCORE: 3.028 27.862 28.359 27.364 4.289 89.829 95.577 94.370 14.497 il10ra_HHH_b2_04416_000000003_0001_dldesign_0_cycle0_af2pred
SCORE: 3.161 27.908 28.492 27.324 4.274 88.858 95.585 94.173 14.730 il10ra_HHH_b2_04416_000000003_0001_dldesign_0_cycle1_af2pred
SCORE: 2.754 27.831 28.480 27.183 4.287 90.086 95.565 94.415 14.355 il10ra_HHH_b2_04500_000000031_0001_dldesign_0_cycle0_af2pred
SCORE: 2.134 27.671 28.084 27.258 4.277 94.503 95.577 95.352 14.537 il10ra_HHH_b2_04500_000000031_0001_dldesign_0_cycle1_af2pred
SCORE: 2.409 27.317 27.830 26.804 4.270 92.700 95.632 95.016 14.652 il10ra_HHH_b2_04528_af2_000000027_0001_dldesign_0_cycle0_af2pred
SCORE: 2.325 27.927 28.580 27.275 4.293 92.738 95.601 95.000 14.785 il10ra_HHH_b2_04528_af2_000000027_0001_dldesign_0_cycle1_af2pred
SCORE: 2.388 28.067 28.425 27.709 4.288 93.441 95.579 95.130 14.656 il10ra_HHH_b2_04585_af2_000000022_0001_dldesign_0_cycle0_af2pred
SCORE: 2.377 27.851 28.201 27.502 4.273 93.025 95.599 95.059 14.494 il10ra_HHH_b2_04585_af2_000000022_0001_dldesign_0_cycle1_af2pred
SCORE: 2.055 27.907 28.485 27.329 4.290 94.973 95.612 95.478 14.677 il10ra_HHH_b2_04597_af2_000000018_0001_dldesign_0_cycle0_af2pred
SCORE: 2.178 27.942 28.559 27.325 4.249 94.165 95.676 95.359 14.465 il10ra_HHH_b2_04597_af2_000000018_0001_dldesign_0_cycle1_af2pred
SCORE: 2.954 27.943 28.313 27.574 4.283 89.704 95.526 94.304 14.483 il10ra_HHH_b2_04831_000000030_0001_dldesign_0_cycle0_af2pred
SCORE: 2.802 27.294 27.922 26.666 4.258 90.250 95.585 94.465 14.443 il10ra_HHH_b2_04831_000000030_0001_dldesign_0_cycle1_af2pred
SCORE: 2.440 27.438 28.082 26.795 4.274 92.161 95.583 94.865 14.707 il10ra_HHH_b2_04953_000000024_0001_dldesign_0_cycle0_af2pred
SCORE: 2.228 27.618 28.189 27.048 4.290 93.088 95.546 95.030 14.763 il10ra_HHH_b2_04953_000000024_0001_dldesign_0_cycle1_af2pred
SCORE: 5.101 27.900 28.917 26.882 4.255 79.422 95.553 92.167 14.568 il10ra_HHH_b2_05116_000000047_0001_dldesign_0_cycle0_af2pred
SCORE: 3.386 28.103 28.856 27.350 4.256 86.060 95.648 93.635 14.742 il10ra_HHH_b2_05116_000000047_0001_dldesign_0_cycle1_af2pred
SCORE: 2.219 27.576 27.898 27.253 4.349 94.373 95.470 95.240 14.571 il10ra_HHH_b2_05158_af2_000000024_0001_dldesign_0_cycle0_af2pred
SCORE: 2.627 18.034 18.461 17.607 4.343 86.715 95.157 93.385 14.881 il10ra_HHH_b2_05158_af2_000000024_0001_dldesign_0_cycle1_af2pred
SCORE: 2.386 27.405 27.700 27.110 4.349 92.605 95.340 94.766 14.549 il10ra_HHH_b2_05311_000000021_0001_dldesign_0_cycle0_af2pred
SCORE: 2.896 9.961 10.099 9.822 4.433 87.917 94.531 93.143 14.415 il10ra_HHH_b2_05311_000000021_0001_dldesign_0_cycle1_af2pred
SCORE: 2.738 28.136 28.710 27.561 4.334 90.511 95.497 94.451 14.620 il10ra_HHH_b2_05561_af2_000000043_0001_dldesign_0_cycle0_af2pred
SCORE: 2.735 28.117 28.614 27.619 4.275 90.635 95.628 94.580 14.624 il10ra_HHH_b2_05561_af2_000000043_0001_dldesign_0_cycle1_af2pred
SCORE: 2.383 27.490 28.062 26.919 4.306 92.928 95.536 94.988 14.706 il10ra_HHH_b2_05578_af2_000000025_0001_dldesign_0_cycle0_af2pred
SCORE: 2.674 28.007 28.454 27.559 4.306 91.090 95.541 94.606 14.484 il10ra_HHH_b2_05578_af2_000000025_0001_dldesign_0_cycle1_af2pred
SCORE: 2.859 28.046 28.739 27.353 4.318 89.326 95.501 94.205 14.737 il10ra_HHH_b2_05578_af2_000000043_0001_dldesign_0_cycle0_af2pred
SCORE: 3.467 27.749 28.584 26.914 4.218 84.808 95.659 93.381 14.640 il10ra_HHH_b2_05578_af2_000000043_0001_dldesign_0_cycle1_af2pred
SCORE: 3.025 27.928 28.543 27.312 4.324 89.422 95.428 94.167 14.508 il10ra_HHH_b2_05634_000000012_0001_dldesign_0_cycle0_af2pred
SCORE: 3.358 21.700 22.092 21.308 4.350 86.786 95.200 93.434 14.686 il10ra_HHH_b2_05634_000000012_0001_dldesign_0_cycle1_af2pred
SCORE: 2.672 27.964 28.558 27.371 4.250 89.965 95.675 94.476 14.557 il10ra_HHH_b2_05673_af2_000000003_0001_dldesign_0_cycle0_af2pred
SCORE: 2.310 27.793 28.369 27.217 4.229 92.618 95.675 95.033 14.397 il10ra_HHH_b2_05673_af2_000000003_0001_dldesign_0_cycle1_af2pred
SCORE: 4.941 27.397 28.203 26.591 4.263 82.267 95.599 92.801 14.655 il10ra_HHH_b2_05787_af2_000000002_0001_dldesign_0_cycle0_af2pred
SCORE: 2.228 27.571 28.039 27.103 4.276 93.609 95.584 95.169 14.720 il10ra_HHH_b2_05787_af2_000000002_0001_dldesign_0_cycle1_af2pred
SCORE: 2.522 27.525 28.175 26.874 4.306 91.579 95.535 94.704 14.658 il10ra_HHH_b2_05951_af2_000000004_0001_dldesign_0_cycle0_af2pred
SCORE: 2.709 28.085 28.687 27.484 4.262 90.863 95.655 94.649 14.702 il10ra_HHH_b2_05951_af2_000000004_0001_dldesign_0_cycle1_af2pred
SCORE: 3.056 27.982 28.649 27.316 4.262 88.211 95.631 94.073 14.821 il10ra_HHH_b2_06055_af2_000000031_0001_dldesign_0_cycle0_af2pred
SCORE: 2.512 27.526 28.082 26.969 4.297 91.329 95.527 94.646 14.743 il10ra_HHH_b2_06055_af2_000000031_0001_dldesign_0_cycle1_af2pred
SCORE: 2.741 27.649 28.248 27.051 4.323 91.042 95.495 94.560 14.649 il10ra_HHH_b2_06085_af2_000000006_0001_dldesign_0_cycle0_af2pred
SCORE: 3.338 27.741 28.565 26.917 4.335 84.490 95.471 93.165 14.670 il10ra_HHH_b2_06085_af2_000000006_0001_dldesign_0_cycle1_af2pred
SCORE: 2.873 27.584 28.321 26.846 4.278 89.647 95.557 94.316 14.638 il10ra_HHH_b2_06085_af2_000000034_0001_dldesign_0_cycle0_af2pred
SCORE: 7.212 27.860 28.895 26.824 4.260 76.706 95.546 91.591 14.619 il10ra_HHH_b2_06085_af2_000000034_0001_dldesign_0_cycle1_af2pred
SCORE: 2.903 27.624 28.181 27.068 4.349 90.589 95.443 94.424 14.633 il10ra_HHH_b2_06330_000000022_0001_dldesign_0_cycle0_af2pred
SCORE: 2.733 27.514 28.143 26.884 4.293 89.711 95.531 94.310 14.394 il10ra_HHH_b2_06330_000000022_0001_dldesign_0_cycle1_af2pred
SCORE: 3.096 28.320 28.893 27.747 4.277 88.328 95.608 94.080 14.548 il10ra_HHH_b2_06331_af2_000000005_0001_dldesign_0_cycle0_af2pred
SCORE: 2.771 25.864 26.321 25.408 4.291 89.758 95.441 94.248 14.503 il10ra_HHH_b2_06331_af2_000000005_0001_dldesign_0_cycle1_af2pred
SCORE: 2.505 8.996 8.910 9.081 4.420 88.913 94.658 93.452 14.678 il10ra_HHH_b2_06600_000000043_0001_dldesign_0_cycle0_af2pred
SCORE: 2.474 27.881 28.359 27.402 4.350 92.278 95.415 94.756 14.736 il10ra_HHH_b2_06600_000000043_0001_dldesign_0_cycle1_af2pred
SCORE: 2.513 27.412 27.988 26.836 4.298 90.917 95.532 94.563 14.684 il10ra_HHH_b2_06703_000000003_0001_dldesign_0_cycle0_af2pred
SCORE: 2.523 6.307 6.335 6.278 4.329 91.356 95.151 94.354 14.442 il10ra_HHH_b2_06703_000000003_0001_dldesign_0_cycle1_af2pred
SCORE: 2.631 27.794 28.135 27.452 4.293 90.641 95.546 94.516 14.349 il10ra_HHH_b2_06703_000000041_0001_dldesign_0_cycle0_af2pred
SCORE: 2.633 27.269 27.791 26.747 4.251 90.624 95.643 94.590 14.510 il10ra_HHH_b2_06703_000000041_0001_dldesign_0_cycle1_af2pred
SCORE: 2.118 11.603 11.404 11.803 4.402 89.964 94.645 93.662 14.512 il10ra_HHH_b2_06934_af2_000000004_0001_dldesign_0_cycle0_af2pred
SCORE: 2.466 27.500 28.034 26.965 4.327 91.408 95.482 94.627 14.802 il10ra_HHH_b2_06934_af2_000000004_0001_dldesign_0_cycle1_af2pred
SCORE: 2.897 27.807 28.576 27.038 4.292 89.299 95.542 94.231 14.552 il10ra_HHH_b2_07243_af2_000000016_0001_dldesign_0_cycle0_af2pred
SCORE: 3.051 27.708 28.390 27.026 4.289 89.212 95.569 94.234 14.959 il10ra_HHH_b2_07243_af2_000000016_0001_dldesign_0_cycle1_af2pred
SCORE: 2.226 27.337 27.801 26.872 4.298 94.050 95.555 95.239 14.809 il10ra_HHH_b2_07281_af2_000000016_0001_dldesign_0_cycle0_af2pred
SCORE: 2.164 27.457 27.817 27.097 4.279 94.808 95.580 95.418 14.876 il10ra_HHH_b2_07281_af2_000000016_0001_dldesign_0_cycle1_af2pred
SCORE: 2.140 27.303 27.676 26.931 4.286 94.386 95.558 95.312 14.545 il10ra_HHH_b2_07348_000000042_0001_dldesign_0_cycle0_af2pred
SCORE: 2.356 26.743 27.080 26.406 4.282 93.375 95.523 95.072 14.610 il10ra_HHH_b2_07348_000000042_0001_dldesign_0_cycle1_af2pred
SCORE: 2.767 27.633 28.266 27.000 4.325 90.584 95.513 94.478 14.814 il10ra_HHH_b2_07357_000000019_0001_dldesign_0_cycle0_af2pred
SCORE: 2.857 27.707 28.189 27.224 4.257 88.338 95.607 94.081 14.771 il10ra_HHH_b2_07357_000000019_0001_dldesign_0_cycle1_af2pred
SCORE: 2.542 27.402 27.915 26.890 4.243 90.845 95.672 94.659 14.703 il10ra_HHH_b2_07401_000000008_0001_dldesign_0_cycle0_af2pred
SCORE: 2.536 27.284 27.848 26.721 4.233 91.615 95.679 94.826 14.695 il10ra_HHH_b2_07401_000000008_0001_dldesign_0_cycle1_af2pred
SCORE: 2.895 27.742 28.309 27.174 4.305 89.771 95.518 94.312 14.308 il10ra_HHH_b2_07614_000000041_0001_dldesign_0_cycle0_af2pred
SCORE: 2.501 28.096 28.494 27.698 4.286 92.150 95.547 94.834 14.434 il10ra_HHH_b2_07614_000000041_0001_dldesign_0_cycle1_af2pred
SCORE: 2.379 27.707 28.098 27.316 4.286 93.152 95.580 95.070 14.435 il10ra_HHH_b2_07665_000000042_0001_dldesign_0_cycle0_af2pred
SCORE: 2.390 26.683 27.006 26.360 4.286 92.511 95.550 94.912 14.742 il10ra_HHH_b2_07665_000000042_0001_dldesign_0_cycle1_af2pred
SCORE: 2.295 27.475 27.891 27.059 4.243 93.169 95.692 95.162 14.645 il10ra_HHH_b2_07673_af2_000000002_0001_dldesign_0_cycle0_af2pred
SCORE: 2.597 27.996 28.600 27.391 4.220 90.739 95.742 94.692 14.824 il10ra_HHH_b2_07673_af2_000000002_0001_dldesign_0_cycle1_af2pred
SCORE: 2.464 27.540 28.155 26.924 4.253 92.655 95.602 94.984 14.370 il10ra_HHH_b2_07868_af2_000000002_0001_dldesign_0_cycle0_af2pred
SCORE: 2.649 27.947 28.466 27.428 4.282 90.720 95.573 94.554 14.905 il10ra_HHH_b2_07868_af2_000000002_0001_dldesign_0_cycle1_af2pred
SCORE: 2.646 27.644 28.352 26.937 4.363 89.268 95.422 94.130 14.812 il10ra_HHH_b2_07912_000000027_0001_dldesign_0_cycle0_af2pred
SCORE: 2.763 27.415 28.143 26.687 4.282 89.047 95.558 94.191 14.754 il10ra_HHH_b2_07912_000000027_0001_dldesign_0_cycle1_af2pred
SCORE: 2.563 27.647 28.051 27.243 4.310 91.950 95.501 94.755 14.716 il10ra_HHH_b2_08090_000000019_0001_dldesign_0_cycle0_af2pred
SCORE: 2.143 27.538 27.932 27.143 4.315 94.319 95.526 95.273 14.787 il10ra_HHH_b2_08090_000000019_0001_dldesign_0_cycle1_af2pred
SCORE: 2.582 27.964 28.526 27.401 4.329 91.557 95.516 94.685 14.381 il10ra_HHH_b2_08109_af2_000000022_0001_dldesign_0_cycle0_af2pred
SCORE: 7.017 28.031 29.239 26.822 4.258 67.483 95.582 89.683 14.532 il10ra_HHH_b2_08109_af2_000000022_0001_dldesign_0_cycle1_af2pred
SCORE: 2.897 27.518 28.170 26.866 4.326 88.860 95.456 94.071 14.378 il10ra_HHH_b2_08238_000000018_0001_dldesign_0_cycle0_af2pred
SCORE: 2.507 27.347 27.847 26.846 4.294 92.321 95.543 94.867 14.719 il10ra_HHH_b2_08238_000000018_0001_dldesign_0_cycle1_af2pred
SCORE: 2.265 27.927 28.502 27.352 3.460 92.241 95.963 95.384 208.075 alk_HHH_b1_00220_af2_000000007_0001_dldesign_0_cycle0_af2pred
SCORE: 1.951 27.872 28.521 27.222 3.478 94.842 95.922 95.754 21.596 alk_HHH_b1_00220_af2_000000007_0001_dldesign_0_cycle1_af2pred
SCORE: 2.124 26.973 27.446 26.501 3.500 93.700 95.843 95.509 21.715 alk_HHH_b1_00324_000000006_0001_dldesign_0_cycle0_af2pred
SCORE: 2.605 27.922 28.383 27.461 3.456 90.365 96.001 95.124 21.697 alk_HHH_b1_00324_000000006_0001_dldesign_0_cycle1_af2pred
SCORE: 2.340 27.982 28.487 27.477 3.454 93.090 95.985 95.534 21.741 alk_HHH_b1_00344_af2_000000002_0001_dldesign_0_cycle0_af2pred
SCORE: 2.248 27.914 28.510 27.319 3.434 92.483 96.064 95.507 21.708 alk_HHH_b1_00344_af2_000000002_0001_dldesign_0_cycle1_af2pred
SCORE: 2.458 28.005 28.613 27.396 3.478 92.975 95.924 95.465 21.780 alk_HHH_b1_00385_af2_000000027_0001_dldesign_0_cycle0_af2pred
SCORE: 2.155 27.496 28.046 26.946 3.521 94.423 95.775 95.564 21.719 alk_HHH_b1_00385_af2_000000027_0001_dldesign_0_cycle1_af2pred
SCORE: 1.948 26.947 27.407 26.488 3.508 94.593 95.805 95.617 21.720 alk_HHH_b1_00437_000000044_0001_dldesign_0_cycle0_af2pred
SCORE: 2.178 27.681 28.201 27.161 3.495 93.746 95.855 95.526 21.731 alk_HHH_b1_00437_000000044_0001_dldesign_0_cycle1_af2pred
SCORE: 2.442 28.009 28.529 27.490 3.498 93.204 95.872 95.457 21.802 alk_HHH_b1_00461_af2_000000037_0001_dldesign_0_cycle0_af2pred
SCORE: 2.340 28.221 28.909 27.532 3.447 93.456 96.024 95.624 21.868 alk_HHH_b1_00461_af2_000000037_0001_dldesign_0_cycle1_af2pred
SCORE: 2.351 28.296 28.893 27.699 3.466 93.232 95.950 95.527 21.886 alk_HHH_b1_00684_af2_000000007_0001_dldesign_0_cycle0_af2pred
SCORE: 2.005 28.027 28.571 27.483 3.428 95.475 96.035 95.948 21.854 alk_HHH_b1_00684_af2_000000007_0001_dldesign_0_cycle1_af2pred
SCORE: 2.953 27.972 28.762 27.182 3.474 88.196 95.926 94.723 21.760 alk_HHH_b1_00691_000000013_0001_dldesign_0_cycle0_af2pred
SCORE: 3.299 28.080 28.859 27.301 3.500 84.925 95.866 94.162 21.735 alk_HHH_b1_00691_000000013_0001_dldesign_0_cycle1_af2pred
SCORE: 2.153 26.941 27.406 26.476 3.508 93.530 95.766 95.418 21.827 alk_HHH_b1_00725_000000024_0001_dldesign_0_cycle0_af2pred
SCORE: 2.419 28.170 28.620 27.720 3.451 92.141 95.983 95.384 21.788 alk_HHH_b1_00725_000000024_0001_dldesign_0_cycle1_af2pred
SCORE: 1.920 27.591 27.987 27.196 3.478 95.517 95.905 95.845 21.890 alk_HHH_b1_00757_af2_000000029_0001_dldesign_0_cycle0_af2pred
SCORE: 2.177 27.832 28.492 27.171 3.441 93.605 96.024 95.647 21.741 alk_HHH_b1_00757_af2_000000029_0001_dldesign_0_cycle1_af2pred
SCORE: 2.496 28.115 28.643 27.587 3.479 92.300 95.938 95.371 21.761 alk_HHH_b1_00773_000000048_0001_dldesign_0_cycle0_af2pred
SCORE: 2.420 27.834 28.463 27.205 3.443 92.750 96.060 95.544 21.789 alk_HHH_b1_00773_000000048_0001_dldesign_0_cycle1_af2pred
SCORE: 2.739 22.162 22.864 21.460 3.574 84.614 95.567 93.861 21.773 alk_HHH_b1_00804_af2_000000007_0001_dldesign_0_cycle0_af2pred
SCORE: 2.359 27.984 28.491 27.477 3.457 92.549 96.012 95.473 22.024 alk_HHH_b1_00804_af2_000000007_0001_dldesign_0_cycle1_af2pred
SCORE: 2.314 28.109 28.590 27.628 3.475 93.395 95.939 95.543 21.783 alk_HHH_b1_00841_af2_000000017_0001_dldesign_0_cycle0_af2pred
SCORE: 2.167 27.997 28.558 27.435 3.479 94.120 95.921 95.641 21.945 alk_HHH_b1_00841_af2_000000017_0001_dldesign_0_cycle1_af2pred
SCORE: 2.891 28.444 29.162 27.726 3.465 89.363 95.979 94.948 21.809 alk_HHH_b1_00842_af2_000000018_0001_dldesign_0_cycle0_af2pred
SCORE: 2.833 28.278 28.933 27.623 3.463 88.650 95.951 94.814 21.825 alk_HHH_b1_00842_af2_000000018_0001_dldesign_0_cycle1_af2pred
SCORE: 2.735 28.132 28.590 27.674 3.475 91.574 95.941 95.261 21.788 alk_HHH_b1_00848_af2_000000033_0001_dldesign_0_cycle0_af2pred
SCORE: 2.594 28.248 28.774 27.723 3.459 92.111 95.991 95.387 21.793 alk_HHH_b1_00848_af2_000000033_0001_dldesign_0_cycle1_af2pred
SCORE: 2.052 27.383 27.929 26.838 3.525 94.055 95.809 95.536 21.824 alk_HHH_b1_00857_000000028_0001_dldesign_0_cycle0_af2pred
SCORE: 2.238 28.168 28.705 27.632 3.498 93.692 95.875 95.535 21.935 alk_HHH_b1_00857_000000028_0001_dldesign_0_cycle1_af2pred
SCORE: 2.771 28.245 28.924 27.566 3.451 90.909 95.996 95.203 22.010 alk_HHH_b1_00881_af2_000000040_0001_dldesign_0_cycle0_af2pred
SCORE: 2.767 28.020 28.475 27.565 3.477 91.748 95.930 95.279 21.975 alk_HHH_b1_00881_af2_000000040_0001_dldesign_0_cycle1_af2pred
SCORE: 2.615 28.002 28.540 27.464 3.466 90.893 95.932 95.147 21.861 alk_HHH_b1_00888_af2_000000031_0001_dldesign_0_cycle0_af2pred
SCORE: 2.398 27.901 28.350 27.452 3.467 92.899 95.943 95.469 21.761 alk_HHH_b1_00888_af2_000000031_0001_dldesign_0_cycle1_af2pred
SCORE: 2.362 28.048 28.746 27.350 3.461 93.320 95.989 95.573 22.036 alk_HHH_b1_00931_000000035_0001_dldesign_0_cycle0_af2pred
SCORE: 4.152 28.149 29.135 27.164 3.431 82.583 96.045 93.949 21.887 alk_HHH_b1_00931_000000035_0001_dldesign_0_cycle1_af2pred
SCORE: 2.125 27.819 28.364 27.274 3.483 94.544 95.906 95.694 22.016 alk_HHH_b1_00962_af2_000000037_0001_dldesign_0_cycle0_af2pred
SCORE: 2.305 28.137 28.616 27.659 3.512 93.050 95.820 95.389 21.745 alk_HHH_b1_00962_af2_000000037_0001_dldesign_0_cycle1_af2pred
SCORE: 2.178 27.765 28.404 27.127 3.438 94.040 96.003 95.697 21.793 alk_HHH_b1_00982_000000031_0001_dldesign_0_cycle0_af2pred
SCORE: 2.476 27.902 28.471 27.333 3.468 92.184 95.966 95.377 21.737 alk_HHH_b1_00982_000000031_0001_dldesign_0_cycle1_af2pred
SCORE: 3.244 28.273 29.085 27.461 3.482 87.732 95.929 94.653 21.769 alk_HHH_b1_00996_af2_000000005_0001_dldesign_0_cycle0_af2pred
SCORE: 3.670 28.363 29.298 27.428 3.437 84.838 96.031 94.288 21.849 alk_HHH_b1_00996_af2_000000005_0001_dldesign_0_cycle1_af2pred
SCORE: 2.282 28.061 28.675 27.447 3.475 93.401 95.961 95.562 21.910 alk_HHH_b1_01022_af2_000000015_0001_dldesign_0_cycle0_af2pred
SCORE: 2.178 28.167 28.704 27.630 3.485 93.934 95.914 95.606 22.095 alk_HHH_b1_01022_af2_000000015_0001_dldesign_0_cycle1_af2pred
SCORE: 2.924 18.002 19.071 16.932 3.577 85.096 95.361 93.762 22.041 alk_HHH_b1_01069_af2_000000022_0001_dldesign_0_cycle0_af2pred
SCORE: 2.909 28.181 28.778 27.584 3.486 90.878 95.892 95.111 21.791 alk_HHH_b1_01069_af2_000000022_0001_dldesign_0_cycle1_af2pred
SCORE: 2.240 28.101 28.688 27.514 3.518 93.294 95.818 95.425 21.815 alk_HHH_b1_01164_000000023_0001_dldesign_0_cycle0_af2pred
SCORE: 2.242 27.893 28.444 27.342 3.428 93.159 96.048 95.598 21.977 alk_HHH_b1_01164_000000023_0001_dldesign_0_cycle1_af2pred
SCORE: 2.501 7.424 7.891 6.957 3.584 87.807 95.376 94.197 21.914 alk_HHH_b1_01180_af2_000000023_0001_dldesign_0_cycle0_af2pred
SCORE: 2.393 27.778 28.231 27.325 3.466 92.010 95.963 95.347 21.752 alk_HHH_b1_01180_af2_000000023_0001_dldesign_0_cycle1_af2pred
SCORE: 2.438 28.253 28.879 27.627 3.493 92.827 95.888 95.411 21.817 alk_HHH_b1_01213_af2_000000022_0001_dldesign_0_cycle0_af2pred
SCORE: 3.026 27.104 27.934 26.274 3.528 86.023 95.755 94.239 21.760 alk_HHH_b1_01213_af2_000000022_0001_dldesign_0_cycle1_af2pred
SCORE: 2.268 27.914 28.305 27.522 3.491 94.264 95.903 95.648 21.904 alk_HHH_b1_01329_af2_000000028_0001_dldesign_0_cycle0_af2pred
SCORE: 2.381 28.123 28.651 27.595 3.524 92.490 95.814 95.296 21.974 alk_HHH_b1_01329_af2_000000028_0001_dldesign_0_cycle1_af2pred
SCORE: 2.794 16.436 17.165 15.707 3.595 85.285 95.354 93.786 21.933 alk_HHH_b1_01330_af2_000000002_0001_dldesign_0_cycle0_af2pred
SCORE: 2.851 18.708 19.360 18.057 3.612 84.246 95.343 93.615 21.937 alk_HHH_b1_01330_af2_000000002_0001_dldesign_0_cycle1_af2pred
SCORE: 2.181 26.732 27.311 26.153 3.496 93.087 95.832 95.405 21.840 alk_HHH_b1_01346_000000014_0001_dldesign_0_cycle0_af2pred
SCORE: 2.656 8.538 9.205 7.871 3.603 86.438 95.174 93.814 21.997 alk_HHH_b1_01346_000000014_0001_dldesign_0_cycle1_af2pred
SCORE: 2.319 27.351 27.735 26.967 3.499 93.026 95.880 95.436 21.896 alk_HHH_b1_01384_af2_000000025_0001_dldesign_0_cycle0_af2pred
SCORE: 2.593 15.479 16.001 14.958 3.584 85.843 95.398 93.910 21.854 alk_HHH_b1_01384_af2_000000025_0001_dldesign_0_cycle1_af2pred
SCORE: 2.186 26.121 26.565 25.678 3.536 92.816 95.748 95.291 21.802 alk_HHH_b1_01393_000000029_0001_dldesign_0_cycle0_af2pred
SCORE: 2.695 22.415 22.949 21.880 3.570 87.102 95.574 94.254 21.817 alk_HHH_b1_01393_000000029_0001_dldesign_0_cycle1_af2pred
SCORE: 2.384 28.149 28.823 27.475 3.502 92.386 95.840 95.302 21.787 alk_HHH_b1_01394_000000017_0001_dldesign_0_cycle0_af2pred
SCORE: 10.967 27.929 29.307 26.551 3.430 61.199 95.953 90.541 21.878 alk_HHH_b1_01394_000000017_0001_dldesign_0_cycle1_af2pred
SCORE: 2.258 28.008 28.500 27.516 3.483 93.568 95.906 95.542 22.031 alk_HHH_b1_01424_000000010_0001_dldesign_0_cycle0_af2pred
SCORE: 2.297 27.995 28.505 27.486 3.474 92.974 95.957 95.492 21.916 alk_HHH_b1_01424_000000010_0001_dldesign_0_cycle1_af2pred
SCORE: 1.804 27.322 27.830 26.814 3.441 95.347 96.008 95.905 21.903 alk_HHH_b1_01506_000000030_0001_dldesign_0_cycle0_af2pred
SCORE: 2.034 28.019 28.359 27.678 3.432 93.899 95.991 95.666 21.964 alk_HHH_b1_01506_000000030_0001_dldesign_0_cycle1_af2pred
SCORE: 2.372 27.043 27.650 26.436 3.477 92.364 95.930 95.374 21.855 alk_HHH_b1_01591_000000014_0001_dldesign_0_cycle0_af2pred
SCORE: 2.099 27.936 28.319 27.552 3.494 94.160 95.909 95.637 21.956 alk_HHH_b1_01591_000000014_0001_dldesign_0_cycle1_af2pred
SCORE: 2.624 28.068 28.670 27.466 3.487 91.039 95.918 95.158 21.937 alk_HHH_b1_01612_af2_000000033_0001_dldesign_0_cycle0_af2pred
SCORE: 2.780 28.237 28.871 27.603 3.419 90.796 96.062 95.242 21.771 alk_HHH_b1_01612_af2_000000033_0001_dldesign_0_cycle1_af2pred
SCORE: 2.653 28.426 29.079 27.773 3.459 90.532 95.978 95.130 21.943 alk_HHH_b1_01776_000000014_0001_dldesign_0_cycle0_af2pred
SCORE: 2.665 28.210 28.781 27.639 3.490 90.070 95.904 94.996 21.760 alk_HHH_b1_01776_000000014_0001_dldesign_0_cycle1_af2pred
SCORE: 2.925 15.962 16.735 15.190 3.587 83.798 95.339 93.542 21.912 alk_HHH_b1_01821_000000013_0001_dldesign_0_cycle0_af2pred
SCORE: 2.349 27.912 28.514 27.311 3.442 92.242 96.034 95.444 21.875 alk_HHH_b1_01821_000000013_0001_dldesign_0_cycle1_af2pred
SCORE: 2.283 27.908 28.437 27.378 3.472 93.124 95.924 95.488 21.952 alk_HHH_b1_01845_af2_000000043_0001_dldesign_0_cycle0_af2pred
SCORE: 2.580 27.834 28.454 27.215 3.458 90.577 95.963 95.124 21.780 alk_HHH_b1_01845_af2_000000043_0001_dldesign_0_cycle1_af2pred
SCORE: 3.637 28.278 29.077 27.478 3.488 85.935 95.908 94.355 21.764 alk_HHH_b1_01912_af2_000000006_0001_dldesign_0_cycle0_af2pred
SCORE: 3.495 28.338 29.200 27.477 3.469 87.214 95.966 94.603 21.754 alk_HHH_b1_01912_af2_000000006_0001_dldesign_0_cycle1_af2pred
SCORE: 2.335 27.990 28.712 27.269 3.476 92.535 95.965 95.431 21.769 alk_HHH_b1_01920_af2_000000002_0001_dldesign_0_cycle0_af2pred
SCORE: 2.459 28.146 28.871 27.421 3.481 91.917 95.956 95.327 21.841 alk_HHH_b1_01920_af2_000000002_0001_dldesign_0_cycle1_af2pred
SCORE: 3.279 28.064 28.793 27.336 3.463 87.371 95.950 94.614 21.793 alk_HHH_b1_02071_af2_000000005_0001_dldesign_0_cycle0_af2pred
SCORE: 5.427 28.487 29.710 27.263 3.424 74.273 96.039 92.649 21.914 alk_HHH_b1_02071_af2_000000005_0001_dldesign_0_cycle1_af2pred
SCORE: 3.400 28.288 29.084 27.493 3.448 86.079 96.006 94.460 21.882 alk_HHH_b1_02071_af2_000000012_0001_dldesign_0_cycle0_af2pred
SCORE: 3.267 28.147 29.005 27.288 3.470 88.729 95.971 94.843 21.772 alk_HHH_b1_02071_af2_000000012_0001_dldesign_0_cycle1_af2pred
SCORE: 2.155 26.880 27.488 26.272 3.513 93.477 95.834 95.467 21.921 alk_HHH_b1_02110_000000012_0001_dldesign_0_cycle0_af2pred
SCORE: 2.173 28.306 28.857 27.754 3.513 94.123 95.867 95.596 21.944 alk_HHH_b1_02110_000000012_0001_dldesign_0_cycle1_af2pred
SCORE: 2.187 28.148 28.730 27.566 3.467 93.763 95.963 95.620 22.106 alk_HHH_b1_02231_000000047_0001_dldesign_0_cycle0_af2pred
SCORE: 2.102 28.305 28.871 27.739 3.400 94.143 96.138 95.827 21.974 alk_HHH_b1_02231_000000047_0001_dldesign_0_cycle1_af2pred
SCORE: 1.801 27.652 28.108 27.196 3.470 95.377 95.934 95.847 21.902 alk_HHH_b1_02238_af2_000000006_0001_dldesign_0_cycle0_af2pred
SCORE: 1.842 27.544 28.026 27.063 3.470 95.134 95.934 95.809 22.047 alk_HHH_b1_02238_af2_000000006_0001_dldesign_0_cycle1_af2pred
SCORE: 2.393 17.539 17.975 17.103 3.610 89.145 95.333 94.369 21.941 alk_HHH_b1_02276_af2_000000001_0001_dldesign_0_cycle0_af2pred
SCORE: 2.336 28.191 28.674 27.708 3.509 93.146 95.899 95.471 21.855 alk_HHH_b1_02276_af2_000000001_0001_dldesign_0_cycle1_af2pred
SCORE: 2.241 27.934 28.477 27.391 3.473 94.711 95.956 95.762 21.815 alk_HHH_b1_02299_000000038_0001_dldesign_0_cycle0_af2pred
SCORE: 1.912 27.285 27.912 26.658 3.462 95.177 95.996 95.869 21.913 alk_HHH_b1_02299_000000038_0001_dldesign_0_cycle1_af2pred
SCORE: 2.606 27.620 28.147 27.093 3.508 90.578 95.859 95.036 21.843 alk_HHH_b1_02318_000000028_0001_dldesign_0_cycle0_af2pred
SCORE: 2.375 28.118 28.856 27.380 3.495 91.887 95.908 95.282 21.850 alk_HHH_b1_02318_000000028_0001_dldesign_0_cycle1_af2pred
SCORE: 2.747 26.585 27.105 26.065 2.653 91.676 96.464 94.829 190.713 cd86_HHH_b1_02462_000000014_0001_dldesign_0_cycle0_af2pred
SCORE: 2.915 26.985 27.395 26.574 2.588 90.648 96.680 94.621 5.450 cd86_HHH_b1_02462_000000014_0001_dldesign_0_cycle1_af2pred
SCORE: 2.356 27.285 27.428 27.141 2.650 94.897 96.464 95.929 5.589 cd86_HHH_b1_03003_000000010_0001_dldesign_0_cycle0_af2pred
SCORE: 2.506 26.406 26.654 26.158 2.616 93.632 96.460 95.495 5.619 cd86_HHH_b1_03003_000000010_0001_dldesign_0_cycle1_af2pred
SCORE: 3.189 27.393 27.799 26.987 2.653 90.698 96.493 94.515 5.460 cd86_HHH_b1_03221_000000026_0001_dldesign_0_cycle0_af2pred
SCORE: 3.074 27.200 27.582 26.818 2.648 90.499 96.588 94.509 5.728 cd86_HHH_b1_03221_000000026_0001_dldesign_0_cycle1_af2pred
SCORE: 3.765 26.776 27.048 26.504 2.618 86.275 96.535 93.033 5.548 cd86_HHH_b1_03336_000000008_0001_dldesign_0_cycle0_af2pred
SCORE: 3.028 26.807 27.149 26.466 2.588 90.433 96.586 94.486 5.749 cd86_HHH_b1_03336_000000008_0001_dldesign_0_cycle1_af2pred
SCORE: 2.817 27.099 27.361 26.837 2.610 91.505 96.632 94.882 5.680 cd86_HHH_b1_03471_000000028_0001_dldesign_0_cycle0_af2pred
SCORE: 3.050 27.049 27.420 26.678 2.531 90.279 96.871 94.621 5.748 cd86_HHH_b1_03471_000000028_0001_dldesign_0_cycle1_af2pred
SCORE: 3.326 26.571 26.842 26.299 2.693 88.927 96.373 93.831 5.808 cd86_HHH_b1_03595_000000007_0001_dldesign_0_cycle0_af2pred
SCORE: 3.552 27.103 27.421 26.784 2.686 88.358 96.423 93.670 5.733 cd86_HHH_b1_03595_000000007_0001_dldesign_0_cycle1_af2pred
SCORE: 3.686 26.823 27.471 26.175 2.610 86.983 96.557 93.289 5.533 cd86_HHH_b1_03704_000000000_0001_dldesign_0_cycle0_af2pred
SCORE: 3.223 27.260 27.553 26.967 2.570 89.896 96.696 94.375 5.637 cd86_HHH_b1_03704_000000000_0001_dldesign_0_cycle1_af2pred
SCORE: 2.812 26.189 26.575 25.803 2.693 91.860 96.355 94.821 5.693 cd86_HHH_b1_03955_000000028_0001_dldesign_0_cycle0_af2pred
SCORE: 2.714 27.041 27.691 26.392 2.705 91.452 96.353 94.680 5.624 cd86_HHH_b1_03955_000000028_0001_dldesign_0_cycle1_af2pred
SCORE: 2.937 26.268 26.659 25.877 2.715 90.945 96.270 94.452 5.668 cd86_HHH_b1_04080_000000012_0001_dldesign_0_cycle0_af2pred
SCORE: 3.089 27.118 27.583 26.653 2.603 89.668 96.665 94.277 5.517 cd86_HHH_b1_04080_000000012_0001_dldesign_0_cycle1_af2pred
SCORE: 3.686 27.880 28.510 27.250 2.635 88.628 96.589 93.872 5.629 cd86_HHH_b1_04085_000000017_0001_dldesign_0_cycle0_af2pred
SCORE: 3.242 27.347 27.796 26.898 2.593 89.544 96.636 94.216 5.686 cd86_HHH_b1_04085_000000017_0001_dldesign_0_cycle1_af2pred
SCORE: 3.122 26.836 27.040 26.631 2.588 90.676 96.646 94.608 5.554 cd86_HHH_b1_04246_000000022_0001_dldesign_0_cycle0_af2pred
SCORE: 2.959 26.800 27.061 26.539 2.520 90.750 96.773 94.717 5.645 cd86_HHH_b1_04246_000000022_0001_dldesign_0_cycle1_af2pred
SCORE: 3.263 27.092 27.519 26.666 2.601 89.122 96.669 94.093 5.576 cd86_HHH_b1_04400_000000020_0001_dldesign_0_cycle0_af2pred
SCORE: 3.136 27.334 27.649 27.018 2.598 89.228 96.671 94.130 5.476 cd86_HHH_b1_04400_000000020_0001_dldesign_0_cycle1_af2pred
SCORE: 3.458 27.548 27.984 27.111 2.678 87.889 96.427 93.513 5.498 cd86_HHH_b1_04744_000000002_0001_dldesign_0_cycle0_af2pred
SCORE: 2.639 27.237 27.537 26.937 2.709 93.196 96.357 95.278 5.533 cd86_HHH_b1_04744_000000002_0001_dldesign_0_cycle1_af2pred
SCORE: 2.572 25.551 25.894 25.207 2.758 92.387 95.879 94.687 5.563 cd86_HHH_b1_04745_000000029_0001_dldesign_0_cycle0_af2pred
SCORE: 2.796 27.111 27.310 26.912 2.497 92.562 96.918 95.431 5.446 cd86_HHH_b1_04745_000000029_0001_dldesign_0_cycle1_af2pred
SCORE: 2.518 26.596 27.035 26.157 2.686 93.727 96.302 95.423 5.510 cd86_HHH_b1_04755_000000013_0001_dldesign_0_cycle0_af2pred
SCORE: 2.798 27.398 27.800 26.997 2.684 92.459 96.447 95.086 5.587 cd86_HHH_b1_04755_000000013_0001_dldesign_0_cycle1_af2pred
SCORE: 3.009 6.429 6.979 5.880 2.657 88.508 95.136 92.874 5.617 cd86_HHH_b1_04876_000000014_0001_dldesign_0_cycle0_af2pred
SCORE: 2.595 16.725 16.646 16.803 2.718 89.554 95.297 93.337 5.623 cd86_HHH_b1_04876_000000014_0001_dldesign_0_cycle1_af2pred
SCORE: 3.293 27.463 28.014 26.913 2.608 89.487 96.646 94.202 5.711 cd86_HHH_b1_05229_000000006_0001_dldesign_0_cycle0_af2pred
SCORE: 3.056 27.420 27.976 26.864 2.580 90.531 96.707 94.599 5.667 cd86_HHH_b1_05229_000000006_0001_dldesign_0_cycle1_af2pred
SCORE: 2.993 27.019 27.096 26.943 2.626 90.966 96.579 94.663 5.606 cd86_HHH_b1_05236_000000015_0001_dldesign_0_cycle0_af2pred
SCORE: 3.147 27.451 27.531 27.371 2.555 90.603 96.801 94.686 5.723 cd86_HHH_b1_05236_000000015_0001_dldesign_0_cycle1_af2pred
SCORE: 3.005 27.211 27.497 26.924 2.688 90.700 96.346 94.419 5.587 cd86_HHH_b1_05244_000000010_0001_dldesign_0_cycle0_af2pred
SCORE: 2.767 27.267 27.360 27.173 2.626 92.092 96.577 95.046 5.586 cd86_HHH_b1_05244_000000010_0001_dldesign_0_cycle1_af2pred
SCORE: 3.385 26.991 27.519 26.462 2.544 87.526 96.749 93.601 5.481 cd86_HHH_b1_05357_000000017_0001_dldesign_0_cycle0_af2pred
SCORE: 3.507 28.068 28.655 27.481 2.574 87.042 96.754 93.439 5.607 cd86_HHH_b1_05357_000000017_0001_dldesign_0_cycle1_af2pred
SCORE: 2.840 27.408 27.684 27.131 2.645 91.199 96.519 94.703 5.534 cd86_HHH_b1_05448_000000002_0001_dldesign_0_cycle0_af2pred
SCORE: 2.828 25.967 26.153 25.781 2.536 91.767 96.772 95.064 5.427 cd86_HHH_b1_05448_000000002_0001_dldesign_0_cycle1_af2pred
SCORE: 2.528 26.952 27.446 26.459 2.657 92.991 96.438 95.261 5.552 cd86_HHH_b1_05602_000000003_0001_dldesign_0_cycle0_af2pred
SCORE: 2.185 4.976 4.938 5.014 2.592 92.716 95.772 94.729 5.559 cd86_HHH_b1_05602_000000003_0001_dldesign_0_cycle1_af2pred
SCORE: 3.651 27.502 27.950 27.055 2.645 87.968 96.515 93.598 5.743 cd86_HHH_b1_05749_000000019_0001_dldesign_0_cycle0_af2pred
SCORE: 3.242 27.673 28.123 27.223 2.570 89.278 96.740 94.193 5.667 cd86_HHH_b1_05749_000000019_0001_dldesign_0_cycle1_af2pred
SCORE: 3.053 27.360 27.832 26.887 2.682 90.566 96.337 94.367 5.638 cd86_HHH_b1_05749_000000025_0001_dldesign_0_cycle0_af2pred
SCORE: 3.258 27.456 27.794 27.118 2.572 89.035 96.677 94.069 5.780 cd86_HHH_b1_05749_000000025_0001_dldesign_0_cycle1_af2pred
SCORE: 3.349 27.579 27.991 27.167 2.598 88.553 96.641 93.881 5.691 cd86_HHH_b1_05881_000000004_0001_dldesign_0_cycle0_af2pred
SCORE: 3.185 27.700 27.953 27.448 2.570 89.955 96.738 94.423 5.740 cd86_HHH_b1_05881_000000004_0001_dldesign_0_cycle1_af2pred
SCORE: 3.276 27.045 27.650 26.441 2.680 86.760 96.269 93.024 5.778 cd86_HHH_b1_05978_000000019_0001_dldesign_0_cycle0_af2pred
SCORE: 3.725 26.098 26.598 25.598 2.586 84.947 96.502 92.558 5.696 cd86_HHH_b1_05978_000000019_0001_dldesign_0_cycle1_af2pred
SCORE: 5.003 26.593 27.395 25.790 2.720 81.806 96.132 91.243 5.778 cd86_HHH_b1_06138_000000002_0001_dldesign_0_cycle0_af2pred
SCORE: 3.562 27.306 27.803 26.808 2.643 88.511 96.470 93.754 5.744 cd86_HHH_b1_06138_000000002_0001_dldesign_0_cycle1_af2pred
SCORE: 2.369 26.689 26.892 26.485 2.712 94.214 96.296 95.586 5.941 cd86_HHH_b1_06377_000000020_0001_dldesign_0_cycle0_af2pred
SCORE: 2.423 24.356 24.451 24.261 2.624 94.304 96.358 95.657 5.768 cd86_HHH_b1_06377_000000020_0001_dldesign_0_cycle1_af2pred
SCORE: 2.570 26.683 27.074 26.292 2.640 92.920 96.481 95.265 5.744 cd86_HHH_b1_06426_000000002_0001_dldesign_0_cycle0_af2pred
SCORE: 2.615 27.194 27.473 26.916 2.595 93.221 96.651 95.480 5.482 cd86_HHH_b1_06426_000000002_0001_dldesign_0_cycle1_af2pred
SCORE: 4.600 26.866 27.623 26.110 2.597 82.740 96.578 91.855 5.500 cd86_HHH_b1_06448_000000006_0001_dldesign_0_cycle0_af2pred
SCORE: 3.574 25.550 26.136 24.965 2.578 85.939 96.513 92.904 5.720 cd86_HHH_b1_06448_000000006_0001_dldesign_0_cycle1_af2pred
SCORE: 5.526 27.498 28.355 26.641 2.668 76.187 96.421 89.514 5.508 cd86_HHH_b1_06487_000000009_0001_dldesign_0_cycle0_af2pred
SCORE: 2.930 27.201 27.269 27.132 2.577 90.757 96.720 94.685 5.522 cd86_HHH_b1_06487_000000009_0001_dldesign_0_cycle1_af2pred
SCORE: 3.030 27.247 27.456 27.038 2.623 91.391 96.617 94.834 5.587 cd86_HHH_b1_06685_000000003_0001_dldesign_0_cycle0_af2pred
SCORE: 3.220 26.383 26.580 26.186 2.576 90.619 96.698 94.623 5.464 cd86_HHH_b1_06685_000000003_0001_dldesign_0_cycle1_af2pred
SCORE: 7.676 24.262 25.833 22.690 2.675 67.266 95.905 86.130 5.603 cd86_HHH_b1_06688_000000001_0001_dldesign_0_cycle0_af2pred
SCORE: 4.816 27.545 28.276 26.815 2.540 81.078 96.784 91.423 5.492 cd86_HHH_b1_06688_000000001_0001_dldesign_0_cycle1_af2pred
SCORE: 2.609 12.328 11.996 12.661 2.771 89.452 94.816 92.985 5.628 cd86_HHH_b1_06748_000000006_0001_dldesign_0_cycle0_af2pred
SCORE: 3.060 27.499 27.794 27.204 2.538 90.552 96.809 94.674 5.477 cd86_HHH_b1_06748_000000006_0001_dldesign_0_cycle1_af2pred
SCORE: 3.674 27.405 27.935 26.875 2.642 87.193 96.505 93.327 5.553 cd86_HHH_b1_06833_000000002_0001_dldesign_0_cycle0_af2pred
SCORE: 3.815 27.708 28.331 27.084 2.601 85.928 96.632 92.979 5.710 cd86_HHH_b1_06833_000000002_0001_dldesign_0_cycle1_af2pred
SCORE: 2.772 27.416 27.847 26.986 2.601 90.893 96.665 94.695 5.622 cd86_HHH_b1_06979_000000027_0001_dldesign_0_cycle0_af2pred
SCORE: 2.328 26.916 27.226 26.605 2.555 93.762 96.754 95.732 5.613 cd86_HHH_b1_06979_000000027_0001_dldesign_0_cycle1_af2pred
SCORE: 3.180 27.222 27.641 26.804 2.724 88.889 96.277 93.756 5.521 cd86_HHH_b1_07065_000000012_0001_dldesign_0_cycle0_af2pred
SCORE: 3.391 27.131 27.754 26.507 2.668 88.368 96.448 93.690 5.661 cd86_HHH_b1_07065_000000012_0001_dldesign_0_cycle1_af2pred
SCORE: 3.098 26.206 26.810 25.602 2.627 89.381 96.521 94.084 5.618 cd86_HHH_b1_07115_000000023_0001_dldesign_0_cycle0_af2pred
SCORE: 3.350 26.769 27.363 26.176 2.708 89.310 96.261 93.888 5.641 cd86_HHH_b1_07115_000000023_0001_dldesign_0_cycle1_af2pred
SCORE: 3.473 27.448 27.864 27.031 2.676 89.376 96.472 94.050 5.556 cd86_HHH_b1_07205_000000009_0001_dldesign_0_cycle0_af2pred
SCORE: 2.716 27.228 27.543 26.913 2.652 92.611 96.474 95.156 5.653 cd86_HHH_b1_07205_000000009_0001_dldesign_0_cycle1_af2pred
SCORE: 2.607 26.259 26.659 25.859 2.616 93.177 96.537 95.390 5.578 cd86_HHH_b1_07240_000000024_0001_dldesign_0_cycle0_af2pred
SCORE: 3.219 26.350 26.673 26.027 2.597 89.217 96.585 94.070 5.554 cd86_HHH_b1_07240_000000024_0001_dldesign_0_cycle1_af2pred
SCORE: 3.182 26.963 27.337 26.589 2.686 88.201 96.361 93.576 5.508 cd86_HHH_b1_07273_000000024_0001_dldesign_0_cycle0_af2pred
SCORE: 2.637 27.574 28.082 27.067 2.718 91.908 96.342 94.829 5.522 cd86_HHH_b1_07273_000000024_0001_dldesign_0_cycle1_af2pred
SCORE: 3.812 27.512 28.102 26.923 2.635 86.782 96.558 93.222 5.623 cd86_HHH_b1_07380_000000020_0001_dldesign_0_cycle0_af2pred
SCORE: 4.033 27.093 27.630 26.556 2.631 85.147 96.519 92.637 5.621 cd86_HHH_b1_07380_000000020_0001_dldesign_0_cycle1_af2pred
SCORE: 2.506 26.834 26.853 26.816 2.620 93.309 96.609 95.482 5.552 cd86_HHH_b1_07464_000000009_0001_dldesign_0_cycle0_af2pred
SCORE: 2.556 11.075 11.122 11.027 2.614 88.710 95.115 92.929 5.656 cd86_HHH_b1_07464_000000009_0001_dldesign_0_cycle1_af2pred
SCORE: 3.113 26.692 27.318 26.065 2.657 90.558 96.424 94.422 5.462 cd86_HHH_b1_07471_000000002_0001_dldesign_0_cycle0_af2pred
SCORE: 2.704 26.907 27.325 26.489 2.633 92.384 96.569 95.140 5.547 cd86_HHH_b1_07471_000000002_0001_dldesign_0_cycle1_af2pred
SCORE: 2.719 27.588 27.747 27.430 2.685 92.225 96.418 94.987 5.514 cd86_HHH_b1_07538_000000008_0001_dldesign_0_cycle0_af2pred
SCORE: 3.036 27.896 28.364 27.428 2.627 90.219 96.580 94.409 5.560 cd86_HHH_b1_07538_000000008_0001_dldesign_0_cycle1_af2pred
SCORE: 2.717 27.121 27.609 26.632 2.645 92.075 96.512 94.998 5.532 cd86_HHH_b1_07630_000000021_0001_dldesign_0_cycle0_af2pred
SCORE: 3.357 26.825 27.452 26.199 2.538 88.681 96.766 94.006 5.570 cd86_HHH_b1_07630_000000021_0001_dldesign_0_cycle1_af2pred
SCORE: 3.207 27.471 27.898 27.044 2.638 90.001 96.581 94.335 5.615 cd86_HHH_b1_07887_000000007_0001_dldesign_0_cycle0_af2pred
SCORE: 3.107 27.351 27.742 26.960 2.617 90.539 96.628 94.549 5.703 cd86_HHH_b1_07887_000000007_0001_dldesign_0_cycle1_af2pred
SCORE: 3.432 26.449 26.910 25.988 2.641 88.067 96.433 93.578 5.682 cd86_HHH_b1_08026_000000007_0001_dldesign_0_cycle0_af2pred
SCORE: 2.843 26.907 27.186 26.628 2.557 92.189 96.798 95.225 5.714 cd86_HHH_b1_08026_000000007_0001_dldesign_0_cycle1_af2pred
SCORE: 3.232 27.824 28.118 27.530 2.599 89.866 96.686 94.358 5.467 cd86_HHH_b1_08272_000000023_0001_dldesign_0_cycle0_af2pred
SCORE: 2.689 27.195 27.415 26.975 2.690 92.247 96.402 94.984 5.509 cd86_HHH_b1_08272_000000023_0001_dldesign_0_cycle1_af2pred
SCORE: 2.722 6.582 6.601 6.563 2.734 89.642 94.968 93.150 5.642 cd86_HHH_b1_08316_000000003_0001_dldesign_0_cycle0_af2pred
SCORE: 2.927 27.491 27.859 27.124 2.565 90.531 96.803 94.662 5.553 cd86_HHH_b1_08316_000000003_0001_dldesign_0_cycle1_af2pred
SCORE: 2.173 28.063 28.542 27.585 3.495 94.124 95.886 95.612 242.970 alk_HHH_b2_01495_af2_000000029_0001_dldesign_0_cycle0_af2pred
SCORE: 2.105 28.138 28.766 27.509 3.444 94.858 96.015 95.835 31.168 alk_HHH_b2_01495_af2_000000029_0001_dldesign_0_cycle1_af2pred
SCORE: 1.950 27.690 28.186 27.195 3.474 94.536 95.896 95.684 31.302 alk_HHH_b2_01714_000000006_0001_dldesign_0_cycle0_af2pred
SCORE: 2.244 21.859 22.420 21.298 3.516 89.390 95.714 94.730 31.189 alk_HHH_b2_01714_000000006_0001_dldesign_0_cycle1_af2pred
SCORE: 2.302 27.936 28.461 27.411 3.484 92.886 95.926 95.452 31.221 alk_HHH_b2_01716_000000000_0001_dldesign_0_cycle0_af2pred
SCORE: 2.242 27.709 28.430 26.987 3.473 93.287 95.968 95.551 31.148 alk_HHH_b2_01716_000000000_0001_dldesign_0_cycle1_af2pred
SCORE: 2.139 28.311 28.806 27.816 3.467 93.776 95.959 95.619 31.310 alk_HHH_b2_01888_000000007_0001_dldesign_0_cycle0_af2pred
SCORE: 1.931 28.112 28.610 27.614 3.526 95.202 95.832 95.734 31.248 alk_HHH_b2_01888_000000007_0001_dldesign_0_cycle1_af2pred
SCORE: 2.348 28.222 28.705 27.739 3.449 92.925 95.996 95.518 31.147 alk_HHH_b2_01976_000000009_0001_dldesign_0_cycle0_af2pred
SCORE: 2.075 28.097 28.516 27.679 3.492 94.775 95.880 95.708 31.487 alk_HHH_b2_01976_000000009_0001_dldesign_0_cycle1_af2pred
SCORE: 2.508 28.269 28.846 27.693 3.484 91.610 95.917 95.246 31.241 alk_HHH_b2_02003_af2_000000010_0001_dldesign_0_cycle0_af2pred
SCORE: 2.874 28.046 28.715 27.378 3.409 88.031 96.111 94.853 31.020 alk_HHH_b2_02003_af2_000000010_0001_dldesign_0_cycle1_af2pred
SCORE: 2.924 28.198 29.044 27.352 3.466 88.814 95.970 94.855 31.452 alk_HHH_b2_02003_af2_000000020_0001_dldesign_0_cycle0_af2pred
SCORE: 3.015 28.260 29.086 27.433 3.479 86.893 95.936 94.528 31.575 alk_HHH_b2_02003_af2_000000020_0001_dldesign_0_cycle1_af2pred
SCORE: 3.117 28.263 29.022 27.504 3.476 88.437 95.936 94.768 32.350 alk_HHH_b2_02047_af2_000000018_0001_dldesign_0_cycle0_af2pred
SCORE: 2.197 28.099 28.734 27.465 3.461 93.914 95.956 95.638 31.658 alk_HHH_b2_02047_af2_000000018_0001_dldesign_0_cycle1_af2pred
SCORE: 2.425 28.242 28.828 27.656 3.448 92.473 95.990 95.443 31.359 alk_HHH_b2_02047_af2_000000020_0001_dldesign_0_cycle0_af2pred
SCORE: 2.616 28.284 28.856 27.713 3.409 91.711 96.121 95.434 31.208 alk_HHH_b2_02047_af2_000000020_0001_dldesign_0_cycle1_af2pred
SCORE: 2.683 27.010 27.616 26.403 3.515 89.480 95.806 94.821 30.972 alk_HHH_b2_02060_af2_000000032_0001_dldesign_0_cycle0_af2pred
SCORE: 2.493 28.254 28.888 27.619 3.435 92.058 96.047 95.426 31.039 alk_HHH_b2_02060_af2_000000032_0001_dldesign_0_cycle1_af2pred
SCORE: 2.275 27.828 28.394 27.261 3.445 93.092 95.995 95.543 31.339 alk_HHH_b2_02106_000000045_0001_dldesign_0_cycle0_af2pred
SCORE: 2.878 19.713 20.566 18.861 3.591 82.048 95.391 93.313 31.353 alk_HHH_b2_02106_000000045_0001_dldesign_0_cycle1_af2pred
SCORE: 2.991 28.198 28.924 27.472 3.446 87.258 95.991 94.631 30.973 alk_HHH_b2_02154_000000016_0001_dldesign_0_cycle0_af2pred
SCORE: 2.785 28.141 28.717 27.565 3.470 89.002 95.952 94.869 30.985 alk_HHH_b2_02154_000000016_0001_dldesign_0_cycle1_af2pred
SCORE: 2.516 27.858 28.469 27.246 3.449 91.173 95.957 95.212 30.999 alk_HHH_b2_02154_000000036_0001_dldesign_0_cycle0_af2pred
SCORE: 3.144 28.106 28.799 27.413 3.451 85.730 96.007 94.407 31.304 alk_HHH_b2_02154_000000036_0001_dldesign_0_cycle1_af2pred
SCORE: 2.295 28.305 28.733 27.876 3.470 93.302 95.951 95.538 31.241 alk_HHH_b2_02171_af2_000000040_0001_dldesign_0_cycle0_af2pred
SCORE: 2.172 27.908 28.413 27.403 3.439 92.843 96.007 95.514 30.967 alk_HHH_b2_02171_af2_000000040_0001_dldesign_0_cycle1_af2pred
SCORE: 2.192 28.120 28.774 27.466 3.462 94.014 95.962 95.659 31.417 alk_HHH_b2_02234_af2_000000019_0001_dldesign_0_cycle0_af2pred
SCORE: 2.084 27.986 28.371 27.601 3.440 95.137 96.029 95.890 30.963 alk_HHH_b2_02234_af2_000000019_0001_dldesign_0_cycle1_af2pred
SCORE: 2.159 27.967 28.297 27.637 3.479 94.303 95.932 95.679 31.263 alk_HHH_b2_02413_af2_000000015_0001_dldesign_0_cycle0_af2pred
SCORE: 2.052 27.805 28.334 27.276 3.473 94.498 95.963 95.734 30.984 alk_HHH_b2_02413_af2_000000015_0001_dldesign_0_cycle1_af2pred
SCORE: 2.517 28.153 28.686 27.620 3.507 90.804 95.857 95.070 31.060 alk_HHH_b2_02639_000000001_0001_dldesign_0_cycle0_af2pred
SCORE: 2.514 28.126 28.694 27.558 3.474 91.929 95.970 95.341 31.332 alk_HHH_b2_02639_000000001_0001_dldesign_0_cycle1_af2pred
SCORE: 2.756 27.600 28.245 26.954 3.511 90.455 95.827 94.990 31.422 alk_HHH_b2_02669_af2_000000026_0001_dldesign_0_cycle0_af2pred
SCORE: 3.018 28.157 28.782 27.531 3.495 89.933 95.878 94.952 31.082 alk_HHH_b2_02669_af2_000000026_0001_dldesign_0_cycle1_af2pred
SCORE: 2.710 27.984 28.573 27.395 3.490 89.750 95.915 94.955 31.107 alk_HHH_b2_02994_af2_000000003_0001_dldesign_0_cycle0_af2pred
SCORE: 2.625 28.018 28.717 27.320 3.462 90.460 95.998 95.135 31.470 alk_HHH_b2_02994_af2_000000003_0001_dldesign_0_cycle1_af2pred
SCORE: 3.387 28.269 28.989 27.549 3.481 85.845 95.896 94.330 31.027 alk_HHH_b2_03143_af2_000000016_0001_dldesign_0_cycle0_af2pred
SCORE: 2.713 28.337 28.999 27.674 3.411 91.621 96.102 95.404 30.919 alk_HHH_b2_03143_af2_000000016_0001_dldesign_0_cycle1_af2pred
SCORE: 4.070 28.237 28.927 27.547 3.477 82.177 95.882 93.748 31.221 alk_HHH_b2_03143_af2_000000022_0001_dldesign_0_cycle0_af2pred
SCORE: 2.634 28.069 28.601 27.538 3.439 91.023 96.004 95.228 31.052 alk_HHH_b2_03143_af2_000000022_0001_dldesign_0_cycle1_af2pred
SCORE: 2.835 28.036 28.630 27.441 3.453 88.996 95.955 94.871 30.850 alk_HHH_b2_03275_af2_000000000_0001_dldesign_0_cycle0_af2pred
SCORE: 2.594 9.251 9.745 8.758 3.528 88.120 95.385 94.253 31.321 alk_HHH_b2_03275_af2_000000000_0001_dldesign_0_cycle1_af2pred
SCORE: 2.027 27.593 28.189 26.997 3.475 94.574 95.953 95.738 31.216 alk_HHH_b2_03280_000000014_0001_dldesign_0_cycle0_af2pred
SCORE: 2.576 28.023 28.677 27.369 3.438 91.028 96.054 95.271 31.304 alk_HHH_b2_03280_000000014_0001_dldesign_0_cycle1_af2pred
SCORE: 2.029 26.961 27.398 26.525 3.491 93.371 95.853 95.466 31.177 alk_HHH_b2_03290_000000035_0001_dldesign_0_cycle0_af2pred
SCORE: 2.437 27.295 27.748 26.842 3.494 90.308 95.878 95.011 31.208 alk_HHH_b2_03290_000000035_0001_dldesign_0_cycle1_af2pred
SCORE: 2.269 26.649 27.231 26.067 3.505 92.437 95.833 95.304 31.700 alk_HHH_b2_03320_af2_000000020_0001_dldesign_0_cycle0_af2pred
SCORE: 2.973 13.183 14.152 12.214 3.616 82.945 95.197 93.288 31.062 alk_HHH_b2_03320_af2_000000020_0001_dldesign_0_cycle1_af2pred
SCORE: 2.124 27.911 28.355 27.466 3.486 94.138 95.918 95.641 30.837 alk_HHH_b2_03322_af2_000000009_0001_dldesign_0_cycle0_af2pred
SCORE: 2.089 19.601 19.893 19.310 3.562 89.085 95.519 94.517 31.043 alk_HHH_b2_03322_af2_000000009_0001_dldesign_0_cycle1_af2pred
SCORE: 2.430 28.165 28.635 27.695 3.486 92.728 95.880 95.389 31.571 alk_HHH_b2_03528_000000022_0001_dldesign_0_cycle0_af2pred
SCORE: 2.515 27.904 28.363 27.444 3.469 91.436 95.927 95.228 31.129 alk_HHH_b2_03528_000000022_0001_dldesign_0_cycle1_af2pred
SCORE: 2.142 27.718 28.055 27.380 3.479 94.403 95.903 95.670 31.309 alk_HHH_b2_03566_af2_000000011_0001_dldesign_0_cycle0_af2pred
SCORE: 2.360 28.076 28.508 27.645 3.474 93.647 95.956 95.596 31.377 alk_HHH_b2_03566_af2_000000011_0001_dldesign_0_cycle1_af2pred
SCORE: 2.665 28.150 28.643 27.658 3.487 90.715 95.890 95.084 31.301 alk_HHH_b2_03930_af2_000000007_0001_dldesign_0_cycle0_af2pred
SCORE: 2.608 27.547 28.054 27.040 3.472 91.155 95.893 95.155 31.310 alk_HHH_b2_03930_af2_000000007_0001_dldesign_0_cycle1_af2pred
SCORE: 2.500 11.862 12.645 11.079 3.614 87.105 95.239 93.973 31.387 alk_HHH_b2_03950_af2_000000021_0001_dldesign_0_cycle0_af2pred
SCORE: 2.286 15.191 15.919 14.462 3.592 88.106 95.340 94.213 31.398 alk_HHH_b2_03950_af2_000000021_0001_dldesign_0_cycle1_af2pred
SCORE: 2.298 27.847 28.406 27.287 3.464 93.405 95.966 95.567 31.332 alk_HHH_b2_04036_af2_000000038_0001_dldesign_0_cycle0_af2pred
SCORE: 2.169 27.737 28.204 27.269 3.429 94.048 96.067 95.752 31.237 alk_HHH_b2_04036_af2_000000038_0001_dldesign_0_cycle1_af2pred
SCORE: 1.981 27.683 28.026 27.341 3.448 94.142 95.948 95.667 31.380 alk_HHH_b2_04164_000000012_0001_dldesign_0_cycle0_af2pred
SCORE: 1.942 27.943 28.486 27.401 3.402 95.096 96.140 95.978 31.350 alk_HHH_b2_04164_000000012_0001_dldesign_0_cycle1_af2pred
SCORE: 2.319 27.923 28.312 27.534 3.467 93.175 95.931 95.502 31.260 alk_HHH_b2_04234_af2_000000007_0001_dldesign_0_cycle0_af2pred
SCORE: 2.987 27.337 28.063 26.611 3.484 87.857 95.878 94.629 31.491 alk_HHH_b2_04234_af2_000000007_0001_dldesign_0_cycle1_af2pred
SCORE: 2.676 13.872 14.560 13.183 3.601 83.573 95.210 93.397 31.355 alk_HHH_b2_04246_af2_000000037_0001_dldesign_0_cycle0_af2pred
SCORE: 2.661 27.886 28.563 27.208 3.472 89.039 95.938 94.864 31.360 alk_HHH_b2_04246_af2_000000037_0001_dldesign_0_cycle1_af2pred
SCORE: 2.518 28.116 28.689 27.544 3.478 92.069 95.931 95.330 31.341 alk_HHH_b2_04308_af2_000000035_0001_dldesign_0_cycle0_af2pred
SCORE: 2.598 28.333 28.830 27.837 3.488 92.088 95.918 95.321 31.326 alk_HHH_b2_04308_af2_000000035_0001_dldesign_0_cycle1_af2pred
SCORE: 2.275 26.828 27.333 26.323 3.513 92.468 95.794 95.276 31.323 alk_HHH_b2_04392_af2_000000025_0001_dldesign_0_cycle0_af2pred
SCORE: 2.301 27.655 28.228 27.081 3.425 93.098 96.051 95.591 31.344 alk_HHH_b2_04392_af2_000000025_0001_dldesign_0_cycle1_af2pred
SCORE: 2.120 27.818 28.178 27.458 3.458 94.531 95.970 95.746 31.382 alk_HHH_b2_04463_000000034_0001_dldesign_0_cycle0_af2pred
SCORE: 2.258 27.711 28.339 27.083 3.452 93.362 95.994 95.584 31.398 alk_HHH_b2_04463_000000034_0001_dldesign_0_cycle1_af2pred
SCORE: 2.796 27.560 28.227 26.894 3.473 90.662 95.932 95.111 31.343 alk_HHH_b2_04673_000000013_0001_dldesign_0_cycle0_af2pred
SCORE: 2.215 27.866 28.355 27.376 3.458 94.447 95.998 95.757 31.452 alk_HHH_b2_04673_000000013_0001_dldesign_0_cycle1_af2pred
SCORE: 2.388 27.835 28.357 27.314 3.511 92.618 95.830 95.330 31.346 alk_HHH_b2_04673_af2_000000010_0001_dldesign_0_cycle0_af2pred
SCORE: 2.407 28.079 28.587 27.572 3.463 92.888 95.976 95.495 31.374 alk_HHH_b2_04673_af2_000000010_0001_dldesign_0_cycle1_af2pred
SCORE: 2.199 28.143 28.696 27.589 3.475 93.412 95.954 95.558 31.480 alk_HHH_b2_04909_af2_000000000_0001_dldesign_0_cycle0_af2pred
SCORE: 2.158 28.228 28.848 27.609 3.462 93.992 96.007 95.693 31.466 alk_HHH_b2_04909_af2_000000000_0001_dldesign_0_cycle1_af2pred
SCORE: 2.414 28.071 28.513 27.628 3.478 93.080 95.943 95.497 31.394 alk_HHH_b2_04964_af2_000000007_0001_dldesign_0_cycle0_af2pred
SCORE: 2.416 28.100 28.660 27.540 3.469 92.687 95.968 95.457 31.338 alk_HHH_b2_04964_af2_000000007_0001_dldesign_0_cycle1_af2pred
SCORE: 2.435 10.649 11.336 9.962 3.626 85.973 95.080 93.661 31.732 alk_HHH_b2_05043_af2_000000003_0001_dldesign_0_cycle0_af2pred
SCORE: 2.083 26.401 27.017 25.784 3.462 93.575 95.952 95.582 31.311 alk_HHH_b2_05043_af2_000000003_0001_dldesign_0_cycle1_af2pred
SCORE: 2.442 27.974 28.418 27.531 3.519 92.795 95.821 95.350 31.261 alk_HHH_b2_05169_af2_000000036_0001_dldesign_0_cycle0_af2pred
SCORE: 2.548 28.349 28.877 27.821 3.475 91.453 95.945 95.246 31.228 alk_HHH_b2_05169_af2_000000036_0001_dldesign_0_cycle1_af2pred
SCORE: 2.170 28.325 28.818 27.831 3.480 93.859 95.915 95.595 31.444 alk_HHH_b2_05182_000000009_0001_dldesign_0_cycle0_af2pred
SCORE: 2.945 28.199 28.837 27.561 3.455 88.965 95.969 94.878 31.663 alk_HHH_b2_05182_000000009_0001_dldesign_0_cycle1_af2pred
SCORE: 2.402 28.070 28.715 27.425 3.467 92.183 95.969 95.379 31.351 alk_HHH_b2_05360_af2_000000025_0001_dldesign_0_cycle0_af2pred
SCORE: 2.239 28.020 28.633 27.407 3.481 93.140 95.938 95.502 31.408 alk_HHH_b2_05360_af2_000000025_0001_dldesign_0_cycle1_af2pred
SCORE: 2.719 28.354 29.078 27.631 3.494 91.268 95.892 95.172 31.384 alk_HHH_b2_05373_af2_000000006_0001_dldesign_0_cycle0_af2pred
SCORE: 2.317 27.950 28.749 27.151 3.463 94.065 95.973 95.676 31.577 alk_HHH_b2_05373_af2_000000006_0001_dldesign_0_cycle1_af2pred
SCORE: 2.146 27.884 28.294 27.475 3.474 94.847 95.948 95.776 31.209 alk_HHH_b2_05393_af2_000000041_0001_dldesign_0_cycle0_af2pred
SCORE: 2.489 28.038 28.664 27.412 3.457 91.990 95.997 95.373 31.563 alk_HHH_b2_05393_af2_000000041_0001_dldesign_0_cycle1_af2pred
SCORE: 2.528 14.998 15.583 14.414 3.586 85.726 95.274 93.787 31.439 alk_HHH_b2_05430_af2_000000027_0001_dldesign_0_cycle0_af2pred
SCORE: 2.439 27.924 28.336 27.512 3.433 92.676 96.026 95.504 31.468 alk_HHH_b2_05430_af2_000000027_0001_dldesign_0_cycle1_af2pred
SCORE: 2.911 28.133 29.048 27.218 3.452 87.992 95.995 94.748 31.255 alk_HHH_b2_05449_af2_000000017_0001_dldesign_0_cycle0_af2pred
SCORE: 5.989 28.460 29.390 27.530 3.448 78.286 95.996 93.238 31.396 alk_HHH_b2_05449_af2_000000017_0001_dldesign_0_cycle1_af2pred
SCORE: 2.192 28.198 28.762 27.634 3.461 93.794 95.979 95.639 31.638 alk_HHH_b2_05564_000000035_0001_dldesign_0_cycle0_af2pred
SCORE: 2.435 28.289 28.880 27.698 3.457 92.101 96.003 95.396 31.489 alk_HHH_b2_05564_000000035_0001_dldesign_0_cycle1_af2pred
SCORE: 2.770 27.648 27.951 27.345 6.394 89.342 92.710 91.952 178.668 kit_HHH_b1_07245_000000465_0001_dldesign_0_cycle0_af2pred
SCORE: 2.398 27.902 28.026 27.779 6.415 91.769 92.682 92.477 14.731 kit_HHH_b1_07245_000000465_0001_dldesign_0_cycle1_af2pred
SCORE: 3.828 27.160 27.516 26.804 6.300 84.630 92.823 90.980 14.776 kit_HHH_b1_07284_000000807_0001_dldesign_0_cycle0_af2pred
SCORE: 2.728 26.263 26.366 26.160 6.340 90.461 92.731 92.220 14.775 kit_HHH_b1_07284_000000807_0001_dldesign_0_cycle1_af2pred
SCORE: 3.182 27.736 27.971 27.502 6.315 88.925 92.842 91.961 14.740 kit_HHH_b1_07284_000000977_0001_dldesign_0_cycle0_af2pred
SCORE: 2.685 26.717 26.644 26.790 6.397 91.203 92.693 92.358 14.924 kit_HHH_b1_07284_000000977_0001_dldesign_0_cycle1_af2pred
SCORE: 2.960 14.135 13.716 14.554 6.627 86.111 91.427 90.232 14.797 kit_HHH_b1_07988_000000727_0001_dldesign_0_cycle0_af2pred
SCORE: 2.425 27.302 27.338 27.266 6.276 92.536 92.919 92.833 14.868 kit_HHH_b1_07988_000000727_0001_dldesign_0_cycle1_af2pred
SCORE: 2.463 27.480 27.558 27.401 6.338 92.493 92.810 92.738 14.881 kit_HHH_b1_08243_000000048_0001_dldesign_0_cycle0_af2pred
SCORE: 3.013 27.653 27.878 27.427 6.297 90.286 92.891 92.305 14.875 kit_HHH_b1_08243_000000048_0001_dldesign_0_cycle1_af2pred
SCORE: 3.069 25.118 25.350 24.887 6.492 87.630 92.485 91.393 14.879 kit_HHH_b1_08245_000000962_0001_dldesign_0_cycle0_af2pred
SCORE: 3.037 27.322 27.467 27.177 6.360 89.565 92.763 92.044 14.888 kit_HHH_b1_08245_000000962_0001_dldesign_0_cycle1_af2pred
SCORE: 3.252 27.658 27.876 27.440 6.368 89.051 92.767 91.931 14.920 kit_HHH_b1_08585_000000782_0001_dldesign_0_cycle0_af2pred
SCORE: 3.295 27.961 28.367 27.554 6.278 87.768 92.862 91.716 14.911 kit_HHH_b1_08585_000000782_0001_dldesign_0_cycle1_af2pred
SCORE: 3.057 27.642 27.898 27.387 6.283 89.252 92.891 92.072 14.791 kit_HHH_b1_08623_000000264_0001_dldesign_0_cycle0_af2pred
SCORE: 2.723 27.711 27.909 27.513 6.380 91.023 92.734 92.349 14.906 kit_HHH_b1_08623_000000264_0001_dldesign_0_cycle1_af2pred
SCORE: 2.361 27.533 27.719 27.348 6.243 93.034 92.986 92.997 14.932 kit_HHH_b1_08663_000000204_0001_dldesign_0_cycle0_af2pred
SCORE: 2.423 27.630 27.803 27.457 6.308 92.440 92.835 92.747 14.873 kit_HHH_b1_08663_000000204_0001_dldesign_0_cycle1_af2pred
SCORE: 3.165 27.628 27.758 27.498 6.372 89.118 92.818 91.986 14.868 kit_HHH_b2_00188_000000471_0001_dldesign_0_cycle0_af2pred
SCORE: 2.770 27.420 27.435 27.404 6.385 92.307 92.693 92.606 14.875 kit_HHH_b2_00188_000000471_0001_dldesign_0_cycle1_af2pred
SCORE: 2.975 27.117 27.373 26.861 6.320 89.534 92.870 92.120 14.852 kit_HHH_b2_00247_000000709_0001_dldesign_0_cycle0_af2pred
SCORE: 3.578 27.633 27.956 27.310 6.414 84.876 92.656 90.907 14.796 kit_HHH_b2_00247_000000709_0001_dldesign_0_cycle1_af2pred
SCORE: 4.586 27.874 28.439 27.309 6.231 79.605 92.979 89.971 14.775 kit_HHH_b2_00316_000000487_0001_dldesign_0_cycle0_af2pred
SCORE: 3.351 27.714 28.020 27.408 6.274 87.304 92.877 91.624 14.824 kit_HHH_b2_00316_000000487_0001_dldesign_0_cycle1_af2pred
SCORE: 7.358 22.579 23.841 21.317 6.583 68.813 91.898 86.706 14.904 kit_HHH_b2_00483_000000620_0001_dldesign_0_cycle0_af2pred
SCORE: 4.941 27.563 28.086 27.039 6.334 79.454 92.695 89.717 14.887 kit_HHH_b2_00483_000000620_0001_dldesign_0_cycle1_af2pred
SCORE: 2.803 27.497 27.775 27.219 6.357 88.643 92.835 91.892 14.890 kit_HHH_b2_00651_000000561_0001_dldesign_0_cycle0_af2pred
SCORE: 3.757 13.750 14.055 13.445 6.557 80.129 91.679 89.081 14.987 kit_HHH_b2_00651_000000561_0001_dldesign_0_cycle1_af2pred
SCORE: 2.926 27.577 27.626 27.529 6.250 90.854 92.899 92.439 14.895 kit_HHH_b2_01216_000000329_0001_dldesign_0_cycle0_af2pred
SCORE: 2.473 27.503 27.457 27.550 6.397 92.686 92.695 92.693 14.944 kit_HHH_b2_01216_000000329_0001_dldesign_0_cycle1_af2pred
SCORE: 2.492 27.783 27.975 27.591 6.276 92.869 92.919 92.907 14.897 kit_HHH_b2_01301_000000586_0001_dldesign_0_cycle0_af2pred
SCORE: 2.534 27.622 27.724 27.520 6.403 91.331 92.707 92.397 14.882 kit_HHH_b2_01301_000000586_0001_dldesign_0_cycle1_af2pred
SCORE: 3.092 11.339 11.139 11.539 6.591 86.136 91.661 90.418 14.861 kit_HHH_b2_01756_000000951_0001_dldesign_0_cycle0_af2pred
SCORE: 4.644 26.399 26.874 25.924 6.369 80.084 92.604 89.788 14.799 kit_HHH_b2_01756_000000951_0001_dldesign_0_cycle1_af2pred
SCORE: 2.388 26.268 26.172 26.364 6.314 92.134 92.812 92.659 14.879 kit_HHH_b2_02376_000000857_0001_dldesign_0_cycle0_af2pred
SCORE: 2.180 25.553 25.550 25.556 6.455 92.999 92.513 92.622 14.850 kit_HHH_b2_02376_000000857_0001_dldesign_0_cycle1_af2pred
SCORE: 3.358 27.378 27.684 27.072 6.345 87.153 92.811 91.539 15.000 kit_HHH_b2_02451_000000358_0001_dldesign_0_cycle0_af2pred
SCORE: 3.272 27.415 27.832 26.997 6.403 88.566 92.673 91.749 14.821 kit_HHH_b2_02451_000000358_0001_dldesign_0_cycle1_af2pred
SCORE: 2.677 27.515 27.451 27.580 6.413 91.430 92.720 92.430 14.853 kit_HHH_b2_02661_000000336_0001_dldesign_0_cycle0_af2pred
SCORE: 2.808 27.439 27.531 27.347 6.374 91.036 92.789 92.395 14.821 kit_HHH_b2_02661_000000336_0001_dldesign_0_cycle1_af2pred
SCORE: 2.452 26.030 26.134 25.926 6.383 92.656 92.690 92.682 15.002 kit_HHH_b2_02744_000000034_0001_dldesign_0_cycle0_af2pred
SCORE: 2.674 24.341 24.440 24.242 6.461 90.009 92.460 91.909 14.876 kit_HHH_b2_02744_000000034_0001_dldesign_0_cycle1_af2pred
SCORE: 2.807 27.047 27.139 26.956 6.420 90.702 92.711 92.260 14.957 kit_HHH_b2_02746_000000672_0001_dldesign_0_cycle0_af2pred
SCORE: 2.886 27.458 27.763 27.153 6.294 90.890 92.886 92.437 14.893 kit_HHH_b2_02746_000000672_0001_dldesign_0_cycle1_af2pred
SCORE: 2.872 18.121 17.551 18.691 6.514 85.969 92.035 90.671 14.876 kit_HHH_b2_02789_000000541_0001_dldesign_0_cycle0_af2pred
SCORE: 3.038 26.004 26.135 25.872 6.369 88.139 92.651 91.636 14.888 kit_HHH_b2_02789_000000541_0001_dldesign_0_cycle1_af2pred
SCORE: 2.966 27.578 27.886 27.269 6.207 89.341 93.000 92.177 14.980 kit_HHH_b2_02853_000000558_0001_dldesign_0_cycle0_af2pred
SCORE: 7.107 27.535 28.581 26.489 6.281 66.315 92.769 86.820 14.879 kit_HHH_b2_02853_000000558_0001_dldesign_0_cycle1_af2pred
SCORE: 4.152 19.269 19.606 18.932 6.573 79.169 91.877 89.019 14.872 kit_HHH_b2_02856_000000872_0001_dldesign_0_cycle0_af2pred
SCORE: 4.333 12.859 13.518 12.200 6.661 80.634 91.669 89.187 15.014 kit_HHH_b2_02856_000000872_0001_dldesign_0_cycle1_af2pred
SCORE: 2.597 26.634 26.769 26.500 6.293 92.607 92.900 92.834 14.885 kit_HHH_b2_03026_000000727_0001_dldesign_0_cycle0_af2pred
SCORE: 2.591 25.176 25.121 25.232 6.402 92.112 92.625 92.510 14.915 kit_HHH_b2_03026_000000727_0001_dldesign_0_cycle1_af2pred
SCORE: 2.575 27.516 27.652 27.379 6.446 91.939 92.657 92.496 14.902 kit_HHH_b2_03064_000000860_0001_dldesign_0_cycle0_af2pred
SCORE: 2.468 27.027 26.913 27.141 6.408 92.853 92.700 92.734 14.986 kit_HHH_b2_03064_000000860_0001_dldesign_0_cycle1_af2pred
SCORE: 3.235 27.604 27.895 27.313 6.346 88.432 92.783 91.804 14.915 kit_HHH_b2_03069_000000395_0001_dldesign_0_cycle0_af2pred
SCORE: 3.290 13.818 13.945 13.691 6.688 83.719 91.404 89.676 14.810 kit_HHH_b2_03069_000000395_0001_dldesign_0_cycle1_af2pred
SCORE: 2.981 27.826 28.062 27.591 6.316 88.853 92.878 91.973 14.847 kit_HHH_b2_03084_000000764_0001_dldesign_0_cycle0_af2pred
SCORE: 3.537 26.643 27.038 26.247 6.532 84.340 92.376 90.569 14.902 kit_HHH_b2_03084_000000764_0001_dldesign_0_cycle1_af2pred
SCORE: 3.404 27.991 28.405 27.577 6.312 86.753 92.856 91.483 14.915 kit_HHH_b2_03570_000000161_0001_dldesign_0_cycle0_af2pred
SCORE: 2.313 9.222 8.672 9.772 6.583 90.081 91.823 91.431 14.986 kit_HHH_b2_03570_000000161_0001_dldesign_0_cycle1_af2pred
SCORE: 3.071 27.618 27.856 27.380 6.253 88.076 92.968 91.868 14.795 kit_HHH_b2_03611_000000325_0001_dldesign_0_cycle0_af2pred
SCORE: 3.255 27.503 27.659 27.347 6.270 88.201 92.907 91.848 14.860 kit_HHH_b2_03611_000000325_0001_dldesign_0_cycle1_af2pred
SCORE: 3.167 27.309 27.589 27.030 6.311 88.541 92.869 91.896 14.851 kit_HHH_b2_03927_000000020_0001_dldesign_0_cycle0_af2pred
SCORE: 4.123 27.411 27.773 27.050 6.411 85.163 92.647 90.964 14.808 kit_HHH_b2_03927_000000020_0001_dldesign_0_cycle1_af2pred
SCORE: 2.584 27.672 27.666 27.679 6.434 93.628 92.688 92.899 14.828 kit_HHH_b2_04075_000000382_0001_dldesign_0_cycle0_af2pred
SCORE: 4.607 27.068 27.633 26.504 6.385 78.367 92.682 89.462 14.858 kit_HHH_b2_04075_000000382_0001_dldesign_0_cycle1_af2pred
SCORE: 2.407 26.995 27.101 26.890 6.397 93.498 92.677 92.861 14.925 kit_HHH_b2_04111_000000204_0001_dldesign_0_cycle0_af2pred
SCORE: 2.546 7.879 7.290 8.468 6.430 92.028 92.520 92.410 14.851 kit_HHH_b2_04111_000000204_0001_dldesign_0_cycle1_af2pred
SCORE: 2.834 27.561 27.838 27.285 6.318 90.110 92.876 92.254 14.998 kit_HHH_b2_04113_000000631_0001_dldesign_0_cycle0_af2pred
SCORE: 2.490 26.890 26.993 26.786 6.399 92.375 92.708 92.633 14.992 kit_HHH_b2_04113_000000631_0001_dldesign_0_cycle1_af2pred
SCORE: 3.369 27.177 27.420 26.933 6.347 85.358 92.763 91.098 14.882 kit_HHH_b2_04297_000000364_0001_dldesign_0_cycle0_af2pred
SCORE: 5.142 27.707 28.389 27.026 6.361 77.122 92.682 89.183 14.874 kit_HHH_b2_04297_000000364_0001_dldesign_0_cycle1_af2pred
SCORE: 2.556 27.799 27.850 27.748 6.234 92.364 93.052 92.897 15.006 kit_HHH_b2_04600_000000438_0001_dldesign_0_cycle0_af2pred
SCORE: 2.900 27.933 28.224 27.642 6.197 90.258 93.027 92.404 14.906 kit_HHH_b2_04600_000000438_0001_dldesign_0_cycle1_af2pred
SCORE: 2.406 27.593 27.666 27.519 6.239 93.443 92.962 93.070 14.905 kit_HHH_b2_04662_000000695_0001_dldesign_0_cycle0_af2pred
SCORE: 2.171 27.595 27.494 27.697 6.377 94.137 92.694 93.019 15.001 kit_HHH_b2_04662_000000695_0001_dldesign_0_cycle1_af2pred
SCORE: 3.641 27.778 28.148 27.407 6.338 84.532 92.859 90.986 14.865 kit_HHH_b2_05014_000000518_0001_dldesign_0_cycle0_af2pred
SCORE: 2.579 27.567 27.751 27.383 6.325 91.615 92.813 92.543 14.895 kit_HHH_b2_05014_000000518_0001_dldesign_0_cycle1_af2pred
SCORE: 3.230 13.891 13.690 14.091 6.534 85.066 91.794 90.281 14.841 kit_HHH_b2_05497_000000164_0001_dldesign_0_cycle0_af2pred
SCORE: 2.713 27.314 27.526 27.101 6.305 90.438 92.824 92.288 14.863 kit_HHH_b2_05497_000000164_0001_dldesign_0_cycle1_af2pred
SCORE: 3.375 14.660 14.846 14.474 6.498 83.139 91.860 89.898 14.904 kit_HHH_b2_05675_000000920_0001_dldesign_0_cycle0_af2pred
SCORE: 2.983 27.572 27.851 27.292 6.360 88.545 92.776 91.825 14.922 kit_HHH_b2_05675_000000920_0001_dldesign_0_cycle1_af2pred
SCORE: 2.441 21.384 20.938 21.830 6.492 90.893 92.353 92.025 14.931 kit_HHH_b2_05763_000000837_0001_dldesign_0_cycle0_af2pred
SCORE: 2.129 27.718 27.594 27.842 6.267 94.838 92.918 93.350 14.833 kit_HHH_b2_05763_000000837_0001_dldesign_0_cycle1_af2pred
SCORE: 2.891 11.294 11.216 11.371 6.554 86.766 91.789 90.659 14.774 kit_HHH_b2_05780_000000827_0001_dldesign_0_cycle0_af2pred
SCORE: 2.528 15.828 15.527 16.130 6.690 87.744 91.556 90.698 14.929 kit_HHH_b2_05780_000000827_0001_dldesign_0_cycle1_af2pred
SCORE: 2.674 12.057 11.712 12.401 6.594 86.733 91.467 90.402 14.990 kit_HHH_b2_06237_000000080_0001_dldesign_0_cycle0_af2pred
SCORE: 2.624 26.208 26.358 26.058 6.311 91.626 92.747 92.495 14.788 kit_HHH_b2_06237_000000080_0001_dldesign_0_cycle1_af2pred
SCORE: 2.814 27.688 27.903 27.473 6.351 90.229 92.856 92.265 14.820 kit_HHH_b2_06272_000000578_0001_dldesign_0_cycle0_af2pred
SCORE: 3.055 27.038 27.324 26.751 6.326 88.467 92.839 91.856 14.828 kit_HHH_b2_06272_000000578_0001_dldesign_0_cycle1_af2pred
SCORE: 2.482 27.751 27.988 27.513 6.306 92.365 92.869 92.756 14.827 kit_HHH_b2_06276_000000848_0001_dldesign_0_cycle0_af2pred
SCORE: 2.526 27.627 27.935 27.320 6.303 92.005 92.865 92.671 14.816 kit_HHH_b2_06276_000000848_0001_dldesign_0_cycle1_af2pred
SCORE: 3.454 27.597 27.948 27.247 6.442 88.263 92.631 91.649 14.848 kit_HHH_b2_06315_000000248_0001_dldesign_0_cycle0_af2pred
SCORE: 3.374 27.555 27.840 27.270 6.535 87.151 92.507 91.303 14.992 kit_HHH_b2_06315_000000248_0001_dldesign_0_cycle1_af2pred
SCORE: 2.951 27.180 27.427 26.933 6.291 90.454 92.860 92.319 14.817 kit_HHH_b2_06559_000000356_0001_dldesign_0_cycle0_af2pred
SCORE: 2.847 27.700 27.874 27.526 6.264 91.060 92.861 92.456 14.869 kit_HHH_b2_06559_000000356_0001_dldesign_0_cycle1_af2pred
SCORE: 4.872 27.378 28.018 26.739 6.362 79.077 92.685 89.625 15.007 kit_HHH_b2_06795_000000379_0001_dldesign_0_cycle0_af2pred
SCORE: 4.647 26.870 27.438 26.302 6.460 80.824 92.448 89.834 14.897 kit_HHH_b2_06795_000000379_0001_dldesign_0_cycle1_af2pred
SCORE: 2.297 27.480 27.468 27.492 6.268 93.565 92.943 93.083 14.991 kit_HHH_b2_07117_000000399_0001_dldesign_0_cycle0_af2pred
SCORE: 2.666 27.352 27.353 27.351 6.353 91.417 92.780 92.474 14.885 kit_HHH_b2_07117_000000399_0001_dldesign_0_cycle1_af2pred
SCORE: 2.174 14.009 13.566 14.451 4.209 91.290 92.686 92.247 139.772 il2ra_HHH_b2_01821_af2_000000048_0001_dldesign_0_cycle0_af2pred
SCORE: 2.335 21.922 22.018 21.826 4.203 92.982 93.568 93.384 5.436 il2ra_HHH_b2_01821_af2_000000048_0001_dldesign_0_cycle1_af2pred
SCORE: 4.704 28.201 28.860 27.542 3.966 89.237 94.488 92.836 5.473 il2ra_HHH_b2_01931_af2_000000007_0001_dldesign_0_cycle0_af2pred
SCORE: 5.581 28.200 29.053 27.347 3.965 85.373 94.459 91.600 5.490 il2ra_HHH_b2_01931_af2_000000007_0001_dldesign_0_cycle1_af2pred
SCORE: 2.800 22.357 22.424 22.290 4.194 90.999 93.471 92.693 5.504 il2ra_HHH_b2_01948_af2_000000048_0001_dldesign_0_cycle0_af2pred
SCORE: 2.870 27.393 27.716 27.069 4.231 91.249 93.745 92.960 5.478 il2ra_HHH_b2_01948_af2_000000048_0001_dldesign_0_cycle1_af2pred
SCORE: 2.454 26.643 26.894 26.392 4.078 92.558 94.212 93.691 5.508 il2ra_HHH_b2_02199_000000045_0001_dldesign_0_cycle0_af2pred
SCORE: 2.329 12.278 11.764 12.792 4.203 89.929 92.423 91.639 5.508 il2ra_HHH_b2_02199_000000045_0001_dldesign_0_cycle1_af2pred
SCORE: 3.088 26.909 27.033 26.784 4.031 89.984 94.289 92.935 5.486 il2ra_HHH_b2_02199_af2_000000005_0001_dldesign_0_cycle0_af2pred
SCORE: 3.048 27.798 28.159 27.437 4.029 90.775 94.375 93.243 5.504 il2ra_HHH_b2_02199_af2_000000005_0001_dldesign_0_cycle1_af2pred
SCORE: 3.968 27.665 28.404 26.926 4.030 85.948 94.349 91.706 5.498 il2ra_HHH_b2_02339_af2_000000029_0001_dldesign_0_cycle0_af2pred
SCORE: 2.868 28.202 28.557 27.848 4.100 91.332 94.128 93.249 5.454 il2ra_HHH_b2_02339_af2_000000029_0001_dldesign_0_cycle1_af2pred
SCORE: 2.191 26.929 26.955 26.903 3.957 94.781 94.484 94.578 5.503 il2ra_HHH_b2_02595_000000027_0001_dldesign_0_cycle0_af2pred
SCORE: 2.526 27.508 27.666 27.349 4.086 92.102 94.211 93.548 5.516 il2ra_HHH_b2_02595_000000027_0001_dldesign_0_cycle1_af2pred
SCORE: 2.349 15.382 15.142 15.622 4.136 91.096 92.800 92.264 5.471 il2ra_HHH_b2_02638_000000040_0001_dldesign_0_cycle0_af2pred
SCORE: 2.315 7.302 6.711 7.894 4.189 91.076 92.621 92.135 5.488 il2ra_HHH_b2_02638_000000040_0001_dldesign_0_cycle1_af2pred
SCORE: 2.632 26.035 26.217 25.852 4.132 92.229 93.862 93.348 5.469 il2ra_HHH_b2_02668_af2_000000040_0001_dldesign_0_cycle0_af2pred
SCORE: 2.849 26.313 26.873 25.753 3.998 90.711 94.339 93.198 5.470 il2ra_HHH_b2_02668_af2_000000040_0001_dldesign_0_cycle1_af2pred
SCORE: 2.214 6.126 5.407 6.845 4.185 91.703 92.940 92.551 5.506 il2ra_HHH_b2_02674_af2_000000023_0001_dldesign_0_cycle0_af2pred
SCORE: 2.448 20.061 20.003 20.120 4.245 91.286 93.116 92.541 5.497 il2ra_HHH_b2_02674_af2_000000023_0001_dldesign_0_cycle1_af2pred
SCORE: 2.532 26.335 27.020 25.649 3.927 92.940 94.606 94.082 5.502 il2ra_HHH_b2_02809_000000048_0001_dldesign_0_cycle0_af2pred
SCORE: 2.953 26.036 26.532 25.541 4.105 90.287 94.099 92.900 5.508 il2ra_HHH_b2_02809_000000048_0001_dldesign_0_cycle1_af2pred
SCORE: 2.223 6.524 5.812 7.236 4.021 91.608 93.055 92.600 5.517 il2ra_HHH_b2_03019_af2_000000035_0001_dldesign_0_cycle0_af2pred
SCORE: 2.286 6.329 5.555 7.103 4.216 91.865 92.713 92.446 5.515 il2ra_HHH_b2_03019_af2_000000035_0001_dldesign_0_cycle1_af2pred
SCORE: 2.508 27.280 27.457 27.102 4.044 93.130 94.278 93.917 5.521 il2ra_HHH_b2_03161_af2_000000020_0001_dldesign_0_cycle0_af2pred
SCORE: 2.195 26.965 27.099 26.831 4.061 94.424 94.231 94.292 5.500 il2ra_HHH_b2_03161_af2_000000020_0001_dldesign_0_cycle1_af2pred
SCORE: 2.690 12.247 11.833 12.662 4.162 87.838 92.657 91.141 5.465 il2ra_HHH_b2_03411_af2_000000027_0001_dldesign_0_cycle0_af2pred
SCORE: 2.077 5.003 4.417 5.589 3.920 93.136 93.815 93.601 5.507 il2ra_HHH_b2_03411_af2_000000027_0001_dldesign_0_cycle1_af2pred
SCORE: 2.390 7.403 6.826 7.979 4.333 90.196 92.224 91.586 5.474 il2ra_HHH_b2_03456_000000049_0001_dldesign_0_cycle0_af2pred
SCORE: 2.227 8.242 7.413 9.070 4.423 90.545 91.780 91.391 5.475 il2ra_HHH_b2_03456_000000049_0001_dldesign_0_cycle1_af2pred
SCORE: 2.476 13.037 12.484 13.590 4.235 90.244 92.444 91.752 5.511 il2ra_HHH_b2_03574_000000036_0001_dldesign_0_cycle0_af2pred
SCORE: 2.288 7.669 7.004 8.334 4.327 90.863 92.031 91.663 5.496 il2ra_HHH_b2_03574_000000036_0001_dldesign_0_cycle1_af2pred
SCORE: 2.297 8.163 7.286 9.041 4.240 90.795 92.450 91.929 5.477 il2ra_HHH_b2_03660_000000036_0001_dldesign_0_cycle0_af2pred
SCORE: 2.618 14.608 14.301 14.915 4.312 88.663 92.218 91.100 5.478 il2ra_HHH_b2_03660_000000036_0001_dldesign_0_cycle1_af2pred
SCORE: 2.170 25.883 26.138 25.628 3.994 94.770 94.304 94.451 5.476 il2ra_HHH_b2_03707_af2_000000011_0001_dldesign_0_cycle0_af2pred
SCORE: 2.635 27.033 27.133 26.932 4.057 92.155 94.257 93.596 5.505 il2ra_HHH_b2_03707_af2_000000011_0001_dldesign_0_cycle1_af2pred
SCORE: 3.364 27.742 28.326 27.158 4.004 88.793 94.439 92.663 5.516 il2ra_HHH_b2_03798_af2_000000023_0001_dldesign_0_cycle0_af2pred
SCORE: 3.006 27.317 27.677 26.958 4.070 90.089 94.282 92.963 5.507 il2ra_HHH_b2_03798_af2_000000023_0001_dldesign_0_cycle1_af2pred
SCORE: 2.334 8.221 7.638 8.803 4.288 89.700 91.960 91.249 5.499 il2ra_HHH_b2_03810_af2_000000010_0001_dldesign_0_cycle0_af2pred
SCORE: 2.283 8.162 7.427 8.897 4.308 90.120 91.880 91.326 5.499 il2ra_HHH_b2_03810_af2_000000010_0001_dldesign_0_cycle1_af2pred
SCORE: 4.298 27.258 27.854 26.662 3.974 83.141 94.447 90.890 5.491 il2ra_HHH_b2_03845_af2_000000026_0001_dldesign_0_cycle0_af2pred
SCORE: 2.989 22.917 23.383 22.451 4.181 89.087 93.519 92.125 5.485 il2ra_HHH_b2_03845_af2_000000026_0001_dldesign_0_cycle1_af2pred
SCORE: 2.357 27.717 27.894 27.540 4.011 93.954 94.412 94.268 5.474 il2ra_HHH_b2_03858_af2_000000030_0001_dldesign_0_cycle0_af2pred
SCORE: 2.698 25.512 25.687 25.337 4.122 91.380 93.969 93.155 5.467 il2ra_HHH_b2_03858_af2_000000030_0001_dldesign_0_cycle1_af2pred
SCORE: 2.316 16.715 16.188 17.243 4.213 91.312 92.860 92.373 5.485 il2ra_HHH_b2_03955_af2_000000040_0001_dldesign_0_cycle0_af2pred
SCORE: 2.208 6.419 5.833 7.006 3.924 91.621 93.482 92.896 5.468 il2ra_HHH_b2_03955_af2_000000040_0001_dldesign_0_cycle1_af2pred
SCORE: 3.153 27.674 28.060 27.288 4.027 88.884 94.339 92.623 5.459 il2ra_HHH_b2_03985_000000004_0001_dldesign_0_cycle0_af2pred
SCORE: 3.014 25.626 25.877 25.375 4.343 89.213 93.297 92.012 5.468 il2ra_HHH_b2_03985_000000004_0001_dldesign_0_cycle1_af2pred
SCORE: 1.975 16.934 16.336 17.531 4.200 93.744 92.828 93.116 5.451 il2ra_HHH_b2_04042_af2_000000038_0001_dldesign_0_cycle0_af2pred
SCORE: 2.049 25.084 25.300 24.868 4.159 95.580 93.960 94.470 5.485 il2ra_HHH_b2_04042_af2_000000038_0001_dldesign_0_cycle1_af2pred
SCORE: 2.484 12.384 11.729 13.039 4.176 88.359 92.783 91.391 5.484 il2ra_HHH_b2_04126_000000035_0001_dldesign_0_cycle0_af2pred
SCORE: 2.491 26.829 27.225 26.434 4.062 93.051 94.287 93.898 5.488 il2ra_HHH_b2_04126_000000035_0001_dldesign_0_cycle1_af2pred
SCORE: 2.972 27.613 28.443 26.784 3.976 90.782 94.512 93.338 5.500 il2ra_HHH_b2_04586_af2_000000008_0001_dldesign_0_cycle0_af2pred
SCORE: 3.193 26.445 26.676 26.214 4.129 89.955 93.952 92.694 5.481 il2ra_HHH_b2_04586_af2_000000008_0001_dldesign_0_cycle1_af2pred
SCORE: 2.687 8.725 8.172 9.277 4.412 88.419 91.685 90.658 5.488 il2ra_HHH_b2_04600_000000032_0001_dldesign_0_cycle0_af2pred
SCORE: 2.623 9.096 8.331 9.862 4.502 89.489 91.741 91.033 5.477 il2ra_HHH_b2_04600_000000032_0001_dldesign_0_cycle1_af2pred
SCORE: 2.667 16.185 15.840 16.530 4.304 89.945 92.548 91.729 5.497 il2ra_HHH_b2_04665_af2_000000032_0001_dldesign_0_cycle0_af2pred
SCORE: 2.922 17.710 17.346 18.073 4.531 89.360 92.116 91.249 5.443 il2ra_HHH_b2_04665_af2_000000032_0001_dldesign_0_cycle1_af2pred
SCORE: 2.699 25.775 26.521 25.029 4.030 92.149 94.322 93.638 5.460 il2ra_HHH_b2_04730_000000024_0001_dldesign_0_cycle0_af2pred
SCORE: 2.761 27.057 27.490 26.624 4.082 92.281 94.208 93.601 5.458 il2ra_HHH_b2_04730_000000024_0001_dldesign_0_cycle1_af2pred
SCORE: 2.308 26.433 26.388 26.477 4.052 94.115 94.254 94.210 5.470 il2ra_HHH_b2_04845_000000022_0001_dldesign_0_cycle0_af2pred
SCORE: 2.278 13.423 12.991 13.855 4.239 89.374 92.305 91.383 5.480 il2ra_HHH_b2_04845_000000022_0001_dldesign_0_cycle1_af2pred
SCORE: 2.290 8.042 7.331 8.752 4.028 90.181 92.814 91.986 5.445 il2ra_HHH_b2_04951_af2_000000009_0001_dldesign_0_cycle0_af2pred
SCORE: 2.556 11.507 11.169 11.845 4.174 87.093 92.159 90.565 5.455 il2ra_HHH_b2_04951_af2_000000009_0001_dldesign_0_cycle1_af2pred
SCORE: 2.734 27.474 27.795 27.154 3.999 92.121 94.455 93.720 5.485 il2ra_HHH_b2_05114_af2_000000017_0001_dldesign_0_cycle0_af2pred
SCORE: 2.813 10.916 10.765 11.067 4.139 87.852 92.556 91.077 5.486 il2ra_HHH_b2_05114_af2_000000017_0001_dldesign_0_cycle1_af2pred
SCORE: 2.781 26.855 27.386 26.325 4.072 91.932 94.222 93.502 5.470 il2ra_HHH_b2_05197_af2_000000014_0001_dldesign_0_cycle0_af2pred
SCORE: 2.379 9.268 8.527 10.008 4.362 90.269 92.015 91.465 5.486 il2ra_HHH_b2_05197_af2_000000014_0001_dldesign_0_cycle1_af2pred
SCORE: 2.608 22.378 22.754 22.002 4.144 91.855 93.617 93.062 5.496 il2ra_HHH_b2_05320_af2_000000027_0001_dldesign_0_cycle0_af2pred
SCORE: 2.493 27.411 27.825 26.998 4.150 93.345 93.909 93.732 5.491 il2ra_HHH_b2_05320_af2_000000027_0001_dldesign_0_cycle1_af2pred
SCORE: 2.915 7.410 7.167 7.653 4.268 88.722 92.352 91.210 5.483 il2ra_HHH_b2_05445_af2_000000015_0001_dldesign_0_cycle0_af2pred
SCORE: 2.437 7.600 7.165 8.035 4.186 90.137 92.428 91.707 5.491 il2ra_HHH_b2_05445_af2_000000015_0001_dldesign_0_cycle1_af2pred
SCORE: 3.346 17.697 17.588 17.805 4.283 85.987 92.670 90.567 5.488 il2ra_HHH_b2_05450_000000017_0001_dldesign_0_cycle0_af2pred
SCORE: 3.020 18.301 18.352 18.250 4.255 87.522 92.574 90.984 5.466 il2ra_HHH_b2_05450_000000017_0001_dldesign_0_cycle1_af2pred
SCORE: 2.362 5.580 4.952 6.207 4.073 92.179 93.402 93.017 5.493 il2ra_HHH_b2_05464_af2_000000046_0001_dldesign_0_cycle0_af2pred
SCORE: 2.196 4.909 4.282 5.536 3.889 93.605 94.123 93.960 5.450 il2ra_HHH_b2_05464_af2_000000046_0001_dldesign_0_cycle1_af2pred
SCORE: 2.575 27.364 27.955 26.774 4.042 92.275 94.269 93.642 5.479 il2ra_HHH_b2_05501_000000022_0001_dldesign_0_cycle0_af2pred
SCORE: 3.242 28.037 28.415 27.659 4.143 88.440 94.076 92.303 5.480 il2ra_HHH_b2_05501_000000022_0001_dldesign_0_cycle1_af2pred
SCORE: 2.544 27.717 28.064 27.371 4.054 93.727 94.313 94.129 5.453 il2ra_HHH_b2_05556_af2_000000039_0001_dldesign_0_cycle0_af2pred
SCORE: 2.673 27.405 28.037 26.772 4.035 92.588 94.353 93.797 5.460 il2ra_HHH_b2_05556_af2_000000039_0001_dldesign_0_cycle1_af2pred
SCORE: 2.896 9.025 8.814 9.236 4.173 87.427 92.265 90.743 5.466 il2ra_HHH_b2_05661_000000036_0001_dldesign_0_cycle0_af2pred
SCORE: 3.520 7.448 7.390 7.505 4.220 86.796 92.418 90.649 5.483 il2ra_HHH_b2_05661_000000036_0001_dldesign_0_cycle1_af2pred
SCORE: 2.485 27.057 27.484 26.631 3.872 93.078 94.705 94.193 5.499 il2ra_HHH_b2_05675_000000045_0001_dldesign_0_cycle0_af2pred
SCORE: 4.274 27.891 28.442 27.340 4.091 84.257 94.157 91.043 5.476 il2ra_HHH_b2_05675_000000045_0001_dldesign_0_cycle1_af2pred
SCORE: 2.472 21.953 22.024 21.881 4.135 90.998 93.656 92.820 5.501 il2ra_HHH_b2_05703_000000025_0001_dldesign_0_cycle0_af2pred
SCORE: 2.387 27.646 28.118 27.173 4.072 93.126 94.256 93.900 5.494 il2ra_HHH_b2_05703_000000025_0001_dldesign_0_cycle1_af2pred
SCORE: 2.748 26.285 26.720 25.850 4.099 91.659 94.022 93.278 5.498 il2ra_HHH_b2_05739_af2_000000011_0001_dldesign_0_cycle0_af2pred
SCORE: 2.753 26.580 27.249 25.912 4.122 91.969 94.034 93.385 5.499 il2ra_HHH_b2_05739_af2_000000011_0001_dldesign_0_cycle1_af2pred
SCORE: 2.552 15.388 15.187 15.588 4.252 88.513 92.571 91.294 5.476 il2ra_HHH_b2_05811_000000018_0001_dldesign_0_cycle0_af2pred
SCORE: 2.469 9.499 9.123 9.875 4.351 88.843 91.667 90.778 5.465 il2ra_HHH_b2_05811_000000018_0001_dldesign_0_cycle1_af2pred
SCORE: 2.718 27.243 27.368 27.118 4.049 92.283 94.272 93.646 5.464 il2ra_HHH_b2_05999_af2_000000017_0001_dldesign_0_cycle0_af2pred
SCORE: 2.378 23.429 23.295 23.563 4.193 94.047 93.625 93.758 5.478 il2ra_HHH_b2_05999_af2_000000017_0001_dldesign_0_cycle1_af2pred
SCORE: 2.960 19.389 19.211 19.567 4.336 89.483 92.771 91.736 5.450 il2ra_HHH_b2_06020_000000031_0001_dldesign_0_cycle0_af2pred
SCORE: 3.086 11.822 11.547 12.097 4.385 86.756 91.809 90.219 5.426 il2ra_HHH_b2_06020_000000031_0001_dldesign_0_cycle1_af2pred
SCORE: 3.336 17.623 17.799 17.447 4.086 85.522 93.113 90.725 5.463 il2ra_HHH_b2_06133_000000030_0001_dldesign_0_cycle0_af2pred
SCORE: 2.518 12.273 11.989 12.556 4.134 88.880 92.309 91.230 5.484 il2ra_HHH_b2_06133_000000030_0001_dldesign_0_cycle1_af2pred
SCORE: 2.471 26.714 27.213 26.215 4.033 93.115 94.382 93.983 5.471 il2ra_HHH_b2_06222_000000012_0001_dldesign_0_cycle0_af2pred
SCORE: 2.246 27.609 28.121 27.097 4.000 94.302 94.483 94.426 5.471 il2ra_HHH_b2_06222_000000012_0001_dldesign_0_cycle1_af2pred
SCORE: 2.835 7.670 7.393 7.947 4.046 87.956 92.696 91.205 5.474 il2ra_HHH_b2_06300_000000022_0001_dldesign_0_cycle0_af2pred
SCORE: 2.510 6.080 5.620 6.539 4.071 90.342 93.060 92.205 5.467 il2ra_HHH_b2_06300_000000022_0001_dldesign_0_cycle1_af2pred
SCORE: 2.345 14.534 13.985 15.083 4.217 90.727 92.487 91.933 223.482 il2ra_HHH_b1_07477_000000011_0001_dldesign_0_cycle0_af2pred
SCORE: 2.362 9.642 8.943 10.341 4.221 90.559 92.319 91.765 13.959 il2ra_HHH_b1_07477_000000011_0001_dldesign_0_cycle1_af2pred
SCORE: 2.637 6.131 5.778 6.484 4.131 90.202 93.022 92.135 13.978 il2ra_HHH_b1_07482_000000009_0001_dldesign_0_cycle0_af2pred
SCORE: 2.150 5.548 4.870 6.226 4.218 92.559 92.912 92.801 13.873 il2ra_HHH_b1_07482_000000009_0001_dldesign_0_cycle1_af2pred
SCORE: 2.728 27.795 28.325 27.265 3.955 92.172 94.428 93.719 13.968 il2ra_HHH_b1_07867_af2_000000003_0001_dldesign_0_cycle0_af2pred
SCORE: 3.166 28.130 28.651 27.609 4.084 89.891 94.170 92.824 13.911 il2ra_HHH_b1_07867_af2_000000003_0001_dldesign_0_cycle1_af2pred
SCORE: 2.760 8.096 7.777 8.415 4.377 87.802 91.638 90.431 13.933 il2ra_HHH_b1_07926_af2_000000048_0001_dldesign_0_cycle0_af2pred
SCORE: 2.274 5.853 5.208 6.497 4.048 92.465 93.442 93.134 14.020 il2ra_HHH_b1_07926_af2_000000048_0001_dldesign_0_cycle1_af2pred
SCORE: 3.444 28.045 28.622 27.467 3.954 87.723 94.573 92.418 14.070 il2ra_HHH_b1_08187_af2_000000046_0001_dldesign_0_cycle0_af2pred
SCORE: 2.951 16.062 15.930 16.194 4.354 86.802 92.374 90.621 14.006 il2ra_HHH_b1_08187_af2_000000046_0001_dldesign_0_cycle1_af2pred
SCORE: 3.119 17.969 18.082 17.856 4.395 86.157 92.247 90.331 13.842 il2ra_HHH_b1_08209_af2_000000017_0001_dldesign_0_cycle0_af2pred
SCORE: 2.957 16.258 15.908 16.608 4.432 87.917 92.193 90.847 13.971 il2ra_HHH_b1_08209_af2_000000017_0001_dldesign_0_cycle1_af2pred
SCORE: 2.704 14.125 13.908 14.343 4.278 88.061 92.092 90.823 13.978 il2ra_HHH_b1_08224_af2_000000015_0001_dldesign_0_cycle0_af2pred
SCORE: 3.161 7.683 7.491 7.875 4.393 87.830 92.050 90.722 13.907 il2ra_HHH_b1_08224_af2_000000015_0001_dldesign_0_cycle1_af2pred
SCORE: 3.169 24.280 24.276 24.285 4.107 88.667 93.941 92.282 13.841 il2ra_HHH_b1_08224_af2_000000049_0001_dldesign_0_cycle0_af2pred
SCORE: 3.305 27.107 27.435 26.779 4.179 89.263 93.912 92.449 13.825 il2ra_HHH_b1_08224_af2_000000049_0001_dldesign_0_cycle1_af2pred
SCORE: 2.375 10.998 10.345 11.652 4.176 90.751 92.478 91.935 13.821 il2ra_HHH_b1_08256_af2_000000015_0001_dldesign_0_cycle0_af2pred
SCORE: 2.477 10.870 10.246 11.493 4.189 90.524 92.635 91.971 13.797 il2ra_HHH_b1_08256_af2_000000015_0001_dldesign_0_cycle1_af2pred
SCORE: 3.121 27.370 27.604 27.136 4.047 89.882 94.294 92.906 13.857 il2ra_HHH_b1_08342_000000019_0001_dldesign_0_cycle0_af2pred
SCORE: 2.988 27.299 27.597 27.001 4.048 89.573 94.340 92.840 13.764 il2ra_HHH_b1_08342_000000019_0001_dldesign_0_cycle1_af2pred
SCORE: 2.452 27.840 28.104 27.576 4.049 92.620 94.291 93.765 13.751 il2ra_HHH_b1_08366_af2_000000042_0001_dldesign_0_cycle0_af2pred
SCORE: 2.510 27.389 27.787 26.990 4.055 92.651 94.243 93.742 13.895 il2ra_HHH_b1_08366_af2_000000042_0001_dldesign_0_cycle1_af2pred
SCORE: 2.450 7.786 7.326 8.245 4.133 88.928 92.430 91.328 13.825 il2ra_HHH_b1_08418_af2_000000015_0001_dldesign_0_cycle0_af2pred
SCORE: 2.333 9.035 8.375 9.695 4.323 89.668 91.770 91.109 13.854 il2ra_HHH_b1_08418_af2_000000015_0001_dldesign_0_cycle1_af2pred
SCORE: 2.227 8.807 8.028 9.586 4.083 91.244 92.647 92.206 14.022 il2ra_HHH_b1_08421_af2_000000021_0001_dldesign_0_cycle0_af2pred
SCORE: 2.272 5.455 4.884 6.025 3.959 92.425 93.629 93.250 14.003 il2ra_HHH_b1_08421_af2_000000021_0001_dldesign_0_cycle1_af2pred
SCORE: 2.487 25.240 25.430 25.050 4.077 93.369 94.102 93.871 13.878 il2ra_HHH_b1_08517_af2_000000025_0001_dldesign_0_cycle0_af2pred
SCORE: 2.548 25.846 26.300 25.392 4.085 92.820 94.180 93.752 13.864 il2ra_HHH_b1_08517_af2_000000025_0001_dldesign_0_cycle1_af2pred
SCORE: 2.951 26.880 27.310 26.450 4.043 90.850 94.238 93.172 13.925 il2ra_HHH_b1_08583_af2_000000009_0001_dldesign_0_cycle0_af2pred
SCORE: 2.906 27.792 28.175 27.408 4.039 91.146 94.372 93.357 13.917 il2ra_HHH_b1_08583_af2_000000009_0001_dldesign_0_cycle1_af2pred
SCORE: 2.379 6.038 5.700 6.376 3.980 90.993 93.271 92.555 13.909 il2ra_HHH_b1_08652_000000042_0001_dldesign_0_cycle0_af2pred
SCORE: 2.439 6.195 5.868 6.522 3.905 90.653 93.405 92.539 13.866 il2ra_HHH_b1_08652_000000042_0001_dldesign_0_cycle1_af2pred
SCORE: 2.218 5.507 4.981 6.033 4.012 92.473 93.468 93.155 13.973 il2ra_HHH_b2_00028_af2_000000048_0001_dldesign_0_cycle0_af2pred
SCORE: 2.153 5.303 4.661 5.944 4.147 93.409 93.189 93.258 13.979 il2ra_HHH_b2_00028_af2_000000048_0001_dldesign_0_cycle1_af2pred
SCORE: 2.935 9.542 9.024 10.060 4.284 87.810 91.920 90.627 13.797 il2ra_HHH_b2_00143_000000044_0001_dldesign_0_cycle0_af2pred
SCORE: 3.219 6.388 6.176 6.599 4.248 88.687 92.796 91.504 13.814 il2ra_HHH_b2_00143_000000044_0001_dldesign_0_cycle1_af2pred
SCORE: 2.607 27.196 27.405 26.986 4.050 92.381 94.283 93.685 13.865 il2ra_HHH_b2_00150_af2_000000033_0001_dldesign_0_cycle0_af2pred
SCORE: 2.418 26.343 26.936 25.751 4.167 93.363 93.983 93.788 13.890 il2ra_HHH_b2_00150_af2_000000033_0001_dldesign_0_cycle1_af2pred
SCORE: 2.614 5.849 5.594 6.103 3.959 90.840 93.574 92.714 13.916 il2ra_HHH_b2_00188_000000029_0001_dldesign_0_cycle0_af2pred
SCORE: 2.243 5.023 4.605 5.441 3.897 92.552 93.985 93.534 13.852 il2ra_HHH_b2_00188_000000029_0001_dldesign_0_cycle1_af2pred
SCORE: 2.715 27.482 27.655 27.308 4.026 92.170 94.372 93.679 14.037 il2ra_HHH_b2_00246_000000018_0001_dldesign_0_cycle0_af2pred
SCORE: 2.727 27.772 27.954 27.590 4.182 92.841 93.956 93.605 13.988 il2ra_HHH_b2_00246_000000018_0001_dldesign_0_cycle1_af2pred
SCORE: 2.624 23.297 23.404 23.190 4.099 92.237 93.845 93.339 13.896 il2ra_HHH_b2_00297_000000017_0001_dldesign_0_cycle0_af2pred
SCORE: 2.835 25.453 25.870 25.037 4.047 90.859 94.231 93.170 14.018 il2ra_HHH_b2_00297_000000017_0001_dldesign_0_cycle1_af2pred
SCORE: 2.389 7.009 6.593 7.425 4.170 91.060 92.681 92.171 13.977 il2ra_HHH_b2_00306_000000029_0001_dldesign_0_cycle0_af2pred
SCORE: 2.272 8.978 8.266 9.690 4.337 89.895 91.925 91.286 13.960 il2ra_HHH_b2_00306_000000029_0001_dldesign_0_cycle1_af2pred
SCORE: 3.124 26.472 26.858 26.086 4.078 89.043 94.135 92.533 13.823 il2ra_HHH_b2_00426_af2_000000030_0001_dldesign_0_cycle0_af2pred
SCORE: 2.722 27.780 27.878 27.682 4.111 92.156 94.112 93.497 13.929 il2ra_HHH_b2_00426_af2_000000030_0001_dldesign_0_cycle1_af2pred
SCORE: 3.228 26.930 27.486 26.375 4.115 88.735 94.184 92.470 13.737 il2ra_HHH_b2_00483_af2_000000025_0001_dldesign_0_cycle0_af2pred
SCORE: 2.959 26.811 27.202 26.421 4.172 90.520 93.880 92.823 13.981 il2ra_HHH_b2_00483_af2_000000025_0001_dldesign_0_cycle1_af2pred
SCORE: 2.809 27.786 28.165 27.407 4.021 91.125 94.407 93.374 13.960 il2ra_HHH_b2_00639_af2_000000030_0001_dldesign_0_cycle0_af2pred
SCORE: 2.159 25.229 25.600 24.858 4.057 94.584 94.224 94.337 13.651 il2ra_HHH_b2_00639_af2_000000030_0001_dldesign_0_cycle1_af2pred
SCORE: 3.034 20.817 20.920 20.714 4.165 88.724 93.413 91.938 13.725 il2ra_HHH_b2_00697_af2_000000048_0001_dldesign_0_cycle0_af2pred
SCORE: 3.534 27.251 27.581 26.920 4.238 88.849 93.697 92.172 13.765 il2ra_HHH_b2_00697_af2_000000048_0001_dldesign_0_cycle1_af2pred
SCORE: 2.545 9.711 9.355 10.067 4.247 87.978 92.091 90.797 13.854 il2ra_HHH_b2_00737_000000044_0001_dldesign_0_cycle0_af2pred
SCORE: 2.271 6.088 5.537 6.640 4.058 91.229 93.095 92.508 13.919 il2ra_HHH_b2_00737_000000044_0001_dldesign_0_cycle1_af2pred
SCORE: 2.317 11.783 11.157 12.410 4.221 89.066 92.229 91.234 14.029 il2ra_HHH_b2_00791_af2_000000034_0001_dldesign_0_cycle0_af2pred
SCORE: 2.115 9.512 8.828 10.197 4.249 89.972 91.891 91.288 14.048 il2ra_HHH_b2_00791_af2_000000034_0001_dldesign_0_cycle1_af2pred
SCORE: 2.693 26.943 27.156 26.731 3.988 92.313 94.511 93.819 14.028 il2ra_HHH_b2_00876_000000010_0001_dldesign_0_cycle0_af2pred
SCORE: 2.721 27.369 27.684 27.054 4.016 92.095 94.449 93.708 14.134 il2ra_HHH_b2_00876_000000010_0001_dldesign_0_cycle1_af2pred
SCORE: 2.375 27.707 27.731 27.682 4.123 94.001 94.118 94.081 14.198 il2ra_HHH_b2_00968_af2_000000033_0001_dldesign_0_cycle0_af2pred
SCORE: 2.054 13.679 12.527 14.830 4.022 92.576 93.540 93.237 14.131 il2ra_HHH_b2_00968_af2_000000033_0001_dldesign_0_cycle1_af2pred
SCORE: 2.075 27.835 28.223 27.447 3.838 95.331 94.898 95.034 14.043 il2ra_HHH_b2_00984_000000002_0001_dldesign_0_cycle0_af2pred
SCORE: 1.878 27.046 27.238 26.853 4.041 95.854 94.297 94.787 14.207 il2ra_HHH_b2_00984_000000002_0001_dldesign_0_cycle1_af2pred
SCORE: 2.218 20.148 19.948 20.348 4.202 91.331 93.107 92.548 14.405 il2ra_HHH_b2_01317_af2_000000015_0001_dldesign_0_cycle0_af2pred
SCORE: 2.217 6.166 5.414 6.917 4.178 91.801 92.496 92.278 14.236 il2ra_HHH_b2_01317_af2_000000015_0001_dldesign_0_cycle1_af2pred
SCORE: 2.474 19.433 19.288 19.578 4.126 91.992 93.662 93.137 13.988 il2ra_HHH_b2_01337_af2_000000023_0001_dldesign_0_cycle0_af2pred
SCORE: 2.398 27.926 28.215 27.637 4.226 93.399 93.649 93.570 13.955 il2ra_HHH_b2_01337_af2_000000023_0001_dldesign_0_cycle1_af2pred
SCORE: 2.402 27.732 27.876 27.587 4.036 93.804 94.317 94.156 13.893 il2ra_HHH_b2_01535_000000009_0001_dldesign_0_cycle0_af2pred
SCORE: 2.041 6.844 5.999 7.689 4.179 91.891 92.508 92.314 13.738 il2ra_HHH_b2_01535_000000009_0001_dldesign_0_cycle1_af2pred
SCORE: 2.381 27.409 27.713 27.105 3.960 93.301 94.496 94.120 13.951 il2ra_HHH_b2_01673_000000008_0001_dldesign_0_cycle0_af2pred
SCORE: 2.420 26.426 26.874 25.979 4.011 93.302 94.268 93.964 13.886 il2ra_HHH_b2_01673_000000008_0001_dldesign_0_cycle1_af2pred
SCORE: 2.845 27.614 27.669 27.559 4.026 91.957 94.404 93.634 13.802 il2ra_HHH_b2_01891_000000023_0001_dldesign_0_cycle0_af2pred
SCORE: 2.597 26.070 26.256 25.884 4.103 92.519 94.062 93.577 14.246 il2ra_HHH_b2_01891_000000023_0001_dldesign_0_cycle1_af2pred
SCORE: 2.609 25.327 25.431 25.222 4.120 92.932 93.959 93.636 14.182 il2ra_HHH_b2_01950_af2_000000041_0001_dldesign_0_cycle0_af2pred
SCORE: 2.029 9.303 8.332 10.274 4.171 92.139 92.667 92.501 14.139 il2ra_HHH_b2_01950_af2_000000041_0001_dldesign_0_cycle1_af2pred
SCORE: 3.076 26.808 27.286 26.330 4.070 89.247 94.147 92.605 13.947 il2ra_HHH_b2_02513_af2_000000026_0001_dldesign_0_cycle0_af2pred
SCORE: 2.681 27.160 27.542 26.779 4.074 92.014 94.167 93.490 13.941 il2ra_HHH_b2_02513_af2_000000026_0001_dldesign_0_cycle1_af2pred
SCORE: 2.840 7.882 7.744 8.021 4.131 86.950 92.449 90.719 13.769 il2ra_HHH_b2_02580_000000015_0001_dldesign_0_cycle0_af2pred
SCORE: 3.119 18.405 18.543 18.267 4.251 87.138 92.815 91.029 13.832 il2ra_HHH_b2_02580_000000015_0001_dldesign_0_cycle1_af2pred
SCORE: 2.431 17.844 17.636 18.052 4.186 90.401 93.024 92.199 13.840 il2ra_HHH_b2_02580_af2_000000047_0001_dldesign_0_cycle0_af2pred
SCORE: 2.629 10.164 9.856 10.471 4.329 87.472 92.051 90.610 13.784 il2ra_HHH_b2_02580_af2_000000047_0001_dldesign_0_cycle1_af2pred
SCORE: 1.782 22.920 22.797 23.044 3.981 95.796 94.121 94.648 13.821 il2ra_HHH_b2_02595_000000020_0001_dldesign_0_cycle0_af2pred
SCORE: 2.222 15.072 14.414 15.730 4.353 90.145 92.376 91.674 13.792 il2ra_HHH_b2_02595_000000020_0001_dldesign_0_cycle1_af2pred
SCORE: 2.444 8.415 7.658 9.172 4.282 90.309 92.345 91.704 13.788 il2ra_HHH_b2_02746_000000040_0001_dldesign_0_cycle0_af2pred
SCORE: 2.281 26.431 26.581 26.282 4.112 93.892 94.048 93.999 13.785 il2ra_HHH_b2_02746_000000040_0001_dldesign_0_cycle1_af2pred
SCORE: 2.321 25.517 25.860 25.173 4.070 93.700 94.129 93.994 13.871 il2ra_HHH_b2_02847_000000033_0001_dldesign_0_cycle0_af2pred
SCORE: 2.298 17.335 17.230 17.441 4.246 91.476 92.856 92.422 13.851 il2ra_HHH_b2_02847_000000033_0001_dldesign_0_cycle1_af2pred
SCORE: 4.077 28.036 28.608 27.465 4.034 85.398 94.354 91.536 13.800 il2ra_HHH_b2_02904_af2_000000042_0001_dldesign_0_cycle0_af2pred
SCORE: 3.095 27.998 28.400 27.596 4.138 90.611 94.033 92.956 13.856 il2ra_HHH_b2_02904_af2_000000042_0001_dldesign_0_cycle1_af2pred
SCORE: 2.408 26.811 27.324 26.299 4.003 93.868 94.394 94.228 13.819 il2ra_HHH_b2_03005_af2_000000027_0001_dldesign_0_cycle0_af2pred
SCORE: 2.028 6.820 5.869 7.770 4.128 92.479 92.819 92.712 13.802 il2ra_HHH_b2_03005_af2_000000027_0001_dldesign_0_cycle1_af2pred
SCORE: 3.077 27.890 28.223 27.557 4.012 90.144 94.420 93.075 13.766 il2ra_HHH_b2_03099_000000027_0001_dldesign_0_cycle0_af2pred
SCORE: 2.246 6.246 5.579 6.913 4.199 91.684 92.695 92.377 13.860 il2ra_HHH_b2_03099_000000027_0001_dldesign_0_cycle1_af2pred
SCORE: 2.628 26.619 26.773 26.464 4.053 92.259 94.236 93.614 13.857 il2ra_HHH_b2_03228_af2_000000032_0001_dldesign_0_cycle0_af2pred
SCORE: 2.917 26.392 27.202 25.581 4.058 90.400 94.257 93.044 13.755 il2ra_HHH_b2_03228_af2_000000032_0001_dldesign_0_cycle1_af2pred
SCORE: 2.579 6.469 5.934 7.004 4.305 91.093 92.392 91.983 13.819 il2ra_HHH_b2_03267_af2_000000031_0001_dldesign_0_cycle0_af2pred
SCORE: 2.529 6.486 5.917 7.055 4.330 90.632 92.209 91.713 13.753 il2ra_HHH_b2_03267_af2_000000031_0001_dldesign_0_cycle1_af2pred
SCORE: 2.494 25.685 25.998 25.373 4.010 92.607 94.263 93.742 13.797 il2ra_HHH_b2_03354_000000035_0001_dldesign_0_cycle0_af2pred
SCORE: 2.475 6.439 6.094 6.784 4.087 89.316 93.109 91.916 13.761 il2ra_HHH_b2_03354_000000035_0001_dldesign_0_cycle1_af2pred
SCORE: 2.290 28.103 28.557 27.649 3.501 93.383 95.833 95.407 152.499 alk_1b7c2b8d5952c6b49ef050017b44e09d_0001_000000013_0001_dldesign_0_cycle0_af2pred
SCORE: 2.666 28.187 28.768 27.606 3.476 90.915 95.924 95.054 16.783 alk_1b7c2b8d5952c6b49ef050017b44e09d_0001_000000013_0001_dldesign_0_cycle1_af2pred
SCORE: 2.485 28.162 28.764 27.561 3.459 92.150 95.931 95.274 16.770 alk_20d0fc24d914fefe7a89c3548e1cece6_0001_af2_000000006_0001_dldesign_0_cycle0_af2pred
SCORE: 2.655 28.185 28.743 27.628 3.495 91.117 95.852 95.029 16.758 alk_20d0fc24d914fefe7a89c3548e1cece6_0001_af2_000000006_0001_dldesign_0_cycle1_af2pred
SCORE: 2.485 27.914 28.467 27.360 3.490 90.870 95.897 95.023 16.774 alk_246566f4e66ca426f920be8f885894bf_0001_1_af2_000000023_0001_dldesign_0_cycle0_af2pred
SCORE: 3.862 27.732 28.510 26.953 3.453 81.538 95.950 93.445 16.774 alk_246566f4e66ca426f920be8f885894bf_0001_1_af2_000000023_0001_dldesign_0_cycle1_af2pred
SCORE: 2.620 27.820 28.595 27.045 3.480 89.845 95.940 94.881 16.789 alk_2c43872551c95660ec42e20513f94b3e_0001_af2_000000000_0001_dldesign_0_cycle0_af2pred
SCORE: 2.603 28.059 28.740 27.377 3.483 91.069 95.922 95.078 16.802 alk_2c43872551c95660ec42e20513f94b3e_0001_af2_000000000_0001_dldesign_0_cycle1_af2pred
SCORE: 2.036 27.535 27.869 27.201 3.484 94.333 95.861 95.595 16.778 alk_2e5ae0fb8f97a3987bb9890edae46669_0001_af2_000000014_0001_dldesign_0_cycle0_af2pred
SCORE: 2.398 27.252 27.796 26.709 3.421 91.462 96.007 95.217 16.778 alk_2e5ae0fb8f97a3987bb9890edae46669_0001_af2_000000014_0001_dldesign_0_cycle1_af2pred
SCORE: 2.739 28.143 28.779 27.508 3.481 90.084 95.888 94.879 16.768 alk_306e237eb68499aa2c78cb84ccc46c3c_0001_af2_000000015_0001_dldesign_0_cycle0_af2pred
SCORE: 2.115 27.825 28.294 27.356 3.462 94.437 95.947 95.684 16.785 alk_306e237eb68499aa2c78cb84ccc46c3c_0001_af2_000000015_0001_dldesign_0_cycle1_af2pred
SCORE: 2.721 27.932 28.525 27.339 3.504 88.771 95.847 94.617 16.840 alk_3aebd3f9b52e6145df743a58b76c4173_0001_000000024_0001_dldesign_0_cycle0_af2pred
SCORE: 2.944 27.905 28.543 27.266 3.466 86.475 95.937 94.292 16.816 alk_3aebd3f9b52e6145df743a58b76c4173_0001_000000024_0001_dldesign_0_cycle1_af2pred
SCORE: 2.264 28.050 28.332 27.768 3.479 93.703 95.914 95.530 16.802 alk_3f97b56ee9d4307c590b2d1c156a89aa_0001_af2_000000010_0001_dldesign_0_cycle0_af2pred
SCORE: 2.057 28.024 28.433 27.616 3.467 94.848 95.965 95.771 16.819 alk_3f97b56ee9d4307c590b2d1c156a89aa_0001_af2_000000010_0001_dldesign_0_cycle1_af2pred
SCORE: 5.383 28.051 28.644 27.457 3.484 81.221 95.871 93.325 16.711 alk_4428453eb85d3cbdb794fa6b82d21c19_0001_000000037_0001_dldesign_0_cycle0_af2pred
SCORE: 1.939 27.828 28.002 27.653 3.482 95.164 95.878 95.754 16.767 alk_4428453eb85d3cbdb794fa6b82d21c19_0001_000000037_0001_dldesign_0_cycle1_af2pred
SCORE: 2.266 28.223 28.731 27.714 3.521 93.853 95.824 95.482 16.840 alk_44c1d34e7de0649e2bc3bb7207530e70_0001_af2_000000041_0001_dldesign_0_cycle0_af2pred
SCORE: 2.568 28.169 28.914 27.423 3.432 92.108 96.057 95.371 16.764 alk_44c1d34e7de0649e2bc3bb7207530e70_0001_af2_000000041_0001_dldesign_0_cycle1_af2pred
SCORE: 2.278 27.930 28.348 27.512 3.494 93.246 95.865 95.410 16.760 alk_4e54ef60d14155cfbf30bb2cfa850d55_0001_af2_000000002_0001_dldesign_0_cycle0_af2pred
SCORE: 2.350 27.913 28.369 27.457 3.466 93.143 95.952 95.464 16.756 alk_4e54ef60d14155cfbf30bb2cfa850d55_0001_af2_000000002_0001_dldesign_0_cycle1_af2pred
SCORE: 3.687 28.083 28.765 27.400 3.500 84.638 95.838 93.891 16.775 alk_51e959742df1ee7ffd46bb0161f553ca_0001_af2_000000001_0001_dldesign_0_cycle0_af2pred
SCORE: 3.206 27.916 28.553 27.279 3.479 86.939 95.900 94.342 16.763 alk_51e959742df1ee7ffd46bb0161f553ca_0001_af2_000000001_0001_dldesign_0_cycle1_af2pred
SCORE: 2.680 27.258 27.790 26.725 3.525 89.586 95.761 94.688 16.797 alk_52ba57536a5f4d361b988889b6b0b76f_0001_af2_000000018_0001_dldesign_0_cycle0_af2pred
SCORE: 3.108 28.065 28.496 27.635 3.493 87.149 95.887 94.368 16.844 alk_52ba57536a5f4d361b988889b6b0b76f_0001_af2_000000018_0001_dldesign_0_cycle1_af2pred
SCORE: 2.384 28.265 28.729 27.802 3.506 94.045 95.827 95.517 16.814 alk_595119ead38f9ce12e857540ce41a9a5_0001_1_af2_000000045_0001_dldesign_0_cycle0_af2pred
SCORE: 2.173 28.058 28.507 27.610 3.431 95.179 96.059 95.906 16.804 alk_595119ead38f9ce12e857540ce41a9a5_0001_1_af2_000000045_0001_dldesign_0_cycle1_af2pred
SCORE: 2.791 28.204 28.737 27.671 3.487 90.389 95.906 94.947 16.817 alk_5aed09890fd46f02a60ca541bcb2e05a_0001_1_af2_000000017_0001_dldesign_0_cycle0_af2pred
SCORE: 2.559 28.128 28.832 27.423 3.438 91.540 96.036 95.254 16.817 alk_5aed09890fd46f02a60ca541bcb2e05a_0001_1_af2_000000017_0001_dldesign_0_cycle1_af2pred
SCORE: 2.094 28.028 28.458 27.598 3.480 94.312 95.916 95.637 16.736 alk_5e8ab3ebaa49a9e680896593b179b5f8_0001_af2_000000036_0001_dldesign_0_cycle0_af2pred
SCORE: 2.130 27.886 28.344 27.429 3.466 94.087 95.970 95.643 16.760 alk_5e8ab3ebaa49a9e680896593b179b5f8_0001_af2_000000036_0001_dldesign_0_cycle1_af2pred
SCORE: 2.953 28.367 28.910 27.824 3.487 88.924 95.859 94.654 16.760 alk_6b926b9cc833b1484481a9987f373d78_0001_af2_000000007_0001_dldesign_0_cycle0_af2pred
SCORE: 2.486 27.913 28.409 27.417 3.512 92.128 95.787 95.151 16.752 alk_6b926b9cc833b1484481a9987f373d78_0001_af2_000000007_0001_dldesign_0_cycle1_af2pred
SCORE: 2.622 28.263 28.898 27.629 3.492 91.284 95.897 95.095 16.776 alk_6d5f7cbc25fed124e3eb7f952334b9cf_0001_000000014_0001_dldesign_0_cycle0_af2pred
SCORE: 2.242 28.250 28.961 27.540 3.450 93.831 96.020 95.639 16.812 alk_6d5f7cbc25fed124e3eb7f952334b9cf_0001_000000014_0001_dldesign_0_cycle1_af2pred
SCORE: 2.353 27.899 28.328 27.470 3.496 91.973 95.859 95.184 16.746 alk_776258e15a7723e99cdc56f54e9d767f_0001_1_000000044_0001_dldesign_0_cycle0_af2pred
SCORE: 2.626 27.949 28.467 27.430 3.517 90.383 95.786 94.847 16.846 alk_776258e15a7723e99cdc56f54e9d767f_0001_1_000000044_0001_dldesign_0_cycle1_af2pred
SCORE: 2.485 28.144 28.571 27.716 3.503 92.476 95.813 95.233 16.816 alk_77e17177e9db96fdfe8c7c04f41d77a8_0001_af2_000000041_0001_dldesign_0_cycle0_af2pred
SCORE: 2.309 27.903 28.436 27.370 3.464 93.331 95.906 95.458 16.789 alk_77e17177e9db96fdfe8c7c04f41d77a8_0001_af2_000000041_0001_dldesign_0_cycle1_af2pred
SCORE: 2.227 27.881 28.261 27.501 3.501 93.456 95.810 95.401 16.767 alk_8a996b08fd2c83aa30fa6dbf78c0d7f4_0001_1_000000018_0001_dldesign_0_cycle0_af2pred
SCORE: 2.171 27.985 28.521 27.449 3.464 93.788 95.917 95.547 16.751 alk_8a996b08fd2c83aa30fa6dbf78c0d7f4_0001_1_000000018_0001_dldesign_0_cycle1_af2pred
SCORE: 2.227 27.934 28.357 27.511 3.499 93.779 95.856 95.495 16.749 alk_8f0453b3475defb44a5556df84c2a741_0001_000000030_0001_dldesign_0_cycle0_af2pred
SCORE: 2.364 28.156 28.558 27.754 3.455 92.333 95.979 95.345 16.819 alk_8f0453b3475defb44a5556df84c2a741_0001_000000030_0001_dldesign_0_cycle1_af2pred
SCORE: 2.633 27.962 28.539 27.386 3.485 91.735 95.858 95.141 16.766 alk_903eea45240c9c167c9aee04d58e1611_0001_000000004_0001_dldesign_0_cycle0_af2pred
SCORE: 2.588 27.816 28.532 27.100 3.406 91.232 96.098 95.253 16.784 alk_903eea45240c9c167c9aee04d58e1611_0001_000000004_0001_dldesign_0_cycle1_af2pred
SCORE: 3.144 28.239 28.942 27.536 3.471 86.396 95.941 94.282 16.784 alk_968ffe68aa11d68c04d2634bf871f227_0001_1_af2_000000033_0001_dldesign_0_cycle0_af2pred
SCORE: 4.435 28.317 29.061 27.574 3.561 77.083 95.728 92.487 16.792 alk_968ffe68aa11d68c04d2634bf871f227_0001_1_af2_000000033_0001_dldesign_0_cycle1_af2pred
SCORE: 2.493 27.544 27.893 27.195 3.532 91.809 95.760 95.073 16.787 alk_9fcf561ea3824c1f801d4f3bad89ae76_0001_000000030_0001_dldesign_0_cycle0_af2pred
SCORE: 2.364 27.643 28.020 27.265 3.477 92.307 95.885 95.263 16.791 alk_9fcf561ea3824c1f801d4f3bad89ae76_0001_000000030_0001_dldesign_0_cycle1_af2pred
SCORE: 3.096 28.262 29.044 27.479 3.473 88.625 95.912 94.645 16.793 alk_HEEHE_1550_000000023_0001_dldesign_0_cycle0_af2pred
SCORE: 6.077 28.242 29.469 27.015 3.469 67.937 95.895 91.036 16.787 alk_HEEHE_1550_000000023_0001_dldesign_0_cycle1_af2pred
SCORE: 4.496 28.129 28.981 27.277 3.464 79.135 95.916 93.000 16.837 alk_HEEHE_2487_000000009_0001_dldesign_0_cycle0_af2pred
SCORE: 3.652 28.010 28.794 27.226 3.396 84.141 96.050 93.980 16.749 alk_HEEHE_2487_000000009_0001_dldesign_0_cycle1_af2pred
SCORE: 2.170 27.897 28.413 27.382 3.506 94.049 95.843 95.531 16.804 alk_a3b61943b7af24100a309c62926c5c00_0001_af2_000000049_0001_dldesign_0_cycle0_af2pred
SCORE: 2.165 27.882 28.371 27.392 3.490 94.180 95.840 95.552 16.851 alk_a3b61943b7af24100a309c62926c5c00_0001_af2_000000049_0001_dldesign_0_cycle1_af2pred
SCORE: 2.985 16.064 17.038 15.089 3.584 83.525 95.256 93.217 16.752 alk_a5a50604ac369d61bd27290096c8270e_0001_af2_000000017_0001_dldesign_0_cycle0_af2pred
SCORE: 2.568 27.879 28.334 27.424 3.491 90.029 95.862 94.848 16.797 alk_a5a50604ac369d61bd27290096c8270e_0001_af2_000000017_0001_dldesign_0_cycle1_af2pred
SCORE: 3.403 27.867 28.445 27.289 3.491 87.189 95.798 94.302 16.730 alk_a6855ed19be0bfa82aa0e22a1e20e693_0001_1_af2_000000016_0001_dldesign_0_cycle0_af2pred
SCORE: 3.265 28.082 28.660 27.504 3.430 86.751 95.997 94.390 16.758 alk_a6855ed19be0bfa82aa0e22a1e20e693_0001_1_af2_000000016_0001_dldesign_0_cycle1_af2pred
SCORE: 2.451 28.008 28.605 27.411 3.486 91.712 95.896 95.169 16.803 alk_ade7662d44e21ac008efb81e3b568188_0001_af2_000000002_0001_dldesign_0_cycle0_af2pred
SCORE: 2.325 12.445 13.408 11.482 3.566 86.940 95.229 93.788 16.824 alk_ade7662d44e21ac008efb81e3b568188_0001_af2_000000002_0001_dldesign_0_cycle1_af2pred
SCORE: 2.161 27.881 28.325 27.436 3.471 94.195 95.943 95.639 16.734 alk_b1158c9e12d71b10408b80d584274c6b_0001_000000029_0001_dldesign_0_cycle0_af2pred
SCORE: 2.025 28.064 28.485 27.642 3.458 95.601 95.997 95.928 16.807 alk_b1158c9e12d71b10408b80d584274c6b_0001_000000029_0001_dldesign_0_cycle1_af2pred
SCORE: 3.518 28.179 28.930 27.429 3.471 84.785 95.928 93.991 16.802 alk_b4191a51021d7c56e4396359bf1efb98_0001_af2_000000037_0001_dldesign_0_cycle0_af2pred
SCORE: 2.741 28.122 28.776 27.468 3.454 89.710 96.009 94.914 16.754 alk_b4191a51021d7c56e4396359bf1efb98_0001_af2_000000037_0001_dldesign_0_cycle1_af2pred
SCORE: 2.740 28.021 28.581 27.462 3.513 90.268 95.849 94.879 16.766 alk_b9f9158d14feab37e157dc54291ad348_0001_af2_000000037_0001_dldesign_0_cycle0_af2pred
SCORE: 2.354 27.999 28.585 27.414 3.492 92.839 95.897 95.366 16.739 alk_b9f9158d14feab37e157dc54291ad348_0001_af2_000000037_0001_dldesign_0_cycle1_af2pred
SCORE: 2.588 28.043 28.596 27.490 3.491 91.696 95.884 95.156 16.748 alk_bb70c2ea6b9847403431be095a1272c7_0001_af2_000000028_0001_dldesign_0_cycle0_af2pred
SCORE: 3.946 28.267 29.120 27.415 3.437 82.177 95.984 93.584 16.759 alk_bb70c2ea6b9847403431be095a1272c7_0001_af2_000000028_0001_dldesign_0_cycle1_af2pred
SCORE: 2.918 28.212 28.801 27.624 3.499 88.852 95.854 94.637 16.778 alk_c4c68aff84d686c04bc80f92650d7042_0001_af2_000000033_0001_dldesign_0_cycle0_af2pred
SCORE: 3.395 28.123 28.835 27.411 3.493 86.008 95.879 94.163 16.732 alk_c4c68aff84d686c04bc80f92650d7042_0001_af2_000000033_0001_dldesign_0_cycle1_af2pred
SCORE: 3.010 27.960 28.547 27.374 3.475 89.506 95.868 94.762 16.766 alk_c9c8894a6d1229417d38db7235b61bd1_0001_000000019_0001_dldesign_0_cycle0_af2pred
SCORE: 3.937 19.587 20.627 18.548 3.616 79.260 95.235 92.459 16.790 alk_c9c8894a6d1229417d38db7235b61bd1_0001_000000019_0001_dldesign_0_cycle1_af2pred
SCORE: 2.750 27.982 28.496 27.469 3.497 90.167 95.833 94.848 16.807 alk_d66c371ed59d2564589b99897c04b328_0001_000000004_0001_dldesign_0_cycle0_af2pred
SCORE: 2.402 27.767 28.303 27.231 3.474 92.124 95.919 95.259 16.746 alk_d66c371ed59d2564589b99897c04b328_0001_000000004_0001_dldesign_0_cycle1_af2pred
SCORE: 2.597 28.202 28.709 27.694 3.481 90.113 95.915 94.906 16.752 alk_d76ad298991a7f7a65765e7e54e37c4e_0001_af2_000000017_0001_dldesign_0_cycle0_af2pred
SCORE: 3.089 28.024 28.714 27.334 3.449 86.349 96.007 94.329 16.803 alk_d76ad298991a7f7a65765e7e54e37c4e_0001_af2_000000017_0001_dldesign_0_cycle1_af2pred
SCORE: 2.426 28.267 28.708 27.826 3.491 92.185 95.891 95.247 16.748 alk_d76d340c8b4fb7ad3ccecfa5827131e2_0001_1_af2_000000043_0001_dldesign_0_cycle0_af2pred
SCORE: 2.365 27.833 28.209 27.456 3.466 92.075 95.939 95.267 16.769 alk_d76d340c8b4fb7ad3ccecfa5827131e2_0001_1_af2_000000043_0001_dldesign_0_cycle1_af2pred
SCORE: 3.706 27.917 28.670 27.164 3.510 81.712 95.818 93.367 16.773 alk_de9a9fc6acbd8e3936335abe3222638e_0001_af2_000000041_0001_dldesign_0_cycle0_af2pred
SCORE: 2.834 27.609 28.130 27.087 3.497 88.685 95.825 94.584 16.785 alk_de9a9fc6acbd8e3936335abe3222638e_0001_af2_000000041_0001_dldesign_0_cycle1_af2pred
SCORE: 2.068 27.997 28.374 27.619 3.495 94.559 95.873 95.645 16.793 alk_e0271a6d42518f67be0c89b9577186a7_0001_1_af2_000000009_0001_dldesign_0_cycle0_af2pred
SCORE: 2.266 27.985 28.265 27.705 3.436 92.933 96.021 95.484 16.825 alk_e0271a6d42518f67be0c89b9577186a7_0001_1_af2_000000009_0001_dldesign_0_cycle1_af2pred
SCORE: 2.610 27.684 28.267 27.102 3.501 91.998 95.860 95.189 16.777 alk_e25eb812683db3a1eee71c331fe53a14_0001_af2_000000031_0001_dldesign_0_cycle0_af2pred
SCORE: 2.341 28.159 28.696 27.622 3.481 93.209 95.923 95.451 16.849 alk_e25eb812683db3a1eee71c331fe53a14_0001_af2_000000031_0001_dldesign_0_cycle1_af2pred
SCORE: 2.323 27.443 27.938 26.948 3.519 91.249 95.755 94.972 16.773 alk_ed2d1c49c4c2812e3d6cea4177740d40_0001_000000022_0001_dldesign_0_cycle0_af2pred
SCORE: 2.325 27.929 28.234 27.623 3.434 92.769 96.031 95.464 16.745 alk_ed2d1c49c4c2812e3d6cea4177740d40_0001_000000022_0001_dldesign_0_cycle1_af2pred
SCORE: 2.291 27.973 28.429 27.516 3.491 93.783 95.880 95.515 16.726 alk_f4617d31ce710c5c5bc295b30c6f0ccb_0001_1_000000006_0001_dldesign_0_cycle0_af2pred
SCORE: 3.565 27.946 28.644 27.248 3.496 83.812 95.834 93.745 16.727 alk_f4617d31ce710c5c5bc295b30c6f0ccb_0001_1_000000006_0001_dldesign_0_cycle1_af2pred
SCORE: 5.479 28.496 29.472 27.520 3.476 80.253 95.876 93.161 16.753 alk_f8d7895a93eba322c9dd1f4b0079a377_0001_af2_000000031_0001_dldesign_0_cycle0_af2pred
SCORE: 5.412 28.232 29.183 27.281 3.473 80.926 95.890 93.289 16.765 alk_f8d7895a93eba322c9dd1f4b0079a377_0001_af2_000000031_0001_dldesign_0_cycle1_af2pred
SCORE: 3.031 28.070 28.696 27.445 3.482 90.195 95.890 94.900 16.815 alk_0114cb5569e4dd3477d1eb4bddb40176_0001_af2_000000042_0001_dldesign_0_cycle0_af2pred
SCORE: 2.620 27.663 28.115 27.210 3.479 91.833 95.876 95.173 16.820 alk_0114cb5569e4dd3477d1eb4bddb40176_0001_af2_000000042_0001_dldesign_0_cycle1_af2pred
SCORE: 3.115 28.206 28.729 27.684 3.505 88.480 95.838 94.559 16.849 alk_07531ca91c5b0cc5c2ed90a52fa42f9e_0001_1_000000028_0001_dldesign_0_cycle0_af2pred
SCORE: 2.441 28.197 28.691 27.703 3.451 92.472 95.994 95.382 16.808 alk_07531ca91c5b0cc5c2ed90a52fa42f9e_0001_1_000000028_0001_dldesign_0_cycle1_af2pred
SCORE: 2.882 28.229 28.861 27.598 3.495 88.971 95.883 94.682 16.814 alk_0b577836a43d8a2d2d7ee4fa8877d348_0001_af2_000000011_0001_dldesign_0_cycle0_af2pred
SCORE: 2.355 28.220 28.887 27.553 3.475 92.307 95.903 95.278 16.790 alk_0b577836a43d8a2d2d7ee4fa8877d348_0001_af2_000000011_0001_dldesign_0_cycle1_af2pred
SCORE: 2.899 28.278 28.847 27.710 3.494 89.051 95.881 94.694 16.728 alk_0bb1f46babd324ae23c413163e2aac6b_0001_1_af2_000000006_0001_dldesign_0_cycle0_af2pred
SCORE: 2.468 28.090 28.483 27.697 3.450 92.555 95.990 95.393 16.778 alk_0bb1f46babd324ae23c413163e2aac6b_0001_1_af2_000000006_0001_dldesign_0_cycle1_af2pred
SCORE: 2.628 26.626 27.418 25.834 3.128 90.457 96.619 95.667 218.159 ltk_HHH_b2_01671_af2_000000010_0001_dldesign_0_cycle0_af2pred
SCORE: 2.727 26.868 27.835 25.901 3.117 89.737 96.620 95.557 30.531 ltk_HHH_b2_01671_af2_000000010_0001_dldesign_0_cycle1_af2pred
SCORE: 2.047 24.842 25.548 24.136 3.127 94.159 96.557 96.187 30.674 ltk_HHH_b2_01751_af2_000000033_0001_dldesign_0_cycle0_af2pred
SCORE: 2.065 26.667 27.300 26.034 3.101 94.449 96.630 96.293 30.802 ltk_HHH_b2_01751_af2_000000033_0001_dldesign_0_cycle1_af2pred
SCORE: 2.130 27.046 27.723 26.369 3.106 94.528 96.645 96.318 30.866 ltk_HHH_b2_01843_000000034_0001_dldesign_0_cycle0_af2pred
SCORE: 2.059 27.893 28.402 27.384 3.131 94.058 96.618 96.223 30.805 ltk_HHH_b2_01843_000000034_0001_dldesign_0_cycle1_af2pred
SCORE: 1.774 27.012 27.630 26.395 3.088 95.571 96.669 96.499 30.850 ltk_HHH_b2_01843_000000039_0001_dldesign_0_cycle0_af2pred
SCORE: 2.092 27.474 28.025 26.923 3.124 94.092 96.622 96.232 30.811 ltk_HHH_b2_01843_000000039_0001_dldesign_0_cycle1_af2pred
SCORE: 2.329 24.666 25.398 23.935 3.143 92.408 96.558 95.917 30.802 ltk_HHH_b2_02114_af2_000000037_0001_dldesign_0_cycle0_af2pred
SCORE: 2.089 26.813 27.527 26.100 3.102 94.773 96.656 96.365 30.884 ltk_HHH_b2_02114_af2_000000037_0001_dldesign_0_cycle1_af2pred
SCORE: 4.602 26.775 27.976 25.574 3.118 78.162 96.572 93.728 30.861 ltk_HHH_b2_02288_af2_000000043_0001_dldesign_0_cycle0_af2pred
SCORE: 2.413 22.183 23.174 21.192 3.130 88.743 96.443 95.253 30.784 ltk_HHH_b2_02288_af2_000000043_0001_dldesign_0_cycle1_af2pred
SCORE: 2.204 25.663 26.612 24.714 3.130 92.657 96.567 95.962 30.847 ltk_HHH_b2_02364_000000041_0001_dldesign_0_cycle0_af2pred
SCORE: 2.214 25.158 26.197 24.119 3.125 93.120 96.570 96.037 30.794 ltk_HHH_b2_02364_000000041_0001_dldesign_0_cycle1_af2pred
SCORE: 2.753 8.722 9.637 7.807 3.223 86.858 96.073 94.649 30.787 ltk_HHH_b2_02585_000000015_0001_dldesign_0_cycle0_af2pred
SCORE: 2.240 23.658 24.576 22.740 3.132 92.267 96.556 95.893 30.786 ltk_HHH_b2_02585_000000015_0001_dldesign_0_cycle1_af2pred
SCORE: 2.520 25.317 26.191 24.444 3.122 91.417 96.571 95.775 30.805 ltk_HHH_b2_02767_000000048_0001_dldesign_0_cycle0_af2pred
SCORE: 2.330 24.948 25.577 24.318 3.172 91.621 96.473 95.723 30.873 ltk_HHH_b2_02767_000000048_0001_dldesign_0_cycle1_af2pred
SCORE: 2.274 27.489 28.304 26.674 3.086 93.195 96.698 96.156 30.776 ltk_HHH_b2_02824_af2_000000032_0001_dldesign_0_cycle0_af2pred
SCORE: 2.049 27.403 28.118 26.688 3.095 94.306 96.662 96.298 30.755 ltk_HHH_b2_02824_af2_000000032_0001_dldesign_0_cycle1_af2pred
SCORE: 2.027 25.648 26.293 25.004 3.113 94.652 96.610 96.307 30.833 ltk_HHH_b2_02893_000000039_0001_dldesign_0_cycle0_af2pred
SCORE: 1.633 27.186 27.818 26.554 3.082 96.605 96.676 96.665 30.818 ltk_HHH_b2_02893_000000039_0001_dldesign_0_cycle1_af2pred
SCORE: 2.022 25.390 25.835 24.945 3.124 93.684 96.593 96.143 32.047 ltk_HHH_b2_03387_af2_000000043_0001_dldesign_0_cycle0_af2pred
SCORE: 1.841 27.203 27.853 26.553 3.110 96.395 96.648 96.609 30.921 ltk_HHH_b2_03387_af2_000000043_0001_dldesign_0_cycle1_af2pred
SCORE: 3.144 25.581 26.587 24.575 3.117 91.158 96.512 95.685 30.957 ltk_HHH_b2_03800_af2_000000001_0001_dldesign_0_cycle0_af2pred
SCORE: 4.251 22.555 24.372 20.737 3.161 82.855 96.337 94.254 30.827 ltk_HHH_b2_03800_af2_000000001_0001_dldesign_0_cycle1_af2pred
SCORE: 2.523 27.096 27.727 26.465 3.131 91.027 96.596 95.736 30.807 ltk_HHH_b2_03821_000000022_0001_dldesign_0_cycle0_af2pred
SCORE: 2.705 15.674 17.163 14.185 3.205 85.516 96.170 94.524 30.870 ltk_HHH_b2_03821_000000022_0001_dldesign_0_cycle1_af2pred
SCORE: 2.037 25.335 25.961 24.709 3.115 94.293 96.581 96.228 30.834 ltk_HHH_b2_03846_af2_000000017_0001_dldesign_0_cycle0_af2pred
SCORE: 2.295 25.541 26.164 24.918 3.155 91.335 96.510 95.710 30.863 ltk_HHH_b2_03846_af2_000000017_0001_dldesign_0_cycle1_af2pred
SCORE: 2.221 27.163 27.734 26.591 3.101 93.807 96.664 96.222 30.811 ltk_HHH_b2_03938_af2_000000040_0001_dldesign_0_cycle0_af2pred
SCORE: 4.563 26.669 27.755 25.583 3.119 75.665 96.543 93.317 30.895 ltk_HHH_b2_03938_af2_000000040_0001_dldesign_0_cycle1_af2pred
SCORE: 2.166 26.795 27.587 26.002 3.119 93.150 96.618 96.082 30.787 ltk_HHH_b2_04411_af2_000000023_0001_dldesign_0_cycle0_af2pred
SCORE: 2.245 26.971 27.643 26.299 3.139 93.594 96.556 96.098 30.796 ltk_HHH_b2_04411_af2_000000023_0001_dldesign_0_cycle1_af2pred
SCORE: 2.254 26.738 27.531 25.945 3.096 93.374 96.662 96.154 30.904 ltk_HHH_b2_04413_000000048_0001_dldesign_0_cycle0_af2pred
SCORE: 2.361 23.758 24.806 22.711 3.122 90.680 96.545 95.639 30.798 ltk_HHH_b2_04413_000000048_0001_dldesign_0_cycle1_af2pred
SCORE: 2.467 25.018 25.910 24.126 3.138 92.487 96.559 95.930 30.876 ltk_HHH_b2_04525_000000048_0001_dldesign_0_cycle0_af2pred
SCORE: 2.280 14.517 15.494 13.539 3.166 88.661 96.184 95.022 30.767 ltk_HHH_b2_04525_000000048_0001_dldesign_0_cycle1_af2pred
SCORE: 1.961 27.355 28.005 26.704 3.100 95.574 96.674 96.504 30.789 ltk_HHH_b2_04707_000000034_0001_dldesign_0_cycle0_af2pred
SCORE: 2.463 27.587 28.223 26.951 3.125 92.123 96.615 95.921 30.816 ltk_HHH_b2_04707_000000034_0001_dldesign_0_cycle1_af2pred
SCORE: 2.401 20.736 21.532 19.939 3.148 89.021 96.449 95.302 30.825 ltk_HHH_b2_05287_000000003_0001_dldesign_0_cycle0_af2pred
SCORE: 2.162 27.682 28.205 27.158 3.124 94.504 96.621 96.294 30.837 ltk_HHH_b2_05287_000000003_0001_dldesign_0_cycle1_af2pred
SCORE: 2.255 27.421 28.099 26.742 3.121 93.212 96.630 96.102 30.919 ltk_HHH_b2_05299_af2_000000012_0001_dldesign_0_cycle0_af2pred
SCORE: 2.380 27.503 28.150 26.856 3.106 92.771 96.661 96.060 30.789 ltk_HHH_b2_05299_af2_000000012_0001_dldesign_0_cycle1_af2pred
SCORE: 2.852 26.590 27.333 25.847 3.118 89.097 96.592 95.434 30.793 ltk_HHH_b2_05409_000000036_0001_dldesign_0_cycle0_af2pred
SCORE: 3.264 21.367 22.500 20.234 3.188 82.410 96.340 94.188 30.852 ltk_HHH_b2_05409_000000036_0001_dldesign_0_cycle1_af2pred
SCORE: 1.945 26.210 26.740 25.680 3.105 94.410 96.635 96.292 30.732 ltk_HHH_b2_05951_000000045_0001_dldesign_0_cycle0_af2pred
SCORE: 2.060 27.095 27.713 26.478 3.093 93.807 96.656 96.216 30.758 ltk_HHH_b2_05951_000000045_0001_dldesign_0_cycle1_af2pred
SCORE: 2.447 27.071 27.884 26.257 3.103 93.784 96.620 96.181 30.765 ltk_HHH_b2_06055_000000023_0001_dldesign_0_cycle0_af2pred
SCORE: 2.317 27.260 27.972 26.549 3.127 93.517 96.629 96.149 30.950 ltk_HHH_b2_06055_000000023_0001_dldesign_0_cycle1_af2pred
SCORE: 2.003 27.304 28.025 26.583 3.111 95.091 96.657 96.415 30.906 ltk_HHH_b2_06078_af2_000000043_0001_dldesign_0_cycle0_af2pred
SCORE: 2.041 27.375 27.902 26.847 3.095 94.868 96.699 96.416 30.856 ltk_HHH_b2_06078_af2_000000043_0001_dldesign_0_cycle1_af2pred
SCORE: 2.170 8.535 9.261 7.810 3.181 88.660 96.040 94.900 30.970 ltk_HHH_b2_06136_000000024_0001_dldesign_0_cycle0_af2pred
SCORE: 1.871 5.854 6.023 5.685 3.172 92.246 96.207 95.595 30.897 ltk_HHH_b2_06136_000000024_0001_dldesign_0_cycle1_af2pred
SCORE: 2.118 11.360 12.149 10.571 3.165 89.559 96.174 95.152 30.840 ltk_HHH_b2_06165_000000006_0001_dldesign_0_cycle0_af2pred
SCORE: 1.855 27.476 28.015 26.936 3.114 95.556 96.645 96.477 30.914 ltk_HHH_b2_06165_000000006_0001_dldesign_0_cycle1_af2pred
SCORE: 1.942 26.055 26.916 25.195 3.100 94.944 96.659 96.394 30.840 ltk_HHH_b2_06234_af2_000000024_0001_dldesign_0_cycle0_af2pred
SCORE: 2.108 24.696 25.459 23.933 3.143 93.124 96.544 96.016 30.770 ltk_HHH_b2_06234_af2_000000024_0001_dldesign_0_cycle1_af2pred
SCORE: 3.833 27.915 28.874 26.955 3.136 83.697 96.613 94.618 30.809 ltk_HHH_b2_06321_af2_000000041_0001_dldesign_0_cycle0_af2pred
SCORE: 2.286 27.721 28.496 26.947 3.149 93.125 96.580 96.046 30.962 ltk_HHH_b2_06321_af2_000000041_0001_dldesign_0_cycle1_af2pred
SCORE: 2.097 14.112 14.887 13.337 3.173 90.457 96.240 95.347 30.836 ltk_HHH_b2_06592_af2_000000035_0001_dldesign_0_cycle0_af2pred
SCORE: 2.259 9.634 10.069 9.198 3.200 89.225 96.111 95.047 30.756 ltk_HHH_b2_06592_af2_000000035_0001_dldesign_0_cycle1_af2pred
SCORE: 2.490 9.683 10.414 8.951 3.170 86.277 96.091 94.575 30.854 ltk_HHH_b2_06594_000000007_0001_dldesign_0_cycle0_af2pred
SCORE: 2.206 6.638 7.067 6.208 3.200 90.071 96.106 95.174 30.813 ltk_HHH_b2_06594_000000007_0001_dldesign_0_cycle1_af2pred
SCORE: 3.255 11.500 13.283 9.716 3.198 82.725 96.054 93.995 30.889 ltk_HHH_b2_06648_af2_000000045_0001_dldesign_0_cycle0_af2pred
SCORE: 3.147 27.690 28.475 26.905 3.141 86.584 96.594 95.047 30.733 ltk_HHH_b2_06648_af2_000000045_0001_dldesign_0_cycle1_af2pred
SCORE: 2.835 27.831 28.682 26.980 3.102 87.921 96.644 95.297 30.753 ltk_HHH_b2_06833_af2_000000007_0001_dldesign_0_cycle0_af2pred
SCORE: 2.621 28.014 28.852 27.175 3.082 90.576 96.700 95.754 30.830 ltk_HHH_b2_06833_af2_000000007_0001_dldesign_0_cycle1_af2pred
SCORE: 2.023 27.633 28.236 27.030 3.117 94.941 96.652 96.388 30.751 ltk_HHH_b2_06987_af2_000000001_0001_dldesign_0_cycle0_af2pred
SCORE: 2.336 27.892 28.499 27.285 3.145 93.762 96.611 96.171 30.746 ltk_HHH_b2_06987_af2_000000001_0001_dldesign_0_cycle1_af2pred
SCORE: 1.791 27.426 28.141 26.711 3.108 95.521 96.630 96.458 30.950 ltk_HHH_b2_07118_000000043_0001_dldesign_0_cycle0_af2pred
SCORE: 1.843 22.569 23.252 21.886 3.140 93.954 96.476 96.086 30.784 ltk_HHH_b2_07118_000000043_0001_dldesign_0_cycle1_af2pred
SCORE: 2.033 27.089 27.675 26.503 3.089 94.922 96.678 96.407 30.910 ltk_HHH_b2_07271_af2_000000027_0001_dldesign_0_cycle0_af2pred
SCORE: 1.977 27.329 27.826 26.832 3.130 94.826 96.551 96.285 31.025 ltk_HHH_b2_07271_af2_000000027_0001_dldesign_0_cycle1_af2pred
SCORE: 2.352 27.875 28.488 27.262 3.138 94.237 96.606 96.240 30.797 ltk_HHH_b2_07365_af2_000000018_0001_dldesign_0_cycle0_af2pred
SCORE: 2.487 27.992 28.773 27.210 3.119 93.083 96.655 96.103 30.794 ltk_HHH_b2_07365_af2_000000018_0001_dldesign_0_cycle1_af2pred
SCORE: 3.113 22.072 23.145 20.999 3.163 84.277 96.418 94.543 30.831 ltk_HHH_b2_07440_000000012_0001_dldesign_0_cycle0_af2pred
SCORE: 2.412 24.737 25.475 23.998 3.154 91.471 96.532 95.750 30.767 ltk_HHH_b2_07440_000000012_0001_dldesign_0_cycle1_af2pred
SCORE: 3.101 27.766 28.568 26.965 3.133 86.417 96.614 95.038 30.776 ltk_HHH_b2_07575_000000027_0001_dldesign_0_cycle0_af2pred
SCORE: 2.447 26.894 27.740 26.049 3.130 91.652 96.608 95.842 30.774 ltk_HHH_b2_07575_000000027_0001_dldesign_0_cycle1_af2pred
SCORE: 2.555 11.816 12.917 10.715 3.231 86.155 96.031 94.505 30.806 ltk_HHH_b2_07652_af2_000000032_0001_dldesign_0_cycle0_af2pred
SCORE: 2.673 10.197 11.464 8.930 3.234 84.883 95.967 94.255 30.998 ltk_HHH_b2_07652_af2_000000032_0001_dldesign_0_cycle1_af2pred
SCORE: 2.256 27.480 27.986 26.974 3.109 93.905 96.669 96.242 30.831 ltk_HHH_b2_07896_000000013_0001_dldesign_0_cycle0_af2pred
SCORE: 2.237 26.959 27.632 26.287 3.107 93.961 96.649 96.233 30.819 ltk_HHH_b2_07896_000000013_0001_dldesign_0_cycle1_af2pred
SCORE: 2.165 27.494 28.279 26.708 3.098 94.483 96.679 96.340 30.910 ltk_HHH_b2_08164_000000015_0001_dldesign_0_cycle0_af2pred
SCORE: 1.933 27.520 28.054 26.986 3.131 95.240 96.610 96.398 30.762 ltk_HHH_b2_08164_000000015_0001_dldesign_0_cycle1_af2pred
SCORE: 2.185 27.482 28.103 26.861 3.131 93.548 96.628 96.152 30.763 ltk_HHH_b2_08171_af2_000000022_0001_dldesign_0_cycle0_af2pred
SCORE: 2.131 27.123 27.790 26.457 3.114 94.496 96.635 96.305 30.727 ltk_HHH_b2_08171_af2_000000022_0001_dldesign_0_cycle1_af2pred
SCORE: 2.376 27.563 28.262 26.865 3.123 93.244 96.624 96.102 30.764 ltk_HHH_eva_0535_af2_000000015_0001_dldesign_0_cycle0_af2pred
SCORE: 2.272 27.351 28.017 26.685 3.083 93.648 96.692 96.222 30.752 ltk_HHH_eva_0535_af2_000000015_0001_dldesign_0_cycle1_af2pred
SCORE: 1.979 26.063 26.755 25.371 3.122 95.155 96.594 96.371 30.833 ltk_ems_p1-14H-GABBL-16H-GABBL-15H_0014_0001_0001_0001_af2_000000031_0001_dldesign_0_cycle0_af2pred
SCORE: 1.775 26.303 26.994 25.613 3.130 96.292 96.565 96.522 30.958 ltk_ems_p1-14H-GABBL-16H-GABBL-15H_0014_0001_0001_0001_af2_000000031_0001_dldesign_0_cycle1_af2pred
SCORE: 2.089 27.377 28.020 26.734 3.121 94.647 96.631 96.325 30.850 ltk_HHH_b1_00151_af2_000000022_0001_dldesign_0_cycle0_af2pred
SCORE: 2.083 28.120 28.856 27.385 3.112 94.740 96.677 96.378 30.896 ltk_HHH_b1_00151_af2_000000022_0001_dldesign_0_cycle1_af2pred
SCORE: 3.784 21.183 22.736 19.630 3.127 78.347 96.446 93.650 30.785 ltk_HHH_b1_00172_af2_000000037_0001_dldesign_0_cycle0_af2pred
SCORE: 2.943 27.298 28.220 26.377 3.102 87.709 96.653 95.271 30.833 ltk_HHH_b1_00172_af2_000000037_0001_dldesign_0_cycle1_af2pred
SCORE: 2.793 27.264 28.070 26.458 3.108 91.128 96.629 95.779 30.869 ltk_HHH_b1_00232_af2_000000032_0001_dldesign_0_cycle0_af2pred
SCORE: 3.378 27.783 28.807 26.759 3.113 86.311 96.594 95.005 30.756 ltk_HHH_b1_00232_af2_000000032_0001_dldesign_0_cycle1_af2pred
SCORE: 2.161 11.725 12.631 10.820 3.183 89.683 96.197 95.190 30.884 ltk_HHH_b1_00300_af2_000000025_0001_dldesign_0_cycle0_af2pred
SCORE: 2.265 5.950 6.605 5.296 3.160 91.094 96.309 95.503 30.911 ltk_HHH_b1_00300_af2_000000025_0001_dldesign_0_cycle1_af2pred
SCORE: 2.787 24.733 25.261 24.206 2.680 91.193 96.007 94.271 135.182 cd86_ferr_buw_02262_000000017_0001_dldesign_0_cycle0_af2pred
SCORE: 2.436 22.649 23.175 22.122 2.620 92.597 95.827 94.663 5.927 cd86_ferr_buw_02262_000000017_0001_dldesign_0_cycle1_af2pred
SCORE: 2.581 27.600 27.808 27.391 2.580 92.293 96.616 95.058 5.942 cd86_ferr_buw_02271_000000007_0001_dldesign_0_cycle0_af2pred
SCORE: 2.262 27.128 27.350 26.906 2.587 94.354 96.538 95.751 5.976 cd86_ferr_buw_02271_000000007_0001_dldesign_0_cycle1_af2pred
SCORE: 3.392 27.190 27.696 26.684 2.662 88.705 96.376 93.611 5.952 cd86_ferr_buw_02276_000000020_0001_dldesign_0_cycle0_af2pred
SCORE: 7.588 25.979 27.327 24.631 2.710 68.905 95.861 86.144 5.934 cd86_ferr_buw_02276_000000020_0001_dldesign_0_cycle1_af2pred
SCORE: 2.734 26.593 26.903 26.283 2.658 92.064 96.319 94.785 5.936 cd86_ferr_buw_02361_000000028_0001_dldesign_0_cycle0_af2pred
SCORE: 2.635 26.612 26.988 26.237 2.607 92.488 96.438 95.014 5.924 cd86_ferr_buw_02361_000000028_0001_dldesign_0_cycle1_af2pred
SCORE: 2.268 26.961 27.032 26.891 2.615 93.781 96.476 95.505 5.944 cd86_ferr_buw_02426_000000015_0001_dldesign_0_cycle0_af2pred
SCORE: 2.198 26.770 27.153 26.388 2.547 94.749 96.597 95.931 5.973 cd86_ferr_buw_02426_000000015_0001_dldesign_0_cycle1_af2pred
SCORE: 2.801 27.328 27.845 26.811 2.642 91.422 96.419 94.618 5.935 cd86_ferr_buw_02476_000000001_0001_dldesign_0_cycle0_af2pred
SCORE: 2.792 27.291 27.757 26.825 2.641 90.990 96.423 94.464 5.948 cd86_ferr_buw_02476_000000001_0001_dldesign_0_cycle1_af2pred
SCORE: 2.987 27.578 27.821 27.335 2.628 90.807 96.533 94.469 5.931 cd86_ferr_buw_02703_000000026_0001_dldesign_0_cycle0_af2pred
SCORE: 3.211 27.550 27.949 27.152 2.552 89.274 96.739 94.048 5.903 cd86_ferr_buw_02703_000000026_0001_dldesign_0_cycle1_af2pred
SCORE: 3.015 15.808 16.375 15.240 2.713 88.186 94.738 92.376 5.910 cd86_ferr_buw_02818_000000019_0001_dldesign_0_cycle0_af2pred
SCORE: 2.537 24.979 25.531 24.427 2.629 92.952 96.299 95.092 5.699 cd86_ferr_buw_02818_000000019_0001_dldesign_0_cycle1_af2pred
SCORE: 3.224 26.470 26.953 25.986 2.615 88.700 96.484 93.678 5.748 cd86_ferr_buw_02850_000000008_0001_dldesign_0_cycle0_af2pred
SCORE: 2.929 27.839 28.227 27.451 2.548 90.105 96.785 94.377 5.759 cd86_ferr_buw_02850_000000008_0001_dldesign_0_cycle1_af2pred
SCORE: 2.827 27.811 28.251 27.371 2.691 91.386 96.354 94.563 5.756 cd86_ferr_buw_02906_000000009_0001_dldesign_0_cycle0_af2pred
SCORE: 2.677 27.040 27.489 26.590 2.690 92.114 96.314 94.800 5.763 cd86_ferr_buw_02906_000000009_0001_dldesign_0_cycle1_af2pred
SCORE: 3.305 27.303 27.778 26.828 2.667 89.377 96.424 93.884 5.779 cd86_ferr_buw_02945_000000007_0001_dldesign_0_cycle0_af2pred
SCORE: 2.800 27.169 27.678 26.660 2.646 91.999 96.503 94.879 5.800 cd86_ferr_buw_02945_000000007_0001_dldesign_0_cycle1_af2pred
SCORE: 2.694 26.284 26.646 25.922 2.624 91.577 96.429 94.680 5.799 cd86_ferr_buw_03270_000000026_0001_dldesign_0_cycle0_af2pred
SCORE: 5.261 26.005 26.823 25.187 2.515 76.567 96.512 89.322 5.803 cd86_ferr_buw_03270_000000026_0001_dldesign_0_cycle1_af2pred
SCORE: 2.652 27.205 27.683 26.726 2.710 92.476 96.208 94.863 5.828 cd86_ferr_buw_03307_000000021_0001_dldesign_0_cycle0_af2pred
SCORE: 2.627 27.104 27.360 26.847 2.652 92.793 96.424 95.115 5.813 cd86_ferr_buw_03307_000000021_0001_dldesign_0_cycle1_af2pred
SCORE: 2.997 27.279 27.717 26.842 2.646 90.289 96.437 94.221 5.819 cd86_ferr_buw_03334_000000023_0001_dldesign_0_cycle0_af2pred
SCORE: 2.678 27.395 27.805 26.985 2.646 92.698 96.428 95.084 5.756 cd86_ferr_buw_03334_000000023_0001_dldesign_0_cycle1_af2pred
SCORE: 2.736 27.154 27.505 26.804 2.678 91.933 96.296 94.723 5.832 cd86_ferr_buw_03340_000000017_0001_dldesign_0_cycle0_af2pred
SCORE: 2.668 25.874 26.304 25.445 2.615 92.263 96.423 94.924 5.825 cd86_ferr_buw_03340_000000017_0001_dldesign_0_cycle1_af2pred
SCORE: 3.283 27.556 27.950 27.162 2.666 89.209 96.393 93.803 5.906 cd86_ferr_buw_03382_000000011_0001_dldesign_0_cycle0_af2pred
SCORE: 2.822 27.434 27.802 27.066 2.637 91.595 96.507 94.736 5.821 cd86_ferr_buw_03382_000000011_0001_dldesign_0_cycle1_af2pred
SCORE: 2.684 26.478 26.734 26.222 2.672 91.988 96.281 94.733 5.903 cd86_ferr_buw_03575_000000020_0001_dldesign_0_cycle0_af2pred
SCORE: 2.560 26.361 26.646 26.077 2.620 92.600 96.416 95.041 5.843 cd86_ferr_buw_03575_000000020_0001_dldesign_0_cycle1_af2pred
SCORE: 2.609 26.211 26.519 25.903 2.600 92.636 96.516 95.117 5.857 cd86_ferr_buw_03663_000000015_0001_dldesign_0_cycle0_af2pred
SCORE: 2.760 26.967 27.347 26.588 2.609 91.720 96.548 94.808 5.856 cd86_ferr_buw_03663_000000015_0001_dldesign_0_cycle1_af2pred
SCORE: 2.461 27.110 27.327 26.894 2.640 93.518 96.472 95.407 5.820 cd86_ferr_buw_03691_000000028_0001_dldesign_0_cycle0_af2pred
SCORE: 2.656 26.423 26.809 26.038 2.642 92.592 96.390 95.021 5.812 cd86_ferr_buw_03691_000000028_0001_dldesign_0_cycle1_af2pred
SCORE: 3.410 27.197 27.846 26.548 2.635 87.462 96.440 93.204 5.837 cd86_ferr_buw_03703_000000006_0001_dldesign_0_cycle0_af2pred
SCORE: 2.661 26.724 27.166 26.282 2.661 92.033 96.365 94.804 5.818 cd86_ferr_buw_03703_000000006_0001_dldesign_0_cycle1_af2pred
SCORE: 3.049 27.400 27.723 27.078 2.645 90.086 96.438 94.148 5.865 cd86_ferr_buw_03970_000000017_0001_dldesign_0_cycle0_af2pred
SCORE: 2.786 24.740 25.129 24.350 2.610 91.368 96.286 94.513 5.918 cd86_ferr_buw_03970_000000017_0001_dldesign_0_cycle1_af2pred
SCORE: 2.860 27.222 27.502 26.942 2.666 91.447 96.339 94.575 5.843 cd86_ferr_buw_03977_000000013_0001_dldesign_0_cycle0_af2pred
SCORE: 2.665 26.966 27.578 26.354 2.706 91.806 96.209 94.622 5.828 cd86_ferr_buw_03977_000000013_0001_dldesign_0_cycle1_af2pred
SCORE: 2.648 24.994 25.322 24.666 2.660 92.192 96.205 94.759 5.862 cd86_ferr_buw_03979_000000007_0001_dldesign_0_cycle0_af2pred
SCORE: 2.766 9.923 10.443 9.403 2.572 89.585 95.234 93.198 5.785 cd86_ferr_buw_03979_000000007_0001_dldesign_0_cycle1_af2pred
SCORE: 2.747 26.451 26.734 26.168 2.676 91.833 96.284 94.680 5.835 cd86_ferr_buw_03980_000000015_0001_dldesign_0_cycle0_af2pred
SCORE: 2.472 26.950 27.088 26.813 2.591 93.539 96.541 95.459 5.806 cd86_ferr_buw_03980_000000015_0001_dldesign_0_cycle1_af2pred
SCORE: 2.726 8.218 8.783 7.653 2.641 90.023 95.107 93.274 5.820 cd86_ferr_buw_04018_000000003_0001_dldesign_0_cycle0_af2pred
SCORE: 2.592 25.086 25.510 24.662 2.649 92.743 96.277 95.003 5.812 cd86_ferr_buw_04018_000000003_0001_dldesign_0_cycle1_af2pred
SCORE: 3.335 27.276 27.701 26.852 2.690 88.699 96.312 93.568 5.775 cd86_ferr_buw_04020_000000003_0001_dldesign_0_cycle0_af2pred
SCORE: 3.234 27.777 28.148 27.405 2.594 88.899 96.659 93.862 5.786 cd86_ferr_buw_04020_000000003_0001_dldesign_0_cycle1_af2pred
SCORE: 2.912 27.825 28.212 27.438 2.642 90.991 96.500 94.514 5.789 cd86_ferr_buw_04051_000000023_0001_dldesign_0_cycle0_af2pred
SCORE: 2.563 27.425 27.640 27.210 2.576 92.739 96.651 95.241 5.787 cd86_ferr_buw_04051_000000023_0001_dldesign_0_cycle1_af2pred
SCORE: 3.373 27.495 27.850 27.139 2.702 88.832 96.193 93.540 5.784 cd86_ferr_buw_04071_000000025_0001_dldesign_0_cycle0_af2pred
SCORE: 2.954 26.022 26.591 25.453 2.564 90.991 96.446 94.480 5.780 cd86_ferr_buw_04071_000000025_0001_dldesign_0_cycle1_af2pred
SCORE: 2.510 27.591 27.920 27.262 2.739 92.910 96.143 94.978 5.785 cd86_ferr_buw_04218_000000000_0001_dldesign_0_cycle0_af2pred
SCORE: 3.271 27.467 27.676 27.258 2.629 88.817 96.483 93.720 5.830 cd86_ferr_buw_04218_000000000_0001_dldesign_0_cycle1_af2pred
SCORE: 3.560 27.657 28.185 27.128 2.660 86.658 96.437 92.912 5.828 cd86_ferr_buw_04346_000000028_0001_dldesign_0_cycle0_af2pred
SCORE: 3.664 27.672 27.937 27.407 2.571 86.685 96.622 93.040 5.863 cd86_ferr_buw_04346_000000028_0001_dldesign_0_cycle1_af2pred
SCORE: 2.681 26.575 26.985 26.165 2.640 91.463 96.370 94.601 5.876 cd86_ferr_buw_04348_000000003_0001_dldesign_0_cycle0_af2pred
SCORE: 2.728 27.288 27.705 26.871 2.595 91.380 96.598 94.717 5.849 cd86_ferr_buw_04348_000000003_0001_dldesign_0_cycle1_af2pred
SCORE: 3.226 27.628 28.148 27.108 2.689 89.676 96.340 93.938 5.806 cd86_ferr_buw_04368_000000006_0001_dldesign_0_cycle0_af2pred
SCORE: 2.768 27.411 27.763 27.059 2.621 91.209 96.524 94.608 5.809 cd86_ferr_buw_04368_000000006_0001_dldesign_0_cycle1_af2pred
SCORE: 2.547 26.906 27.170 26.642 2.673 92.794 96.342 95.063 5.801 cd86_ferr_buw_04617_000000001_0001_dldesign_0_cycle0_af2pred
SCORE: 2.401 26.790 27.112 26.467 2.601 93.844 96.488 95.535 5.810 cd86_ferr_buw_04617_000000001_0001_dldesign_0_cycle1_af2pred
SCORE: 2.851 27.466 27.981 26.950 2.685 91.355 96.319 94.530 5.784 cd86_ferr_buw_04647_000000018_0001_dldesign_0_cycle0_af2pred
SCORE: 2.892 28.174 28.514 27.834 2.609 90.799 96.633 94.530 5.794 cd86_ferr_buw_04647_000000018_0001_dldesign_0_cycle1_af2pred
SCORE: 2.876 26.482 26.813 26.151 2.660 91.430 96.252 94.514 5.823 cd86_ferr_buw_04750_000000017_0001_dldesign_0_cycle0_af2pred
SCORE: 2.878 27.869 28.156 27.583 2.675 91.585 96.417 94.675 5.836 cd86_ferr_buw_04750_000000017_0001_dldesign_0_cycle1_af2pred
SCORE: 2.896 27.524 27.759 27.289 2.647 91.039 96.504 94.534 5.845 cd86_ferr_buw_04785_000000006_0001_dldesign_0_cycle0_af2pred
SCORE: 2.680 27.605 27.945 27.266 2.617 92.170 96.595 95.000 5.861 cd86_ferr_buw_04785_000000006_0001_dldesign_0_cycle1_af2pred
SCORE: 2.729 27.054 27.258 26.851 2.657 92.424 96.384 94.956 5.847 cd86_ferr_buw_04791_000000025_0001_dldesign_0_cycle0_af2pred
SCORE: 2.551 27.323 27.545 27.102 2.559 93.108 96.675 95.389 5.850 cd86_ferr_buw_04791_000000025_0001_dldesign_0_cycle1_af2pred
SCORE: 4.630 25.261 25.915 24.607 2.613 81.583 96.275 90.979 5.855 cd86_ferr_buw_04979_000000011_0001_dldesign_0_cycle0_af2pred
SCORE: 4.378 25.897 26.645 25.148 2.637 81.887 96.224 91.056 5.890 cd86_ferr_buw_04979_000000011_0001_dldesign_0_cycle1_af2pred
SCORE: 2.583 27.332 27.430 27.233 2.646 92.697 96.423 95.080 5.875 cd86_ferr_buw_05205_000000002_0001_dldesign_0_cycle0_af2pred
SCORE: 3.598 27.150 27.616 26.685 2.573 86.428 96.585 92.924 5.862 cd86_ferr_buw_05205_000000002_0001_dldesign_0_cycle1_af2pred
SCORE: 2.995 25.490 26.002 24.978 2.736 89.834 95.965 93.755 5.830 cd86_ferr_buw_05277_000000003_0001_dldesign_0_cycle0_af2pred
SCORE: 3.466 27.237 27.634 26.840 2.643 88.038 96.369 93.366 5.812 cd86_ferr_buw_05277_000000003_0001_dldesign_0_cycle1_af2pred
SCORE: 2.836 27.497 27.952 27.042 2.644 91.173 96.452 94.549 5.787 cd86_ferr_buw_05712_000000010_0001_dldesign_0_cycle0_af2pred
SCORE: 2.529 26.185 26.666 25.705 2.598 92.705 96.383 95.057 5.803 cd86_ferr_buw_05712_000000010_0001_dldesign_0_cycle1_af2pred
SCORE: 3.531 26.380 26.979 25.780 2.676 87.032 96.199 92.895 5.800 cd86_ferr_buw_05808_000000003_0001_dldesign_0_cycle0_af2pred
SCORE: 3.621 19.219 19.995 18.444 2.697 85.164 95.253 91.617 5.829 cd86_ferr_buw_05808_000000003_0001_dldesign_0_cycle1_af2pred
SCORE: 2.635 27.109 27.445 26.773 2.626 91.869 96.505 94.834 5.773 cd86_ferr_buw_05858_000000025_0001_dldesign_0_cycle0_af2pred
SCORE: 2.798 27.673 27.966 27.381 2.559 90.849 96.730 94.610 5.856 cd86_ferr_buw_05858_000000025_0001_dldesign_0_cycle1_af2pred
SCORE: 2.383 13.719 13.742 13.697 2.635 91.388 95.135 93.784 5.835 cd86_ferr_buw_05918_000000008_0001_dldesign_0_cycle0_af2pred
SCORE: 2.562 26.606 26.881 26.332 2.558 92.816 96.618 95.247 5.854 cd86_ferr_buw_05918_000000008_0001_dldesign_0_cycle1_af2pred
SCORE: 3.105 27.085 27.589 26.580 2.612 89.235 96.552 93.915 5.764 cd86_ferr_buw_05922_000000001_0001_dldesign_0_cycle0_af2pred
SCORE: 2.860 27.229 27.630 26.827 2.560 91.104 96.703 94.685 5.792 cd86_ferr_buw_05922_000000001_0001_dldesign_0_cycle1_af2pred
SCORE: 2.928 27.002 27.625 26.379 2.675 90.743 96.272 94.279 5.819 cd86_ferr_buw_05935_000000004_0001_dldesign_0_cycle0_af2pred
SCORE: 2.655 24.525 24.983 24.068 2.614 92.114 96.200 94.727 5.855 cd86_ferr_buw_05935_000000004_0001_dldesign_0_cycle1_af2pred
SCORE: 3.090 26.989 27.387 26.590 2.578 90.255 96.517 94.260 5.834 cd86_ferr_buw_05968_000000028_0001_dldesign_0_cycle0_af2pred
SCORE: 3.238 26.821 27.450 26.191 2.623 88.458 96.404 93.540 5.841 cd86_ferr_buw_05968_000000028_0001_dldesign_0_cycle1_af2pred
SCORE: 3.400 27.746 28.299 27.193 2.670 87.994 96.389 93.363 5.828 cd86_ferr_buw_06003_000000016_0001_dldesign_0_cycle0_af2pred
SCORE: 3.447 28.168 28.735 27.602 2.600 87.617 96.626 93.379 5.797 cd86_ferr_buw_06003_000000016_0001_dldesign_0_cycle1_af2pred
SCORE: 3.031 27.748 28.230 27.267 2.700 90.446 96.289 94.183 5.810 cd86_ferr_buw_06024_000000026_0001_dldesign_0_cycle0_af2pred
SCORE: 2.918 27.533 27.710 27.356 2.560 90.953 96.652 94.598 5.836 cd86_ferr_buw_06024_000000026_0001_dldesign_0_cycle1_af2pred
SCORE: 5.088 27.426 28.152 26.699 2.563 80.809 96.605 90.911 5.838 cd86_ferr_buw_06033_000000027_0001_dldesign_0_cycle0_af2pred
SCORE: 3.557 27.229 27.731 26.727 2.605 86.890 96.565 93.077 5.860 cd86_ferr_buw_06033_000000027_0001_dldesign_0_cycle1_af2pred
SCORE: 3.261 27.269 27.712 26.827 2.688 88.907 96.411 93.971 141.907 cd86_HHH_b2_07446_000000009_0001_dldesign_0_cycle0_af2pred
SCORE: 3.388 27.555 28.192 26.918 2.648 88.141 96.582 93.837 5.036 cd86_HHH_b2_07446_000000009_0001_dldesign_0_cycle1_af2pred
SCORE: 2.983 27.791 28.270 27.312 2.601 89.883 96.695 94.480 5.038 cd86_HHH_b2_07810_000000027_0001_dldesign_0_cycle0_af2pred
SCORE: 2.727 26.124 26.741 25.507 2.605 90.517 96.526 94.573 5.098 cd86_HHH_b2_07810_000000027_0001_dldesign_0_cycle1_af2pred
SCORE: 3.673 27.176 27.735 26.618 2.573 86.012 96.673 93.207 7.402 cd86_HHH_b2_08104_000000010_0001_dldesign_0_cycle0_af2pred
SCORE: 3.201 27.167 27.669 26.666 2.539 88.235 96.726 93.965 7.280 cd86_HHH_b2_08104_000000010_0001_dldesign_0_cycle1_af2pred
SCORE: 2.726 27.249 27.591 26.907 2.703 91.475 96.365 94.775 7.490 cd86_HHH_b1_02401_000000021_0001_dldesign_0_cycle0_af2pred
SCORE: 2.907 27.886 28.373 27.398 2.681 90.056 96.473 94.386 7.310 cd86_HHH_b1_02401_000000021_0001_dldesign_0_cycle1_af2pred
SCORE: 2.913 12.821 12.881 12.762 2.697 87.248 94.905 92.416 7.229 cd86_HHH_b1_05309_000000017_0001_dldesign_0_cycle0_af2pred
SCORE: 2.584 25.911 25.878 25.945 2.572 92.951 96.691 95.475 7.265 cd86_HHH_b1_05309_000000017_0001_dldesign_0_cycle1_af2pred
SCORE: 2.124 4.105 4.084 4.127 2.598 93.734 96.032 95.285 5.080 cd86_HHH_b1_06429_000000007_0001_dldesign_0_cycle0_af2pred
SCORE: 2.473 4.914 5.055 4.772 2.546 91.959 95.949 94.652 5.056 cd86_HHH_b1_06429_000000007_0001_dldesign_0_cycle1_af2pred
SCORE: 2.860 27.692 28.219 27.165 2.716 91.807 96.337 94.864 5.060 cd86_HHH_b1_08705_000000025_0001_dldesign_0_cycle0_af2pred
SCORE: 2.626 26.557 26.946 26.167 2.669 92.396 96.431 95.119 7.300 cd86_HHH_b1_08705_000000025_0001_dldesign_0_cycle1_af2pred
SCORE: 3.792 27.741 28.366 27.117 2.614 85.228 96.630 92.922 7.335 cd86_HHH_b2_00027_000000022_0001_dldesign_0_cycle0_af2pred
SCORE: 3.714 27.397 28.042 26.753 2.621 85.753 96.622 93.088 7.256 cd86_HHH_b2_00027_000000022_0001_dldesign_0_cycle1_af2pred
SCORE: 2.685 27.389 27.608 27.170 2.615 91.345 96.588 94.883 7.328 cd86_HHH_b2_00393_000000023_0001_dldesign_0_cycle0_af2pred
SCORE: 2.875 27.553 27.782 27.324 2.587 90.812 96.685 94.776 7.198 cd86_HHH_b2_00393_000000023_0001_dldesign_0_cycle1_af2pred
SCORE: 2.210 26.566 26.645 26.487 2.693 94.398 96.317 95.693 7.279 cd86_HHH_b2_01029_000000005_0001_dldesign_0_cycle0_af2pred
SCORE: 2.550 26.414 26.678 26.150 2.767 91.841 96.129 94.735 7.210 cd86_HHH_b2_01029_000000005_0001_dldesign_0_cycle1_af2pred
SCORE: 2.898 27.174 27.446 26.901 2.773 91.299 96.140 94.566 7.380 cd86_HHH_b2_02125_000000004_0001_dldesign_0_cycle0_af2pred
SCORE: 2.846 27.789 28.070 27.508 2.891 91.823 95.804 94.510 7.173 cd86_HHH_b2_02125_000000004_0001_dldesign_0_cycle1_af2pred
SCORE: 2.719 26.805 27.084 26.527 2.631 91.550 96.510 94.897 7.374 cd86_HHH_b2_02157_000000027_0001_dldesign_0_cycle0_af2pred
SCORE: 3.316 26.744 27.201 26.286 2.684 87.907 96.356 93.609 7.166 cd86_HHH_b2_02157_000000027_0001_dldesign_0_cycle1_af2pred
SCORE: 2.698 27.149 27.437 26.860 2.664 91.738 96.445 94.914 7.234 cd86_HHH_b2_03606_000000029_0001_dldesign_0_cycle0_af2pred
SCORE: 2.633 27.117 27.366 26.868 2.614 92.037 96.661 95.157 7.120 cd86_HHH_b2_03606_000000029_0001_dldesign_0_cycle1_af2pred
SCORE: 2.847 27.616 27.995 27.237 2.704 91.152 96.419 94.706 5.080 cd86_HHH_b2_04842_000000006_0001_dldesign_0_cycle0_af2pred
SCORE: 3.008 27.483 27.839 27.126 2.660 90.188 96.520 94.461 5.049 cd86_HHH_b2_04842_000000006_0001_dldesign_0_cycle1_af2pred
SCORE: 2.458 21.548 21.465 21.631 2.750 91.808 95.719 94.447 4.957 cd86_HHH_b2_05370_000000001_0001_dldesign_0_cycle0_af2pred
SCORE: 2.246 6.798 6.884 6.711 2.590 90.437 95.130 93.604 7.337 cd86_HHH_b2_05370_000000001_0001_dldesign_0_cycle1_af2pred
SCORE: 3.692 27.452 28.103 26.801 2.638 86.082 96.575 93.163 7.270 cd86_HHH_b2_06439_000000014_0001_dldesign_0_cycle0_af2pred
SCORE: 3.680 27.715 28.382 27.047 2.642 86.369 96.580 93.260 7.283 cd86_HHH_b2_06439_000000014_0001_dldesign_0_cycle1_af2pred
SCORE: 3.868 27.460 27.993 26.927 2.626 85.498 96.650 93.024 7.289 cd86_HHH_b2_06716_000000020_0001_dldesign_0_cycle0_af2pred
SCORE: 3.017 26.689 27.034 26.344 2.620 90.456 96.521 94.549 7.188 cd86_HHH_b2_06716_000000020_0001_dldesign_0_cycle1_af2pred
SCORE: 2.991 27.460 27.853 27.067 2.645 90.700 96.565 94.658 7.257 cd86_HHH_b2_06835_000000002_0001_dldesign_0_cycle0_af2pred
SCORE: 3.638 13.252 13.942 12.562 2.705 83.607 94.909 91.234 7.179 cd86_HHH_b2_06835_000000002_0001_dldesign_0_cycle1_af2pred
SCORE: 3.836 27.448 27.897 26.999 2.607 86.076 96.657 93.216 7.389 cd86_HHH_b2_07521_000000004_0001_dldesign_0_cycle0_af2pred
SCORE: 4.023 27.670 28.362 26.977 2.607 84.451 96.645 92.680 7.183 cd86_HHH_b2_07521_000000004_0001_dldesign_0_cycle1_af2pred
SCORE: 3.693 27.149 27.629 26.669 2.631 86.712 96.574 93.367 7.351 cd86_HHH_b2_08237_000000019_0001_dldesign_0_cycle0_af2pred
SCORE: 3.624 27.054 27.612 26.497 2.627 86.820 96.582 93.407 7.137 cd86_HHH_b2_08237_000000019_0001_dldesign_0_cycle1_af2pred
SCORE: 2.902 27.389 27.608 27.170 2.670 90.556 96.506 94.572 7.179 cd86_HHH_b1_00780_000000027_0001_dldesign_0_cycle0_af2pred
SCORE: 3.140 27.817 28.163 27.470 2.627 90.121 96.692 94.556 5.053 cd86_HHH_b1_00780_000000027_0001_dldesign_0_cycle1_af2pred
SCORE: 3.651 27.647 28.200 27.094 2.746 86.629 96.281 93.143 5.066 cd86_HHH_b1_01141_000000011_0001_dldesign_0_cycle0_af2pred
SCORE: 3.311 27.442 27.922 26.961 2.714 88.250 96.425 93.767 5.053 cd86_HHH_b1_01141_000000011_0001_dldesign_0_cycle1_af2pred
SCORE: 3.159 26.551 26.712 26.391 2.643 88.946 96.478 94.029 5.057 cd86_HHH_b1_01698_000000012_0001_dldesign_0_cycle0_af2pred
SCORE: 3.108 12.477 12.759 12.196 2.663 85.007 94.944 91.713 7.307 cd86_HHH_b1_01698_000000012_0001_dldesign_0_cycle1_af2pred
SCORE: 3.029 27.079 27.437 26.720 2.814 89.266 96.069 93.857 7.332 cd86_HHH_b1_02300_000000022_0001_dldesign_0_cycle0_af2pred
SCORE: 2.922 26.982 27.304 26.661 2.701 89.940 96.330 94.252 7.355 cd86_HHH_b1_02300_000000022_0001_dldesign_0_cycle1_af2pred
SCORE: 3.038 26.726 27.060 26.392 2.798 89.863 96.050 94.038 7.364 cd86_HHH_b1_03464_000000029_0001_dldesign_0_cycle0_af2pred
SCORE: 3.124 27.273 27.739 26.808 2.673 88.523 96.462 93.880 7.190 cd86_HHH_b1_03464_000000029_0001_dldesign_0_cycle1_af2pred
SCORE: 3.476 27.508 28.178 26.837 2.732 86.818 96.270 93.196 7.291 cd86_HHH_b1_03705_000000025_0001_dldesign_0_cycle0_af2pred
SCORE: 3.169 27.459 28.046 26.872 2.627 88.687 96.608 94.032 7.207 cd86_HHH_b1_03705_000000025_0001_dldesign_0_cycle1_af2pred
SCORE: 2.729 27.018 27.251 26.785 2.662 91.461 96.518 94.873 7.395 cd86_HHH_b1_03950_000000023_0001_dldesign_0_cycle0_af2pred
SCORE: 2.567 26.958 27.068 26.848 2.651 93.701 96.490 95.583 7.198 cd86_HHH_b1_03950_000000023_0001_dldesign_0_cycle1_af2pred
SCORE: 2.672 27.532 27.920 27.144 2.738 91.981 96.293 94.891 7.391 cd86_HHH_b1_07681_000000012_0001_dldesign_0_cycle0_af2pred
SCORE: 3.035 27.158 27.375 26.942 2.657 90.678 96.456 94.577 7.149 cd86_HHH_b1_07681_000000012_0001_dldesign_0_cycle1_af2pred
SCORE: 3.467 27.662 28.202 27.123 2.661 88.084 96.513 93.772 7.372 cd86_HHH_b2_00021_000000010_0001_dldesign_0_cycle0_af2pred
SCORE: 3.222 27.904 28.448 27.360 2.563 88.959 96.828 94.269 5.094 cd86_HHH_b2_00021_000000010_0001_dldesign_0_cycle1_af2pred
SCORE: 3.108 27.569 28.010 27.128 2.623 89.326 96.632 94.256 5.078 cd86_HHH_b2_00027_000000024_0001_dldesign_0_cycle0_af2pred
SCORE: 3.250 27.196 27.733 26.658 2.555 88.115 96.799 93.975 5.092 cd86_HHH_b2_00027_000000024_0001_dldesign_0_cycle1_af2pred
SCORE: 3.296 27.542 27.914 27.171 2.645 88.620 96.529 93.957 5.003 cd86_HHH_b2_00550_000000010_0001_dldesign_0_cycle0_af2pred
SCORE: 2.900 27.393 27.838 26.949 2.705 90.739 96.372 94.540 7.457 cd86_HHH_b2_00550_000000010_0001_dldesign_0_cycle1_af2pred
SCORE: 3.192 27.238 27.579 26.897 2.632 89.606 96.586 94.317 7.393 cd86_HHH_b2_01104_000000017_0001_dldesign_0_cycle0_af2pred
SCORE: 3.332 26.923 27.444 26.402 2.627 88.661 96.573 94.000 7.462 cd86_HHH_b2_01104_000000017_0001_dldesign_0_cycle1_af2pred
SCORE: 2.764 27.283 27.590 26.975 2.726 90.607 96.289 94.441 7.354 cd86_HHH_b2_01125_000000015_0001_dldesign_0_cycle0_af2pred
SCORE: 2.679 26.932 27.160 26.705 2.776 92.441 96.126 94.928 7.293 cd86_HHH_b2_01125_000000015_0001_dldesign_0_cycle1_af2pred
SCORE: 2.275 26.588 26.603 26.572 2.677 94.237 96.424 95.713 7.317 cd86_HHH_b2_01274_000000027_0001_dldesign_0_cycle0_af2pred
SCORE: 2.884 8.782 9.097 8.467 2.725 87.327 94.651 92.270 7.256 cd86_HHH_b2_01274_000000027_0001_dldesign_0_cycle1_af2pred
SCORE: 4.185 27.407 28.088 26.726 2.656 83.539 96.489 92.278 7.348 cd86_HHH_b2_01343_000000021_0001_dldesign_0_cycle0_af2pred
SCORE: 2.537 24.878 25.397 24.358 2.599 91.943 96.362 94.926 7.195 cd86_HHH_b2_01343_000000021_0001_dldesign_0_cycle1_af2pred
SCORE: 4.293 27.418 28.069 26.767 2.600 81.619 96.640 91.756 7.365 cd86_HHH_b2_01773_000000026_0001_dldesign_0_cycle0_af2pred
SCORE: 2.250 26.779 26.927 26.631 2.519 94.516 96.828 96.076 7.224 cd86_HHH_b2_01773_000000026_0001_dldesign_0_cycle1_af2pred
SCORE: 3.107 26.821 27.262 26.380 2.655 89.547 96.463 94.214 5.056 cd86_HHH_b2_02282_000000001_0001_dldesign_0_cycle0_af2pred
SCORE: 3.006 27.335 27.594 27.076 2.607 89.989 96.669 94.497 5.071 cd86_HHH_b2_02282_000000001_0001_dldesign_0_cycle1_af2pred
SCORE: 3.140 27.626 27.951 27.301 2.600 89.104 96.661 94.204 5.072 cd86_HHH_b2_02318_000000008_0001_dldesign_0_cycle0_af2pred
SCORE: 3.720 27.219 27.771 26.666 2.550 85.641 96.792 93.166 5.071 cd86_HHH_b2_02318_000000008_0001_dldesign_0_cycle1_af2pred
SCORE: 3.938 27.203 27.883 26.524 2.719 84.565 96.329 92.504 7.267 cd86_HHH_b2_02573_000000029_0001_dldesign_0_cycle0_af2pred
SCORE: 3.541 27.781 28.478 27.083 2.660 87.204 96.554 93.514 7.459 cd86_HHH_b2_02573_000000029_0001_dldesign_0_cycle1_af2pred
SCORE: 3.743 27.213 27.710 26.715 2.682 85.749 96.432 92.958 7.321 cd86_HHH_b2_04108_000000015_0001_dldesign_0_cycle0_af2pred
SCORE: 3.251 27.582 27.935 27.230 2.684 88.720 96.501 93.971 7.393 cd86_HHH_b2_04108_000000015_0001_dldesign_0_cycle1_af2pred
SCORE: 4.161 26.483 27.307 25.658 2.640 82.189 96.454 91.816 7.251 cd86_HHH_b2_04305_000000011_0001_dldesign_0_cycle0_af2pred
SCORE: 3.847 27.731 28.256 27.206 2.618 84.843 96.606 92.781 7.372 cd86_HHH_b2_04305_000000011_0001_dldesign_0_cycle1_af2pred
SCORE: 3.183 27.739 28.404 27.074 2.681 89.309 96.402 94.096 7.238 cd86_HHH_b2_04969_000000019_0001_dldesign_0_cycle0_af2pred
SCORE: 3.102 27.923 28.324 27.522 2.664 89.750 96.520 94.318 7.340 cd86_HHH_b2_04969_000000019_0001_dldesign_0_cycle1_af2pred
SCORE: 4.089 27.831 28.320 27.343 2.576 86.358 96.784 93.394 7.214 cd86_HHH_b2_05068_000000008_0001_dldesign_0_cycle0_af2pred
SCORE: 4.237 27.159 27.744 26.574 2.586 83.894 96.655 92.506 7.333 cd86_HHH_b2_05068_000000008_0001_dldesign_0_cycle1_af2pred
SCORE: 2.894 27.318 27.714 26.922 2.643 90.335 96.529 94.515 7.359 cd86_HHH_b2_07544_000000011_0001_dldesign_0_cycle0_af2pred
SCORE: 2.719 26.817 27.149 26.486 2.616 91.365 96.602 94.899 7.202 cd86_HHH_b2_07544_000000011_0001_dldesign_0_cycle1_af2pred
SCORE: 2.620 26.854 27.209 26.498 2.694 91.652 96.337 94.814 4.969 cd86_HHH_b2_07851_000000029_0001_dldesign_0_cycle0_af2pred
SCORE: 2.730 27.714 28.101 27.327 2.553 91.848 96.781 95.177 4.955 cd86_HHH_b2_07851_000000029_0001_dldesign_0_cycle1_af2pred
SCORE: 3.442 26.856 27.319 26.393 2.663 88.070 96.432 93.713 4.953 cd86_HHH_b2_07905_000000019_0001_dldesign_0_cycle0_af2pred
SCORE: 3.341 27.317 27.711 26.924 2.617 89.174 96.572 94.167 4.965 cd86_HHH_b2_07905_000000019_0001_dldesign_0_cycle1_af2pred
SCORE: 2.825 26.994 27.173 26.815 2.576 91.632 96.657 95.023 7.346 cd86_HHH_b1_00076_000000020_0001_dldesign_0_cycle0_af2pred
SCORE: 2.779 27.437 27.674 27.201 2.554 91.209 96.741 94.942 7.270 cd86_HHH_b1_00076_000000020_0001_dldesign_0_cycle1_af2pred
SCORE: 4.259 27.639 28.457 26.820 2.653 82.079 96.505 91.815 7.273 cd86_HHH_b1_00753_000000015_0001_dldesign_0_cycle0_af2pred
SCORE: 5.259 27.369 28.314 26.424 2.636 77.678 96.495 90.376 7.290 cd86_HHH_b1_00753_000000015_0001_dldesign_0_cycle1_af2pred
SCORE: 3.735 27.299 27.720 26.879 2.657 87.029 96.513 93.429 7.314 cd86_HHH_b1_03041_000000025_0001_dldesign_0_cycle0_af2pred
SCORE: 2.725 8.095 8.304 7.886 2.695 88.730 94.934 92.917 7.340 cd86_HHH_b1_03041_000000025_0001_dldesign_0_cycle1_af2pred
SCORE: 2.531 26.765 26.823 26.707 2.658 93.232 96.428 95.389 7.247 cd86_HHH_b1_04082_000000000_0001_dldesign_0_cycle0_af2pred
SCORE: 2.933 27.728 28.021 27.436 2.582 91.109 96.782 94.938 7.251 cd86_HHH_b1_04082_000000000_0001_dldesign_0_cycle1_af2pred
SCORE: 3.024 28.241 29.045 27.437 3.494 88.535 95.866 94.741 134.057 alk_HHH_b1_00576_000000000_0001_dldesign_0_cycle0_af2pred
SCORE: 2.553 28.016 28.788 27.245 3.458 91.534 95.994 95.310 16.768 alk_HHH_b1_00576_000000000_0001_dldesign_0_cycle1_af2pred
SCORE: 2.543 18.084 18.778 17.391 3.609 84.737 95.301 93.680 16.746 alk_HHH_b1_00589_af2_000000040_0001_dldesign_0_cycle0_af2pred
SCORE: 2.349 27.639 28.265 27.014 3.438 93.275 96.005 95.586 16.762 alk_HHH_b1_00589_af2_000000040_0001_dldesign_0_cycle1_af2pred
SCORE: 2.030 27.783 28.299 27.268 3.481 95.252 95.921 95.818 16.766 alk_HHH_b1_00613_000000001_0001_dldesign_0_cycle0_af2pred
SCORE: 2.261 28.178 28.811 27.546 3.440 93.231 96.047 95.615 16.733 alk_HHH_b1_00613_000000001_0001_dldesign_0_cycle1_af2pred
SCORE: 2.257 24.969 25.408 24.529 3.563 92.612 95.654 95.188 16.774 alk_HHH_b1_00633_af2_000000032_0001_dldesign_0_cycle0_af2pred
SCORE: 2.138 28.056 28.624 27.489 3.444 94.603 96.012 95.796 16.796 alk_HHH_b1_00633_af2_000000032_0001_dldesign_0_cycle1_af2pred
SCORE: 2.242 27.893 28.228 27.558 3.508 93.811 95.835 95.524 16.675 alk_HHH_b1_00633_af2_000000033_0001_dldesign_0_cycle0_af2pred
SCORE: 2.394 27.888 28.401 27.376 3.483 93.290 95.910 95.508 16.717 alk_HHH_b1_00633_af2_000000033_0001_dldesign_0_cycle1_af2pred
SCORE: 2.444 28.171 28.925 27.417 3.451 90.675 95.977 95.164 16.719 alk_HHH_b1_00647_000000011_0001_dldesign_0_cycle0_af2pred
SCORE: 2.951 28.335 29.157 27.513 3.417 87.230 96.062 94.707 16.718 alk_HHH_b1_00647_000000011_0001_dldesign_0_cycle1_af2pred
SCORE: 2.288 27.943 28.455 27.431 3.505 93.382 95.795 95.425 16.739 alk_HHH_b1_00652_000000001_0001_dldesign_0_cycle0_af2pred
SCORE: 2.409 28.047 28.673 27.420 3.423 93.317 96.046 95.627 16.738 alk_HHH_b1_00652_000000001_0001_dldesign_0_cycle1_af2pred
SCORE: 2.474 28.211 28.722 27.701 3.474 93.338 95.930 95.532 16.739 alk_HHH_b1_00652_000000037_0001_dldesign_0_cycle0_af2pred
SCORE: 2.713 27.972 28.508 27.436 3.482 92.155 95.907 95.331 16.727 alk_HHH_b1_00652_000000037_0001_dldesign_0_cycle1_af2pred
SCORE: 2.254 27.079 27.543 26.615 3.504 91.738 95.823 95.196 16.734 alk_HHH_b1_00666_000000031_0001_dldesign_0_cycle0_af2pred
SCORE: 1.878 27.667 28.147 27.188 3.481 94.990 95.901 95.761 16.737 alk_HHH_b1_00666_000000031_0001_dldesign_0_cycle1_af2pred
SCORE: 2.488 27.908 28.272 27.543 3.513 93.135 95.810 95.399 16.748 alk_HHH_b1_00751_000000041_0001_dldesign_0_cycle0_af2pred
SCORE: 2.623 28.100 28.630 27.570 3.507 90.197 95.885 95.012 16.701 alk_HHH_b1_00751_000000041_0001_dldesign_0_cycle1_af2pred
SCORE: 2.307 28.229 28.814 27.643 3.487 93.255 95.901 95.495 16.725 alk_HHH_b1_00759_af2_000000001_0001_dldesign_0_cycle0_af2pred
SCORE: 2.373 28.086 28.710 27.462 3.468 92.441 95.956 95.417 16.728 alk_HHH_b1_00759_af2_000000001_0001_dldesign_0_cycle1_af2pred
SCORE: 2.494 28.104 28.631 27.578 3.468 92.304 95.927 95.371 16.728 alk_HHH_b1_00761_af2_000000021_0001_dldesign_0_cycle0_af2pred
SCORE: 2.658 28.247 28.839 27.655 3.454 90.547 95.942 95.114 16.743 alk_HHH_b1_00761_af2_000000021_0001_dldesign_0_cycle1_af2pred
SCORE: 3.090 16.454 17.320 15.587 3.623 82.928 95.238 93.349 16.730 alk_HHH_b1_00836_000000022_0001_dldesign_0_cycle0_af2pred
SCORE: 2.391 28.031 28.471 27.591 3.431 92.739 96.018 95.515 16.717 alk_HHH_b1_00836_000000022_0001_dldesign_0_cycle1_af2pred
SCORE: 3.176 27.888 28.727 27.049 3.498 85.592 95.894 94.313 16.708 alk_HHH_b1_00859_000000042_0001_dldesign_0_cycle0_af2pred
SCORE: 2.719 27.795 28.436 27.154 3.500 88.952 95.900 94.834 16.712 alk_HHH_b1_00859_000000042_0001_dldesign_0_cycle1_af2pred
SCORE: 2.195 27.442 27.961 26.924 3.502 93.288 95.825 95.436 16.723 alk_HHH_b1_01057_af2_000000007_0001_dldesign_0_cycle0_af2pred
SCORE: 2.454 15.938 17.045 14.830 3.598 85.412 95.249 93.740 16.702 alk_HHH_b1_01057_af2_000000007_0001_dldesign_0_cycle1_af2pred
SCORE: 2.546 28.080 28.850 27.310 3.447 91.908 96.001 95.373 16.726 alk_HHH_b1_01129_af2_000000042_0001_dldesign_0_cycle0_af2pred
SCORE: 2.386 28.191 28.788 27.595 3.421 92.120 96.072 95.466 16.743 alk_HHH_b1_01129_af2_000000042_0001_dldesign_0_cycle1_af2pred
SCORE: 2.923 28.179 28.795 27.562 3.466 89.934 95.950 95.027 16.728 alk_HHH_b1_01182_af2_000000013_0001_dldesign_0_cycle0_af2pred
SCORE: 2.770 28.312 28.834 27.790 3.441 90.899 96.020 95.235 16.684 alk_HHH_b1_01182_af2_000000013_0001_dldesign_0_cycle1_af2pred
SCORE: 1.831 26.821 27.351 26.291 3.492 95.329 95.844 95.765 16.725 alk_HHH_b1_01190_af2_000000036_0001_dldesign_0_cycle0_af2pred
SCORE: 1.755 27.824 28.328 27.321 3.395 96.453 96.140 96.188 16.745 alk_HHH_b1_01190_af2_000000036_0001_dldesign_0_cycle1_af2pred
SCORE: 2.256 28.162 28.651 27.672 3.507 94.001 95.840 95.558 16.713 alk_HHH_b1_01200_af2_000000014_0001_dldesign_0_cycle0_af2pred
SCORE: 2.176 27.957 28.565 27.349 3.466 94.190 95.961 95.690 16.734 alk_HHH_b1_01200_af2_000000014_0001_dldesign_0_cycle1_af2pred
SCORE: 2.761 27.851 28.532 27.171 3.494 90.137 95.873 94.993 16.720 alk_HHH_b1_01220_af2_000000041_0001_dldesign_0_cycle0_af2pred
SCORE: 2.695 28.203 28.780 27.626 3.494 90.541 95.879 95.060 16.699 alk_HHH_b1_01220_af2_000000041_0001_dldesign_0_cycle1_af2pred
SCORE: 2.352 27.822 28.244 27.400 3.505 92.805 95.847 95.380 16.728 alk_HHH_b1_01230_000000001_0001_dldesign_0_cycle0_af2pred
SCORE: 2.543 28.134 28.622 27.647 3.467 92.669 95.968 95.462 16.735 alk_HHH_b1_01230_000000001_0001_dldesign_0_cycle1_af2pred
SCORE: 2.209 28.339 29.044 27.634 3.463 92.559 95.971 95.448 16.745 alk_HHH_b1_01253_af2_000000036_0001_dldesign_0_cycle0_af2pred
SCORE: 1.965 27.644 28.133 27.156 3.468 94.346 95.979 95.729 16.689 alk_HHH_b1_01253_af2_000000036_0001_dldesign_0_cycle1_af2pred
SCORE: 2.182 27.305 27.783 26.827 3.501 93.954 95.857 95.565 16.727 alk_HHH_b1_01485_af2_000000000_0001_dldesign_0_cycle0_af2pred
SCORE: 2.227 28.077 28.579 27.576 3.486 93.516 95.913 95.545 16.700 alk_HHH_b1_01485_af2_000000000_0001_dldesign_0_cycle1_af2pred
SCORE: 2.156 27.037 27.506 26.569 3.509 94.204 95.809 95.562 16.713 alk_HHH_b1_01566_af2_000000041_0001_dldesign_0_cycle0_af2pred
SCORE: 1.980 26.985 27.396 26.574 3.523 95.157 95.780 95.684 16.740 alk_HHH_b1_01566_af2_000000041_0001_dldesign_0_cycle1_af2pred
SCORE: 2.273 27.282 27.498 27.066 3.520 93.763 95.794 95.482 16.750 alk_HHH_b1_01620_af2_000000015_0001_dldesign_0_cycle0_af2pred
SCORE: 2.488 27.956 28.535 27.377 3.508 92.365 95.877 95.338 16.707 alk_HHH_b1_01620_af2_000000015_0001_dldesign_0_cycle1_af2pred
SCORE: 2.007 27.890 28.414 27.366 3.489 95.280 95.919 95.821 16.723 alk_HHH_b1_01625_000000037_0001_dldesign_0_cycle0_af2pred
SCORE: 1.967 27.602 28.172 27.032 3.449 95.008 96.041 95.882 16.740 alk_HHH_b1_01625_000000037_0001_dldesign_0_cycle1_af2pred
SCORE: 2.795 27.673 28.335 27.010 3.492 87.699 95.851 94.600 16.739 alk_HHH_b1_01627_af2_000000025_0001_dldesign_0_cycle0_af2pred
SCORE: 2.654 28.067 28.730 27.403 3.441 90.932 96.023 95.242 16.736 alk_HHH_b1_01627_af2_000000025_0001_dldesign_0_cycle1_af2pred
SCORE: 2.426 27.890 28.369 27.412 3.473 92.046 95.933 95.336 16.694 alk_HHH_b1_01636_000000024_0001_dldesign_0_cycle0_af2pred
SCORE: 3.419 28.199 28.982 27.417 3.479 84.754 95.934 94.218 16.735 alk_HHH_b1_01636_000000024_0001_dldesign_0_cycle1_af2pred
SCORE: 2.355 28.037 28.655 27.420 3.481 92.499 95.945 95.416 16.738 alk_HHH_b1_01897_af2_000000004_0001_dldesign_0_cycle0_af2pred
SCORE: 2.389 28.113 28.796 27.430 3.483 91.924 95.930 95.316 16.748 alk_HHH_b1_01897_af2_000000004_0001_dldesign_0_cycle1_af2pred
SCORE: 2.521 28.046 28.798 27.294 3.460 90.865 95.976 95.192 16.711 alk_HHH_b1_02029_000000045_0001_dldesign_0_cycle0_af2pred
SCORE: 2.320 28.099 28.497 27.700 3.461 92.521 95.948 95.422 16.752 alk_HHH_b1_02029_000000045_0001_dldesign_0_cycle1_af2pred
SCORE: 2.045 27.274 27.846 26.703 3.455 93.909 95.942 95.630 16.732 alk_HHH_b1_02044_af2_000000033_0001_dldesign_0_cycle0_af2pred
SCORE: 4.041 28.346 29.256 27.437 3.491 80.163 95.876 93.465 16.739 alk_HHH_b1_02044_af2_000000033_0001_dldesign_0_cycle1_af2pred
SCORE: 2.476 28.195 28.723 27.667 3.488 91.232 95.914 95.195 16.734 alk_HHH_b1_02120_af2_000000019_0001_dldesign_0_cycle0_af2pred
SCORE: 2.676 28.319 28.980 27.658 3.449 90.431 96.015 95.158 16.719 alk_HHH_b1_02120_af2_000000019_0001_dldesign_0_cycle1_af2pred
SCORE: 2.414 27.975 28.446 27.504 3.487 92.338 95.872 95.329 16.702 alk_HHH_b1_02174_000000002_0001_dldesign_0_cycle0_af2pred
SCORE: 3.926 28.026 28.849 27.204 3.441 83.134 95.987 94.015 16.738 alk_HHH_b1_02174_000000002_0001_dldesign_0_cycle1_af2pred
SCORE: 3.192 21.770 22.880 20.660 3.588 83.402 95.445 93.597 16.726 alk_HHH_b1_02405_000000009_0001_dldesign_0_cycle0_af2pred
SCORE: 1.936 27.542 27.966 27.117 3.497 95.228 95.877 95.778 16.728 alk_HHH_b1_02405_000000009_0001_dldesign_0_cycle1_af2pred
SCORE: 2.748 27.824 28.446 27.202 3.501 90.393 95.858 95.020 16.719 alk_HHH_b1_02445_af2_000000007_0001_dldesign_0_cycle0_af2pred
SCORE: 2.216 27.948 28.545 27.350 3.430 94.221 96.063 95.780 16.739 alk_HHH_b1_02445_af2_000000007_0001_dldesign_0_cycle1_af2pred
SCORE: 2.118 28.056 28.632 27.480 3.479 94.893 95.940 95.779 16.738 alk_HHH_b1_02527_af2_000000018_0001_dldesign_0_cycle0_af2pred
SCORE: 2.065 27.993 28.511 27.475 3.439 95.121 96.043 95.902 16.743 alk_HHH_b1_02527_af2_000000018_0001_dldesign_0_cycle1_af2pred
SCORE: 2.227 28.089 28.708 27.470 3.484 93.041 95.917 95.475 16.726 alk_HHH_b1_02590_000000013_0001_dldesign_0_cycle0_af2pred
SCORE: 2.487 28.329 28.825 27.834 3.427 91.924 96.075 95.438 16.724 alk_HHH_b1_02590_000000013_0001_dldesign_0_cycle1_af2pred
SCORE: 2.591 28.187 28.691 27.682 3.479 92.180 95.919 95.345 16.714 alk_HHH_b1_02609_af2_000000036_0001_dldesign_0_cycle0_af2pred
SCORE: 2.399 28.115 28.589 27.641 3.479 93.612 95.924 95.569 16.733 alk_HHH_b1_02609_af2_000000036_0001_dldesign_0_cycle1_af2pred
SCORE: 2.087 28.104 28.808 27.401 3.481 94.294 95.935 95.683 16.726 alk_HHH_b1_02649_af2_000000010_0001_dldesign_0_cycle0_af2pred
SCORE: 2.130 28.345 28.775 27.916 3.455 94.062 96.005 95.707 16.737 alk_HHH_b1_02649_af2_000000010_0001_dldesign_0_cycle1_af2pred
SCORE: 1.857 27.226 27.621 26.832 3.500 95.068 95.841 95.722 16.727 alk_HHH_b1_02650_000000046_0001_dldesign_0_cycle0_af2pred
SCORE: 1.833 27.821 28.237 27.405 3.475 95.928 95.934 95.933 16.746 alk_HHH_b1_02650_000000046_0001_dldesign_0_cycle1_af2pred
SCORE: 2.084 27.768 28.217 27.318 3.473 94.328 95.957 95.707 16.718 alk_HHH_b1_02655_000000017_0001_dldesign_0_cycle0_af2pred
SCORE: 2.242 27.841 28.444 27.238 3.492 93.022 95.868 95.432 16.735 alk_HHH_b1_02655_000000017_0001_dldesign_0_cycle1_af2pred
SCORE: 1.978 27.941 28.514 27.368 3.480 94.956 95.898 95.754 16.739 alk_HHH_b1_02681_000000000_0001_dldesign_0_cycle0_af2pred
SCORE: 2.240 28.042 28.540 27.543 3.497 93.622 95.912 95.561 16.744 alk_HHH_b1_02681_000000000_0001_dldesign_0_cycle1_af2pred
SCORE: 2.388 28.047 28.615 27.479 3.497 91.728 95.890 95.251 16.724 alk_HHH_b1_02710_af2_000000042_0001_dldesign_0_cycle0_af2pred
SCORE: 2.509 28.201 28.808 27.595 3.437 91.815 96.053 95.403 16.755 alk_HHH_b1_02710_af2_000000042_0001_dldesign_0_cycle1_af2pred
SCORE: 2.233 26.208 26.705 25.712 3.514 91.537 95.798 95.144 16.727 alk_HHH_b1_02740_000000018_0001_dldesign_0_cycle0_af2pred
SCORE: 1.959 28.125 28.653 27.597 3.401 94.319 96.125 95.848 16.733 alk_HHH_b1_02740_000000018_0001_dldesign_0_cycle1_af2pred
SCORE: 2.162 28.174 28.580 27.767 3.494 94.417 95.895 95.668 16.730 alk_HHH_b1_02783_af2_000000022_0001_dldesign_0_cycle0_af2pred
SCORE: 2.249 27.974 28.714 27.234 3.462 93.170 95.999 95.565 16.692 alk_HHH_b1_02783_af2_000000022_0001_dldesign_0_cycle1_af2pred
SCORE: 1.869 27.560 27.970 27.150 3.496 95.796 95.856 95.847 16.695 alk_HHH_b1_02936_000000023_0001_dldesign_0_cycle0_af2pred
SCORE: 1.923 27.738 28.096 27.380 3.490 95.783 95.895 95.878 16.708 alk_HHH_b1_02936_000000023_0001_dldesign_0_cycle1_af2pred
SCORE: 3.002 27.870 28.437 27.302 3.479 88.454 95.927 94.781 16.752 alk_HHH_b1_02978_af2_000000008_0001_dldesign_0_cycle0_af2pred
SCORE: 4.570 27.817 28.568 27.066 3.466 84.498 95.977 94.216 16.734 alk_HHH_b1_02978_af2_000000008_0001_dldesign_0_cycle1_af2pred
SCORE: 2.310 27.876 28.430 27.322 3.495 90.685 95.887 95.089 16.700 alk_HHH_b1_02998_000000015_0001_dldesign_0_cycle0_af2pred
SCORE: 2.054 27.630 27.958 27.302 3.434 93.152 96.020 95.580 16.735 alk_HHH_b1_02998_000000015_0001_dldesign_0_cycle1_af2pred
SCORE: 2.123 27.876 28.423 27.330 3.477 93.701 95.959 95.613 16.731 alk_HHH_b1_03115_000000025_0001_dldesign_0_cycle0_af2pred
SCORE: 2.653 28.292 28.798 27.786 3.484 90.564 95.918 95.096 16.756 alk_HHH_b1_03115_000000025_0001_dldesign_0_cycle1_af2pred
SCORE: 2.808 28.246 28.790 27.703 3.478 88.494 95.924 94.784 16.738 alk_HHH_b1_03208_000000020_0001_dldesign_0_cycle0_af2pred
SCORE: 2.685 28.247 28.745 27.748 3.469 89.663 95.986 95.016 16.692 alk_HHH_b1_03208_000000020_0001_dldesign_0_cycle1_af2pred
SCORE: 2.307 27.663 28.424 26.901 3.500 92.606 95.880 95.378 219.705 alk_HHH_b1_06162_af2_000000023_0001_dldesign_0_cycle0_af2pred
SCORE: 2.076 27.866 28.582 27.149 3.478 94.567 95.952 95.740 36.269 alk_HHH_b1_06162_af2_000000023_0001_dldesign_0_cycle1_af2pred
SCORE: 2.270 27.923 28.260 27.587 3.489 94.173 95.884 95.621 36.367 alk_HHH_b1_06178_af2_000000045_0001_dldesign_0_cycle0_af2pred
SCORE: 2.245 28.082 28.559 27.605 3.488 93.874 95.870 95.564 36.237 alk_HHH_b1_06178_af2_000000045_0001_dldesign_0_cycle1_af2pred
SCORE: 2.245 28.082 28.558 27.606 3.488 93.873 95.871 95.564 223.178 alk_HHH_b1_06178_af2_000000045_0001_dldesign_0_cycle1_af2pred
SCORE: 3.481 27.838 28.606 27.069 3.489 82.895 95.839 93.853 32.319 alk_HHH_b1_06219_000000028_0001_dldesign_0_cycle0_af2pred
SCORE: 2.159 21.459 21.930 20.988 3.567 89.198 95.516 94.547 32.300 alk_HHH_b1_06219_000000028_0001_dldesign_0_cycle1_af2pred
SCORE: 2.451 28.183 28.769 27.596 3.501 92.408 95.887 95.354 32.365 alk_HHH_b1_06268_000000024_0001_dldesign_0_cycle0_af2pred
SCORE: 2.302 28.233 28.784 27.682 3.472 93.130 95.969 95.533 32.483 alk_HHH_b1_06268_000000024_0001_dldesign_0_cycle1_af2pred
SCORE: 2.172 28.313 28.828 27.798 3.493 93.679 95.892 95.553 32.420 alk_HHH_b1_06269_000000000_0001_dldesign_0_cycle0_af2pred
SCORE: 2.084 28.185 28.727 27.642 3.472 94.569 95.987 95.770 32.497 alk_HHH_b1_06269_000000000_0001_dldesign_0_cycle1_af2pred
SCORE: 2.342 27.360 27.794 26.927 3.513 93.106 95.804 95.390 32.504 alk_HHH_b1_06334_af2_000000007_0001_dldesign_0_cycle0_af2pred
SCORE: 2.094 27.424 27.920 26.928 3.511 94.493 95.825 95.621 32.093 alk_HHH_b1_06334_af2_000000007_0001_dldesign_0_cycle1_af2pred
SCORE: 2.152 27.435 27.978 26.892 3.471 94.495 95.923 95.704 31.989 alk_HHH_b1_06347_af2_000000000_0001_dldesign_0_cycle0_af2pred
SCORE: 2.202 27.617 28.213 27.021 3.440 93.743 95.986 95.642 32.850 alk_HHH_b1_06347_af2_000000000_0001_dldesign_0_cycle1_af2pred
SCORE: 2.497 25.870 26.603 25.137 3.534 89.551 95.745 94.795 32.040 alk_HHH_b1_06403_af2_000000025_0001_dldesign_0_cycle0_af2pred
SCORE: 2.479 16.187 16.940 15.433 3.535 84.037 95.422 93.676 32.171 alk_HHH_b1_06403_af2_000000025_0001_dldesign_0_cycle1_af2pred
SCORE: 2.301 27.939 28.633 27.245 3.478 92.493 95.926 95.399 32.344 alk_HHH_b1_06703_000000021_0001_dldesign_0_cycle0_af2pred
SCORE: 2.677 27.588 28.277 26.898 3.451 87.492 95.952 94.654 32.503 alk_HHH_b1_06703_000000021_0001_dldesign_0_cycle1_af2pred
SCORE: 2.766 27.622 28.284 26.960 3.515 89.422 95.802 94.823 32.540 alk_HHH_b1_06712_000000021_0001_dldesign_0_cycle0_af2pred
SCORE: 2.321 27.923 28.703 27.143 3.448 91.869 96.029 95.391 32.407 alk_HHH_b1_06712_000000021_0001_dldesign_0_cycle1_af2pred
SCORE: 2.261 20.272 21.176 19.368 3.559 88.698 95.459 94.422 32.363 alk_HHH_b1_06855_af2_000000013_0001_dldesign_0_cycle0_af2pred
SCORE: 2.403 28.088 28.691 27.484 3.445 92.878 96.015 95.534 32.360 alk_HHH_b1_06855_af2_000000013_0001_dldesign_0_cycle1_af2pred
SCORE: 2.077 11.424 11.672 11.175 3.609 88.237 95.229 94.156 32.259 alk_HHH_b1_06984_af2_000000007_0001_dldesign_0_cycle0_af2pred
SCORE: 2.018 27.850 28.459 27.240 3.456 95.116 96.001 95.865 32.364 alk_HHH_b1_06984_af2_000000007_0001_dldesign_0_cycle1_af2pred
SCORE: 2.447 28.181 28.814 27.548 3.480 91.818 95.926 95.296 32.413 alk_HHH_b1_07021_000000029_0001_dldesign_0_cycle0_af2pred
SCORE: 2.428 28.093 28.670 27.515 3.443 92.165 96.023 95.431 32.417 alk_HHH_b1_07021_000000029_0001_dldesign_0_cycle1_af2pred
SCORE: 2.048 27.883 28.288 27.477 3.486 93.923 95.901 95.597 32.581 alk_HHH_b1_07227_000000016_0001_dldesign_0_cycle0_af2pred
SCORE: 2.062 27.968 28.381 27.556 3.464 93.414 95.962 95.571 32.367 alk_HHH_b1_07227_000000016_0001_dldesign_0_cycle1_af2pred
SCORE: 2.226 27.667 28.328 27.007 3.501 94.073 95.881 95.604 32.212 alk_HHH_b1_07250_af2_000000019_0001_dldesign_0_cycle0_af2pred
SCORE: 2.388 27.874 28.343 27.405 3.494 92.653 95.871 95.378 32.389 alk_HHH_b1_07250_af2_000000019_0001_dldesign_0_cycle1_af2pred
SCORE: 2.727 28.253 28.916 27.590 3.497 89.731 95.905 94.957 32.401 alk_HHH_b1_07293_af2_000000032_0001_dldesign_0_cycle0_af2pred
SCORE: 2.788 28.105 28.688 27.522 3.423 89.111 96.047 94.983 32.506 alk_HHH_b1_07293_af2_000000032_0001_dldesign_0_cycle1_af2pred
SCORE: 2.443 28.073 28.648 27.499 3.492 92.902 95.886 95.428 32.469 alk_HHH_b1_07495_af2_000000029_0001_dldesign_0_cycle0_af2pred
SCORE: 2.547 27.512 28.246 26.778 3.436 91.357 96.026 95.309 32.558 alk_HHH_b1_07495_af2_000000029_0001_dldesign_0_cycle1_af2pred
SCORE: 2.726 27.874 28.476 27.273 3.487 90.317 95.868 95.016 32.534 alk_HHH_b1_07534_000000019_0001_dldesign_0_cycle0_af2pred
SCORE: 2.881 28.091 28.700 27.482 3.440 88.186 95.994 94.796 32.451 alk_HHH_b1_07534_000000019_0001_dldesign_0_cycle1_af2pred
SCORE: 2.152 27.371 27.629 27.113 3.514 92.847 95.801 95.348 32.558 alk_HHH_b1_07545_000000048_0001_dldesign_0_cycle0_af2pred
SCORE: 2.500 24.843 25.149 24.537 3.567 90.426 95.621 94.824 32.493 alk_HHH_b1_07545_000000048_0001_dldesign_0_cycle1_af2pred
SCORE: 2.674 27.870 28.521 27.219 3.469 89.479 95.938 94.947 32.623 alk_HHH_b1_07567_000000001_0001_dldesign_0_cycle0_af2pred
SCORE: 2.655 28.071 28.780 27.363 3.447 89.703 96.024 95.054 32.285 alk_HHH_b1_07567_000000001_0001_dldesign_0_cycle1_af2pred
SCORE: 2.144 28.048 28.397 27.700 3.495 94.134 95.847 95.584 32.537 alk_HHH_b1_07672_af2_000000005_0001_dldesign_0_cycle0_af2pred
SCORE: 2.459 28.041 28.486 27.596 3.471 92.045 95.921 95.327 32.703 alk_HHH_b1_07672_af2_000000005_0001_dldesign_0_cycle1_af2pred
SCORE: 2.806 28.392 28.980 27.805 3.494 90.817 95.865 95.090 32.343 alk_HHH_b1_07777_af2_000000040_0001_dldesign_0_cycle0_af2pred
SCORE: 3.180 28.212 29.025 27.399 3.453 86.413 95.970 94.504 32.288 alk_HHH_b1_07777_af2_000000040_0001_dldesign_0_cycle1_af2pred
SCORE: 2.598 28.165 28.742 27.588 3.487 91.466 95.901 95.221 32.244 alk_HHH_b1_07788_af2_000000040_0001_dldesign_0_cycle0_af2pred
SCORE: 2.716 28.177 28.866 27.489 3.479 91.050 95.952 95.200 32.409 alk_HHH_b1_07788_af2_000000040_0001_dldesign_0_cycle1_af2pred
SCORE: 2.550 28.246 28.888 27.603 3.471 90.442 95.931 95.089 32.402 alk_HHH_b1_07838_000000044_0001_dldesign_0_cycle0_af2pred
SCORE: 2.082 28.138 28.686 27.590 3.440 94.137 96.020 95.731 32.523 alk_HHH_b1_07838_000000044_0001_dldesign_0_cycle1_af2pred
SCORE: 2.468 28.176 28.770 27.582 3.484 91.716 95.905 95.262 32.400 alk_HHH_b1_07900_af2_000000005_0001_dldesign_0_cycle0_af2pred
SCORE: 2.911 28.152 28.755 27.549 3.419 88.439 96.029 94.865 32.474 alk_HHH_b1_07900_af2_000000005_0001_dldesign_0_cycle1_af2pred
SCORE: 2.890 27.983 28.650 27.316 3.499 90.413 95.850 95.016 32.498 alk_HHH_b1_07916_af2_000000005_0001_dldesign_0_cycle0_af2pred
SCORE: 2.811 28.028 28.619 27.437 3.439 91.009 95.996 95.231 32.431 alk_HHH_b1_07916_af2_000000005_0001_dldesign_0_cycle1_af2pred
SCORE: 2.354 24.581 25.232 23.929 3.553 89.115 95.667 94.662 32.174 alk_HHH_b1_07971_af2_000000008_0001_dldesign_0_cycle0_af2pred
SCORE: 2.029 27.881 28.478 27.285 3.440 94.343 96.027 95.769 32.477 alk_HHH_b1_07971_af2_000000008_0001_dldesign_0_cycle1_af2pred
SCORE: 2.740 28.057 28.608 27.506 3.508 90.890 95.850 95.089 32.262 alk_HHH_b1_07983_000000037_0001_dldesign_0_cycle0_af2pred
SCORE: 2.184 27.924 28.453 27.395 3.389 94.230 96.160 95.864 31.854 alk_HHH_b1_07983_000000037_0001_dldesign_0_cycle1_af2pred
SCORE: 2.649 18.969 19.774 18.163 3.589 85.647 95.425 93.924 32.163 alk_HHH_b1_07986_af2_000000043_0001_dldesign_0_cycle0_af2pred
SCORE: 2.629 26.972 27.712 26.233 3.438 91.164 96.014 95.270 32.006 alk_HHH_b1_07986_af2_000000043_0001_dldesign_0_cycle1_af2pred
SCORE: 2.474 13.438 13.826 13.050 3.605 86.792 95.270 93.969 32.644 alk_HHH_b1_08002_af2_000000028_0001_dldesign_0_cycle0_af2pred
SCORE: 2.813 28.146 28.826 27.467 3.474 89.248 95.945 94.918 32.147 alk_HHH_b1_08002_af2_000000028_0001_dldesign_0_cycle1_af2pred
SCORE: 2.238 28.071 28.595 27.547 3.514 93.683 95.833 95.503 31.924 alk_HHH_b1_08235_000000024_0001_dldesign_0_cycle0_af2pred
SCORE: 2.150 28.016 28.516 27.517 3.479 94.495 95.959 95.734 31.864 alk_HHH_b1_08235_000000024_0001_dldesign_0_cycle1_af2pred
SCORE: 2.119 28.139 28.651 27.626 3.477 94.118 95.915 95.639 32.092 alk_HHH_b1_08285_000000037_0001_dldesign_0_cycle0_af2pred
SCORE: 2.377 28.325 28.833 27.817 3.417 92.626 96.088 95.557 31.987 alk_HHH_b1_08285_000000037_0001_dldesign_0_cycle1_af2pred
SCORE: 3.419 28.407 29.102 27.712 3.509 86.055 95.831 94.331 32.019 alk_HHH_b1_08320_af2_000000022_0001_dldesign_0_cycle0_af2pred
SCORE: 4.883 28.173 29.152 27.194 3.468 80.210 95.946 93.532 32.103 alk_HHH_b1_08320_af2_000000022_0001_dldesign_0_cycle1_af2pred
SCORE: 2.194 27.883 28.330 27.436 3.468 94.394 95.922 95.687 32.603 alk_HHH_b1_08324_000000041_0001_dldesign_0_cycle0_af2pred
SCORE: 2.890 28.143 28.860 27.426 3.393 87.455 96.126 94.796 32.454 alk_HHH_b1_08324_000000041_0001_dldesign_0_cycle1_af2pred
SCORE: 2.171 13.052 13.353 12.751 3.585 87.215 95.230 94.000 32.224 alk_HHH_b1_08331_af2_000000007_0001_dldesign_0_cycle0_af2pred
SCORE: 1.893 28.042 28.383 27.702 3.442 94.730 95.997 95.803 32.250 alk_HHH_b1_08331_af2_000000007_0001_dldesign_0_cycle1_af2pred
SCORE: 2.209 28.149 28.651 27.646 3.486 93.972 95.909 95.612 32.234 alk_HHH_b1_08333_000000022_0001_dldesign_0_cycle0_af2pred
SCORE: 1.746 27.785 28.407 27.164 3.420 95.144 96.041 95.904 32.213 alk_HHH_b1_08333_000000022_0001_dldesign_0_cycle1_af2pred
SCORE: 2.767 28.113 28.773 27.452 3.465 90.245 95.964 95.087 32.307 alk_HHH_b1_08411_af2_000000045_0001_dldesign_0_cycle0_af2pred
SCORE: 2.510 28.163 28.657 27.670 3.461 90.984 95.971 95.206 32.276 alk_HHH_b1_08411_af2_000000045_0001_dldesign_0_cycle1_af2pred
SCORE: 2.181 28.142 28.640 27.643 3.482 93.503 95.953 95.577 32.277 alk_HHH_b1_08519_000000027_0001_dldesign_0_cycle0_af2pred
SCORE: 2.201 27.820 28.432 27.207 3.477 93.049 95.914 95.475 32.285 alk_HHH_b1_08519_000000027_0001_dldesign_0_cycle1_af2pred
SCORE: 2.354 28.030 28.534 27.527 3.479 92.732 95.915 95.427 32.345 alk_HHH_b1_08557_000000020_0001_dldesign_0_cycle0_af2pred
SCORE: 2.483 27.480 28.275 26.686 3.465 91.383 95.967 95.263 32.303 alk_HHH_b1_08557_000000020_0001_dldesign_0_cycle1_af2pred
SCORE: 2.178 27.658 28.128 27.187 3.466 93.757 95.933 95.599 32.240 alk_HHH_b1_08695_af2_000000020_0001_dldesign_0_cycle0_af2pred
SCORE: 2.251 27.682 28.254 27.110 3.474 93.103 95.952 95.515 32.360 alk_HHH_b1_08695_af2_000000020_0001_dldesign_0_cycle1_af2pred
SCORE: 2.402 27.883 28.433 27.332 3.492 93.118 95.914 95.485 32.230 alk_HHH_b1_08730_af2_000000014_0001_dldesign_0_cycle0_af2pred
SCORE: 2.828 28.490 29.235 27.745 3.424 90.043 96.081 95.155 32.441 alk_HHH_b1_08730_af2_000000014_0001_dldesign_0_cycle1_af2pred
SCORE: 2.732 28.390 29.008 27.772 3.469 89.996 95.933 95.023 32.324 alk_HHH_b2_00052_000000020_0001_dldesign_0_cycle0_af2pred
SCORE: 2.361 28.083 28.514 27.651 3.432 91.884 96.042 95.404 32.299 alk_HHH_b2_00052_000000020_0001_dldesign_0_cycle1_af2pred
SCORE: 2.391 28.228 28.880 27.576 3.495 92.523 95.902 95.384 32.350 alk_HHH_b2_00112_af2_000000022_0001_dldesign_0_cycle0_af2pred
SCORE: 2.132 28.174 28.793 27.556 3.469 94.889 95.962 95.798 32.438 alk_HHH_b2_00112_af2_000000022_0001_dldesign_0_cycle1_af2pred
SCORE: 3.193 28.169 29.036 27.302 3.478 85.637 95.940 94.359 32.246 alk_HHH_b2_00306_af2_000000003_0001_dldesign_0_cycle0_af2pred
SCORE: 3.731 28.060 28.943 27.176 3.479 82.183 95.966 93.851 32.339 alk_HHH_b2_00306_af2_000000003_0001_dldesign_0_cycle1_af2pred
SCORE: 2.295 27.942 28.363 27.521 3.477 93.150 95.916 95.492 32.290 alk_HHH_b2_00330_af2_000000039_0001_dldesign_0_cycle0_af2pred
SCORE: 2.200 28.107 28.505 27.710 3.502 93.609 95.849 95.505 32.184 alk_HHH_b2_00330_af2_000000039_0001_dldesign_0_cycle1_af2pred
SCORE: 2.314 28.119 28.597 27.640 3.502 92.161 95.872 95.303 32.270 alk_HHH_b2_00386_000000030_0001_dldesign_0_cycle0_af2pred
SCORE: 2.375 28.222 28.770 27.673 3.474 92.155 95.942 95.361 32.329 alk_HHH_b2_00386_000000030_0001_dldesign_0_cycle1_af2pred
SCORE: 2.751 28.079 28.686 27.471 3.470 90.258 95.961 95.086 32.362 alk_HHH_b2_00557_af2_000000031_0001_dldesign_0_cycle0_af2pred
SCORE: 2.524 28.197 28.838 27.557 3.471 90.858 95.989 95.202 32.276 alk_HHH_b2_00557_af2_000000031_0001_dldesign_0_cycle1_af2pred
SCORE: 3.729 28.321 29.237 27.406 3.500 83.062 95.889 93.921 32.336 alk_HHH_b2_00654_000000003_0001_dldesign_0_cycle0_af2pred
SCORE: 2.395 28.324 28.947 27.702 3.446 92.248 96.018 95.439 32.322 alk_HHH_b2_00654_000000003_0001_dldesign_0_cycle1_af2pred
SCORE: 1.972 27.769 28.183 27.354 3.495 94.980 95.876 95.738 32.382 alk_HHH_b2_00751_af2_000000000_0001_dldesign_0_cycle0_af2pred
SCORE: 1.974 27.954 28.406 27.503 3.443 94.693 96.011 95.809 32.355 alk_HHH_b2_00751_af2_000000000_0001_dldesign_0_cycle1_af2pred
SCORE: 2.856 28.027 28.499 27.554 3.488 90.041 95.902 95.003 32.296 alk_HHH_b2_00752_af2_000000036_0001_dldesign_0_cycle0_af2pred
SCORE: 2.386 12.907 13.306 12.508 3.624 86.483 95.204 93.866 32.306 alk_HHH_b2_00752_af2_000000036_0001_dldesign_0_cycle1_af2pred
SCORE: 2.798 27.280 27.363 27.196 6.268 90.377 92.829 92.233 124.995 kit_ferr_buw_12669_000000177_0001_dldesign_0_cycle0_af2pred
SCORE: 2.651 27.598 27.826 27.371 6.228 91.894 92.921 92.671 9.033 kit_ferr_buw_12669_000000177_0001_dldesign_0_cycle1_af2pred
SCORE: 3.835 27.763 28.116 27.410 6.295 81.570 92.834 90.095 8.984 kit_ferr_buw_12776_000000107_0001_dldesign_0_cycle0_af2pred
SCORE: 3.167 27.730 27.980 27.480 6.281 87.339 92.872 91.527 8.972 kit_ferr_buw_12776_000000107_0001_dldesign_0_cycle1_af2pred
SCORE: 2.303 27.281 27.236 27.327 6.382 93.555 92.724 92.926 8.957 kit_ferr_buw_12832_000000323_0001_dldesign_0_cycle0_af2pred
SCORE: 2.267 27.176 27.183 27.169 6.369 94.103 92.708 93.047 9.030 kit_ferr_buw_12832_000000323_0001_dldesign_0_cycle1_af2pred
SCORE: 2.624 27.779 27.819 27.739 6.337 91.391 92.753 92.422 8.949 kit_ferr_buw_12972_000000093_0001_dldesign_0_cycle0_af2pred
SCORE: 3.019 24.786 25.085 24.487 6.398 86.713 92.633 91.193 9.034 kit_ferr_buw_12972_000000093_0001_dldesign_0_cycle1_af2pred
SCORE: 2.200 27.506 27.536 27.477 6.303 94.721 92.901 93.344 8.931 kit_ferr_buw_13104_000000123_0001_dldesign_0_cycle0_af2pred
SCORE: 2.600 27.700 27.743 27.657 6.419 92.149 92.603 92.493 9.005 kit_ferr_buw_13104_000000123_0001_dldesign_0_cycle1_af2pred
SCORE: 3.539 27.747 28.133 27.361 6.231 85.714 92.938 91.181 8.979 kit_ferr_buw_13108_000000712_0001_dldesign_0_cycle0_af2pred
SCORE: 3.090 27.575 27.788 27.362 6.274 88.570 92.910 91.855 9.006 kit_ferr_buw_13108_000000712_0001_dldesign_0_cycle1_af2pred
SCORE: 3.020 24.575 24.802 24.349 6.369 86.408 92.480 91.003 8.954 kit_ferr_buw_13265_000000080_0001_dldesign_0_cycle0_af2pred
SCORE: 2.616 27.292 27.341 27.242 6.339 90.938 92.645 92.230 9.027 kit_ferr_buw_13265_000000080_0001_dldesign_0_cycle1_af2pred
SCORE: 2.765 27.546 27.745 27.347 6.247 90.759 92.967 92.430 8.966 kit_ferr_buw_13282_000000567_0001_dldesign_0_cycle0_af2pred
SCORE: 2.631 27.546 27.854 27.239 6.292 90.611 92.873 92.323 8.981 kit_ferr_buw_13282_000000567_0001_dldesign_0_cycle1_af2pred
SCORE: 2.855 27.684 27.908 27.461 6.299 89.707 92.867 92.098 8.960 kit_ferr_buw_13452_000000270_0001_dldesign_0_cycle0_af2pred
SCORE: 2.600 27.498 27.647 27.350 6.290 91.359 92.844 92.483 9.018 kit_ferr_buw_13452_000000270_0001_dldesign_0_cycle1_af2pred
SCORE: 3.276 27.657 27.979 27.336 6.274 87.607 92.806 91.542 9.023 kit_ferr_buw_13550_000000427_0001_dldesign_0_cycle0_af2pred
SCORE: 3.225 26.690 26.975 26.405 6.475 86.815 92.402 91.043 9.009 kit_ferr_buw_13550_000000427_0001_dldesign_0_cycle1_af2pred
SCORE: 2.883 27.250 27.291 27.208 6.362 89.878 92.733 92.039 8.943 kit_ferr_buw_13575_000000533_0001_dldesign_0_cycle0_af2pred
SCORE: 2.834 27.095 27.129 27.060 6.374 89.759 92.666 91.959 8.994 kit_ferr_buw_13575_000000533_0001_dldesign_0_cycle1_af2pred
SCORE: 2.617 27.508 27.570 27.445 6.247 91.237 92.934 92.521 8.967 kit_ferr_buw_13809_000000403_0001_dldesign_0_cycle0_af2pred
SCORE: 2.735 27.671 27.823 27.518 6.264 90.767 92.881 92.367 8.967 kit_ferr_buw_13809_000000403_0001_dldesign_0_cycle1_af2pred
SCORE: 3.894 27.561 27.965 27.156 6.234 84.339 92.894 90.814 8.997 kit_ferr_buw_14356_000000869_0001_dldesign_0_cycle0_af2pred
SCORE: 2.793 27.349 27.408 27.291 6.317 90.213 92.774 92.152 8.963 kit_ferr_buw_14356_000000869_0001_dldesign_0_cycle1_af2pred
SCORE: 2.678 27.378 27.552 27.203 6.318 91.247 92.821 92.439 8.944 kit_ferr_buw_14431_000000614_0001_dldesign_0_cycle0_af2pred
SCORE: 2.866 26.715 26.865 26.565 6.461 89.295 92.464 91.694 8.950 kit_ferr_buw_14431_000000614_0001_dldesign_0_cycle1_af2pred
SCORE: 4.171 27.367 27.897 26.837 6.234 80.856 92.866 89.945 8.986 kit_ferr_buw_14730_000000052_0001_dldesign_0_cycle0_af2pred
SCORE: 3.661 27.668 28.014 27.322 6.383 83.797 92.669 90.512 9.006 kit_ferr_buw_14730_000000052_0001_dldesign_0_cycle1_af2pred
SCORE: 3.661 27.577 27.834 27.319 6.386 84.415 92.642 90.641 8.992 kit_ferr_buw_14738_000000685_0001_dldesign_0_cycle0_af2pred
SCORE: 3.222 27.753 27.961 27.545 6.422 87.332 92.583 91.306 8.998 kit_ferr_buw_14738_000000685_0001_dldesign_0_cycle1_af2pred
SCORE: 3.197 27.569 27.875 27.263 6.266 88.326 92.904 91.791 8.987 kit_ferr_buw_14769_000000982_0001_dldesign_0_cycle0_af2pred
SCORE: 2.544 27.608 27.782 27.434 6.328 91.942 92.779 92.575 8.955 kit_ferr_buw_14769_000000982_0001_dldesign_0_cycle1_af2pred
SCORE: 2.809 27.434 27.597 27.272 6.263 88.960 92.848 91.903 8.993 kit_ferr_buw_14777_000000281_0001_dldesign_0_cycle0_af2pred
SCORE: 2.911 27.143 27.324 26.961 6.378 88.548 92.694 91.686 8.961 kit_ferr_buw_14777_000000281_0001_dldesign_0_cycle1_af2pred
SCORE: 3.041 27.672 27.910 27.434 6.169 88.815 93.023 92.000 8.923 kit_ferr_buw_14801_000000314_0001_dldesign_0_cycle0_af2pred
SCORE: 2.923 27.611 27.820 27.401 6.317 88.983 92.850 91.910 8.970 kit_ferr_buw_14801_000000314_0001_dldesign_0_cycle1_af2pred
SCORE: 3.040 27.639 27.741 27.537 6.389 88.790 92.717 91.762 8.933 kit_ferr_buw_14866_000000872_0001_dldesign_0_cycle0_af2pred
SCORE: 2.534 27.390 27.386 27.394 6.375 92.291 92.674 92.581 8.959 kit_ferr_buw_14866_000000872_0001_dldesign_0_cycle1_af2pred
SCORE: 2.842 28.018 28.217 27.818 6.300 90.609 92.886 92.332 8.951 kit_ferr_buw_14871_000000567_0001_dldesign_0_cycle0_af2pred
SCORE: 2.493 27.874 27.988 27.760 6.364 92.576 92.820 92.760 9.007 kit_ferr_buw_14871_000000567_0001_dldesign_0_cycle1_af2pred
SCORE: 2.953 27.867 27.928 27.805 6.300 89.745 92.862 92.104 8.997 kit_ferr_buw_15335_000000248_0001_dldesign_0_cycle0_af2pred
SCORE: 2.960 27.756 27.849 27.662 6.366 89.917 92.747 92.059 9.013 kit_ferr_buw_15335_000000248_0001_dldesign_0_cycle1_af2pred
SCORE: 2.921 27.284 27.458 27.110 6.285 90.056 92.839 92.162 8.982 kit_ferr_buw_15411_000000011_0001_dldesign_0_cycle0_af2pred
SCORE: 2.945 27.530 27.578 27.482 6.307 89.959 92.785 92.098 9.006 kit_ferr_buw_15411_000000011_0001_dldesign_0_cycle1_af2pred
SCORE: 4.091 20.512 21.037 19.987 6.519 78.665 91.796 88.603 9.005 kit_ferr_buw_15415_000000697_0001_dldesign_0_cycle0_af2pred
SCORE: 2.599 27.281 27.352 27.211 6.307 91.522 92.824 92.508 8.970 kit_ferr_buw_15415_000000697_0001_dldesign_0_cycle1_af2pred
SCORE: 2.894 27.580 27.725 27.435 6.303 89.682 92.787 92.032 8.974 kit_ferr_buw_15647_000000022_0001_dldesign_0_cycle0_af2pred
SCORE: 5.627 27.687 28.293 27.082 6.348 76.667 92.547 88.686 9.018 kit_ferr_buw_15647_000000022_0001_dldesign_0_cycle1_af2pred
SCORE: 3.266 27.645 27.834 27.456 6.273 87.234 92.856 91.489 8.971 kit_ferr_buw_15681_000000136_0001_dldesign_0_cycle0_af2pred
SCORE: 2.285 27.275 27.172 27.378 6.407 93.489 92.688 92.883 8.947 kit_ferr_buw_15681_000000136_0001_dldesign_0_cycle1_af2pred
SCORE: 3.010 27.547 27.773 27.320 6.359 88.508 92.726 91.700 9.010 kit_ferr_buw_16051_000000638_0001_dldesign_0_cycle0_af2pred
SCORE: 2.939 27.393 27.561 27.224 6.373 89.237 92.645 91.816 8.989 kit_ferr_buw_16051_000000638_0001_dldesign_0_cycle1_af2pred
SCORE: 2.896 27.620 27.688 27.552 6.247 90.509 92.919 92.333 8.962 kit_ferr_buw_16231_000000029_0001_dldesign_0_cycle0_af2pred
SCORE: 2.745 27.320 27.369 27.270 6.178 91.120 92.973 92.522 9.019 kit_ferr_buw_16231_000000029_0001_dldesign_0_cycle1_af2pred
SCORE: 2.911 27.740 27.980 27.501 6.253 89.237 92.939 92.039 8.996 kit_ferr_buw_16302_000000195_0001_dldesign_0_cycle0_af2pred
SCORE: 3.187 27.736 27.954 27.517 6.259 87.682 92.897 91.629 9.006 kit_ferr_buw_16302_000000195_0001_dldesign_0_cycle1_af2pred
SCORE: 2.527 17.839 17.496 18.182 6.463 88.600 91.904 91.101 8.996 kit_ferr_buw_16388_000000260_0001_dldesign_0_cycle0_af2pred
SCORE: 2.477 27.526 27.555 27.497 6.331 92.701 92.666 92.675 9.031 kit_ferr_buw_16388_000000260_0001_dldesign_0_cycle1_af2pred
SCORE: 2.427 27.513 27.660 27.366 6.378 93.160 92.722 92.828 9.975 kit_ferr_buw_16397_000000308_0001_dldesign_0_cycle0_af2pred
SCORE: 2.529 27.287 27.417 27.156 6.368 92.027 92.750 92.574 8.988 kit_ferr_buw_16397_000000308_0001_dldesign_0_cycle1_af2pred
SCORE: 3.911 27.542 27.982 27.103 6.303 83.754 92.771 90.579 8.930 kit_ferr_buw_16482_000000647_0001_dldesign_0_cycle0_af2pred
SCORE: 3.171 27.519 27.853 27.186 6.347 88.641 92.729 91.735 8.966 kit_ferr_buw_16482_000000647_0001_dldesign_0_cycle1_af2pred
SCORE: 2.915 27.225 27.416 27.034 6.347 89.199 92.710 91.856 8.935 kit_ferr_buw_17006_000000732_0001_dldesign_0_cycle0_af2pred
SCORE: 2.962 27.739 27.924 27.554 6.318 88.658 92.777 91.776 8.974 kit_ferr_buw_17006_000000732_0001_dldesign_0_cycle1_af2pred
SCORE: 3.026 26.052 26.189 25.916 6.253 87.569 92.794 91.523 8.979 kit_ferr_buw_17198_000000735_0001_dldesign_0_cycle0_af2pred
SCORE: 2.368 10.596 10.092 11.099 6.481 91.239 92.114 91.901 8.973 kit_ferr_buw_17198_000000735_0001_dldesign_0_cycle1_af2pred
SCORE: 2.865 27.621 27.817 27.425 6.330 89.473 92.779 91.975 8.974 kit_ferr_buw_17320_000000528_0001_dldesign_0_cycle0_af2pred
SCORE: 2.757 27.217 27.297 27.137 6.371 90.137 92.668 92.053 8.965 kit_ferr_buw_17320_000000528_0001_dldesign_0_cycle1_af2pred
SCORE: 2.232 27.911 27.803 28.019 6.319 94.121 92.832 93.146 8.944 kit_ferr_buw_17614_000000032_0001_dldesign_0_cycle0_af2pred
SCORE: 2.298 27.582 27.441 27.723 6.417 93.298 92.709 92.853 8.949 kit_ferr_buw_17614_000000032_0001_dldesign_0_cycle1_af2pred
SCORE: 3.181 27.344 27.481 27.207 6.300 88.536 92.831 91.787 8.994 kit_ferr_buw_17853_000000345_0001_dldesign_0_cycle0_af2pred
SCORE: 2.899 27.419 27.542 27.295 6.391 90.133 92.694 92.071 8.965 kit_ferr_buw_17853_000000345_0001_dldesign_0_cycle1_af2pred
SCORE: 2.390 27.156 27.184 27.128 6.268 92.639 92.800 92.761 8.952 kit_ferr_buw_17908_000000499_0001_dldesign_0_cycle0_af2pred
SCORE: 2.506 26.728 26.777 26.678 6.301 92.378 92.762 92.669 9.010 kit_ferr_buw_17908_000000499_0001_dldesign_0_cycle1_af2pred
SCORE: 3.050 27.586 27.804 27.367 6.221 90.545 92.976 92.385 8.956 kit_ferr_buw_18273_000000402_0001_dldesign_0_cycle0_af2pred
SCORE: 2.726 27.913 28.214 27.612 6.304 92.024 92.796 92.608 8.975 kit_ferr_buw_18273_000000402_0001_dldesign_0_cycle1_af2pred
SCORE: 2.669 27.596 27.669 27.524 6.307 91.965 92.802 92.598 8.950 kit_ferr_buw_18297_000000855_0001_dldesign_0_cycle0_af2pred
SCORE: 2.930 27.364 27.478 27.250 6.381 90.418 92.667 92.120 8.999 kit_ferr_buw_18297_000000855_0001_dldesign_0_cycle1_af2pred
SCORE: 2.632 27.741 27.768 27.713 6.293 92.002 92.831 92.630 8.939 kit_ferr_buw_19005_000000346_0001_dldesign_0_cycle0_af2pred
SCORE: 4.130 27.105 27.475 26.734 6.388 81.866 92.539 89.944 9.030 kit_ferr_buw_19005_000000346_0001_dldesign_0_cycle1_af2pred
SCORE: 2.824 27.253 27.232 27.275 6.355 90.251 92.568 92.005 9.018 kit_ferr_buw_19045_000000093_0001_dldesign_0_cycle0_af2pred
SCORE: 2.897 27.683 27.930 27.437 6.320 90.039 92.847 92.164 8.999 kit_ferr_buw_19045_000000093_0001_dldesign_0_cycle1_af2pred
SCORE: 3.269 27.682 28.021 27.343 6.266 87.539 92.910 91.604 8.959 kit_ferr_buw_19061_000000143_0001_dldesign_0_cycle0_af2pred
SCORE: 3.265 27.371 27.607 27.136 6.187 87.283 92.969 91.587 8.989 kit_ferr_buw_19061_000000143_0001_dldesign_0_cycle1_af2pred
SCORE: 2.539 27.142 27.134 27.151 6.384 92.523 92.646 92.616 8.972 kit_ferr_buw_19075_000000184_0001_dldesign_0_cycle0_af2pred
SCORE: 2.751 27.455 27.492 27.418 6.410 91.092 92.691 92.302 10.036 kit_ferr_buw_19075_000000184_0001_dldesign_0_cycle1_af2pred
SCORE: 3.522 27.844 28.147 27.541 6.341 85.732 92.698 91.005 8.985 kit_ferr_buw_19227_000000273_0001_dldesign_0_cycle0_af2pred
SCORE: 3.487 27.362 27.699 27.024 6.396 85.051 92.622 90.781 8.950 kit_ferr_buw_19227_000000273_0001_dldesign_0_cycle1_af2pred
SCORE: 2.803 27.630 27.844 27.416 6.244 90.223 92.919 92.263 8.977 kit_ferr_buw_19446_000000508_0001_dldesign_0_cycle0_af2pred
SCORE: 3.800 27.784 28.362 27.206 6.288 82.646 92.834 90.357 8.968 kit_ferr_buw_19446_000000508_0001_dldesign_0_cycle1_af2pred
SCORE: 2.795 27.252 27.381 27.123 6.236 89.948 92.878 92.166 8.931 kit_ferr_buw_19546_000000635_0001_dldesign_0_cycle0_af2pred
SCORE: 2.296 27.014 26.951 27.076 6.358 93.513 92.699 92.897 8.959 kit_ferr_buw_19546_000000635_0001_dldesign_0_cycle1_af2pred
SCORE: 2.257 27.485 27.418 27.552 6.262 94.015 92.925 93.190 8.985 kit_ferr_buw_19635_000000278_0001_dldesign_0_cycle0_af2pred
SCORE: 2.170 26.819 26.757 26.881 6.336 93.993 92.783 93.077 8.943 kit_ferr_buw_19635_000000278_0001_dldesign_0_cycle1_af2pred
SCORE: 2.724 26.739 26.816 26.662 6.310 90.616 92.728 92.215 8.944 kit_ferr_buw_19728_000000387_0001_dldesign_0_cycle0_af2pred
SCORE: 2.643 26.438 26.584 26.292 6.316 91.117 92.670 92.292 9.007 kit_ferr_buw_19728_000000387_0001_dldesign_0_cycle1_af2pred
SCORE: 3.065 27.759 28.057 27.461 6.288 89.125 92.862 91.954 8.953 kit_ferr_buw_20132_000000760_0001_dldesign_0_cycle0_af2pred
SCORE: 2.951 27.508 27.709 27.307 6.305 89.748 92.810 92.065 9.012 kit_ferr_buw_20132_000000760_0001_dldesign_0_cycle1_af2pred
SCORE: 2.957 27.433 27.774 27.092 3.587 89.708 95.110 93.781 219.558 tie2_ferr_buw_10931_000000020_0001_dldesign_0_cycle0_af2pred
SCORE: 2.429 26.930 27.213 26.646 3.600 93.030 95.118 94.604 18.877 tie2_ferr_buw_10931_000000020_0001_dldesign_0_cycle1_af2pred
SCORE: 2.990 27.080 27.527 26.633 3.572 89.391 95.151 93.734 18.853 tie2_ferr_buw_10974_000000016_0001_dldesign_0_cycle0_af2pred
SCORE: 2.817 27.783 28.111 27.455 3.607 90.708 95.138 94.048 19.096 tie2_ferr_buw_10974_000000016_0001_dldesign_0_cycle1_af2pred
SCORE: 2.722 27.118 27.510 26.726 3.594 91.568 95.173 94.286 18.922 tie2_ferr_buw_11097_000000002_0001_dldesign_0_cycle0_af2pred
SCORE: 3.057 27.217 27.613 26.821 3.570 90.319 95.241 94.030 18.887 tie2_ferr_buw_11097_000000002_0001_dldesign_0_cycle1_af2pred
SCORE: 2.676 27.463 27.917 27.009 3.575 91.178 95.250 94.248 18.852 tie2_ferr_buw_11240_000000028_0001_dldesign_0_cycle0_af2pred
SCORE: 2.599 27.806 28.199 27.414 3.541 92.282 95.348 94.593 18.950 tie2_ferr_buw_11240_000000028_0001_dldesign_0_cycle1_af2pred
SCORE: 2.790 27.311 27.764 26.857 3.564 91.384 95.162 94.233 18.917 tie2_ferr_buw_11548_000000022_0001_dldesign_0_cycle0_af2pred
SCORE: 2.711 27.075 27.347 26.804 3.569 91.250 95.243 94.261 19.132 tie2_ferr_buw_11548_000000022_0001_dldesign_0_cycle1_af2pred
SCORE: 3.268 28.078 28.606 27.551 3.554 87.334 95.348 93.376 19.126 tie2_ferr_buw_11601_000000018_0001_dldesign_0_cycle0_af2pred
SCORE: 2.863 28.058 28.437 27.679 3.564 90.206 95.333 94.071 19.127 tie2_ferr_buw_11601_000000018_0001_dldesign_0_cycle1_af2pred
SCORE: 3.931 27.400 28.110 26.690 3.553 83.524 95.276 92.384 18.909 tie2_ferr_buw_11626_000000016_0001_dldesign_0_cycle0_af2pred
SCORE: 3.622 27.964 28.575 27.353 3.595 84.808 95.208 92.649 19.155 tie2_ferr_buw_11626_000000016_0001_dldesign_0_cycle1_af2pred
SCORE: 2.883 26.941 27.445 26.438 3.592 89.941 95.172 93.885 18.869 tie2_ferr_buw_11656_000000022_0001_dldesign_0_cycle0_af2pred
SCORE: 2.968 27.510 27.897 27.124 3.575 89.627 95.274 93.885 19.315 tie2_ferr_buw_11656_000000022_0001_dldesign_0_cycle1_af2pred
SCORE: 2.436 27.300 27.422 27.178 3.624 93.050 95.005 94.524 19.015 tie2_ferr_buw_11715_000000012_0001_dldesign_0_cycle0_af2pred
SCORE: 2.339 27.929 28.118 27.741 3.568 93.703 95.225 94.851 19.118 tie2_ferr_buw_11715_000000012_0001_dldesign_0_cycle1_af2pred
SCORE: 2.781 27.625 27.907 27.343 3.563 90.757 95.238 94.136 18.857 tie2_ferr_buw_12143_000000006_0001_dldesign_0_cycle0_af2pred
SCORE: 2.534 26.425 26.730 26.120 3.555 92.326 95.190 94.485 18.871 tie2_ferr_buw_12143_000000006_0001_dldesign_0_cycle1_af2pred
SCORE: 2.623 27.596 27.856 27.335 3.585 91.511 95.171 94.271 19.056 tie2_ferr_buw_12231_000000012_0001_dldesign_0_cycle0_af2pred
SCORE: 2.800 27.823 28.183 27.463 3.596 90.729 95.154 94.065 18.877 tie2_ferr_buw_12231_000000012_0001_dldesign_0_cycle1_af2pred
SCORE: 4.061 27.426 28.113 26.739 3.584 83.492 95.114 92.255 18.865 tie2_ferr_buw_12733_000000009_0001_dldesign_0_cycle0_af2pred
SCORE: 3.850 28.071 28.631 27.511 3.578 84.410 95.219 92.559 19.171 tie2_ferr_buw_12733_000000009_0001_dldesign_0_cycle1_af2pred
SCORE: 2.727 27.663 28.139 27.186 3.616 91.152 95.039 94.082 18.881 tie2_ferr_buw_12744_000000014_0001_dldesign_0_cycle0_af2pred
SCORE: 3.287 27.451 27.967 26.935 3.651 86.810 94.817 92.847 18.984 tie2_ferr_buw_12744_000000014_0001_dldesign_0_cycle1_af2pred
SCORE: 3.253 27.900 28.371 27.429 3.534 87.502 95.304 93.385 18.991 tie2_ferr_buw_12902_000000014_0001_dldesign_0_cycle0_af2pred
SCORE: 2.498 27.295 27.558 27.032 3.552 91.958 95.236 94.430 18.865 tie2_ferr_buw_12902_000000014_0001_dldesign_0_cycle1_af2pred
SCORE: 2.447 25.312 25.672 24.952 3.592 92.264 95.111 94.410 18.917 tie2_ferr_buw_12919_000000010_0001_dldesign_0_cycle0_af2pred
SCORE: 2.845 27.825 28.327 27.323 3.559 90.014 95.322 94.016 19.130 tie2_ferr_buw_12919_000000010_0001_dldesign_0_cycle1_af2pred
SCORE: 2.665 26.272 26.861 25.684 3.566 91.351 95.255 94.295 19.068 tie2_ferr_buw_13106_000000003_0001_dldesign_0_cycle0_af2pred
SCORE: 2.556 26.442 26.827 26.056 3.580 91.998 95.225 94.431 18.853 tie2_ferr_buw_13106_000000003_0001_dldesign_0_cycle1_af2pred
SCORE: 2.991 27.712 28.091 27.332 3.556 90.150 95.294 94.028 18.917 tie2_ferr_buw_13122_000000020_0001_dldesign_0_cycle0_af2pred
SCORE: 2.757 27.322 27.586 27.058 3.560 90.865 95.240 94.164 18.837 tie2_ferr_buw_13122_000000020_0001_dldesign_0_cycle1_af2pred
SCORE: 2.532 26.503 26.843 26.163 3.602 92.155 95.095 94.371 19.111 tie2_ferr_buw_13124_000000013_0001_dldesign_0_cycle0_af2pred
SCORE: 2.449 25.000 25.478 24.521 3.625 92.399 94.965 94.333 18.929 tie2_ferr_buw_13124_000000013_0001_dldesign_0_cycle1_af2pred
SCORE: 2.830 27.286 27.591 26.981 3.566 90.729 95.244 94.133 19.093 tie2_ferr_buw_13256_000000001_0001_dldesign_0_cycle0_af2pred
SCORE: 3.010 27.686 28.134 27.239 3.584 89.275 95.253 93.782 18.834 tie2_ferr_buw_13256_000000001_0001_dldesign_0_cycle1_af2pred
SCORE: 2.760 27.500 27.706 27.295 3.598 90.775 95.077 94.019 19.156 tie2_ferr_buw_13266_000000018_0001_dldesign_0_cycle0_af2pred
SCORE: 2.624 27.498 27.709 27.288 3.601 91.318 94.881 94.004 19.098 tie2_ferr_buw_13266_000000018_0001_dldesign_0_cycle1_af2pred
SCORE: 2.978 27.946 28.295 27.598 3.594 89.577 95.175 93.798 19.092 tie2_ferr_buw_13268_000000020_0001_dldesign_0_cycle0_af2pred
SCORE: 2.737 27.852 28.149 27.554 3.602 91.948 95.147 94.360 18.846 tie2_ferr_buw_13268_000000020_0001_dldesign_0_cycle1_af2pred
SCORE: 2.479 27.892 27.992 27.792 3.596 92.862 95.152 94.588 18.825 tie2_ferr_buw_13340_000000000_0001_dldesign_0_cycle0_af2pred
SCORE: 2.617 27.329 27.519 27.140 3.611 92.333 95.020 94.359 19.070 tie2_ferr_buw_13340_000000000_0001_dldesign_0_cycle1_af2pred
SCORE: 2.526 27.563 27.682 27.445 3.614 92.937 95.014 94.503 18.980 tie2_ferr_buw_13467_000000001_0001_dldesign_0_cycle0_af2pred
SCORE: 2.556 27.584 27.781 27.388 3.614 92.642 95.031 94.443 18.864 tie2_ferr_buw_13467_000000001_0001_dldesign_0_cycle1_af2pred
SCORE: 2.643 27.791 27.985 27.596 3.612 91.863 95.138 94.332 18.970 tie2_ferr_buw_13474_000000009_0001_dldesign_0_cycle0_af2pred
SCORE: 2.670 27.596 27.809 27.384 3.628 91.838 95.088 94.289 19.058 tie2_ferr_buw_13474_000000009_0001_dldesign_0_cycle1_af2pred
SCORE: 2.929 27.715 28.055 27.375 3.571 89.241 95.233 93.758 19.100 tie2_ferr_buw_13576_000000024_0001_dldesign_0_cycle0_af2pred
SCORE: 2.912 27.833 28.171 27.496 3.639 89.891 95.088 93.810 18.898 tie2_ferr_buw_13576_000000024_0001_dldesign_0_cycle1_af2pred
SCORE: 2.778 26.820 27.317 26.322 3.554 90.499 95.271 94.097 18.866 tie2_ferr_buw_13593_000000022_0001_dldesign_0_cycle0_af2pred
SCORE: 2.818 27.603 28.023 27.183 3.577 90.554 95.275 94.113 19.080 tie2_ferr_buw_13593_000000022_0001_dldesign_0_cycle1_af2pred
SCORE: 3.355 27.573 28.080 27.066 3.550 86.986 95.170 93.156 18.959 tie2_ferr_buw_13977_000000026_0001_dldesign_0_cycle0_af2pred
SCORE: 2.982 27.823 28.296 27.350 3.527 89.548 95.278 93.869 18.951 tie2_ferr_buw_13977_000000026_0001_dldesign_0_cycle1_af2pred
SCORE: 2.595 27.845 28.084 27.607 3.600 92.432 95.099 94.443 18.882 tie2_ferr_buw_14096_000000020_0001_dldesign_0_cycle0_af2pred
SCORE: 2.741 27.673 27.999 27.348 3.606 91.617 95.138 94.272 18.923 tie2_ferr_buw_14096_000000020_0001_dldesign_0_cycle1_af2pred
SCORE: 2.648 26.664 27.084 26.245 3.560 91.972 95.238 94.434 19.103 tie2_ferr_buw_14099_000000005_0001_dldesign_0_cycle0_af2pred
SCORE: 2.632 27.197 27.371 27.024 3.583 91.572 95.133 94.257 18.833 tie2_ferr_buw_14099_000000005_0001_dldesign_0_cycle1_af2pred
SCORE: 3.217 28.042 28.595 27.488 3.570 87.404 95.336 93.385 18.898 tie2_ferr_buw_14117_000000002_0001_dldesign_0_cycle0_af2pred
SCORE: 2.892 27.640 27.996 27.285 3.547 89.550 95.339 93.915 18.923 tie2_ferr_buw_14117_000000002_0001_dldesign_0_cycle1_af2pred
SCORE: 3.188 27.654 27.952 27.356 3.571 88.387 95.249 93.561 18.820 tie2_ferr_buw_14250_000000023_0001_dldesign_0_cycle0_af2pred
SCORE: 2.922 27.814 28.096 27.532 3.556 89.954 95.337 94.012 18.866 tie2_ferr_buw_14250_000000023_0001_dldesign_0_cycle1_af2pred
SCORE: 3.199 27.674 27.996 27.352 3.563 87.489 95.164 93.276 18.878 tie2_ferr_buw_14256_000000020_0001_dldesign_0_cycle0_af2pred
SCORE: 2.849 27.015 27.278 26.752 3.584 90.383 95.126 93.959 18.951 tie2_ferr_buw_14256_000000020_0001_dldesign_0_cycle1_af2pred
SCORE: 3.048 28.144 28.526 27.762 3.576 88.697 95.300 93.676 19.100 tie2_ferr_buw_14264_000000028_0001_dldesign_0_cycle0_af2pred
SCORE: 3.625 28.283 28.792 27.774 3.556 85.018 95.379 92.829 19.074 tie2_ferr_buw_14264_000000028_0001_dldesign_0_cycle1_af2pred
SCORE: 2.385 27.413 27.582 27.245 3.567 93.385 95.159 94.723 19.091 tie2_ferr_buw_14271_000000019_0001_dldesign_0_cycle0_af2pred
SCORE: 2.269 27.551 27.668 27.433 3.562 94.484 95.263 95.072 19.235 tie2_ferr_buw_14271_000000019_0001_dldesign_0_cycle1_af2pred
SCORE: 3.040 27.701 28.156 27.246 3.573 89.000 95.237 93.702 19.030 tie2_ferr_buw_14321_000000028_0001_dldesign_0_cycle0_af2pred
SCORE: 3.133 27.536 27.939 27.132 3.632 88.389 95.023 93.391 18.786 tie2_ferr_buw_14321_000000028_0001_dldesign_0_cycle1_af2pred
SCORE: 2.811 27.624 28.067 27.182 3.562 90.450 95.077 93.938 19.055 tie2_ferr_buw_14377_000000000_0001_dldesign_0_cycle0_af2pred
SCORE: 2.793 27.982 28.407 27.556 3.512 90.469 95.387 94.177 19.069 tie2_ferr_buw_14377_000000000_0001_dldesign_0_cycle1_af2pred
SCORE: 3.177 28.146 28.649 27.643 3.547 88.104 95.340 93.559 18.873 tie2_ferr_buw_14377_000000024_0001_dldesign_0_cycle0_af2pred
SCORE: 2.560 27.862 28.186 27.538 3.579 92.058 95.244 94.460 19.101 tie2_ferr_buw_14377_000000024_0001_dldesign_0_cycle1_af2pred
SCORE: 3.216 27.201 27.755 26.646 3.558 88.146 95.256 93.507 19.233 tie2_ferr_buw_14447_000000019_0001_dldesign_0_cycle0_af2pred
SCORE: 2.998 27.734 28.250 27.218 3.543 89.947 95.353 94.023 19.127 tie2_ferr_buw_14447_000000019_0001_dldesign_0_cycle1_af2pred
SCORE: 2.705 27.474 27.942 27.006 3.570 91.467 95.242 94.313 19.172 tie2_ferr_buw_14506_000000013_0001_dldesign_0_cycle0_af2pred
SCORE: 2.454 27.730 28.121 27.340 3.540 93.237 95.369 94.844 19.065 tie2_ferr_buw_14506_000000013_0001_dldesign_0_cycle1_af2pred
SCORE: 2.873 26.894 27.302 26.485 3.554 90.117 95.256 93.992 19.128 tie2_ferr_buw_14544_000000007_0001_dldesign_0_cycle0_af2pred
SCORE: 2.708 25.681 26.155 25.206 3.566 91.122 95.174 94.177 19.034 tie2_ferr_buw_14544_000000007_0001_dldesign_0_cycle1_af2pred
SCORE: 6.871 28.007 28.937 27.078 3.561 66.609 94.982 88.001 19.178 tie2_ferr_buw_14549_000000007_0001_dldesign_0_cycle0_af2pred
SCORE: 2.668 27.854 28.302 27.406 3.542 91.948 95.355 94.517 19.105 tie2_ferr_buw_14549_000000007_0001_dldesign_0_cycle1_af2pred
SCORE: 3.046 27.780 28.202 27.359 3.603 89.700 95.165 93.820 18.950 tie2_ferr_buw_14558_000000016_0001_dldesign_0_cycle0_af2pred
SCORE: 3.069 26.572 26.898 26.246 3.626 88.489 94.831 93.271 18.853 tie2_ferr_buw_14558_000000016_0001_dldesign_0_cycle1_af2pred
SCORE: 2.882 27.940 28.227 27.653 3.566 90.154 95.249 93.995 18.907 tie2_ferr_buw_14582_000000001_0001_dldesign_0_cycle0_af2pred
SCORE: 3.069 27.294 27.468 27.121 3.607 89.151 95.043 93.594 19.102 tie2_ferr_buw_14582_000000001_0001_dldesign_0_cycle1_af2pred
SCORE: 3.046 27.603 27.908 27.299 3.574 88.769 95.109 93.549 18.844 tie2_ferr_buw_14717_000000025_0001_dldesign_0_cycle0_af2pred
SCORE: 3.412 27.338 27.773 26.903 3.605 87.205 95.138 93.186 19.228 tie2_ferr_buw_14717_000000025_0001_dldesign_0_cycle1_af2pred
SCORE: 2.670 27.436 27.725 27.147 3.564 90.738 95.232 94.126 19.034 tie2_ferr_buw_14791_000000000_0001_dldesign_0_cycle0_af2pred
SCORE: 2.588 27.490 27.684 27.297 3.583 91.748 95.200 94.351 18.912 tie2_ferr_buw_14791_000000000_0001_dldesign_0_cycle1_af2pred
SCORE: 2.684 27.225 27.531 26.918 3.555 91.436 95.267 94.324 18.910 tie2_ferr_buw_14817_000000024_0001_dldesign_0_cycle0_af2pred
SCORE: 2.512 27.586 27.851 27.321 3.528 92.810 95.401 94.764 18.884 tie2_ferr_buw_14817_000000024_0001_dldesign_0_cycle1_af2pred
SCORE: 2.600 26.974 27.132 26.815 3.607 92.194 95.000 94.309 18.930 tie2_ferr_buw_15032_000000012_0001_dldesign_0_cycle0_af2pred
SCORE: 2.802 26.889 27.024 26.754 3.627 90.428 94.916 93.812 18.942 tie2_ferr_buw_15032_000000012_0001_dldesign_0_cycle1_af2pred
SCORE: 2.765 26.725 27.040 26.410 3.577 91.250 95.100 94.153 19.156 tie2_ferr_buw_15073_000000008_0001_dldesign_0_cycle0_af2pred
SCORE: 2.509 27.292 27.565 27.020 3.580 93.219 95.134 94.663 19.327 tie2_ferr_buw_15073_000000008_0001_dldesign_0_cycle1_af2pred
SCORE: 2.580 27.794 28.127 27.462 3.593 91.836 95.155 94.338 19.028 tie2_ferr_buw_15260_000000004_0001_dldesign_0_cycle0_af2pred
SCORE: 2.443 27.026 27.257 26.796 3.605 92.788 95.089 94.523 18.894 tie2_ferr_buw_15260_000000004_0001_dldesign_0_cycle1_af2pred
SCORE: 2.841 27.688 28.010 27.365 3.589 90.727 95.202 94.101 18.906 tie2_ferr_buw_15411_000000019_0001_dldesign_0_cycle0_af2pred
SCORE: 2.623 27.111 27.330 26.892 3.602 92.066 95.131 94.377 19.115 tie2_ferr_buw_15411_000000019_0001_dldesign_0_cycle1_af2pred
SCORE: 3.681 28.009 28.726 27.293 4.066 86.985 94.203 91.694 164.636 il2ra_af23f67c3373af631b35d724b9f98e20_0001_af2_000000035_0001_dldesign_0_cycle0_af2pred
SCORE: 3.125 26.838 27.509 26.167 4.161 89.684 93.952 92.469 8.042 il2ra_af23f67c3373af631b35d724b9f98e20_0001_af2_000000035_0001_dldesign_0_cycle1_af2pred
SCORE: 2.127 5.922 5.283 6.561 3.920 92.600 93.251 93.025 8.078 il2ra_af53a0b95be0116948b5462b341b06d3_0001_af2_000000033_0001_dldesign_0_cycle0_af2pred
SCORE: 2.473 6.484 5.871 7.097 4.127 91.573 92.797 92.371 8.184 il2ra_af53a0b95be0116948b5462b341b06d3_0001_af2_000000033_0001_dldesign_0_cycle1_af2pred
SCORE: 2.252 5.668 5.048 6.288 4.070 92.259 92.983 92.731 8.063 il2ra_af53a0b95be0116948b5462b341b06d3_0001_af2_000000041_0001_dldesign_0_cycle0_af2pred
SCORE: 2.235 5.543 5.020 6.067 3.933 92.504 93.351 93.057 8.174 il2ra_af53a0b95be0116948b5462b341b06d3_0001_af2_000000041_0001_dldesign_0_cycle1_af2pred
SCORE: 3.579 27.172 27.681 26.664 4.046 88.083 94.208 92.079 8.243 il2ra_b212cef6415c229e48bc0a4688a4a628_0001_af2_000000010_0001_dldesign_0_cycle0_af2pred
SCORE: 2.612 7.980 7.352 8.607 4.349 89.966 91.811 91.170 8.221 il2ra_b212cef6415c229e48bc0a4688a4a628_0001_af2_000000010_0001_dldesign_0_cycle1_af2pred
SCORE: 3.479 27.985 28.268 27.701 4.099 88.125 94.116 92.033 8.258 il2ra_b330152711b06c111f3f0455498469a7_0001_1_af2_000000003_0001_dldesign_0_cycle0_af2pred
SCORE: 2.930 27.135 27.461 26.809 4.014 91.165 94.321 93.224 8.190 il2ra_b330152711b06c111f3f0455498469a7_0001_1_af2_000000003_0001_dldesign_0_cycle1_af2pred
SCORE: 2.629 26.469 26.372 26.567 4.023 92.534 94.288 93.678 8.282 il2ra_b43da6450d9ca93380dac3398238d08b_0001_1_000000023_0001_dldesign_0_cycle0_af2pred
SCORE: 2.605 23.384 23.097 23.671 4.187 91.486 93.567 92.844 8.132 il2ra_b43da6450d9ca93380dac3398238d08b_0001_1_000000023_0001_dldesign_0_cycle1_af2pred
SCORE: 2.897 27.799 27.952 27.646 4.094 90.584 94.142 92.906 8.164 il2ra_b4be136d7f8a4bb058aae31a77d31857_0001_af2_000000009_0001_dldesign_0_cycle0_af2pred
SCORE: 2.588 27.309 27.603 27.014 4.093 92.374 94.199 93.565 8.237 il2ra_b4be136d7f8a4bb058aae31a77d31857_0001_af2_000000009_0001_dldesign_0_cycle1_af2pred
SCORE: 2.206 5.361 4.829 5.893 3.894 92.494 93.662 93.256 8.186 il2ra_b82ca2e1c409d160386ac3cc6d7ba40c_0001_af2_000000042_0001_dldesign_0_cycle0_af2pred
SCORE: 2.122 5.457 4.829 6.086 3.921 93.095 93.666 93.467 8.187 il2ra_b82ca2e1c409d160386ac3cc6d7ba40c_0001_af2_000000042_0001_dldesign_0_cycle1_af2pred
SCORE: 2.209 8.916 8.276 9.556 4.057 91.191 92.409 91.986 8.236 il2ra_ba799d3afbb74196dbf854ca167f47ab_0001_000000021_0001_dldesign_0_cycle0_af2pred
SCORE: 2.308 6.337 5.708 6.967 4.086 92.820 93.093 92.998 8.212 il2ra_ba799d3afbb74196dbf854ca167f47ab_0001_000000021_0001_dldesign_0_cycle1_af2pred
SCORE: 2.249 5.352 4.807 5.897 3.966 92.499 93.369 93.067 8.227 il2ra_be7814aa1b0e3b4ed7ba2ce5acdedbc5_0001_af2_000000023_0001_dldesign_0_cycle0_af2pred
SCORE: 2.378 6.617 6.073 7.161 4.149 91.401 92.640 92.210 8.198 il2ra_be7814aa1b0e3b4ed7ba2ce5acdedbc5_0001_af2_000000023_0001_dldesign_0_cycle1_af2pred
SCORE: 2.369 27.702 28.007 27.398 3.996 93.355 94.384 94.026 8.265 il2ra_c0e6e1fc16155299a6a0fb8839cbfa9a_0001_1_af2_000000005_0001_dldesign_0_cycle0_af2pred
SCORE: 2.691 27.442 27.647 27.237 3.969 90.829 94.516 93.235 8.249 il2ra_c0e6e1fc16155299a6a0fb8839cbfa9a_0001_1_af2_000000005_0001_dldesign_0_cycle1_af2pred
SCORE: 2.193 5.715 4.999 6.430 4.111 92.385 92.883 92.710 8.282 il2ra_c25c2f3c9fc09e7259a78e6190f4ea4f_0001_af2_000000008_0001_dldesign_0_cycle0_af2pred
SCORE: 2.289 10.185 9.277 11.093 4.258 91.692 92.167 92.002 8.247 il2ra_c25c2f3c9fc09e7259a78e6190f4ea4f_0001_af2_000000008_0001_dldesign_0_cycle1_af2pred
SCORE: 4.299 27.909 28.467 27.351 4.029 84.849 94.302 91.016 8.281 il2ra_c3126b6612b61a223d15f112e9a806a0_0001_1_000000036_0001_dldesign_0_cycle0_af2pred
SCORE: 8.106 28.180 29.364 26.997 4.035 63.196 94.012 83.301 8.256 il2ra_c3126b6612b61a223d15f112e9a806a0_0001_1_000000036_0001_dldesign_0_cycle1_af2pred
SCORE: 3.041 27.981 28.380 27.583 4.139 91.286 93.987 93.048 8.269 il2ra_c973dbe8cded02ba43f0f1a78c1e9a04_0001_af2_000000003_0001_dldesign_0_cycle0_af2pred
SCORE: 2.862 11.843 11.331 12.356 4.391 88.933 91.723 90.753 8.208 il2ra_c973dbe8cded02ba43f0f1a78c1e9a04_0001_af2_000000003_0001_dldesign_0_cycle1_af2pred
SCORE: 3.645 26.115 26.287 25.944 4.142 86.286 93.685 91.113 8.145 il2ra_c9a8daa1dfea21d1414aecde54be4f54_0001_1_af2_000000043_0001_dldesign_0_cycle0_af2pred
SCORE: 8.986 27.195 28.111 26.280 4.128 66.826 93.445 84.192 8.153 il2ra_c9a8daa1dfea21d1414aecde54be4f54_0001_1_af2_000000043_0001_dldesign_0_cycle1_af2pred
SCORE: 2.254 5.674 4.957 6.391 4.282 93.099 92.792 92.899 8.320 il2ra_c9d962b5daa49a68032752cb3d68fa00_0001_1_af2_000000016_0001_dldesign_0_cycle0_af2pred
SCORE: 2.355 8.420 7.708 9.133 4.310 90.517 91.812 91.362 8.315 il2ra_c9d962b5daa49a68032752cb3d68fa00_0001_1_af2_000000016_0001_dldesign_0_cycle1_af2pred
SCORE: 6.046 27.526 28.247 26.805 3.986 75.059 94.453 87.712 8.155 il2ra_ccdc7d8299e1cf53edac14fa0bf9d11e_0001_1_af2_000000005_0001_dldesign_0_cycle0_af2pred
SCORE: 3.591 27.532 27.785 27.278 4.035 86.921 94.280 91.722 8.224 il2ra_ccdc7d8299e1cf53edac14fa0bf9d11e_0001_1_af2_000000005_0001_dldesign_0_cycle1_af2pred
SCORE: 5.135 26.727 27.457 25.998 4.054 77.472 94.223 88.401 8.200 il2ra_ccdc7d8299e1cf53edac14fa0bf9d11e_0001_1_af2_000000006_0001_dldesign_0_cycle0_af2pred
SCORE: 4.411 27.989 28.609 27.370 3.944 82.372 94.563 90.326 8.341 il2ra_ccdc7d8299e1cf53edac14fa0bf9d11e_0001_1_af2_000000006_0001_dldesign_0_cycle1_af2pred
SCORE: 2.133 12.337 11.723 12.950 4.101 92.377 92.744 92.616 8.224 il2ra_d187318b74e18ff38cd16117838c0d0d_0001_af2_000000029_0001_dldesign_0_cycle0_af2pred
SCORE: 2.209 5.425 5.022 5.828 3.986 92.716 93.491 93.222 8.219 il2ra_d187318b74e18ff38cd16117838c0d0d_0001_af2_000000029_0001_dldesign_0_cycle1_af2pred
SCORE: 2.712 27.006 27.201 26.810 4.089 91.714 94.128 93.289 8.209 il2ra_d2c19e7bb66e1f02b73a97056b0ae118_0001_af2_000000010_0001_dldesign_0_cycle0_af2pred
SCORE: 2.298 24.904 24.870 24.938 4.177 93.537 93.688 93.635 8.239 il2ra_d2c19e7bb66e1f02b73a97056b0ae118_0001_af2_000000010_0001_dldesign_0_cycle1_af2pred
SCORE: 2.425 25.352 25.266 25.438 3.968 93.558 94.257 94.014 8.253 il2ra_e52a637d0c4a1956e20cac9c84954040_0001_af2_000000023_0001_dldesign_0_cycle0_af2pred
SCORE: 2.354 10.843 9.717 11.970 4.254 90.860 92.009 91.610 8.209 il2ra_e52a637d0c4a1956e20cac9c84954040_0001_af2_000000023_0001_dldesign_0_cycle1_af2pred
SCORE: 2.369 25.976 25.986 25.966 4.129 94.084 93.848 93.930 195.622 il2ra_e577cf9893892e11dfbc93bbc029d3b7_0001_af2_000000002_0001_dldesign_0_cycle0_af2pred
SCORE: 2.672 17.199 16.782 17.617 4.267 91.122 92.721 92.165 6.345 il2ra_e577cf9893892e11dfbc93bbc029d3b7_0001_af2_000000002_0001_dldesign_0_cycle1_af2pred
SCORE: 2.613 22.904 22.832 22.977 4.245 91.779 93.303 92.773 6.459 il2ra_ec1b5fbdfc68683bf2e332ee276bd15f_0001_af2_000000027_0001_dldesign_0_cycle0_af2pred
SCORE: 2.680 9.303 8.784 9.823 4.289 89.233 92.002 91.039 6.417 il2ra_ec1b5fbdfc68683bf2e332ee276bd15f_0001_af2_000000027_0001_dldesign_0_cycle1_af2pred
SCORE: 2.939 14.868 14.898 14.839 4.150 86.242 92.416 90.270 6.447 il2ra_ed4c3c7086c1f51adfb21ecdea7692dd_0001_1_000000008_0001_dldesign_0_cycle0_af2pred
SCORE: 2.373 22.746 22.641 22.850 4.043 92.848 93.860 93.508 6.450 il2ra_ed4c3c7086c1f51adfb21ecdea7692dd_0001_1_000000008_0001_dldesign_0_cycle1_af2pred
SCORE: 3.470 27.634 28.130 27.137 4.044 87.066 94.257 91.758 6.490 il2ra_f0cb0fb5f53788d920e016a77b0a8930_0001_1_af2_000000046_0001_dldesign_0_cycle0_af2pred
SCORE: 3.207 28.011 28.335 27.687 4.143 89.956 94.047 92.625 6.443 il2ra_f0cb0fb5f53788d920e016a77b0a8930_0001_1_af2_000000046_0001_dldesign_0_cycle1_af2pred
SCORE: 2.398 5.709 5.139 6.280 4.076 92.392 93.269 92.964 6.473 il2ra_f3ed0478f97ec8155d1bdca7070205eb_0001_000000030_0001_dldesign_0_cycle0_af2pred
SCORE: 2.392 7.591 6.847 8.334 4.324 91.278 91.967 91.728 6.427 il2ra_f3ed0478f97ec8155d1bdca7070205eb_0001_000000030_0001_dldesign_0_cycle1_af2pred
SCORE: 2.440 25.672 25.966 25.378 3.964 92.904 94.372 93.862 6.587 il2ra_fc951cbf85f0b1342f37ac428ddcd589_0001_1_000000027_0001_dldesign_0_cycle0_af2pred
SCORE: 2.537 23.838 23.948 23.727 4.024 92.196 94.086 93.429 6.579 il2ra_fc951cbf85f0b1342f37ac428ddcd589_0001_1_000000027_0001_dldesign_0_cycle1_af2pred
SCORE: 2.770 5.950 5.539 6.360 4.055 90.764 93.054 92.258 6.542 il2ra_fcf5aea0c8297f5d6a895a7ce2ec17a3_0001_000000022_0001_dldesign_0_cycle0_af2pred
SCORE: 4.445 27.718 28.663 26.773 4.066 82.786 94.155 90.203 6.528 il2ra_fcf5aea0c8297f5d6a895a7ce2ec17a3_0001_000000022_0001_dldesign_0_cycle1_af2pred
SCORE: 3.796 25.485 25.968 25.003 4.120 86.677 93.811 91.331 6.543 il2ra_fcf5aea0c8297f5d6a895a7ce2ec17a3_0001_af2_000000028_0001_dldesign_0_cycle0_af2pred
SCORE: 3.417 10.019 9.796 10.243 4.335 86.388 91.968 90.028 6.458 il2ra_fcf5aea0c8297f5d6a895a7ce2ec17a3_0001_af2_000000028_0001_dldesign_0_cycle1_af2pred
SCORE: 2.951 27.882 28.224 27.540 3.983 91.463 94.432 93.400 6.418 il2ra_fe946fd41fa682fa9cf6bf355b679f26_0001_1_af2_000000043_0001_dldesign_0_cycle0_af2pred
SCORE: 3.136 27.529 28.086 26.971 3.971 89.598 94.497 92.794 6.485 il2ra_fe946fd41fa682fa9cf6bf355b679f26_0001_1_af2_000000043_0001_dldesign_0_cycle1_af2pred
SCORE: 2.293 6.799 5.982 7.617 4.201 92.195 92.587 92.451 6.557 il2ra_009c8ea5fcfb5510f8ab6ccf488264d4_0001_af2_000000024_0001_dldesign_0_cycle0_af2pred
SCORE: 2.523 23.254 23.104 23.405 4.213 92.796 93.424 93.205 6.605 il2ra_009c8ea5fcfb5510f8ab6ccf488264d4_0001_af2_000000024_0001_dldesign_0_cycle1_af2pred
SCORE: 3.180 11.964 11.610 12.318 4.370 85.595 91.455 89.418 6.472 il2ra_00f30cc23cac9283997a0e2eb419e367_0001_000000002_0001_dldesign_0_cycle0_af2pred
SCORE: 2.984 27.886 28.175 27.598 4.175 90.953 93.926 92.893 6.568 il2ra_00f30cc23cac9283997a0e2eb419e367_0001_000000002_0001_dldesign_0_cycle1_af2pred
SCORE: 2.387 27.586 27.594 27.579 4.058 94.221 94.207 94.212 6.527 il2ra_01923d483164837742cf829bee572cc5_0001_af2_000000028_0001_dldesign_0_cycle0_af2pred
SCORE: 2.397 27.439 27.468 27.410 4.150 93.927 93.798 93.843 6.545 il2ra_01923d483164837742cf829bee572cc5_0001_af2_000000028_0001_dldesign_0_cycle1_af2pred
SCORE: 2.354 26.494 26.634 26.355 3.956 93.481 94.226 93.967 6.433 il2ra_01c075548771eacb120bd9a009fab143_0001_000000003_0001_dldesign_0_cycle0_af2pred
SCORE: 2.499 26.799 26.778 26.821 4.104 92.823 93.832 93.481 6.479 il2ra_01c075548771eacb120bd9a009fab143_0001_000000003_0001_dldesign_0_cycle1_af2pred
SCORE: 2.345 24.164 24.104 24.224 4.055 92.668 93.986 93.528 6.485 il2ra_03d1612f130aec461e27f81ac552cf35_0001_000000011_0001_dldesign_0_cycle0_af2pred
SCORE: 2.769 26.966 27.199 26.734 3.986 90.653 94.383 93.087 6.542 il2ra_03d1612f130aec461e27f81ac552cf35_0001_000000011_0001_dldesign_0_cycle1_af2pred
SCORE: 2.423 6.500 5.783 7.217 4.166 91.232 92.608 92.130 6.472 il2ra_043a6b9801102273564b0a572f92b1e0_0001_af2_000000024_0001_dldesign_0_cycle0_af2pred
SCORE: 2.574 14.434 13.922 14.946 4.235 89.698 92.324 91.411 6.454 il2ra_043a6b9801102273564b0a572f92b1e0_0001_af2_000000024_0001_dldesign_0_cycle1_af2pred
SCORE: 2.471 9.730 9.035 10.425 4.143 89.625 92.454 91.471 6.559 il2ra_043a6b9801102273564b0a572f92b1e0_0001_af2_000000044_0001_dldesign_0_cycle0_af2pred
SCORE: 2.807 26.683 26.695 26.671 4.096 91.212 94.106 93.100 6.467 il2ra_043a6b9801102273564b0a572f92b1e0_0001_af2_000000044_0001_dldesign_0_cycle1_af2pred
SCORE: 4.571 26.842 27.508 26.175 3.977 81.556 94.312 89.878 6.640 il2ra_0541ca2f4a646a38da70d6c3be983065_0001_1_000000046_0001_dldesign_0_cycle0_af2pred
SCORE: 3.967 27.565 28.023 27.107 4.107 84.641 94.020 90.760 6.564 il2ra_0541ca2f4a646a38da70d6c3be983065_0001_1_000000046_0001_dldesign_0_cycle1_af2pred
SCORE: 2.723 26.315 26.787 25.843 4.029 91.318 94.192 93.193 6.525 il2ra_069d1585ae11fb35a31570eb630733e4_0001_af2_000000002_0001_dldesign_0_cycle0_af2pred
SCORE: 2.693 27.832 27.983 27.680 4.152 91.980 93.927 93.250 6.580 il2ra_069d1585ae11fb35a31570eb630733e4_0001_af2_000000002_0001_dldesign_0_cycle1_af2pred
SCORE: 2.986 27.854 28.142 27.566 4.038 90.512 94.218 92.930 6.607 il2ra_069d1585ae11fb35a31570eb630733e4_0001_af2_000000014_0001_dldesign_0_cycle0_af2pred
SCORE: 2.807 27.126 27.705 26.547 4.155 90.840 93.937 92.860 6.627 il2ra_069d1585ae11fb35a31570eb630733e4_0001_af2_000000014_0001_dldesign_0_cycle1_af2pred
SCORE: 2.881 27.568 27.918 27.218 3.985 90.885 94.396 93.175 6.562 il2ra_09051a5a5815e8c4a7a718313fa04930_0001_af2_000000016_0001_dldesign_0_cycle0_af2pred
SCORE: 2.380 26.535 26.880 26.191 3.871 94.122 94.755 94.535 6.583 il2ra_09051a5a5815e8c4a7a718313fa04930_0001_af2_000000016_0001_dldesign_0_cycle1_af2pred
SCORE: 2.504 27.496 27.789 27.203 4.021 92.389 94.340 93.662 6.469 il2ra_09869709d06cb525cd55f400c7a8f8a0_0001_af2_000000022_0001_dldesign_0_cycle0_af2pred
SCORE: 2.558 27.585 27.821 27.349 4.093 92.118 94.184 93.466 6.579 il2ra_09869709d06cb525cd55f400c7a8f8a0_0001_af2_000000022_0001_dldesign_0_cycle1_af2pred
SCORE: 2.626 10.121 9.507 10.734 4.435 90.053 91.449 90.964 6.561 il2ra_0aa80e4383ff73b96d266796d974ca63_0001_af2_000000008_0001_dldesign_0_cycle0_af2pred
SCORE: 2.746 10.972 10.471 11.474 4.433 89.320 91.481 90.730 6.549 il2ra_0aa80e4383ff73b96d266796d974ca63_0001_af2_000000008_0001_dldesign_0_cycle1_af2pred
SCORE: 6.262 27.892 28.854 26.930 3.993 74.975 94.268 87.562 6.590 il2ra_0aa80e4383ff73b96d266796d974ca63_0001_af2_000000013_0001_dldesign_0_cycle0_af2pred
SCORE: 8.239 27.364 28.263 26.465 4.015 70.380 94.170 85.901 6.492 il2ra_0aa80e4383ff73b96d266796d974ca63_0001_af2_000000013_0001_dldesign_0_cycle1_af2pred
SCORE: 2.491 27.774 28.188 27.360 4.021 92.635 94.348 93.753 6.452 il2ra_0d4af4a32561adc50de3ede5cf7676f1_0001_af2_000000025_0001_dldesign_0_cycle0_af2pred
SCORE: 2.816 27.622 27.915 27.330 4.136 91.091 94.106 93.058 6.444 il2ra_0d4af4a32561adc50de3ede5cf7676f1_0001_af2_000000025_0001_dldesign_0_cycle1_af2pred
SCORE: 2.670 5.730 5.332 6.128 4.157 90.816 92.977 92.226 6.439 il2ra_0e5b0144b4fbb293fd96004309b0ac2b_0001_af2_000000040_0001_dldesign_0_cycle0_af2pred
SCORE: 3.462 8.346 8.233 8.459 4.331 85.407 91.815 89.588 6.552 il2ra_0e5b0144b4fbb293fd96004309b0ac2b_0001_af2_000000040_0001_dldesign_0_cycle1_af2pred
SCORE: 2.249 7.841 7.064 8.618 4.169 91.180 92.301 91.911 6.551 il2ra_0f4cfc614b99dbcf159cc5af5b9a7aad_0001_1_af2_000000040_0001_dldesign_0_cycle0_af2pred
SCORE: 2.427 8.165 7.527 8.803 4.316 90.002 91.753 91.145 6.625 il2ra_0f4cfc614b99dbcf159cc5af5b9a7aad_0001_1_af2_000000040_0001_dldesign_0_cycle1_af2pred
SCORE: 4.253 26.555 27.079 26.031 4.051 82.177 93.992 89.885 6.594 il2ra_0f4ef74f3786b3500b82c5027265312a_0001_000000018_0001_dldesign_0_cycle0_af2pred
SCORE: 2.717 10.014 9.520 10.508 4.337 88.478 92.023 90.791 6.603 il2ra_0f4ef74f3786b3500b82c5027265312a_0001_000000018_0001_dldesign_0_cycle1_af2pred
SCORE: 3.268 27.710 28.000 27.419 4.037 89.077 94.280 92.472 6.574 il2ra_12734658c70087a5dfc6e570071acb22_0001_af2_000000001_0001_dldesign_0_cycle0_af2pred
SCORE: 2.591 27.439 27.564 27.313 4.081 92.767 94.156 93.673 6.456 il2ra_12734658c70087a5dfc6e570071acb22_0001_af2_000000001_0001_dldesign_0_cycle1_af2pred
SCORE: 4.918 12.029 12.717 11.340 4.274 81.226 92.115 88.330 6.521 il2ra_131373242cffce972f42c1f21c8db461_0001_af2_000000047_0001_dldesign_0_cycle0_af2pred
SCORE: 5.909 9.998 10.810 9.186 4.143 80.180 92.492 88.213 6.534 il2ra_131373242cffce972f42c1f21c8db461_0001_af2_000000047_0001_dldesign_0_cycle1_af2pred
SCORE: 2.525 26.458 26.708 26.209 2.714 92.493 96.267 94.941 184.421 ror1_HHH_b2_04698_000000015_0001_0001_dldesign_0_cycle0_af2pred
SCORE: 3.183 27.233 27.563 26.903 2.799 88.785 96.142 93.557 5.051 ror1_HHH_b2_04698_000000015_0001_0001_dldesign_0_cycle1_af2pred
SCORE: 2.829 26.864 27.301 26.427 2.809 90.022 96.201 94.030 5.090 ror1_HHH_b2_07892_000000028_0001_0001_dldesign_0_cycle0_af2pred
SCORE: 2.321 26.991 27.222 26.759 2.711 93.555 96.474 95.449 5.144 ror1_HHH_b2_07892_000000028_0001_0001_dldesign_0_cycle1_af2pred
SCORE: 3.920 27.428 27.705 27.151 2.764 86.388 96.291 92.811 5.138 ror1_HHH_b2_02319_000000172_0001_0001_dldesign_0_cycle0_af2pred
SCORE: 3.473 27.382 27.711 27.053 2.720 87.872 96.422 93.418 5.137 ror1_HHH_b2_02319_000000172_0001_0001_dldesign_0_cycle1_af2pred
SCORE: 2.898 27.543 27.858 27.227 2.754 90.203 96.378 94.208 5.174 ror1_HHH_b2_05721_000000144_0001_0001_dldesign_0_cycle0_af2pred
SCORE: 2.457 8.553 8.528 8.577 2.800 89.020 94.655 92.675 5.206 ror1_HHH_b2_05721_000000144_0001_0001_dldesign_0_cycle1_af2pred
SCORE: 4.180 27.273 28.214 26.332 2.871 80.324 95.985 90.483 5.175 ror1_HHH_b2_04861_000000065_0001_0001_dldesign_0_cycle0_af2pred
SCORE: 3.090 27.720 28.285 27.155 2.779 87.911 96.294 93.349 5.204 ror1_HHH_b2_04861_000000065_0001_0001_dldesign_0_cycle1_af2pred
SCORE: 3.286 27.210 27.416 27.005 2.769 89.444 96.265 93.868 5.192 ror1_HHH_b1_01237_000000072_0001_0001_dldesign_0_cycle0_af2pred
SCORE: 3.393 27.629 27.824 27.433 2.748 89.197 96.381 93.857 5.293 ror1_HHH_b1_01237_000000072_0001_0001_dldesign_0_cycle1_af2pred
SCORE: 3.265 26.940 27.069 26.811 2.728 89.173 96.430 93.880 5.229 ror1_HHH_b2_05796_000000117_0001_0001_dldesign_0_cycle0_af2pred
SCORE: 2.552 25.546 25.915 25.177 2.767 91.987 96.137 94.679 5.200 ror1_HHH_b2_05796_000000117_0001_0001_dldesign_0_cycle1_af2pred
SCORE: 2.238 23.953 24.594 23.312 3.136 93.112 96.494 95.955 154.120 ltk_HHH_b1_07260_af2_000000003_0001_dldesign_0_cycle0_af2pred
SCORE: 2.300 27.567 28.232 26.902 3.118 94.175 96.600 96.214 15.520 ltk_HHH_b1_07260_af2_000000003_0001_dldesign_0_cycle1_af2pred
SCORE: 2.238 27.320 27.881 26.759 3.126 94.412 96.613 96.262 15.478 ltk_HHH_b1_07342_af2_000000043_0001_dldesign_0_cycle0_af2pred
SCORE: 1.901 27.087 27.680 26.493 3.080 95.699 96.700 96.541 15.521 ltk_HHH_b1_07342_af2_000000043_0001_dldesign_0_cycle1_af2pred
SCORE: 2.058 26.306 27.080 25.531 3.101 94.696 96.612 96.307 15.498 ltk_HHH_b1_07396_af2_000000005_0001_dldesign_0_cycle0_af2pred
SCORE: 2.502 26.140 26.948 25.331 3.131 92.037 96.577 95.854 15.471 ltk_HHH_b1_07396_af2_000000005_0001_dldesign_0_cycle1_af2pred
SCORE: 2.008 26.365 27.118 25.612 3.093 94.990 96.664 96.398 15.462 ltk_HHH_b1_07412_000000024_0001_dldesign_0_cycle0_af2pred
SCORE: 2.929 25.287 26.346 24.228 3.120 87.633 96.541 95.123 15.534 ltk_HHH_b1_07412_000000024_0001_dldesign_0_cycle1_af2pred
SCORE: 2.085 27.516 28.211 26.822 3.095 95.716 96.681 96.528 15.447 ltk_HHH_b1_07417_af2_000000001_0001_dldesign_0_cycle0_af2pred
SCORE: 1.819 27.065 27.634 26.495 3.116 96.006 96.601 96.506 15.463 ltk_HHH_b1_07417_af2_000000001_0001_dldesign_0_cycle1_af2pred
SCORE: 1.909 27.139 27.741 26.537 3.104 95.476 96.634 96.450 15.450 ltk_HHH_b1_07461_000000001_0001_dldesign_0_cycle0_af2pred
SCORE: 3.200 16.348 17.424 15.273 3.152 84.056 96.169 94.240 15.458 ltk_HHH_b1_07461_000000001_0001_dldesign_0_cycle1_af2pred
SCORE: 2.118 27.118 27.870 26.365 3.088 94.681 96.698 96.377 15.500 ltk_HHH_b1_07570_000000007_0001_dldesign_0_cycle0_af2pred
SCORE: 3.344 15.234 16.839 13.629 3.207 79.503 96.016 93.387 15.516 ltk_HHH_b1_07570_000000007_0001_dldesign_0_cycle1_af2pred
SCORE: 2.371 8.302 9.127 7.476 3.189 87.796 96.058 94.742 15.448 ltk_HHH_b1_07592_000000011_0001_dldesign_0_cycle0_af2pred
SCORE: 2.253 27.653 28.360 26.945 3.096 93.587 96.651 96.163 15.465 ltk_HHH_b1_07592_000000011_0001_dldesign_0_cycle1_af2pred
SCORE: 1.937 9.346 10.086 8.606 3.137 90.370 96.202 95.274 15.525 ltk_HHH_b1_07700_000000031_0001_dldesign_0_cycle0_af2pred
SCORE: 2.619 7.469 8.410 6.529 3.190 86.953 96.123 94.663 15.513 ltk_HHH_b1_07700_000000031_0001_dldesign_0_cycle1_af2pred
SCORE: 2.045 26.974 27.713 26.235 3.086 95.407 96.671 96.470 15.456 ltk_HHH_b1_07715_af2_000000018_0001_dldesign_0_cycle0_af2pred
SCORE: 1.904 27.395 27.936 26.854 3.129 96.220 96.624 96.559 15.466 ltk_HHH_b1_07715_af2_000000018_0001_dldesign_0_cycle1_af2pred
SCORE: 2.536 26.217 27.159 25.275 3.108 91.102 96.608 95.731 15.454 ltk_HHH_b1_07739_000000049_0001_dldesign_0_cycle0_af2pred
SCORE: 2.231 26.971 27.711 26.232 3.111 93.339 96.645 96.119 15.459 ltk_HHH_b1_07739_000000049_0001_dldesign_0_cycle1_af2pred
SCORE: 2.174 27.653 28.310 26.997 3.128 94.023 96.623 96.209 15.476 ltk_HHH_b1_07752_af2_000000039_0001_dldesign_0_cycle0_af2pred
SCORE: 2.215 22.581 23.432 21.730 3.207 91.970 96.337 95.642 15.495 ltk_HHH_b1_07752_af2_000000039_0001_dldesign_0_cycle1_af2pred
SCORE: 3.560 27.701 28.492 26.909 3.112 86.433 96.640 95.015 15.519 ltk_HHH_b1_07772_af2_000000042_0001_dldesign_0_cycle0_af2pred
SCORE: 3.303 27.761 28.756 26.767 3.114 86.845 96.627 95.070 15.529 ltk_HHH_b1_07772_af2_000000042_0001_dldesign_0_cycle1_af2pred
SCORE: 1.953 26.776 27.565 25.986 3.098 95.251 96.683 96.455 15.462 ltk_HHH_b1_07793_000000026_0001_dldesign_0_cycle0_af2pred
SCORE: 1.806 26.666 27.359 25.972 3.113 96.093 96.635 96.549 15.473 ltk_HHH_b1_07793_000000026_0001_dldesign_0_cycle1_af2pred
SCORE: 2.383 26.140 26.973 25.306 3.097 90.876 96.617 95.703 15.538 ltk_HHH_b1_07837_af2_000000002_0001_dldesign_0_cycle0_af2pred
SCORE: 2.612 7.970 8.864 7.076 3.197 85.229 96.014 94.297 15.533 ltk_HHH_b1_07837_af2_000000002_0001_dldesign_0_cycle1_af2pred
SCORE: 2.350 25.689 26.567 24.812 3.115 92.945 96.605 96.022 15.492 ltk_HHH_b1_08104_000000016_0001_dldesign_0_cycle0_af2pred
SCORE: 2.218 27.026 27.721 26.332 3.123 93.355 96.585 96.070 15.434 ltk_HHH_b1_08104_000000016_0001_dldesign_0_cycle1_af2pred
SCORE: 4.066 27.681 28.654 26.709 3.112 83.054 96.623 94.463 15.466 ltk_HHH_b1_08133_000000010_0001_dldesign_0_cycle0_af2pred
SCORE: 2.294 27.492 28.143 26.841 3.118 94.104 96.625 96.224 15.446 ltk_HHH_b1_08133_000000010_0001_dldesign_0_cycle1_af2pred
SCORE: 2.672 22.387 23.531 21.243 3.127 84.434 96.434 94.523 15.462 ltk_HHH_b1_08181_000000000_0001_dldesign_0_cycle0_af2pred
SCORE: 2.290 7.128 7.998 6.258 3.136 88.257 96.203 94.938 15.501 ltk_HHH_b1_08181_000000000_0001_dldesign_0_cycle1_af2pred
SCORE: 1.948 24.844 25.389 24.298 3.149 93.961 96.534 96.125 15.484 ltk_HHH_b1_08181_af2_000000034_0001_dldesign_0_cycle0_af2pred
SCORE: 2.195 15.943 16.902 14.985 3.153 88.584 96.219 95.004 15.514 ltk_HHH_b1_08181_af2_000000034_0001_dldesign_0_cycle1_af2pred
SCORE: 1.938 27.509 28.067 26.950 3.105 95.418 96.683 96.482 15.497 ltk_HHH_b1_08237_af2_000000013_0001_dldesign_0_cycle0_af2pred
SCORE: 2.232 23.598 24.234 22.962 3.155 92.256 96.482 95.810 15.492 ltk_HHH_b1_08237_af2_000000013_0001_dldesign_0_cycle1_af2pred
SCORE: 2.217 25.588 26.274 24.903 3.124 92.057 96.544 95.829 15.523 ltk_HHH_b1_08274_000000028_0001_dldesign_0_cycle0_af2pred
SCORE: 2.632 27.464 28.058 26.870 3.134 92.879 96.606 96.013 15.473 ltk_HHH_b1_08274_000000028_0001_dldesign_0_cycle1_af2pred
SCORE: 2.309 26.311 27.063 25.560 3.107 93.070 96.622 96.057 15.444 ltk_HHH_b1_08274_af2_000000022_0001_dldesign_0_cycle0_af2pred
SCORE: 2.466 27.262 27.982 26.542 3.120 92.245 96.609 95.914 15.477 ltk_HHH_b1_08274_af2_000000022_0001_dldesign_0_cycle1_af2pred
SCORE: 2.654 27.559 28.391 26.728 3.100 90.320 96.676 95.664 15.460 ltk_HHH_b1_08386_af2_000000047_0001_dldesign_0_cycle0_af2pred
SCORE: 2.769 27.835 28.498 27.172 3.154 90.369 96.561 95.575 15.438 ltk_HHH_b1_08386_af2_000000047_0001_dldesign_0_cycle1_af2pred
SCORE: 1.972 27.736 28.512 26.961 3.083 95.262 96.712 96.481 15.486 ltk_HHH_b1_08393_000000026_0001_dldesign_0_cycle0_af2pred
SCORE: 5.045 27.510 28.741 26.279 3.090 75.289 96.649 93.248 15.471 ltk_HHH_b1_08393_000000026_0001_dldesign_0_cycle1_af2pred
SCORE: 2.268 26.755 27.618 25.893 3.091 92.635 96.659 96.019 15.526 ltk_HHH_b1_08424_af2_000000009_0001_dldesign_0_cycle0_af2pred
SCORE: 2.420 27.577 28.563 26.591 3.100 93.633 96.659 96.177 15.499 ltk_HHH_b1_08424_af2_000000009_0001_dldesign_0_cycle1_af2pred
SCORE: 1.996 27.101 27.859 26.342 3.100 95.109 96.650 96.405 15.483 ltk_HHH_b1_08450_000000006_0001_dldesign_0_cycle0_af2pred
SCORE: 2.046 15.780 16.385 15.175 3.181 90.051 96.257 95.269 15.464 ltk_HHH_b1_08450_000000006_0001_dldesign_0_cycle1_af2pred
SCORE: 2.327 25.430 26.061 24.800 3.116 92.747 96.561 95.954 15.516 ltk_HHH_b1_08527_000000003_0001_dldesign_0_cycle0_af2pred
SCORE: 2.385 26.666 27.208 26.124 3.119 92.590 96.593 95.956 15.476 ltk_HHH_b1_08527_000000003_0001_dldesign_0_cycle1_af2pred
SCORE: 2.720 26.973 28.031 25.915 3.114 88.722 96.642 95.381 15.493 ltk_HHH_b1_08542_000000035_0001_dldesign_0_cycle0_af2pred
SCORE: 2.144 26.305 27.133 25.477 3.135 92.445 96.594 95.933 15.498 ltk_HHH_b1_08542_000000035_0001_dldesign_0_cycle1_af2pred
SCORE: 2.204 26.782 27.506 26.058 3.140 93.292 96.587 96.062 15.460 ltk_HHH_b1_08544_000000046_0001_dldesign_0_cycle0_af2pred
SCORE: 1.898 25.994 26.719 25.270 3.085 95.669 96.669 96.510 15.455 ltk_HHH_b1_08544_000000046_0001_dldesign_0_cycle1_af2pred
SCORE: 1.947 25.272 25.977 24.568 3.124 94.949 96.579 96.320 15.503 ltk_HHH_b1_08551_000000008_0001_dldesign_0_cycle0_af2pred
SCORE: 2.442 11.746 12.302 11.191 3.199 88.207 96.037 94.790 15.480 ltk_HHH_b1_08551_000000008_0001_dldesign_0_cycle1_af2pred
SCORE: 2.309 24.386 25.238 23.535 3.137 91.666 96.512 95.740 15.497 ltk_HHH_b1_08622_af2_000000047_0001_dldesign_0_cycle0_af2pred
SCORE: 2.075 23.955 24.804 23.106 3.150 92.131 96.474 95.782 15.454 ltk_HHH_b1_08622_af2_000000047_0001_dldesign_0_cycle1_af2pred
SCORE: 2.073 27.120 27.742 26.498 3.094 94.746 96.671 96.365 15.468 ltk_HHH_b2_00201_000000008_0001_dldesign_0_cycle0_af2pred
SCORE: 1.717 26.949 27.546 26.352 3.107 96.716 96.657 96.667 15.464 ltk_HHH_b2_00201_000000008_0001_dldesign_0_cycle1_af2pred
SCORE: 2.274 27.702 28.486 26.917 3.125 92.511 96.640 95.983 15.466 ltk_HHH_b2_00216_000000017_0001_dldesign_0_cycle0_af2pred
SCORE: 1.957 27.249 28.093 26.405 3.127 94.723 96.628 96.325 15.499 ltk_HHH_b2_00216_000000017_0001_dldesign_0_cycle1_af2pred
SCORE: 1.913 26.679 27.375 25.984 3.126 95.723 96.603 96.463 15.534 ltk_HHH_b2_00462_af2_000000013_0001_dldesign_0_cycle0_af2pred
SCORE: 2.879 25.582 26.518 24.646 3.149 88.000 96.520 95.164 15.448 ltk_HHH_b2_00462_af2_000000013_0001_dldesign_0_cycle1_af2pred
SCORE: 2.247 8.527 9.114 7.940 3.167 88.821 96.135 94.971 15.442 ltk_HHH_b2_00475_000000012_0001_dldesign_0_cycle0_af2pred
SCORE: 2.115 26.272 27.050 25.494 3.107 93.281 96.592 96.064 15.452 ltk_HHH_b2_00475_000000012_0001_dldesign_0_cycle1_af2pred
SCORE: 2.110 27.137 28.080 26.195 3.098 94.848 96.651 96.364 15.491 ltk_HHH_b2_00491_af2_000000037_0001_dldesign_0_cycle0_af2pred
SCORE: 1.940 27.070 27.901 26.239 3.104 95.760 96.667 96.522 15.511 ltk_HHH_b2_00491_af2_000000037_0001_dldesign_0_cycle1_af2pred
SCORE: 1.803 27.119 27.822 26.417 3.083 96.266 96.704 96.635 15.528 ltk_HHH_b2_00534_af2_000000013_0001_dldesign_0_cycle0_af2pred
SCORE: 1.812 27.412 28.220 26.603 3.085 95.899 96.702 96.574 15.473 ltk_HHH_b2_00534_af2_000000013_0001_dldesign_0_cycle1_af2pred
SCORE: 1.923 27.305 27.908 26.701 3.097 94.877 96.668 96.383 15.519 ltk_HHH_b2_00534_af2_000000032_0001_dldesign_0_cycle0_af2pred
SCORE: 1.879 27.285 28.058 26.513 3.104 95.736 96.624 96.483 15.532 ltk_HHH_b2_00534_af2_000000032_0001_dldesign_0_cycle1_af2pred
SCORE: 2.184 27.351 27.934 26.769 3.105 93.929 96.647 96.214 15.519 ltk_HHH_b2_00768_000000044_0001_dldesign_0_cycle0_af2pred
SCORE: 2.050 27.458 28.101 26.815 3.116 94.445 96.642 96.293 15.486 ltk_HHH_b2_00768_000000044_0001_dldesign_0_cycle1_af2pred
SCORE: 2.799 17.437 18.174 16.701 3.224 86.344 96.161 94.598 15.531 ltk_HHH_b2_00783_af2_000000032_0001_dldesign_0_cycle0_af2pred
SCORE: 2.043 20.211 20.950 19.472 3.206 92.848 96.222 95.685 15.452 ltk_HHH_b2_00783_af2_000000032_0001_dldesign_0_cycle1_af2pred
SCORE: 1.876 27.197 27.764 26.630 3.120 95.457 96.618 96.433 15.455 ltk_HHH_b2_00816_af2_000000003_0001_dldesign_0_cycle0_af2pred
SCORE: 1.833 26.896 27.640 26.152 3.098 96.055 96.654 96.559 15.461 ltk_HHH_b2_00816_af2_000000003_0001_dldesign_0_cycle1_af2pred
SCORE: 2.279 10.673 11.165 10.182 3.204 88.049 96.078 94.799 15.448 ltk_HHH_b2_00959_af2_000000048_0001_dldesign_0_cycle0_af2pred
SCORE: 2.299 9.522 10.335 8.708 3.152 87.859 96.161 94.839 15.467 ltk_HHH_b2_00959_af2_000000048_0001_dldesign_0_cycle1_af2pred
SCORE: 2.259 26.983 27.711 26.254 3.100 94.002 96.653 96.231 15.444 ltk_HHH_b2_01085_af2_000000007_0001_dldesign_0_cycle0_af2pred
SCORE: 2.190 27.372 27.920 26.824 3.131 93.668 96.608 96.140 15.531 ltk_HHH_b2_01085_af2_000000007_0001_dldesign_0_cycle1_af2pred
SCORE: 2.813 27.818 28.535 27.100 3.118 88.493 96.649 95.351 15.489 ltk_HHH_b2_01335_af2_000000032_0001_dldesign_0_cycle0_af2pred
SCORE: 2.287 27.686 28.511 26.862 3.117 93.316 96.624 96.097 15.467 ltk_HHH_b2_01335_af2_000000032_0001_dldesign_0_cycle1_af2pred
SCORE: 2.798 26.449 27.323 25.575 3.107 89.211 96.615 95.436 15.480 ltk_HHH_b2_01381_000000048_0001_dldesign_0_cycle0_af2pred
SCORE: 2.486 26.741 27.472 26.011 3.131 91.047 96.594 95.711 15.538 ltk_HHH_b2_01381_000000048_0001_dldesign_0_cycle1_af2pred
SCORE: 2.131 26.843 27.617 26.069 3.120 94.773 96.631 96.335 15.445 ltk_HHH_b2_01381_af2_000000013_0001_dldesign_0_cycle0_af2pred
SCORE: 2.753 26.890 27.740 26.039 3.164 88.478 96.511 95.232 15.428 ltk_HHH_b2_01381_af2_000000013_0001_dldesign_0_cycle1_af2pred
SCORE: 1.961 17.993 18.716 17.269 3.143 91.598 96.413 95.647 15.463 ltk_HHH_b2_01453_af2_000000035_0001_dldesign_0_cycle0_af2pred
SCORE: 2.226 16.698 17.611 15.785 3.159 88.816 96.254 95.070 15.460 ltk_HHH_b2_01453_af2_000000035_0001_dldesign_0_cycle1_af2pred
SCORE: 2.392 25.998 26.811 25.186 3.144 91.628 96.555 95.771 15.519 ltk_HHH_b2_01463_000000026_0001_dldesign_0_cycle0_af2pred
SCORE: 2.381 26.302 27.054 25.550 3.120 92.516 96.608 95.956 15.495 ltk_HHH_b2_01463_000000026_0001_dldesign_0_cycle1_af2pred
SCORE: 1.920 27.465 28.239 26.691 3.108 95.493 96.621 96.441 15.538 ltk_HHH_b2_01899_000000007_0001_dldesign_0_cycle0_af2pred
SCORE: 1.828 24.074 24.880 23.267 3.137 94.635 96.486 96.191 15.484 ltk_HHH_b2_01899_000000007_0001_dldesign_0_cycle1_af2pred
SCORE: 2.262 27.607 28.344 26.869 3.115 94.070 96.647 96.237 15.456 ltk_HHH_b2_01899_000000049_0001_dldesign_0_cycle0_af2pred
SCORE: 2.112 27.489 28.304 26.674 3.111 95.221 96.640 96.414 15.509 ltk_HHH_b2_01899_000000049_0001_dldesign_0_cycle1_af2pred
SCORE: 2.127 26.950 27.592 26.309 3.098 94.954 96.661 96.389 155.057 ltk_HHH_b1_00473_000000020_0001_dldesign_0_cycle0_af2pred
SCORE: 2.180 15.916 16.698 15.133 3.170 89.221 96.278 95.154 15.744 ltk_HHH_b1_00473_000000020_0001_dldesign_0_cycle1_af2pred
SCORE: 2.636 27.759 28.718 26.800 3.078 89.831 96.708 95.613 15.723 ltk_HHH_b1_00495_af2_000000000_0001_dldesign_0_cycle0_af2pred
SCORE: 1.990 27.792 28.536 27.049 3.089 94.354 96.694 96.322 15.723 ltk_HHH_b1_00495_af2_000000000_0001_dldesign_0_cycle1_af2pred
SCORE: 1.938 27.366 28.134 26.599 3.091 95.520 96.658 96.477 15.713 ltk_HHH_b1_00558_000000014_0001_dldesign_0_cycle0_af2pred
SCORE: 1.886 26.698 27.421 25.975 3.116 95.736 96.590 96.454 15.720 ltk_HHH_b1_00558_000000014_0001_dldesign_0_cycle1_af2pred
SCORE: 2.064 26.342 27.098 25.586 3.106 95.221 96.622 96.399 15.704 ltk_HHH_b1_00558_000000019_0001_dldesign_0_cycle0_af2pred
SCORE: 2.228 27.372 28.004 26.739 3.113 93.523 96.631 96.136 15.808 ltk_HHH_b1_00558_000000019_0001_dldesign_0_cycle1_af2pred
SCORE: 2.468 26.626 27.546 25.707 3.094 90.134 96.678 95.636 15.686 ltk_HHH_b1_00632_af2_000000028_0001_dldesign_0_cycle0_af2pred
SCORE: 1.921 27.168 27.619 26.717 3.119 95.304 96.616 96.407 15.698 ltk_HHH_b1_00632_af2_000000028_0001_dldesign_0_cycle1_af2pred
SCORE: 1.994 27.181 27.927 26.434 3.094 95.227 96.657 96.429 15.697 ltk_HHH_b1_00757_000000012_0001_dldesign_0_cycle0_af2pred
SCORE: 2.152 23.218 23.714 22.723 3.182 90.801 96.413 95.519 15.679 ltk_HHH_b1_00757_000000012_0001_dldesign_0_cycle1_af2pred
SCORE: 2.409 27.433 28.166 26.699 3.114 92.417 96.636 95.964 15.771 ltk_HHH_b1_00785_000000019_0001_dldesign_0_cycle0_af2pred
SCORE: 2.428 27.034 27.929 26.139 3.093 92.293 96.654 95.960 15.762 ltk_HHH_b1_00785_000000019_0001_dldesign_0_cycle1_af2pred
SCORE: 2.069 19.487 20.421 18.553 3.152 91.462 96.376 95.594 15.697 ltk_HHH_b1_00795_000000008_0001_dldesign_0_cycle0_af2pred
SCORE: 3.041 17.433 19.159 15.706 3.178 82.510 96.232 94.047 15.700 ltk_HHH_b1_00795_000000008_0001_dldesign_0_cycle1_af2pred
SCORE: 2.271 27.020 27.752 26.288 3.103 92.813 96.652 96.040 15.733 ltk_HHH_b1_00872_af2_000000046_0001_dldesign_0_cycle0_af2pred
SCORE: 2.124 26.589 27.373 25.805 3.108 94.406 96.619 96.267 15.693 ltk_HHH_b1_00872_af2_000000046_0001_dldesign_0_cycle1_af2pred
SCORE: 1.815 27.279 27.955 26.602 3.096 96.231 96.664 96.595 15.715 ltk_HHH_b1_00962_af2_000000043_0001_dldesign_0_cycle0_af2pred
SCORE: 1.749 26.831 27.510 26.152 3.077 96.396 96.699 96.651 15.680 ltk_HHH_b1_00962_af2_000000043_0001_dldesign_0_cycle1_af2pred
SCORE: 1.702 26.807 27.501 26.114 3.102 96.204 96.633 96.565 15.686 ltk_HHH_b1_00963_000000001_0001_dldesign_0_cycle0_af2pred
SCORE: 1.937 27.401 28.092 26.710 3.105 95.274 96.668 96.446 15.685 ltk_HHH_b1_00963_000000001_0001_dldesign_0_cycle1_af2pred
SCORE: 2.146 27.327 27.995 26.659 3.109 94.428 96.671 96.314 15.682 ltk_HHH_b1_00982_af2_000000044_0001_dldesign_0_cycle0_af2pred
SCORE: 2.240 25.352 26.145 24.559 3.124 91.921 96.577 95.835 15.756 ltk_HHH_b1_00982_af2_000000044_0001_dldesign_0_cycle1_af2pred
SCORE: 2.062 25.767 26.620 24.913 3.116 95.099 96.594 96.356 15.766 ltk_HHH_b1_01050_000000019_0001_dldesign_0_cycle0_af2pred
SCORE: 1.869 26.716 27.326 26.105 3.103 95.536 96.637 96.462 15.691 ltk_HHH_b1_01050_000000019_0001_dldesign_0_cycle1_af2pred
SCORE: 2.108 26.845 27.575 26.114 3.107 95.122 96.624 96.385 15.762 ltk_HHH_b1_01063_af2_000000024_0001_dldesign_0_cycle0_af2pred
SCORE: 2.726 27.792 28.502 27.081 3.125 90.855 96.633 95.713 15.743 ltk_HHH_b1_01063_af2_000000024_0001_dldesign_0_cycle1_af2pred
SCORE: 2.126 27.065 27.762 26.368 3.090 94.211 96.685 96.291 15.760 ltk_HHH_b1_01274_000000000_0001_dldesign_0_cycle0_af2pred
SCORE: 1.798 27.049 27.628 26.470 3.107 96.201 96.674 96.598 15.702 ltk_HHH_b1_01274_000000000_0001_dldesign_0_cycle1_af2pred
SCORE: 2.029 26.958 27.680 26.236 3.104 95.168 96.626 96.394 15.682 ltk_HHH_b1_01306_000000023_0001_dldesign_0_cycle0_af2pred
SCORE: 2.689 27.570 28.533 26.607 3.078 90.800 96.694 95.756 15.664 ltk_HHH_b1_01306_000000023_0001_dldesign_0_cycle1_af2pred
SCORE: 2.050 27.057 27.880 26.234 3.084 93.944 96.670 96.236 15.698 ltk_HHH_b1_01328_000000043_0001_dldesign_0_cycle0_af2pred
SCORE: 1.918 27.000 27.816 26.183 3.126 95.501 96.614 96.436 15.708 ltk_HHH_b1_01328_000000043_0001_dldesign_0_cycle1_af2pred
SCORE: 2.046 27.002 27.788 26.216 3.087 94.857 96.686 96.395 15.707 ltk_HHH_b1_01353_af2_000000037_0001_dldesign_0_cycle0_af2pred
SCORE: 2.008 27.480 28.215 26.745 3.098 95.001 96.673 96.407 15.712 ltk_HHH_b1_01353_af2_000000037_0001_dldesign_0_cycle1_af2pred
SCORE: 2.133 26.450 27.213 25.687 3.102 94.410 96.660 96.302 15.748 ltk_HHH_b1_01384_000000005_0001_dldesign_0_cycle0_af2pred
SCORE: 1.990 27.006 27.642 26.370 3.089 95.373 96.673 96.466 15.776 ltk_HHH_b1_01384_000000005_0001_dldesign_0_cycle1_af2pred
SCORE: 2.578 27.143 28.006 26.281 3.090 89.234 96.662 95.480 15.709 ltk_HHH_b1_01491_000000004_0001_dldesign_0_cycle0_af2pred
SCORE: 1.980 10.431 10.983 9.880 3.177 89.658 96.077 95.055 15.710 ltk_HHH_b1_01491_000000004_0001_dldesign_0_cycle1_af2pred
SCORE: 2.457 27.689 28.286 27.091 3.137 91.831 96.589 95.832 15.712 ltk_HHH_b1_01742_af2_000000034_0001_dldesign_0_cycle0_af2pred
SCORE: 1.865 27.040 27.663 26.417 3.106 95.852 96.623 96.500 15.683 ltk_HHH_b1_01742_af2_000000034_0001_dldesign_0_cycle1_af2pred
SCORE: 2.023 25.455 26.216 24.695 3.102 94.006 96.591 96.180 15.664 ltk_HHH_b1_01925_af2_000000005_0001_dldesign_0_cycle0_af2pred
SCORE: 2.354 26.770 27.505 26.034 3.110 92.697 96.581 95.962 15.711 ltk_HHH_b1_01925_af2_000000005_0001_dldesign_0_cycle1_af2pred
SCORE: 1.883 26.635 27.250 26.021 3.104 95.308 96.634 96.423 15.743 ltk_HHH_b1_01968_af2_000000044_0001_dldesign_0_cycle0_af2pred
SCORE: 1.961 27.459 28.181 26.736 3.127 95.656 96.625 96.471 15.692 ltk_HHH_b1_01968_af2_000000044_0001_dldesign_0_cycle1_af2pred
SCORE: 2.227 27.302 28.124 26.480 3.098 93.840 96.662 96.213 15.728 ltk_HHH_b1_02119_af2_000000029_0001_dldesign_0_cycle0_af2pred
SCORE: 1.957 27.306 27.911 26.702 3.104 94.824 96.647 96.356 15.752 ltk_HHH_b1_02119_af2_000000029_0001_dldesign_0_cycle1_af2pred
SCORE: 2.388 27.635 28.373 26.897 3.122 91.875 96.637 95.879 15.707 ltk_HHH_b1_02242_af2_000000020_0001_dldesign_0_cycle0_af2pred
SCORE: 3.080 27.632 28.537 26.727 3.145 86.575 96.578 94.985 15.696 ltk_HHH_b1_02242_af2_000000020_0001_dldesign_0_cycle1_af2pred
SCORE: 1.857 26.980 27.717 26.243 3.085 96.326 96.699 96.639 15.655 ltk_HHH_b1_02290_af2_000000030_0001_dldesign_0_cycle0_af2pred
SCORE: 1.725 26.991 27.803 26.179 3.109 96.511 96.651 96.629 15.671 ltk_HHH_b1_02290_af2_000000030_0001_dldesign_0_cycle1_af2pred
SCORE: 2.175 27.028 27.859 26.197 3.089 93.451 96.666 96.154 15.701 ltk_HHH_b1_02339_af2_000000001_0001_dldesign_0_cycle0_af2pred
SCORE: 2.511 14.691 15.680 13.702 3.205 87.355 96.176 94.771 15.776 ltk_HHH_b1_02339_af2_000000001_0001_dldesign_0_cycle1_af2pred
SCORE: 2.048 25.012 25.771 24.252 3.113 93.941 96.576 96.156 15.698 ltk_HHH_b1_02339_af2_000000016_0001_dldesign_0_cycle0_af2pred
SCORE: 2.395 21.547 22.412 20.682 3.165 90.613 96.443 95.515 15.669 ltk_HHH_b1_02339_af2_000000016_0001_dldesign_0_cycle1_af2pred
SCORE: 2.786 19.770 20.676 18.864 3.152 88.582 96.315 95.084 15.675 ltk_HHH_b1_02344_000000035_0001_dldesign_0_cycle0_af2pred
SCORE: 2.153 27.766 28.456 27.076 3.110 95.247 96.632 96.411 15.671 ltk_HHH_b1_02344_000000035_0001_dldesign_0_cycle1_af2pred
SCORE: 2.374 26.023 26.821 25.226 3.113 92.762 96.574 95.967 15.700 ltk_HHH_b1_02368_af2_000000045_0001_dldesign_0_cycle0_af2pred
SCORE: 2.321 26.773 27.507 26.039 3.117 93.128 96.600 96.047 15.702 ltk_HHH_b1_02368_af2_000000045_0001_dldesign_0_cycle1_af2pred
SCORE: 1.826 26.956 27.560 26.351 3.109 96.044 96.619 96.527 15.734 ltk_HHH_b1_02421_af2_000000037_0001_dldesign_0_cycle0_af2pred
SCORE: 2.129 24.307 25.251 23.363 3.129 92.487 96.528 95.885 15.753 ltk_HHH_b1_02421_af2_000000037_0001_dldesign_0_cycle1_af2pred
SCORE: 2.311 27.445 27.816 27.074 3.136 93.239 96.624 96.085 15.711 ltk_HHH_b1_02459_af2_000000028_0001_dldesign_0_cycle0_af2pred
SCORE: 2.444 27.319 27.918 26.719 3.113 91.909 96.646 95.892 15.685 ltk_HHH_b1_02459_af2_000000028_0001_dldesign_0_cycle1_af2pred
SCORE: 2.299 27.496 28.229 26.763 3.138 93.839 96.593 96.155 15.703 ltk_HHH_b1_02751_000000026_0001_dldesign_0_cycle0_af2pred
SCORE: 2.068 14.140 14.879 13.401 3.175 90.618 96.182 95.296 15.747 ltk_HHH_b1_02751_000000026_0001_dldesign_0_cycle1_af2pred
SCORE: 2.651 27.880 28.665 27.095 3.115 91.621 96.653 95.852 15.702 ltk_HHH_b1_03013_000000049_0001_dldesign_0_cycle0_af2pred
SCORE: 2.453 27.637 28.273 27.001 3.114 93.605 96.640 96.156 15.643 ltk_HHH_b1_03013_000000049_0001_dldesign_0_cycle1_af2pred
SCORE: 2.333 21.526 22.328 20.724 3.128 91.308 96.479 95.656 15.660 ltk_HHH_b1_03049_000000022_0001_dldesign_0_cycle0_af2pred
SCORE: 2.102 26.991 27.694 26.287 3.096 95.076 96.649 96.398 15.634 ltk_HHH_b1_03049_000000022_0001_dldesign_0_cycle1_af2pred
SCORE: 1.992 26.547 27.306 25.789 3.096 94.507 96.636 96.297 15.682 ltk_HHH_b1_03176_000000012_0001_dldesign_0_cycle0_af2pred
SCORE: 2.347 27.127 28.051 26.203 3.103 91.236 96.657 95.794 15.695 ltk_HHH_b1_03176_000000012_0001_dldesign_0_cycle1_af2pred
SCORE: 2.206 26.782 27.437 26.127 3.093 92.880 96.571 95.983 15.690 ltk_HHH_b1_03258_000000034_0001_dldesign_0_cycle0_af2pred
SCORE: 2.602 27.964 28.660 27.269 3.120 91.776 96.631 95.858 15.676 ltk_HHH_b1_03258_000000034_0001_dldesign_0_cycle1_af2pred
SCORE: 2.993 27.280 27.999 26.562 3.125 90.309 96.607 95.604 15.728 ltk_HHH_b1_03268_af2_000000025_0001_dldesign_0_cycle0_af2pred
SCORE: 1.832 27.275 27.806 26.743 3.111 95.962 96.630 96.524 15.665 ltk_HHH_b1_03268_af2_000000025_0001_dldesign_0_cycle1_af2pred
SCORE: 2.531 27.661 28.431 26.891 3.117 91.298 96.658 95.804 16.670 ltk_HHH_b1_03270_af2_000000044_0001_dldesign_0_cycle0_af2pred
SCORE: 2.267 27.635 28.344 26.925 3.114 93.009 96.653 96.073 15.724 ltk_HHH_b1_03270_af2_000000044_0001_dldesign_0_cycle1_af2pred
SCORE: 2.047 26.963 27.673 26.253 3.107 95.005 96.631 96.372 15.655 ltk_HHH_b1_03288_af2_000000030_0001_dldesign_0_cycle0_af2pred
SCORE: 2.158 26.897 27.595 26.200 3.096 94.252 96.649 96.267 15.648 ltk_HHH_b1_03288_af2_000000030_0001_dldesign_0_cycle1_af2pred
SCORE: 3.606 26.329 27.405 25.253 3.102 82.788 96.639 94.434 15.676 ltk_HHH_b1_03332_000000013_0001_dldesign_0_cycle0_af2pred
SCORE: 2.876 21.303 22.539 20.066 3.144 84.202 96.431 94.484 15.699 ltk_HHH_b1_03332_000000013_0001_dldesign_0_cycle1_af2pred
SCORE: 3.011 26.024 27.067 24.982 3.106 87.246 96.602 95.113 15.768 ltk_HHH_b1_03332_000000018_0001_dldesign_0_cycle0_af2pred
SCORE: 2.864 24.327 25.212 23.443 3.169 86.704 96.467 94.912 15.749 ltk_HHH_b1_03332_000000018_0001_dldesign_0_cycle1_af2pred
SCORE: 2.268 27.558 28.438 26.678 3.103 93.269 96.668 96.127 15.773 ltk_HHH_b1_03396_af2_000000031_0001_dldesign_0_cycle0_af2pred
SCORE: 2.548 27.405 28.360 26.451 3.129 92.076 96.599 95.879 15.701 ltk_HHH_b1_03396_af2_000000031_0001_dldesign_0_cycle1_af2pred
SCORE: 1.988 26.942 27.634 26.250 3.110 94.288 96.629 96.256 15.688 ltk_HHH_b1_03401_af2_000000019_0001_dldesign_0_cycle0_af2pred
SCORE: 2.268 27.399 28.157 26.641 3.124 93.095 96.596 96.038 15.675 ltk_HHH_b1_03401_af2_000000019_0001_dldesign_0_cycle1_af2pred
SCORE: 3.276 25.244 26.357 24.131 3.116 83.307 96.568 94.457 15.718 ltk_HHH_b1_03508_000000006_0001_dldesign_0_cycle0_af2pred
SCORE: 2.342 26.388 27.320 25.456 3.103 91.878 96.635 95.878 15.717 ltk_HHH_b1_03508_000000006_0001_dldesign_0_cycle1_af2pred
SCORE: 4.412 24.847 26.100 23.593 3.142 77.966 96.520 93.566 15.697 ltk_HHH_b1_03544_000000001_0001_dldesign_0_cycle0_af2pred
SCORE: 2.354 26.107 26.857 25.357 3.103 91.524 96.630 95.817 15.660 ltk_HHH_b1_03544_000000001_0001_dldesign_0_cycle1_af2pred
SCORE: 2.033 13.670 14.240 13.099 3.152 89.153 96.204 95.082 15.657 ltk_HHH_b1_03569_af2_000000025_0001_dldesign_0_cycle0_af2pred
SCORE: 2.346 22.953 23.871 22.036 3.118 89.882 96.508 95.453 15.675 ltk_HHH_b1_03569_af2_000000025_0001_dldesign_0_cycle1_af2pred
SCORE: 2.194 27.199 28.084 26.315 3.115 94.659 96.634 96.319 15.712 ltk_HHH_b1_03593_af2_000000045_0001_dldesign_0_cycle0_af2pred
SCORE: 2.273 27.267 28.061 26.473 3.107 94.079 96.630 96.224 15.718 ltk_HHH_b1_03593_af2_000000045_0001_dldesign_0_cycle1_af2pred
SCORE: 2.290 23.186 24.088 22.285 3.144 91.345 96.471 95.655 15.755 ltk_HHH_b1_03607_af2_000000019_0001_dldesign_0_cycle0_af2pred
SCORE: 2.033 6.055 6.486 5.623 3.141 91.778 96.272 95.556 15.676 ltk_HHH_b1_03607_af2_000000019_0001_dldesign_0_cycle1_af2pred
SCORE: 2.072 26.784 27.605 25.963 3.108 93.861 96.601 96.165 15.668 ltk_HHH_b1_03612_000000041_0001_dldesign_0_cycle0_af2pred
SCORE: 2.249 9.219 10.036 8.402 3.166 89.677 96.159 95.127 15.687 ltk_HHH_b1_03612_000000041_0001_dldesign_0_cycle1_af2pred
SCORE: 3.266 27.776 27.948 27.605 3.982 89.868 94.421 92.971 190.721 il2ra_HHH_b1_00611_000000039_0001_dldesign_0_cycle0_af2pred
SCORE: 2.768 6.116 5.831 6.400 4.097 90.050 92.838 91.950 14.888 il2ra_HHH_b1_00611_000000039_0001_dldesign_0_cycle1_af2pred
SCORE: 2.088 26.768 26.882 26.654 4.024 95.681 94.359 94.780 14.603 il2ra_HHH_b1_00659_af2_000000021_0001_dldesign_0_cycle0_af2pred
SCORE: 1.903 5.324 4.603 6.044 3.931 94.041 93.751 93.844 14.560 il2ra_HHH_b1_00659_af2_000000021_0001_dldesign_0_cycle1_af2pred
SCORE: 2.153 12.858 11.979 13.736 4.245 90.711 92.145 91.688 14.622 il2ra_HHH_b1_00777_000000028_0001_dldesign_0_cycle0_af2pred
SCORE: 2.319 26.109 25.986 26.233 4.018 93.589 94.181 93.993 14.528 il2ra_HHH_b1_00777_000000028_0001_dldesign_0_cycle1_af2pred
SCORE: 2.616 26.405 26.627 26.184 4.061 93.158 94.174 93.850 14.533 il2ra_HHH_b1_00777_000000038_0001_dldesign_0_cycle0_af2pred
SCORE: 2.362 18.297 17.896 18.698 4.122 92.127 93.313 92.935 14.612 il2ra_HHH_b1_00777_000000038_0001_dldesign_0_cycle1_af2pred
SCORE: 2.623 27.779 27.827 27.730 4.020 93.707 94.325 94.128 14.278 il2ra_HHH_b1_00932_000000012_0001_dldesign_0_cycle0_af2pred
SCORE: 2.065 10.401 9.561 11.241 4.243 91.217 92.248 91.920 14.520 il2ra_HHH_b1_00932_000000012_0001_dldesign_0_cycle1_af2pred
SCORE: 2.647 7.852 7.586 8.118 4.102 86.896 92.478 90.700 14.661 il2ra_HHH_b1_00981_000000026_0001_dldesign_0_cycle0_af2pred
SCORE: 2.037 6.455 5.840 7.071 3.994 91.330 93.180 92.591 14.620 il2ra_HHH_b1_00981_000000026_0001_dldesign_0_cycle1_af2pred
SCORE: 2.496 14.296 13.945 14.648 4.204 90.341 92.808 92.023 14.706 il2ra_HHH_b1_01266_af2_000000036_0001_dldesign_0_cycle0_af2pred
SCORE: 2.216 7.604 6.829 8.380 4.151 91.787 92.792 92.472 14.400 il2ra_HHH_b1_01266_af2_000000036_0001_dldesign_0_cycle1_af2pred
SCORE: 2.716 10.264 9.847 10.681 4.333 88.464 91.830 90.758 14.296 il2ra_HHH_b1_01400_000000026_0001_dldesign_0_cycle0_af2pred
SCORE: 2.708 9.908 9.377 10.439 4.461 88.724 91.672 90.733 14.642 il2ra_HHH_b1_01400_000000026_0001_dldesign_0_cycle1_af2pred
SCORE: 2.578 25.010 24.978 25.042 4.068 93.453 93.830 93.710 14.368 il2ra_HHH_b1_01415_af2_000000026_0001_dldesign_0_cycle0_af2pred
SCORE: 2.932 27.286 27.505 27.067 4.162 91.248 93.915 93.066 14.225 il2ra_HHH_b1_01415_af2_000000026_0001_dldesign_0_cycle1_af2pred
SCORE: 3.306 27.794 28.048 27.540 3.889 88.626 94.678 92.751 14.593 il2ra_HHH_b1_01481_af2_000000037_0001_dldesign_0_cycle0_af2pred
SCORE: 3.035 28.034 28.236 27.832 4.011 90.938 94.414 93.307 14.509 il2ra_HHH_b1_01481_af2_000000037_0001_dldesign_0_cycle1_af2pred
SCORE: 2.518 6.831 6.288 7.373 4.123 90.194 92.840 91.998 14.436 il2ra_HHH_b1_01585_000000043_0001_dldesign_0_cycle0_af2pred
SCORE: 2.005 6.457 5.644 7.269 4.131 92.609 92.816 92.750 14.464 il2ra_HHH_b1_01585_000000043_0001_dldesign_0_cycle1_af2pred
SCORE: 2.077 26.590 27.176 26.004 3.933 95.579 94.619 94.925 14.252 il2ra_HHH_b1_01629_000000018_0001_dldesign_0_cycle0_af2pred
SCORE: 2.027 8.657 7.600 9.714 4.205 92.408 92.625 92.556 14.601 il2ra_HHH_b1_01629_000000018_0001_dldesign_0_cycle1_af2pred
SCORE: 2.845 10.567 10.218 10.917 4.125 87.745 92.519 90.999 14.711 il2ra_HHH_b1_01654_af2_000000013_0001_dldesign_0_cycle0_af2pred
SCORE: 2.528 6.637 6.046 7.228 4.207 90.554 92.562 91.923 14.454 il2ra_HHH_b1_01654_af2_000000013_0001_dldesign_0_cycle1_af2pred
SCORE: 2.897 7.656 7.431 7.881 3.938 87.853 92.960 91.334 14.348 il2ra_HHH_b1_01654_af2_000000045_0001_dldesign_0_cycle0_af2pred
SCORE: 2.867 26.029 26.317 25.741 4.222 90.657 93.606 92.667 14.622 il2ra_HHH_b1_01654_af2_000000045_0001_dldesign_0_cycle1_af2pred
SCORE: 2.500 26.925 27.044 26.806 4.175 93.896 93.878 93.883 14.303 il2ra_HHH_b1_01718_000000028_0001_dldesign_0_cycle0_af2pred
SCORE: 2.639 28.062 28.491 27.634 4.245 92.670 93.822 93.455 14.395 il2ra_HHH_b1_01718_000000028_0001_dldesign_0_cycle1_af2pred
SCORE: 2.506 12.881 12.146 13.616 4.325 89.538 92.234 91.375 14.500 il2ra_HHH_b1_01725_af2_000000017_0001_dldesign_0_cycle0_af2pred
SCORE: 2.596 27.063 27.286 26.839 4.139 92.840 94.031 93.652 14.457 il2ra_HHH_b1_01725_af2_000000017_0001_dldesign_0_cycle1_af2pred
SCORE: 2.198 7.049 6.361 7.737 4.177 89.952 92.169 91.463 14.492 il2ra_HHH_b1_01840_af2_000000022_0001_dldesign_0_cycle0_af2pred
SCORE: 2.303 6.832 6.056 7.609 4.263 91.325 92.308 91.995 14.536 il2ra_HHH_b1_01840_af2_000000022_0001_dldesign_0_cycle1_af2pred
SCORE: 2.628 19.212 19.178 19.247 4.155 90.507 93.440 92.506 14.516 il2ra_HHH_b1_02057_000000016_0001_dldesign_0_cycle0_af2pred
SCORE: 2.319 27.224 27.235 27.213 4.182 94.288 93.816 93.967 14.429 il2ra_HHH_b1_02057_000000016_0001_dldesign_0_cycle1_af2pred
SCORE: 2.754 13.124 12.976 13.272 4.128 86.635 92.706 90.772 14.456 il2ra_HHH_b1_02119_000000037_0001_dldesign_0_cycle0_af2pred
SCORE: 2.783 12.619 12.354 12.884 4.303 87.829 91.961 90.645 14.370 il2ra_HHH_b1_02119_000000037_0001_dldesign_0_cycle1_af2pred
SCORE: 3.071 7.920 7.829 8.011 4.055 85.684 92.782 90.522 14.225 il2ra_HHH_b1_02147_000000032_0001_dldesign_0_cycle0_af2pred
SCORE: 3.061 7.056 6.869 7.243 4.154 87.837 92.568 91.061 14.105 il2ra_HHH_b1_02147_000000032_0001_dldesign_0_cycle1_af2pred
SCORE: 2.627 27.627 28.039 27.216 3.876 91.304 94.723 93.635 14.615 il2ra_HHH_b1_02248_000000046_0001_dldesign_0_cycle0_af2pred
SCORE: 2.242 5.661 5.147 6.176 4.092 92.092 93.014 92.721 14.385 il2ra_HHH_b1_02248_000000046_0001_dldesign_0_cycle1_af2pred
SCORE: 2.515 10.831 10.305 11.357 4.283 89.066 92.216 91.213 14.514 il2ra_HHH_b1_02251_af2_000000031_0001_dldesign_0_cycle0_af2pred
SCORE: 2.860 12.596 12.282 12.910 4.324 87.050 92.052 90.459 14.630 il2ra_HHH_b1_02251_af2_000000031_0001_dldesign_0_cycle1_af2pred
SCORE: 3.443 28.037 28.489 27.586 4.124 87.833 93.959 92.008 14.339 il2ra_HHH_b1_02283_af2_000000021_0001_dldesign_0_cycle0_af2pred
SCORE: 2.829 9.514 9.172 9.855 4.325 87.606 91.807 90.469 14.373 il2ra_HHH_b1_02283_af2_000000021_0001_dldesign_0_cycle1_af2pred
SCORE: 3.928 26.812 27.517 26.107 4.039 85.020 94.239 91.304 14.388 il2ra_HHH_b1_02283_af2_000000024_0001_dldesign_0_cycle0_af2pred
SCORE: 3.827 27.567 28.090 27.044 4.083 86.402 94.182 91.704 14.286 il2ra_HHH_b1_02283_af2_000000024_0001_dldesign_0_cycle1_af2pred
SCORE: 2.517 8.069 7.582 8.555 4.238 88.031 91.851 90.634 13.988 il2ra_HHH_b1_02291_000000018_0001_dldesign_0_cycle0_af2pred
SCORE: 2.208 4.785 4.176 5.394 4.069 92.906 93.400 93.242 14.461 il2ra_HHH_b1_02291_000000018_0001_dldesign_0_cycle1_af2pred
SCORE: 2.670 25.710 26.317 25.104 4.041 92.946 94.233 93.824 14.123 il2ra_HHH_b1_02329_000000012_0001_dldesign_0_cycle0_af2pred
SCORE: 2.549 27.520 27.426 27.615 4.091 94.242 94.173 94.195 13.983 il2ra_HHH_b1_02329_000000012_0001_dldesign_0_cycle1_af2pred
SCORE: 3.086 26.664 27.589 25.740 4.118 89.248 94.003 92.488 14.308 il2ra_HHH_b1_02482_af2_000000040_0001_dldesign_0_cycle0_af2pred
SCORE: 2.279 5.744 5.262 6.226 4.053 92.580 93.370 93.119 13.977 il2ra_HHH_b1_02482_af2_000000040_0001_dldesign_0_cycle1_af2pred
SCORE: 5.296 26.489 27.460 25.518 3.952 80.937 94.315 90.055 14.056 il2ra_HHH_b1_02643_af2_000000020_0001_dldesign_0_cycle0_af2pred
SCORE: 2.003 7.423 6.616 8.230 4.017 92.794 93.185 93.061 14.473 il2ra_HHH_b1_02643_af2_000000020_0001_dldesign_0_cycle1_af2pred
SCORE: 2.363 27.873 28.383 27.363 3.918 94.651 94.581 94.604 14.366 il2ra_HHH_b1_02665_af2_000000000_0001_dldesign_0_cycle0_af2pred
SCORE: 2.607 27.942 28.245 27.640 4.021 92.635 94.326 93.788 14.177 il2ra_HHH_b1_02665_af2_000000000_0001_dldesign_0_cycle1_af2pred
SCORE: 2.545 24.041 24.046 24.037 4.117 93.024 93.847 93.585 14.343 il2ra_HHH_b1_02665_af2_000000039_0001_dldesign_0_cycle0_af2pred
SCORE: 2.426 8.774 8.132 9.415 4.159 90.537 92.353 91.775 14.058 il2ra_HHH_b1_02665_af2_000000039_0001_dldesign_0_cycle1_af2pred
SCORE: 4.902 28.350 29.049 27.652 3.983 76.785 94.396 88.788 14.068 il2ra_HHH_b1_02713_000000029_0001_dldesign_0_cycle0_af2pred
SCORE: 2.597 6.448 5.960 6.935 4.170 90.754 92.992 92.279 14.315 il2ra_HHH_b1_02713_000000029_0001_dldesign_0_cycle1_af2pred
SCORE: 2.358 21.126 20.828 21.425 4.063 93.682 93.676 93.678 14.056 il2ra_HHH_b1_02795_af2_000000024_0001_dldesign_0_cycle0_af2pred
SCORE: 2.306 22.985 22.717 23.253 4.107 93.944 93.828 93.865 14.032 il2ra_HHH_b1_02795_af2_000000024_0001_dldesign_0_cycle1_af2pred
SCORE: 2.378 27.506 27.617 27.394 3.944 93.728 94.510 94.261 14.296 il2ra_HHH_b1_02921_000000020_0001_dldesign_0_cycle0_af2pred
SCORE: 2.506 8.193 7.896 8.490 4.014 88.541 92.580 91.294 13.988 il2ra_HHH_b1_02921_000000020_0001_dldesign_0_cycle1_af2pred
SCORE: 2.949 10.260 9.752 10.769 4.196 87.266 92.498 90.832 13.964 il2ra_HHH_b1_03361_af2_000000024_0001_dldesign_0_cycle0_af2pred
SCORE: 2.397 8.757 7.906 9.608 4.225 90.289 92.511 91.803 14.185 il2ra_HHH_b1_03361_af2_000000024_0001_dldesign_0_cycle1_af2pred
SCORE: 2.284 26.542 27.040 26.044 4.012 94.360 94.414 94.397 14.201 il2ra_HHH_b1_03396_000000027_0001_dldesign_0_cycle0_af2pred
SCORE: 2.493 11.082 10.643 11.522 4.191 89.096 92.432 91.370 14.296 il2ra_HHH_b1_03396_000000027_0001_dldesign_0_cycle1_af2pred
SCORE: 2.915 9.869 9.052 10.686 4.352 89.004 92.009 91.052 14.684 il2ra_HHH_b1_03404_af2_000000032_0001_dldesign_0_cycle0_af2pred
SCORE: 2.443 21.575 21.305 21.845 4.294 93.185 93.210 93.202 14.748 il2ra_HHH_b1_03404_af2_000000032_0001_dldesign_0_cycle1_af2pred
SCORE: 1.932 26.497 26.675 26.320 4.065 96.079 94.135 94.754 14.329 il2ra_HHH_b1_03447_000000029_0001_dldesign_0_cycle0_af2pred
SCORE: 1.920 6.378 5.484 7.271 4.268 92.708 92.382 92.486 14.165 il2ra_HHH_b1_03447_000000029_0001_dldesign_0_cycle1_af2pred
SCORE: 4.936 27.765 28.414 27.116 3.994 79.641 94.438 89.726 14.328 il2ra_HHH_b1_03471_af2_000000002_0001_dldesign_0_cycle0_af2pred
SCORE: 3.180 21.216 21.136 21.297 4.240 86.419 93.186 91.031 14.170 il2ra_HHH_b1_03471_af2_000000002_0001_dldesign_0_cycle1_af2pred
SCORE: 2.957 11.616 11.482 11.750 4.152 87.401 92.552 90.912 14.153 il2ra_HHH_b1_03692_000000040_0001_dldesign_0_cycle0_af2pred
SCORE: 2.168 5.594 4.902 6.285 4.040 92.246 93.177 92.881 14.285 il2ra_HHH_b1_03692_000000040_0001_dldesign_0_cycle1_af2pred
SCORE: 2.191 23.022 23.074 22.970 4.055 94.729 93.891 94.158 14.109 il2ra_HHH_b1_03824_af2_000000005_0001_dldesign_0_cycle0_af2pred
SCORE: 2.279 27.813 28.156 27.470 4.111 95.050 94.168 94.449 14.383 il2ra_HHH_b1_03824_af2_000000005_0001_dldesign_0_cycle1_af2pred
SCORE: 2.123 8.857 8.015 9.698 4.182 91.254 92.620 92.185 14.309 il2ra_HHH_b1_03881_af2_000000015_0001_dldesign_0_cycle0_af2pred
SCORE: 2.332 5.103 4.640 5.565 4.027 92.813 93.567 93.327 14.366 il2ra_HHH_b1_03881_af2_000000015_0001_dldesign_0_cycle1_af2pred
SCORE: 3.428 28.055 28.526 27.584 4.043 88.903 94.352 92.617 14.243 il2ra_HHH_b1_03905_000000020_0001_dldesign_0_cycle0_af2pred
SCORE: 3.089 27.871 28.487 27.255 4.165 90.801 93.988 92.973 14.368 il2ra_HHH_b1_03905_000000020_0001_dldesign_0_cycle1_af2pred
SCORE: 3.032 26.718 27.087 26.349 4.082 89.850 94.147 92.779 14.010 il2ra_HHH_b1_04008_000000009_0001_dldesign_0_cycle0_af2pred
SCORE: 2.840 26.889 27.118 26.659 4.045 91.245 94.238 93.285 14.082 il2ra_HHH_b1_04008_000000009_0001_dldesign_0_cycle1_af2pred
SCORE: 2.391 12.063 11.302 12.824 4.252 89.934 92.342 91.575 14.566 il2ra_HHH_b1_04080_af2_000000046_0001_dldesign_0_cycle0_af2pred
SCORE: 2.349 10.366 9.749 10.983 4.105 90.840 92.942 92.272 14.141 il2ra_HHH_b1_04080_af2_000000046_0001_dldesign_0_cycle1_af2pred
SCORE: 2.908 27.762 27.914 27.610 3.974 90.858 94.450 93.306 14.483 il2ra_HHH_b1_04233_af2_000000049_0001_dldesign_0_cycle0_af2pred
SCORE: 2.946 27.438 27.600 27.276 4.015 90.045 94.345 92.976 14.428 il2ra_HHH_b1_04233_af2_000000049_0001_dldesign_0_cycle1_af2pred
SCORE: 2.105 25.834 26.035 25.632 3.960 95.446 94.479 94.787 14.001 il2ra_HHH_b1_04291_af2_000000004_0001_dldesign_0_cycle0_af2pred
SCORE: 2.141 18.065 17.285 18.845 4.142 93.269 93.525 93.443 14.291 il2ra_HHH_b1_04291_af2_000000004_0001_dldesign_0_cycle1_af2pred
SCORE: 3.732 27.973 28.377 27.569 4.015 86.551 94.346 91.864 14.188 il2ra_HHH_b1_04295_af2_000000011_0001_dldesign_0_cycle0_af2pred
SCORE: 2.794 27.758 28.016 27.499 4.081 92.892 94.151 93.750 14.214 il2ra_HHH_b1_04295_af2_000000011_0001_dldesign_0_cycle1_af2pred
SCORE: 2.336 27.396 27.375 27.418 3.861 94.323 94.720 94.594 14.335 il2ra_HHH_b1_04431_000000039_0001_dldesign_0_cycle0_af2pred
SCORE: 2.589 27.149 27.305 26.994 3.995 92.312 94.410 93.742 14.106 il2ra_HHH_b1_04431_000000039_0001_dldesign_0_cycle1_af2pred
SCORE: 2.917 7.682 7.298 8.066 4.276 88.208 92.251 90.963 14.043 il2ra_HHH_b1_04580_af2_000000014_0001_dldesign_0_cycle0_af2pred
SCORE: 2.584 8.494 7.890 9.097 4.246 89.537 92.458 91.528 13.979 il2ra_HHH_b1_04580_af2_000000014_0001_dldesign_0_cycle1_af2pred
SCORE: 2.525 27.548 27.685 27.410 4.113 93.104 94.118 93.795 14.150 il2ra_HHH_b1_04641_af2_000000021_0001_dldesign_0_cycle0_af2pred
SCORE: 2.156 5.718 5.049 6.388 4.091 92.674 93.167 93.010 14.133 il2ra_HHH_b1_04641_af2_000000021_0001_dldesign_0_cycle1_af2pred
SCORE: 2.777 22.282 22.065 22.499 6.670 87.852 92.080 91.142 211.949 kit_HHH_b2_06393_000000752_0001_dldesign_0_cycle0_af2pred
SCORE: 2.825 13.732 13.331 14.133 6.626 86.045 91.575 90.349 18.050 kit_HHH_b2_06393_000000752_0001_dldesign_0_cycle1_af2pred
SCORE: 2.950 27.597 27.800 27.393 6.317 88.871 92.891 91.999 17.953 kit_HHH_b2_06422_000000184_0001_dldesign_0_cycle0_af2pred
SCORE: 2.994 27.686 27.866 27.507 6.333 89.176 92.904 92.077 18.029 kit_HHH_b2_06422_000000184_0001_dldesign_0_cycle1_af2pred
SCORE: 3.336 27.575 28.036 27.113 6.337 86.563 92.773 91.396 18.088 kit_HHH_b2_07399_000000255_0001_dldesign_0_cycle0_af2pred
SCORE: 3.051 27.619 27.829 27.409 6.357 88.812 92.710 91.845 17.981 kit_HHH_b2_07399_000000255_0001_dldesign_0_cycle1_af2pred
SCORE: 3.034 27.865 28.044 27.686 6.389 90.033 92.721 92.125 18.022 kit_HHH_b2_07450_000000365_0001_dldesign_0_cycle0_af2pred
SCORE: 2.963 27.452 27.565 27.340 6.408 91.098 92.667 92.319 17.987 kit_HHH_b2_07450_000000365_0001_dldesign_0_cycle1_af2pred
SCORE: 2.262 7.473 6.851 8.095 6.490 93.022 92.673 92.751 18.010 kit_HHH_b2_07667_000000060_0001_dldesign_0_cycle0_af2pred
SCORE: 2.328 7.431 6.832 8.030 6.543 92.962 92.550 92.641 18.014 kit_HHH_b2_07667_000000060_0001_dldesign_0_cycle1_af2pred
SCORE: 3.648 24.508 24.796 24.219 6.580 81.518 92.264 89.881 18.105 kit_HHH_b2_07762_000000837_0001_dldesign_0_cycle0_af2pred
SCORE: 2.762 22.925 22.857 22.994 6.500 88.705 92.313 91.513 17.980 kit_HHH_b2_07762_000000837_0001_dldesign_0_cycle1_af2pred
SCORE: 2.751 27.464 27.602 27.325 6.309 90.049 92.828 92.211 17.942 kit_HHH_b2_07853_000000603_0001_dldesign_0_cycle0_af2pred
SCORE: 3.422 27.522 27.838 27.207 6.337 86.304 92.828 91.381 18.031 kit_HHH_b2_07853_000000603_0001_dldesign_0_cycle1_af2pred
SCORE: 3.391 27.891 28.296 27.485 6.348 89.377 92.792 92.034 18.108 kit_HHH_b2_08106_000000765_0001_dldesign_0_cycle0_af2pred
SCORE: 3.172 27.704 28.124 27.284 6.404 89.443 92.705 91.981 18.165 kit_HHH_b2_08106_000000765_0001_dldesign_0_cycle1_af2pred
SCORE: 2.527 11.064 10.535 11.594 6.654 89.040 91.837 91.217 17.922 kit_HHH_b2_08250_000000528_0001_dldesign_0_cycle0_af2pred
SCORE: 2.730 11.542 11.207 11.877 6.656 87.984 91.778 90.937 17.991 kit_HHH_b2_08250_000000528_0001_dldesign_0_cycle1_af2pred
SCORE: 2.960 27.821 27.910 27.733 6.363 90.629 92.776 92.300 17.995 kit_HHH_b1_00009_000000146_0001_dldesign_0_cycle0_af2pred
SCORE: 3.918 27.877 28.323 27.431 6.409 84.474 92.673 90.855 18.007 kit_HHH_b1_00009_000000146_0001_dldesign_0_cycle1_af2pred
SCORE: 6.466 26.819 27.665 25.973 6.329 69.154 92.693 87.473 18.004 kit_HHH_b1_00311_000000310_0001_dldesign_0_cycle0_af2pred
SCORE: 3.239 26.101 26.311 25.891 6.482 87.441 92.484 91.365 17.999 kit_HHH_b1_00311_000000310_0001_dldesign_0_cycle1_af2pred
SCORE: 2.613 27.710 27.850 27.571 6.321 90.547 92.886 92.367 18.102 kit_HHH_b1_00382_000000454_0001_dldesign_0_cycle0_af2pred
SCORE: 2.686 27.520 27.639 27.402 6.443 90.484 92.595 92.127 18.041 kit_HHH_b1_00382_000000454_0001_dldesign_0_cycle1_af2pred
SCORE: 3.426 27.300 27.436 27.165 6.389 87.578 92.681 91.549 18.076 kit_HHH_b1_00769_000000764_0001_dldesign_0_cycle0_af2pred
SCORE: 2.797 27.472 27.533 27.411 6.385 89.989 92.711 92.108 18.038 kit_HHH_b1_00769_000000764_0001_dldesign_0_cycle1_af2pred
SCORE: 3.768 26.343 26.705 25.980 6.494 82.807 92.511 90.359 18.055 kit_HHH_b1_00892_000000513_0001_dldesign_0_cycle0_af2pred
SCORE: 2.285 26.907 26.798 27.017 6.418 93.191 92.648 92.768 18.044 kit_HHH_b1_00892_000000513_0001_dldesign_0_cycle1_af2pred
SCORE: 3.344 27.233 27.491 26.975 6.490 87.673 92.613 91.517 18.027 kit_HHH_b1_00944_000000125_0001_dldesign_0_cycle0_af2pred
SCORE: 3.126 27.533 27.799 27.267 6.503 89.062 92.580 91.800 18.048 kit_HHH_b1_00944_000000125_0001_dldesign_0_cycle1_af2pred
SCORE: 3.787 27.796 28.198 27.393 6.332 84.287 92.796 90.909 18.052 kit_HHH_b1_01019_000000126_0001_dldesign_0_cycle0_af2pred
SCORE: 3.488 27.240 27.632 26.848 6.435 86.692 92.626 91.310 17.979 kit_HHH_b1_01019_000000126_0001_dldesign_0_cycle1_af2pred
SCORE: 2.579 27.532 27.604 27.459 6.403 92.073 92.707 92.567 18.116 kit_HHH_b1_01418_000000036_0001_dldesign_0_cycle0_af2pred
SCORE: 2.602 10.646 10.216 11.077 6.547 89.459 91.967 91.411 18.207 kit_HHH_b1_01418_000000036_0001_dldesign_0_cycle1_af2pred
SCORE: 6.749 27.563 28.504 26.621 6.284 66.430 92.738 86.903 18.124 kit_HHH_b1_01523_000000510_0001_dldesign_0_cycle0_af2pred
SCORE: 2.739 26.000 26.248 25.752 6.436 90.225 92.552 92.036 17.941 kit_HHH_b1_01523_000000510_0001_dldesign_0_cycle1_af2pred
SCORE: 3.043 27.866 28.295 27.438 6.328 88.685 92.795 91.884 18.020 kit_HHH_b1_01679_000000352_0001_dldesign_0_cycle0_af2pred
SCORE: 2.696 27.237 27.587 26.886 6.433 90.186 92.640 92.096 17.992 kit_HHH_b1_01679_000000352_0001_dldesign_0_cycle1_af2pred
SCORE: 3.073 27.289 27.561 27.017 6.366 88.589 92.666 91.762 18.151 kit_HHH_b1_02259_000000090_0001_dldesign_0_cycle0_af2pred
SCORE: 3.679 27.178 27.557 26.800 6.348 87.506 92.698 91.547 18.189 kit_HHH_b1_02259_000000090_0001_dldesign_0_cycle1_af2pred
SCORE: 3.255 28.004 28.207 27.801 6.369 87.051 92.714 91.458 18.415 kit_HHH_b1_02441_000000435_0001_dldesign_0_cycle0_af2pred
SCORE: 2.990 27.842 27.995 27.689 6.416 89.135 92.639 91.862 18.256 kit_HHH_b1_02441_000000435_0001_dldesign_0_cycle1_af2pred
SCORE: 3.183 27.933 28.276 27.590 6.391 89.309 92.719 91.962 18.004 kit_HHH_b1_02507_000000499_0001_dldesign_0_cycle0_af2pred
SCORE: 3.095 13.403 13.394 13.412 6.786 85.370 91.397 90.061 17.930 kit_HHH_b1_02507_000000499_0001_dldesign_0_cycle1_af2pred
SCORE: 3.667 27.445 27.783 27.107 6.356 85.528 92.745 91.144 18.038 kit_HHH_b1_02792_000000370_0001_dldesign_0_cycle0_af2pred
SCORE: 3.365 27.667 27.999 27.336 6.376 86.777 92.695 91.382 18.099 kit_HHH_b1_02792_000000370_0001_dldesign_0_cycle1_af2pred
SCORE: 3.083 15.271 14.877 15.665 6.723 85.559 91.559 90.228 18.227 kit_HHH_b1_04185_000000474_0001_dldesign_0_cycle0_af2pred
SCORE: 2.194 26.355 26.188 26.521 6.465 94.270 92.558 92.937 18.004 kit_HHH_b1_04185_000000474_0001_dldesign_0_cycle1_af2pred
SCORE: 6.567 27.888 28.639 27.137 6.292 76.170 92.766 89.085 17.954 kit_HHH_b1_04212_000000563_0001_dldesign_0_cycle0_af2pred
SCORE: 2.921 27.518 27.729 27.306 6.392 90.701 92.692 92.250 17.982 kit_HHH_b1_04212_000000563_0001_dldesign_0_cycle1_af2pred
SCORE: 2.565 27.133 27.192 27.075 6.365 91.746 92.737 92.517 17.935 kit_HHH_b1_04516_000000651_0001_dldesign_0_cycle0_af2pred
SCORE: 3.093 27.032 27.178 26.887 6.383 88.162 92.712 91.703 17.941 kit_HHH_b1_04516_000000651_0001_dldesign_0_cycle1_af2pred
SCORE: 3.714 27.796 28.349 27.243 6.320 85.182 92.799 91.110 17.967 kit_HHH_b1_04863_000000414_0001_dldesign_0_cycle0_af2pred
SCORE: 3.222 26.784 27.045 26.524 6.454 88.670 92.539 91.681 17.958 kit_HHH_b1_04863_000000414_0001_dldesign_0_cycle1_af2pred
SCORE: 2.741 12.978 12.308 13.649 6.645 88.036 91.676 90.869 18.029 kit_HHH_b1_05669_000000017_0001_dldesign_0_cycle0_af2pred
SCORE: 2.573 26.883 26.901 26.864 6.421 92.638 92.589 92.599 18.010 kit_HHH_b1_05669_000000017_0001_dldesign_0_cycle1_af2pred
SCORE: 2.961 17.566 17.240 17.892 6.569 86.964 91.786 90.717 18.073 kit_HHH_b1_06337_000000078_0001_dldesign_0_cycle0_af2pred
SCORE: 2.881 27.596 27.814 27.378 6.433 91.734 92.611 92.416 18.040 kit_HHH_b1_06337_000000078_0001_dldesign_0_cycle1_af2pred
SCORE: 3.286 27.776 28.081 27.472 6.321 89.404 92.802 92.049 18.122 kit_HHH_b1_06593_000000532_0001_dldesign_0_cycle0_af2pred
SCORE: 2.555 27.744 27.823 27.665 6.374 92.970 92.753 92.801 18.241 kit_HHH_b1_06593_000000532_0001_dldesign_0_cycle1_af2pred
SCORE: 2.977 27.628 27.956 27.300 6.413 87.902 92.653 91.599 18.234 kit_HHH_b1_06798_000000794_0001_dldesign_0_cycle0_af2pred
SCORE: 2.568 27.781 27.981 27.581 6.469 91.108 92.580 92.253 18.124 kit_HHH_b1_06798_000000794_0001_dldesign_0_cycle1_af2pred
SCORE: 3.148 9.652 9.481 9.822 6.641 87.296 91.859 90.847 17.980 kit_HHH_b1_07058_000000013_0001_dldesign_0_cycle0_af2pred
SCORE: 3.020 8.534 8.338 8.731 6.632 88.970 92.094 91.402 18.005 kit_HHH_b1_07058_000000013_0001_dldesign_0_cycle1_af2pred
SCORE: 2.556 26.989 26.966 27.012 6.416 90.830 92.689 92.277 17.975 kit_HHH_b1_07264_000000737_0001_dldesign_0_cycle0_af2pred
SCORE: 2.546 27.575 27.597 27.553 6.379 91.915 92.763 92.575 17.965 kit_HHH_b1_07264_000000737_0001_dldesign_0_cycle1_af2pred
SCORE: 2.978 27.422 27.718 27.127 6.365 88.636 92.779 91.861 17.947 kit_HHH_b1_08150_000000312_0001_dldesign_0_cycle0_af2pred
SCORE: 2.728 27.404 27.647 27.162 6.424 90.147 92.707 92.139 18.101 kit_HHH_b1_08150_000000312_0001_dldesign_0_cycle1_af2pred
SCORE: 2.559 26.887 26.866 26.908 6.424 92.374 92.674 92.607 18.051 kit_HHH_b1_08185_000000243_0001_dldesign_0_cycle0_af2pred
SCORE: 2.620 26.214 26.270 26.157 6.486 91.408 92.459 92.226 18.066 kit_HHH_b1_08185_000000243_0001_dldesign_0_cycle1_af2pred
SCORE: 2.482 26.902 26.859 26.944 6.345 91.903 92.816 92.613 17.940 kit_HHH_b1_08228_000000719_0001_dldesign_0_cycle0_af2pred
SCORE: 1.942 27.272 27.315 27.228 6.493 95.358 92.540 93.165 18.005 kit_HHH_b1_08228_000000719_0001_dldesign_0_cycle1_af2pred
SCORE: 2.929 27.258 27.465 27.050 6.386 89.255 92.676 91.917 17.983 kit_HHH_b1_08529_000000068_0001_dldesign_0_cycle0_af2pred
SCORE: 2.682 25.625 25.579 25.670 6.567 89.814 92.273 91.728 17.953 kit_HHH_b1_08529_000000068_0001_dldesign_0_cycle1_af2pred
SCORE: 2.746 9.994 9.473 10.514 6.583 88.810 91.900 91.215 17.989 kit_HHH_b1_08725_000000380_0001_dldesign_0_cycle0_af2pred
SCORE: 3.365 27.562 27.856 27.268 6.318 88.284 92.780 91.783 18.042 kit_HHH_b1_08725_000000380_0001_dldesign_0_cycle1_af2pred
SCORE: 4.227 27.408 27.882 26.935 6.252 82.150 92.892 90.510 18.047 kit_HHH_b2_00020_000000334_0001_dldesign_0_cycle0_af2pred
SCORE: 7.934 27.614 28.220 27.008 6.339 77.752 92.642 89.340 18.025 kit_HHH_b2_00020_000000334_0001_dldesign_0_cycle1_af2pred
SCORE: 2.940 27.524 27.653 27.396 6.326 90.170 92.801 92.218 17.993 kit_HHH_b2_00202_000000827_0001_dldesign_0_cycle0_af2pred
SCORE: 3.014 27.475 27.754 27.195 6.366 89.277 92.773 91.998 17.967 kit_HHH_b2_00202_000000827_0001_dldesign_0_cycle1_af2pred
SCORE: 3.398 27.564 27.728 27.401 6.371 86.696 92.729 91.391 18.128 kit_HHH_b2_00477_000000844_0001_dldesign_0_cycle0_af2pred
SCORE: 3.171 28.071 28.435 27.706 6.327 88.529 92.800 91.853 17.998 kit_HHH_b2_00477_000000844_0001_dldesign_0_cycle1_af2pred
SCORE: 2.680 27.924 28.178 27.670 6.347 92.295 92.792 92.682 18.010 kit_HHH_b2_00756_000000070_0001_dldesign_0_cycle0_af2pred
SCORE: 7.890 27.624 28.512 26.736 6.380 72.441 92.646 88.165 17.991 kit_HHH_b2_00756_000000070_0001_dldesign_0_cycle1_af2pred
SCORE: 4.625 27.037 27.680 26.395 6.434 77.337 92.616 89.227 18.069 kit_HHH_b2_00886_000000675_0001_dldesign_0_cycle0_af2pred
SCORE: 5.966 21.509 22.874 20.144 6.755 68.197 91.621 86.426 17.963 kit_HHH_b2_00886_000000675_0001_dldesign_0_cycle1_af2pred
SCORE: 3.099 27.823 27.936 27.709 6.394 89.347 92.688 91.947 18.030 kit_HHH_b2_01374_000000268_0001_dldesign_0_cycle0_af2pred
SCORE: 3.587 26.252 26.440 26.064 6.498 85.208 92.442 90.837 18.016 kit_HHH_b2_01374_000000268_0001_dldesign_0_cycle1_af2pred
SCORE: 3.642 27.642 27.958 27.326 6.382 85.009 92.655 90.959 18.044 kit_HHH_b2_01442_000000593_0001_dldesign_0_cycle0_af2pred
SCORE: 3.616 14.802 15.052 14.551 6.792 82.112 91.360 89.309 17.984 kit_HHH_b2_01442_000000593_0001_dldesign_0_cycle1_af2pred
SCORE: 2.976 27.475 27.649 27.302 6.318 89.942 92.877 92.226 17.991 kit_HHH_b2_01591_000000475_0001_dldesign_0_cycle0_af2pred
SCORE: 3.347 9.797 9.689 9.906 6.701 86.924 91.632 90.588 17.933 kit_HHH_b2_01591_000000475_0001_dldesign_0_cycle1_af2pred
SCORE: 2.763 27.708 27.828 27.588 6.357 90.628 92.803 92.321 18.040 kit_HHH_b2_01693_000000738_0001_dldesign_0_cycle0_af2pred
SCORE: 2.889 27.740 27.980 27.500 6.360 89.873 92.749 92.111 18.116 kit_HHH_b2_01693_000000738_0001_dldesign_0_cycle1_af2pred
SCORE: 2.524 27.615 27.693 27.537 6.346 91.762 92.856 92.613 18.104 kit_HHH_b2_01955_000000497_0001_dldesign_0_cycle0_af2pred
SCORE: 2.475 26.749 26.782 26.716 6.440 92.037 92.687 92.543 18.102 kit_HHH_b2_01955_000000497_0001_dldesign_0_cycle1_af2pred
SCORE: 3.307 27.493 27.906 27.080 6.380 87.682 92.717 91.600 18.244 kit_HHH_b2_02158_000000006_0001_dldesign_0_cycle0_af2pred
SCORE: 4.453 27.947 28.515 27.379 6.334 83.949 92.727 90.780 18.310 kit_HHH_b2_02158_000000006_0001_dldesign_0_cycle1_af2pred
SCORE: 2.793 27.955 28.339 27.571 6.181 91.198 93.052 92.641 18.127 kit_HHH_b2_02328_000000244_0001_dldesign_0_cycle0_af2pred
SCORE: 2.932 27.996 28.325 27.667 6.238 90.428 92.925 92.371 18.068 kit_HHH_b2_02328_000000244_0001_dldesign_0_cycle1_af2pred
SCORE: 2.594 27.674 27.865 27.482 3.569 92.470 95.262 94.609 216.053 tie2_HHH_b1_04781_000000009_0001_dldesign_0_cycle0_af2pred
SCORE: 2.761 27.662 28.114 27.211 3.546 90.934 95.392 94.350 19.591 tie2_HHH_b1_04781_000000009_0001_dldesign_0_cycle1_af2pred
SCORE: 2.414 27.724 27.842 27.606 3.560 93.473 95.271 94.851 19.608 tie2_HHH_b1_05330_000000007_0001_dldesign_0_cycle0_af2pred
SCORE: 2.578 27.888 28.148 27.627 3.571 93.082 95.268 94.757 17.890 tie2_HHH_b1_05330_000000007_0001_dldesign_0_cycle1_af2pred
SCORE: 2.708 28.024 28.192 27.856 3.575 91.978 95.285 94.511 17.938 tie2_HHH_b1_05578_000000004_0001_dldesign_0_cycle0_af2pred
SCORE: 3.145 28.037 28.357 27.718 3.548 89.255 95.412 93.972 17.901 tie2_HHH_b1_05578_000000004_0001_dldesign_0_cycle1_af2pred
SCORE: 2.684 25.574 25.818 25.330 3.586 89.844 95.186 93.937 19.657 tie2_HHH_b1_07198_000000021_0001_dldesign_0_cycle0_af2pred
SCORE: 2.621 26.082 26.417 25.746 3.621 89.634 95.141 93.853 17.908 tie2_HHH_b1_07198_000000021_0001_dldesign_0_cycle1_af2pred
SCORE: 2.476 27.870 28.035 27.704 3.570 93.557 95.293 94.887 17.932 tie2_HHH_b1_07529_000000029_0001_dldesign_0_cycle0_af2pred
SCORE: 2.658 14.969 14.978 14.959 3.665 88.276 94.454 93.009 17.942 tie2_HHH_b1_07529_000000029_0001_dldesign_0_cycle1_af2pred
SCORE: 2.884 27.685 27.966 27.404 3.537 90.323 95.331 94.160 17.909 tie2_HHH_b1_08540_000000028_0001_dldesign_0_cycle0_af2pred
SCORE: 2.616 27.695 27.774 27.616 3.567 91.861 95.258 94.463 19.693 tie2_HHH_b1_08540_000000028_0001_dldesign_0_cycle1_af2pred
SCORE: 5.941 27.749 28.695 26.803 3.560 74.859 95.271 90.497 19.671 tie2_HHH_b1_08659_000000017_0001_dldesign_0_cycle0_af2pred
SCORE: 3.868 27.371 27.955 26.787 3.573 84.197 95.243 92.660 18.121 tie2_HHH_b1_08659_000000017_0001_dldesign_0_cycle1_af2pred
SCORE: 2.819 28.278 28.624 27.932 3.545 91.115 95.371 94.375 19.615 tie2_HHH_b2_00168_000000020_0001_dldesign_0_cycle0_af2pred
SCORE: 2.471 27.620 27.925 27.316 3.532 93.161 95.404 94.879 17.931 tie2_HHH_b2_00168_000000020_0001_dldesign_0_cycle1_af2pred
SCORE: 2.212 26.552 26.588 26.517 3.607 94.307 95.075 94.895 19.642 tie2_HHH_b2_01002_000000024_0001_dldesign_0_cycle0_af2pred
SCORE: 2.164 27.626 27.632 27.620 3.545 94.735 95.374 95.225 17.945 tie2_HHH_b2_01002_000000024_0001_dldesign_0_cycle1_af2pred
SCORE: 2.903 27.831 28.173 27.490 3.585 91.588 95.250 94.393 18.125 tie2_HHH_b2_04999_000000023_0001_dldesign_0_cycle0_af2pred
SCORE: 2.730 28.222 28.640 27.804 3.499 91.184 95.554 94.532 19.596 tie2_HHH_b2_04999_000000023_0001_dldesign_0_cycle1_af2pred
SCORE: 2.742 27.876 28.155 27.597 3.550 91.801 95.356 94.525 19.696 tie2_HHH_b2_05138_000000022_0001_dldesign_0_cycle0_af2pred
SCORE: 2.286 27.536 27.919 27.153 3.541 92.829 95.341 94.753 19.543 tie2_HHH_b2_05138_000000022_0001_dldesign_0_cycle1_af2pred
SCORE: 2.365 27.635 27.826 27.443 3.543 93.307 95.325 94.853 19.598 tie2_HHH_b2_05211_000000026_0001_dldesign_0_cycle0_af2pred
SCORE: 2.705 28.038 28.259 27.818 3.498 92.031 95.522 94.706 18.034 tie2_HHH_b2_05211_000000026_0001_dldesign_0_cycle1_af2pred
SCORE: 2.500 27.597 27.650 27.544 3.557 92.276 95.300 94.593 17.969 tie2_HHH_b2_06395_000000028_0001_dldesign_0_cycle0_af2pred
SCORE: 2.984 28.095 28.407 27.783 3.601 90.097 95.239 94.036 17.931 tie2_HHH_b2_06395_000000028_0001_dldesign_0_cycle1_af2pred
SCORE: 1.950 26.034 26.235 25.832 3.547 95.387 95.245 95.278 18.023 tie2_HHH_b2_07403_000000012_0001_dldesign_0_cycle0_af2pred
SCORE: 2.353 24.229 24.492 23.967 3.600 92.212 95.052 94.388 17.942 tie2_HHH_b2_07403_000000012_0001_dldesign_0_cycle1_af2pred
SCORE: 3.574 27.997 28.575 27.418 3.551 86.135 95.287 93.147 19.673 tie2_ferr_buw_04807_000000005_0001_dldesign_0_cycle0_af2pred
SCORE: 2.792 27.887 28.080 27.694 3.551 91.736 95.260 94.436 19.635 tie2_ferr_buw_04807_000000005_0001_dldesign_0_cycle1_af2pred
SCORE: 2.934 25.823 26.257 25.389 3.570 89.041 95.176 93.741 18.153 tie2_ferr_buw_07046_000000002_0001_dldesign_0_cycle0_af2pred
SCORE: 2.678 27.317 27.506 27.128 3.565 91.111 95.207 94.249 18.099 tie2_ferr_buw_07046_000000002_0001_dldesign_0_cycle1_af2pred
SCORE: 2.521 27.224 27.221 27.226 3.591 93.108 95.189 94.702 18.079 tie2_HHH_b1_02061_000000011_0001_dldesign_0_cycle0_af2pred
SCORE: 2.472 26.719 26.669 26.768 3.583 92.844 95.213 94.659 19.635 tie2_HHH_b1_02061_000000011_0001_dldesign_0_cycle1_af2pred
SCORE: 2.447 27.725 28.014 27.436 3.538 92.921 95.388 94.811 19.709 tie2_HHH_b1_02505_000000019_0001_dldesign_0_cycle0_af2pred
SCORE: 2.428 27.597 27.786 27.407 3.599 92.150 95.233 94.512 19.665 tie2_HHH_b1_02505_000000019_0001_dldesign_0_cycle1_af2pred
SCORE: 2.699 27.979 28.296 27.661 3.552 91.888 95.362 94.550 19.630 tie2_HHH_b1_03960_000000006_0001_dldesign_0_cycle0_af2pred
SCORE: 2.517 27.642 27.929 27.355 3.581 92.927 95.266 94.719 19.672 tie2_HHH_b1_03960_000000006_0001_dldesign_0_cycle1_af2pred
SCORE: 3.436 28.195 28.633 27.756 3.567 88.963 95.271 93.796 19.646 tie2_HHH_b1_04748_000000007_0001_dldesign_0_cycle0_af2pred
SCORE: 2.607 26.892 27.088 26.696 3.625 91.019 95.062 94.117 19.693 tie2_HHH_b1_04748_000000007_0001_dldesign_0_cycle1_af2pred
SCORE: 2.141 27.240 27.407 27.073 3.546 94.379 95.274 95.065 17.957 tie2_HHH_b1_04777_000000012_0001_dldesign_0_cycle0_af2pred
SCORE: 2.085 27.542 27.950 27.134 3.560 94.961 95.265 95.194 19.680 tie2_HHH_b1_04777_000000012_0001_dldesign_0_cycle1_af2pred
SCORE: 2.651 27.663 27.821 27.506 3.582 92.261 95.170 94.490 19.591 tie2_HHH_b1_08405_000000002_0001_dldesign_0_cycle0_af2pred
SCORE: 3.060 26.988 27.350 26.626 3.555 89.673 95.319 93.999 19.613 tie2_HHH_b1_08405_000000002_0001_dldesign_0_cycle1_af2pred
SCORE: 2.562 27.836 28.082 27.589 3.549 92.797 95.319 94.729 19.613 tie2_HHH_b2_00910_000000001_0001_dldesign_0_cycle0_af2pred
SCORE: 2.878 27.944 28.365 27.523 3.544 90.556 95.412 94.276 17.964 tie2_HHH_b2_00910_000000001_0001_dldesign_0_cycle1_af2pred
SCORE: 2.736 28.208 28.585 27.831 3.573 90.387 95.280 94.136 18.091 tie2_HHH_b2_01866_000000006_0001_dldesign_0_cycle0_af2pred
SCORE: 3.011 27.572 27.895 27.248 3.570 89.369 95.313 93.923 19.814 tie2_HHH_b2_01866_000000006_0001_dldesign_0_cycle1_af2pred
SCORE: 2.300 25.578 25.809 25.347 3.558 92.835 95.188 94.638 19.694 tie2_HHH_b2_01879_000000029_0001_dldesign_0_cycle0_af2pred
SCORE: 2.376 25.939 26.185 25.693 3.561 92.752 95.205 94.631 17.866 tie2_HHH_b2_01879_000000029_0001_dldesign_0_cycle1_af2pred
SCORE: 3.553 27.312 27.821 26.804 3.585 86.203 95.200 93.096 17.879 tie2_HHH_b2_02870_000000015_0001_dldesign_0_cycle0_af2pred
SCORE: 2.957 27.329 27.641 27.017 3.579 89.825 95.219 93.958 17.900 tie2_HHH_b2_02870_000000015_0001_dldesign_0_cycle1_af2pred
SCORE: 2.983 27.834 28.078 27.589 3.595 90.517 95.199 94.104 17.925 tie2_HHH_b2_06677_000000009_0001_dldesign_0_cycle0_af2pred
SCORE: 2.808 27.684 27.839 27.530 3.611 91.152 95.069 94.153 19.637 tie2_HHH_b2_06677_000000009_0001_dldesign_0_cycle1_af2pred
SCORE: 2.772 27.874 28.246 27.502 3.577 91.380 95.290 94.376 19.741 tie2_HHH_b2_07145_000000006_0001_dldesign_0_cycle0_af2pred
SCORE: 2.992 27.964 28.322 27.606 3.558 89.790 95.379 94.072 19.597 tie2_HHH_b2_07145_000000006_0001_dldesign_0_cycle1_af2pred
SCORE: 2.569 27.352 27.487 27.218 3.576 91.130 95.258 94.293 19.690 tie2_HHH_b1_00912_000000008_0001_dldesign_0_cycle0_af2pred
SCORE: 2.568 27.770 28.020 27.520 3.521 91.258 95.455 94.474 17.920 tie2_HHH_b1_00912_000000008_0001_dldesign_0_cycle1_af2pred
SCORE: 2.474 27.659 27.886 27.433 3.566 92.715 95.262 94.667 19.693 tie2_HHH_b1_04211_000000016_0001_dldesign_0_cycle0_af2pred
SCORE: 2.255 27.291 27.466 27.116 3.546 94.265 95.318 95.072 18.048 tie2_HHH_b1_04211_000000016_0001_dldesign_0_cycle1_af2pred
SCORE: 2.333 27.210 27.332 27.088 3.589 93.476 95.229 94.819 18.199 tie2_HHH_b1_06363_000000005_0001_dldesign_0_cycle0_af2pred
SCORE: 2.472 26.493 26.618 26.369 3.636 92.419 95.049 94.434 18.160 tie2_HHH_b1_06363_000000005_0001_dldesign_0_cycle1_af2pred
SCORE: 2.398 27.631 27.656 27.605 3.587 94.050 95.213 94.941 19.672 tie2_HHH_b1_06536_000000023_0001_dldesign_0_cycle0_af2pred
SCORE: 2.715 27.575 27.628 27.523 3.587 92.371 95.267 94.590 19.735 tie2_HHH_b1_06536_000000023_0001_dldesign_0_cycle1_af2pred
SCORE: 3.060 28.075 28.455 27.695 3.550 89.901 95.348 94.074 18.029 tie2_HHH_b1_07191_000000023_0001_dldesign_0_cycle0_af2pred
SCORE: 2.929 28.021 28.350 27.692 3.550 91.008 95.368 94.348 17.909 tie2_HHH_b1_07191_000000023_0001_dldesign_0_cycle1_af2pred
SCORE: 2.244 27.459 27.390 27.528 3.559 94.087 95.240 94.970 18.001 tie2_HHH_b1_07237_000000007_0001_dldesign_0_cycle0_af2pred
SCORE: 2.607 27.368 27.407 27.329 3.548 91.272 95.258 94.325 17.902 tie2_HHH_b1_07237_000000007_0001_dldesign_0_cycle1_af2pred
SCORE: 2.277 27.417 27.438 27.397 3.577 93.400 95.192 94.773 17.950 tie2_HHH_b1_07732_000000015_0001_dldesign_0_cycle0_af2pred
SCORE: 2.463 27.748 27.991 27.505 3.546 92.712 95.352 94.735 18.094 tie2_HHH_b1_07732_000000015_0001_dldesign_0_cycle1_af2pred
SCORE: 2.419 27.861 28.045 27.677 3.588 93.656 95.228 94.860 19.697 tie2_HHH_b1_08442_000000007_0001_dldesign_0_cycle0_af2pred
SCORE: 2.696 27.921 28.289 27.553 3.562 91.591 95.350 94.471 17.953 tie2_HHH_b1_08442_000000007_0001_dldesign_0_cycle1_af2pred
SCORE: 3.021 28.092 28.437 27.747 3.554 89.344 95.330 93.930 19.697 tie2_HHH_b2_01353_000000001_0001_dldesign_0_cycle0_af2pred
SCORE: 3.384 27.872 28.460 27.283 3.532 86.975 95.404 93.432 17.865 tie2_HHH_b2_01353_000000001_0001_dldesign_0_cycle1_af2pred
SCORE: 2.855 27.034 27.332 26.735 3.563 90.252 95.261 94.089 17.967 tie2_HHH_b2_03888_000000005_0001_dldesign_0_cycle0_af2pred
SCORE: 2.667 27.377 27.656 27.097 3.525 92.031 95.413 94.622 18.038 tie2_HHH_b2_03888_000000005_0001_dldesign_0_cycle1_af2pred
SCORE: 2.798 27.865 28.138 27.592 3.552 91.425 95.335 94.421 19.665 tie2_HHH_b2_04319_000000005_0001_dldesign_0_cycle0_af2pred
SCORE: 2.894 28.018 28.354 27.683 3.528 90.727 95.432 94.331 17.989 tie2_HHH_b2_04319_000000005_0001_dldesign_0_cycle1_af2pred
SCORE: 2.364 27.021 27.292 26.750 3.563 93.607 95.276 94.886 18.204 tie2_HHH_b2_04545_000000017_0001_dldesign_0_cycle0_af2pred
SCORE: 2.276 26.434 26.732 26.136 3.500 93.961 95.458 95.108 18.107 tie2_HHH_b2_04545_000000017_0001_dldesign_0_cycle1_af2pred
SCORE: 2.314 25.609 25.729 25.490 3.593 92.457 95.109 94.489 19.677 tie2_HHH_b2_04566_000000019_0001_dldesign_0_cycle0_af2pred
SCORE: 2.458 27.328 27.529 27.127 3.583 91.916 95.197 94.430 19.840 tie2_HHH_b2_04566_000000019_0001_dldesign_0_cycle1_af2pred
SCORE: 2.847 27.445 27.676 27.214 3.550 91.059 95.289 94.300 19.709 tie2_HHH_b2_07022_000000008_0001_dldesign_0_cycle0_af2pred
SCORE: 2.856 27.804 28.166 27.441 3.530 90.442 95.399 94.240 19.667 tie2_HHH_b2_07022_000000008_0001_dldesign_0_cycle1_af2pred
SCORE: 3.193 28.088 28.536 27.639 3.550 87.742 95.295 93.528 19.399 tie2_ferr_buw_07046_000000013_0001_dldesign_0_cycle0_af2pred
SCORE: 2.687 27.972 28.350 27.594 3.503 91.960 95.467 94.647 17.640 tie2_ferr_buw_07046_000000013_0001_dldesign_0_cycle1_af2pred
SCORE: 3.325 27.447 28.008 26.887 3.557 87.129 95.277 93.371 17.688 tie2_ferr_buw_14650_000000003_0001_dldesign_0_cycle0_af2pred
SCORE: 3.030 27.459 27.923 26.994 3.534 88.314 95.344 93.700 17.694 tie2_ferr_buw_14650_000000003_0001_dldesign_0_cycle1_af2pred
SCORE: 2.697 27.707 27.899 27.515 3.516 91.955 95.379 94.578 17.689 tie2_HHH_b1_00433_000000024_0001_dldesign_0_cycle0_af2pred
SCORE: 3.078 27.935 28.227 27.644 3.494 89.954 95.477 94.185 17.795 tie2_HHH_b1_00433_000000024_0001_dldesign_0_cycle1_af2pred
SCORE: 2.686 27.815 27.958 27.671 3.548 91.787 95.307 94.483 19.342 tie2_HHH_b1_01149_000000024_0001_dldesign_0_cycle0_af2pred
SCORE: 3.235 28.046 28.395 27.696 3.510 88.026 95.412 93.685 19.348 tie2_HHH_b1_01149_000000024_0001_dldesign_0_cycle1_af2pred
SCORE: 2.420 27.695 27.858 27.532 3.576 92.623 95.242 94.629 19.334 tie2_HHH_b1_01617_000000007_0001_dldesign_0_cycle0_af2pred
SCORE: 3.140 27.566 27.915 27.217 3.540 87.624 95.388 93.572 19.419 tie2_HHH_b1_01617_000000007_0001_dldesign_0_cycle1_af2pred
SCORE: 3.017 27.641 27.972 27.311 3.538 89.616 95.362 94.018 17.663 tie2_HHH_b1_01661_000000002_0001_dldesign_0_cycle0_af2pred
SCORE: 2.806 27.846 28.143 27.549 3.582 91.080 95.255 94.279 19.391 tie2_HHH_b1_01661_000000002_0001_dldesign_0_cycle1_af2pred
SCORE: 2.445 27.760 27.937 27.582 3.601 93.257 95.166 94.719 19.348 tie2_HHH_b1_01846_000000013_0001_dldesign_0_cycle0_af2pred
SCORE: 2.291 15.564 14.878 16.250 3.649 91.185 94.538 93.754 19.408 tie2_HHH_b1_01846_000000013_0001_dldesign_0_cycle1_af2pred
SCORE: 3.189 28.104 28.536 27.672 3.544 88.735 95.329 93.787 19.293 tie2_HHH_b1_02321_000000018_0001_dldesign_0_cycle0_af2pred
SCORE: 3.000 28.322 28.728 27.917 3.557 90.005 95.337 94.090 19.326 tie2_HHH_b1_02321_000000018_0001_dldesign_0_cycle1_af2pred
SCORE: 2.406 27.732 27.849 27.616 6.509 92.481 92.568 92.548 146.374 kit_HHH_b2_07999_000000965_0001_dldesign_0_cycle0_af2pred
SCORE: 2.344 27.196 27.071 27.320 6.551 93.278 92.474 92.657 8.740 kit_HHH_b2_07999_000000965_0001_dldesign_0_cycle1_af2pred
SCORE: 3.437 27.335 27.650 27.019 6.360 85.078 92.789 91.031 8.719 kit_HHH_b2_08286_000000502_0001_dldesign_0_cycle0_af2pred
SCORE: 2.648 27.865 28.028 27.703 6.419 91.328 92.656 92.353 8.741 kit_HHH_b2_08286_000000502_0001_dldesign_0_cycle1_af2pred
SCORE: 4.922 27.440 27.855 27.026 6.370 80.110 92.646 89.788 8.633 kit_HHH_b1_00153_000000926_0001_dldesign_0_cycle0_af2pred
SCORE: 3.150 27.619 27.769 27.470 6.473 88.891 92.510 91.685 8.750 kit_HHH_b1_00153_000000926_0001_dldesign_0_cycle1_af2pred
SCORE: 2.692 8.820 8.196 9.443 6.740 90.483 91.931 91.601 8.685 kit_HHH_b1_00757_000000528_0001_dldesign_0_cycle0_af2pred
SCORE: 2.697 12.626 11.798 13.454 6.790 88.197 91.300 90.592 8.749 kit_HHH_b1_00757_000000528_0001_dldesign_0_cycle1_af2pred
SCORE: 2.594 27.543 27.615 27.471 6.322 92.836 92.814 92.819 8.665 kit_HHH_b1_00782_000000418_0001_dldesign_0_cycle0_af2pred
SCORE: 2.908 21.618 21.477 21.759 6.540 89.763 92.120 91.582 8.592 kit_HHH_b1_00782_000000418_0001_dldesign_0_cycle1_af2pred
SCORE: 3.298 26.921 27.291 26.551 6.397 86.213 92.694 91.216 8.748 kit_HHH_b1_01260_000000833_0001_dldesign_0_cycle0_af2pred
SCORE: 3.006 9.747 9.600 9.895 6.540 88.286 92.001 91.154 8.726 kit_HHH_b1_01260_000000833_0001_dldesign_0_cycle1_af2pred
SCORE: 2.808 26.993 27.034 26.952 6.379 89.971 92.715 92.089 8.575 kit_HHH_b1_01273_000000678_0001_dldesign_0_cycle0_af2pred
SCORE: 3.490 26.646 26.788 26.503 6.460 85.009 92.550 90.830 8.624 kit_HHH_b1_01273_000000678_0001_dldesign_0_cycle1_af2pred
SCORE: 3.180 27.912 28.071 27.752 6.392 87.789 92.743 91.613 8.593 kit_HHH_b1_01337_000000747_0001_dldesign_0_cycle0_af2pred
SCORE: 3.294 27.815 27.989 27.640 6.388 88.126 92.693 91.652 8.753 kit_HHH_b1_01337_000000747_0001_dldesign_0_cycle1_af2pred
SCORE: 3.438 27.577 27.854 27.301 6.375 85.907 92.797 91.226 8.758 kit_HHH_b1_01591_000000365_0001_dldesign_0_cycle0_af2pred
SCORE: 2.735 13.905 13.340 14.470 6.676 87.790 91.655 90.774 8.766 kit_HHH_b1_01591_000000365_0001_dldesign_0_cycle1_af2pred
SCORE: 2.739 27.138 27.324 26.952 6.460 90.914 92.582 92.202 8.691 kit_HHH_b1_01623_000000019_0001_dldesign_0_cycle0_af2pred
SCORE: 2.926 27.858 28.111 27.606 6.341 90.243 92.862 92.265 8.758 kit_HHH_b1_01623_000000019_0001_dldesign_0_cycle1_af2pred
SCORE: 2.952 27.940 28.161 27.719 6.385 90.672 92.685 92.226 8.711 kit_HHH_b1_01652_000000520_0001_dldesign_0_cycle0_af2pred
SCORE: 3.053 27.907 28.145 27.670 6.377 89.841 92.658 92.016 8.722 kit_HHH_b1_01652_000000520_0001_dldesign_0_cycle1_af2pred
SCORE: 3.310 27.947 28.326 27.567 6.378 88.855 92.772 91.879 8.590 kit_HHH_b1_01705_000000376_0001_dldesign_0_cycle0_af2pred
SCORE: 2.921 27.808 28.111 27.506 6.408 90.785 92.697 92.261 8.645 kit_HHH_b1_01705_000000376_0001_dldesign_0_cycle1_af2pred
SCORE: 3.604 27.545 27.787 27.304 6.400 83.220 92.716 90.551 8.753 kit_HHH_b1_01736_000000834_0001_dldesign_0_cycle0_af2pred
SCORE: 2.694 26.348 26.262 26.434 6.525 90.223 92.501 91.982 8.783 kit_HHH_b1_01736_000000834_0001_dldesign_0_cycle1_af2pred
SCORE: 3.032 12.238 12.113 12.364 6.544 86.149 91.863 90.560 8.602 kit_HHH_b1_02103_000000590_0001_dldesign_0_cycle0_af2pred
SCORE: 2.906 26.887 27.047 26.726 6.400 89.445 92.714 91.968 8.619 kit_HHH_b1_02103_000000590_0001_dldesign_0_cycle1_af2pred
SCORE: 2.398 27.701 27.804 27.598 6.348 93.399 92.766 92.910 8.565 kit_HHH_b1_02260_000000192_0001_dldesign_0_cycle0_af2pred
SCORE: 2.631 9.455 8.950 9.959 6.591 89.443 91.900 91.340 8.613 kit_HHH_b1_02260_000000192_0001_dldesign_0_cycle1_af2pred
SCORE: 2.685 27.729 27.812 27.647 6.343 91.898 92.793 92.589 8.555 kit_HHH_b1_02268_000000822_0001_dldesign_0_cycle0_af2pred
SCORE: 7.397 27.541 28.370 26.711 6.336 70.389 92.698 87.612 8.669 kit_HHH_b1_02268_000000822_0001_dldesign_0_cycle1_af2pred
SCORE: 2.650 23.490 23.452 23.528 6.540 89.646 92.338 91.724 8.754 kit_HHH_b1_02277_000000834_0001_dldesign_0_cycle0_af2pred
SCORE: 2.271 24.493 24.197 24.788 6.502 92.219 92.432 92.383 8.697 kit_HHH_b1_02277_000000834_0001_dldesign_0_cycle1_af2pred
SCORE: 2.808 26.994 27.250 26.737 6.455 90.750 92.645 92.213 8.668 kit_HHH_b1_02472_000000808_0001_dldesign_0_cycle0_af2pred
SCORE: 2.633 8.755 8.331 9.178 6.742 90.040 91.873 91.455 8.624 kit_HHH_b1_02472_000000808_0001_dldesign_0_cycle1_af2pred
SCORE: 3.247 27.564 27.883 27.245 6.404 88.989 92.641 91.808 8.617 kit_HHH_b1_02557_000000743_0001_dldesign_0_cycle0_af2pred
SCORE: 2.775 27.284 27.369 27.200 6.457 91.551 92.624 92.379 8.750 kit_HHH_b1_02557_000000743_0001_dldesign_0_cycle1_af2pred
SCORE: 2.407 27.577 27.745 27.408 6.406 92.167 92.712 92.588 8.651 kit_HHH_b1_02582_000000255_0001_dldesign_0_cycle0_af2pred
SCORE: 2.443 27.670 27.897 27.442 6.490 92.635 92.586 92.597 8.584 kit_HHH_b1_02582_000000255_0001_dldesign_0_cycle1_af2pred
SCORE: 2.300 10.015 9.189 10.842 6.626 90.984 91.761 91.584 8.652 kit_HHH_b1_02742_000000706_0001_dldesign_0_cycle0_af2pred
SCORE: 2.778 27.238 27.251 27.225 6.517 92.478 92.541 92.526 8.573 kit_HHH_b1_02742_000000706_0001_dldesign_0_cycle1_af2pred
SCORE: 2.695 23.004 22.755 23.254 6.545 89.987 92.182 91.682 8.680 kit_HHH_b1_02800_000000820_0001_dldesign_0_cycle0_af2pred
SCORE: 2.876 21.490 21.381 21.599 6.706 87.565 91.897 90.909 8.700 kit_HHH_b1_02800_000000820_0001_dldesign_0_cycle1_af2pred
SCORE: 3.090 27.757 28.021 27.493 6.309 88.815 92.862 91.939 8.623 kit_HHH_b1_03188_000000423_0001_dldesign_0_cycle0_af2pred
SCORE: 3.325 25.390 25.567 25.212 6.497 85.987 92.396 90.935 8.703 kit_HHH_b1_03188_000000423_0001_dldesign_0_cycle1_af2pred
SCORE: 3.089 27.484 27.668 27.300 6.419 88.811 92.730 91.837 8.761 kit_HHH_b1_03226_000000585_0001_dldesign_0_cycle0_af2pred
SCORE: 3.340 27.855 28.149 27.561 6.381 87.056 92.730 91.436 8.732 kit_HHH_b1_03226_000000585_0001_dldesign_0_cycle1_af2pred
SCORE: 2.665 27.408 27.554 27.263 6.322 91.350 92.879 92.531 8.780 kit_HHH_b1_03231_000000663_0001_dldesign_0_cycle0_af2pred
SCORE: 3.020 27.913 28.083 27.743 6.464 90.447 92.641 92.141 8.668 kit_HHH_b1_03231_000000663_0001_dldesign_0_cycle1_af2pred
SCORE: 2.637 27.543 27.772 27.314 6.486 91.294 92.594 92.298 8.733 kit_HHH_b1_03267_000000970_0001_dldesign_0_cycle0_af2pred
SCORE: 2.985 27.690 27.786 27.594 6.506 89.738 92.574 91.928 8.664 kit_HHH_b1_03267_000000970_0001_dldesign_0_cycle1_af2pred
SCORE: 2.463 15.130 14.428 15.833 6.601 88.978 91.769 91.133 8.694 kit_HHH_b1_03630_000000599_0001_dldesign_0_cycle0_af2pred
SCORE: 2.345 27.797 27.788 27.805 6.442 94.179 92.741 93.069 8.778 kit_HHH_b1_03630_000000599_0001_dldesign_0_cycle1_af2pred
SCORE: 5.276 27.670 28.415 26.925 6.370 77.898 92.751 89.364 8.730 kit_HHH_b1_03782_000000479_0001_dldesign_0_cycle0_af2pred
SCORE: 3.976 27.846 28.233 27.459 6.327 83.408 92.808 90.665 8.771 kit_HHH_b1_03782_000000479_0001_dldesign_0_cycle1_af2pred
SCORE: 2.673 27.739 27.867 27.610 6.387 91.652 92.762 92.509 8.739 kit_HHH_b1_04277_000000005_0001_dldesign_0_cycle0_af2pred
SCORE: 2.724 27.683 27.794 27.571 6.418 91.633 92.729 92.479 8.782 kit_HHH_b1_04277_000000005_0001_dldesign_0_cycle1_af2pred
SCORE: 4.120 27.818 28.156 27.480 6.368 83.035 92.710 90.505 8.763 kit_HHH_b1_04321_000000176_0001_dldesign_0_cycle0_af2pred
SCORE: 3.643 27.867 28.115 27.620 6.437 85.150 92.624 90.920 8.759 kit_HHH_b1_04321_000000176_0001_dldesign_0_cycle1_af2pred
SCORE: 2.734 26.176 26.322 26.029 6.485 90.476 92.549 92.076 8.715 kit_HHH_b1_04404_000000957_0001_dldesign_0_cycle0_af2pred
SCORE: 2.955 27.060 27.204 26.916 6.432 89.242 92.631 91.858 8.739 kit_HHH_b1_04404_000000957_0001_dldesign_0_cycle1_af2pred
SCORE: 2.933 27.853 27.931 27.774 6.389 91.768 92.734 92.514 8.584 kit_HHH_b1_04668_000000709_0001_dldesign_0_cycle0_af2pred
SCORE: 2.660 11.702 10.933 12.470 6.989 88.053 90.941 90.282 8.717 kit_HHH_b1_04668_000000709_0001_dldesign_0_cycle1_af2pred
SCORE: 3.253 27.808 28.275 27.341 6.324 87.679 92.851 91.672 8.705 kit_HHH_b1_04787_000000342_0001_dldesign_0_cycle0_af2pred
SCORE: 2.765 27.909 28.172 27.646 6.356 90.811 92.824 92.365 8.708 kit_HHH_b1_04787_000000342_0001_dldesign_0_cycle1_af2pred
SCORE: 2.951 27.725 28.009 27.442 6.366 89.017 92.756 91.903 8.731 kit_HHH_b1_05012_000000291_0001_dldesign_0_cycle0_af2pred
SCORE: 2.361 27.767 27.782 27.752 6.535 93.095 92.520 92.651 8.625 kit_HHH_b1_05012_000000291_0001_dldesign_0_cycle1_af2pred
SCORE: 3.113 27.367 27.568 27.166 6.448 89.808 92.623 91.981 8.704 kit_HHH_b1_05024_000000349_0001_dldesign_0_cycle0_af2pred
SCORE: 2.316 26.983 27.004 26.962 6.452 93.338 92.661 92.815 8.590 kit_HHH_b1_05024_000000349_0001_dldesign_0_cycle1_af2pred
SCORE: 2.256 27.708 27.754 27.662 6.425 94.141 92.775 93.087 8.608 kit_HHH_b1_05241_000000014_0001_dldesign_0_cycle0_af2pred
SCORE: 2.172 27.489 27.730 27.247 6.487 94.531 92.639 93.070 8.752 kit_HHH_b1_05241_000000014_0001_dldesign_0_cycle1_af2pred
SCORE: 3.078 27.676 27.922 27.430 6.464 88.775 92.633 91.753 8.592 kit_HHH_b1_05373_000000315_0001_dldesign_0_cycle0_af2pred
SCORE: 2.805 27.729 27.813 27.646 6.441 91.757 92.693 92.480 8.628 kit_HHH_b1_05373_000000315_0001_dldesign_0_cycle1_af2pred
SCORE: 2.617 25.454 25.409 25.500 6.496 90.448 92.482 92.018 8.574 kit_HHH_b1_05382_000000794_0001_dldesign_0_cycle0_af2pred
SCORE: 2.958 27.324 27.487 27.161 6.422 88.660 92.625 91.721 8.659 kit_HHH_b1_05382_000000794_0001_dldesign_0_cycle1_af2pred
SCORE: 2.271 17.278 16.619 17.936 6.672 90.292 91.755 91.421 8.671 kit_HHH_b1_05466_000000094_0001_dldesign_0_cycle0_af2pred
SCORE: 2.809 16.314 15.807 16.820 6.645 86.978 91.642 90.579 8.683 kit_HHH_b1_05466_000000094_0001_dldesign_0_cycle1_af2pred
SCORE: 3.030 25.928 25.997 25.859 6.480 89.937 92.637 92.021 8.560 kit_HHH_b1_05769_000000201_0001_dldesign_0_cycle0_af2pred
SCORE: 2.530 26.438 26.519 26.357 6.425 92.320 92.661 92.584 8.628 kit_HHH_b1_05769_000000201_0001_dldesign_0_cycle1_af2pred
SCORE: 3.198 27.902 28.019 27.785 6.328 89.034 92.855 91.984 8.610 kit_HHH_b1_05920_000000329_0001_dldesign_0_cycle0_af2pred
SCORE: 2.907 27.811 27.821 27.802 6.432 89.564 92.728 92.007 8.604 kit_HHH_b1_05920_000000329_0001_dldesign_0_cycle1_af2pred
SCORE: 2.806 27.894 28.168 27.619 6.381 91.609 92.748 92.488 8.762 kit_HHH_b1_05985_000000177_0001_dldesign_0_cycle0_af2pred
SCORE: 2.929 27.814 28.159 27.470 6.269 90.072 92.894 92.251 8.699 kit_HHH_b1_05985_000000177_0001_dldesign_0_cycle1_af2pred
SCORE: 2.619 27.767 27.866 27.668 6.403 92.161 92.688 92.568 8.764 kit_HHH_b1_06177_000000837_0001_dldesign_0_cycle0_af2pred
SCORE: 2.850 26.746 26.780 26.712 6.434 90.698 92.570 92.143 8.634 kit_HHH_b1_06177_000000837_0001_dldesign_0_cycle1_af2pred
SCORE: 2.803 27.772 27.867 27.677 6.374 90.683 92.762 92.288 8.651 kit_HHH_b1_06284_000000377_0001_dldesign_0_cycle0_af2pred
SCORE: 3.171 27.933 28.219 27.648 6.381 90.198 92.730 92.152 8.780 kit_HHH_b1_06284_000000377_0001_dldesign_0_cycle1_af2pred
SCORE: 4.704 27.511 27.941 27.082 6.415 79.000 92.657 89.543 8.774 kit_HHH_b1_06332_000000182_0001_dldesign_0_cycle0_af2pred
SCORE: 2.735 27.762 27.843 27.681 6.438 90.727 92.664 92.223 8.602 kit_HHH_b1_06332_000000182_0001_dldesign_0_cycle1_af2pred
SCORE: 3.048 27.569 27.701 27.436 6.430 88.698 92.654 91.752 8.634 kit_HHH_b1_06392_000000353_0001_dldesign_0_cycle0_af2pred
SCORE: 2.660 25.831 25.644 26.017 6.435 91.328 92.586 92.299 8.752 kit_HHH_b1_06392_000000353_0001_dldesign_0_cycle1_af2pred
SCORE: 3.214 27.298 27.373 27.223 6.443 88.069 92.662 91.615 8.542 kit_HHH_b1_06433_000000326_0001_dldesign_0_cycle0_af2pred
SCORE: 2.889 25.938 25.982 25.893 6.407 89.995 92.710 92.091 8.730 kit_HHH_b1_06433_000000326_0001_dldesign_0_cycle1_af2pred
SCORE: 2.784 27.782 28.107 27.456 6.344 90.439 92.786 92.251 8.701 kit_HHH_b1_06434_000000036_0001_dldesign_0_cycle0_af2pred
SCORE: 2.352 27.583 27.694 27.472 6.420 93.362 92.718 92.865 8.702 kit_HHH_b1_06434_000000036_0001_dldesign_0_cycle1_af2pred
SCORE: 2.451 27.410 27.362 27.458 6.391 93.248 92.711 92.834 8.558 kit_HHH_b1_06799_000000335_0001_dldesign_0_cycle0_af2pred
SCORE: 2.315 27.046 27.002 27.090 6.592 94.135 92.393 92.790 8.777 kit_HHH_b1_06799_000000335_0001_dldesign_0_cycle1_af2pred
SCORE: 3.021 27.612 27.806 27.418 6.315 88.956 92.864 91.973 8.762 kit_HHH_b1_07380_000000269_0001_dldesign_0_cycle0_af2pred
SCORE: 2.737 27.688 27.786 27.591 6.476 91.263 92.640 92.326 8.605 kit_HHH_b1_07380_000000269_0001_dldesign_0_cycle1_af2pred
SCORE: 2.457 27.905 28.208 27.602 3.552 93.420 95.351 94.911 144.049 tie2_HHH_b1_04116_000000006_0001_dldesign_0_cycle0_af2pred
SCORE: 2.025 28.014 28.200 27.828 3.554 95.661 95.355 95.425 9.460 tie2_HHH_b1_04116_000000006_0001_dldesign_0_cycle1_af2pred
SCORE: 2.403 18.951 18.741 19.161 3.648 89.571 94.811 93.618 9.598 tie2_HHH_b1_04342_000000029_0001_dldesign_0_cycle0_af2pred
SCORE: 2.808 27.764 28.069 27.459 3.548 89.595 95.408 94.084 9.520 tie2_HHH_b1_04342_000000029_0001_dldesign_0_cycle1_af2pred
SCORE: 2.578 27.876 28.114 27.638 3.606 92.910 95.191 94.671 9.503 tie2_HHH_b1_04549_000000012_0001_dldesign_0_cycle0_af2pred
SCORE: 2.624 27.945 28.376 27.514 3.558 92.200 95.357 94.638 9.711 tie2_HHH_b1_04549_000000012_0001_dldesign_0_cycle1_af2pred
SCORE: 2.315 27.438 27.554 27.322 3.574 94.372 95.263 95.060 9.603 tie2_HHH_b1_04603_000000017_0001_dldesign_0_cycle0_af2pred
SCORE: 2.456 27.493 27.771 27.214 3.576 93.144 95.314 94.820 9.666 tie2_HHH_b1_04603_000000017_0001_dldesign_0_cycle1_af2pred
SCORE: 2.861 27.079 27.304 26.853 3.567 90.699 95.260 94.222 9.604 tie2_HHH_b1_04614_000000003_0001_dldesign_0_cycle0_af2pred
SCORE: 2.583 27.828 28.027 27.629 3.587 91.897 95.268 94.501 9.688 tie2_HHH_b1_04614_000000003_0001_dldesign_0_cycle1_af2pred
SCORE: 4.207 26.919 27.588 26.249 3.594 80.839 95.019 91.791 9.606 tie2_HHH_b1_04614_000000006_0001_dldesign_0_cycle0_af2pred
SCORE: 3.151 27.692 28.063 27.321 3.557 88.517 95.284 93.744 9.726 tie2_HHH_b1_04614_000000006_0001_dldesign_0_cycle1_af2pred
SCORE: 2.784 27.777 28.199 27.356 3.581 91.232 95.281 94.359 9.222 tie2_HHH_b1_04637_000000019_0001_dldesign_0_cycle0_af2pred
SCORE: 2.940 27.854 28.391 27.318 3.558 89.385 95.326 93.974 9.397 tie2_HHH_b1_04637_000000019_0001_dldesign_0_cycle1_af2pred
SCORE: 2.991 27.864 28.420 27.307 3.567 89.436 95.300 93.965 9.257 tie2_HHH_b1_04733_000000021_0001_dldesign_0_cycle0_af2pred
SCORE: 3.101 19.700 20.278 19.121 3.638 85.646 94.742 92.672 9.234 tie2_HHH_b1_04733_000000021_0001_dldesign_0_cycle1_af2pred
SCORE: 2.514 27.806 27.880 27.731 3.612 92.628 95.159 94.583 9.135 tie2_HHH_b1_04747_000000009_0001_dldesign_0_cycle0_af2pred
SCORE: 2.613 27.635 27.758 27.513 3.600 92.046 95.241 94.514 9.191 tie2_HHH_b1_04747_000000009_0001_dldesign_0_cycle1_af2pred
SCORE: 3.342 27.766 28.204 27.328 3.588 88.229 95.246 93.649 9.150 tie2_HHH_b1_04846_000000000_0001_dldesign_0_cycle0_af2pred
SCORE: 4.973 28.081 28.712 27.450 3.539 80.250 95.371 91.929 9.282 tie2_HHH_b1_04846_000000000_0001_dldesign_0_cycle1_af2pred
SCORE: 2.597 27.628 27.816 27.439 3.567 92.665 95.304 94.703 9.219 tie2_HHH_b1_04937_000000021_0001_dldesign_0_cycle0_af2pred
SCORE: 2.275 27.520 27.738 27.302 3.556 94.604 95.344 95.175 9.316 tie2_HHH_b1_04937_000000021_0001_dldesign_0_cycle1_af2pred
SCORE: 2.335 27.750 27.860 27.639 3.597 93.673 95.151 94.814 9.197 tie2_HHH_b1_05045_000000005_0001_dldesign_0_cycle0_af2pred
SCORE: 2.399 27.419 27.523 27.316 3.544 93.035 95.356 94.827 9.290 tie2_HHH_b1_05045_000000005_0001_dldesign_0_cycle1_af2pred
SCORE: 2.145 27.608 27.712 27.504 3.608 94.754 95.148 95.058 9.213 tie2_HHH_b1_05061_000000014_0001_dldesign_0_cycle0_af2pred
SCORE: 2.524 27.354 27.490 27.218 3.576 92.450 95.242 94.606 9.223 tie2_HHH_b1_05061_000000014_0001_dldesign_0_cycle1_af2pred
SCORE: 3.357 28.672 29.050 28.293 3.567 88.359 95.291 93.713 9.227 tie2_HHH_b1_05088_000000008_0001_dldesign_0_cycle0_af2pred
SCORE: 2.784 26.858 26.819 26.897 3.627 92.012 95.008 94.326 9.357 tie2_HHH_b1_05088_000000008_0001_dldesign_0_cycle1_af2pred
SCORE: 2.865 27.818 28.133 27.502 3.588 90.573 95.227 94.167 9.277 tie2_HHH_b1_05146_000000022_0001_dldesign_0_cycle0_af2pred
SCORE: 3.138 27.948 28.425 27.471 3.531 88.560 95.391 93.836 9.179 tie2_HHH_b1_05146_000000022_0001_dldesign_0_cycle1_af2pred
SCORE: 3.042 28.018 28.335 27.702 3.574 90.604 95.298 94.230 9.116 tie2_HHH_b1_05213_000000017_0001_dldesign_0_cycle0_af2pred
SCORE: 2.987 28.069 28.423 27.715 3.581 90.480 95.309 94.209 9.181 tie2_HHH_b1_05213_000000017_0001_dldesign_0_cycle1_af2pred
SCORE: 2.541 27.289 27.462 27.116 3.562 93.003 95.284 94.765 9.100 tie2_HHH_b1_05419_000000006_0001_dldesign_0_cycle0_af2pred
SCORE: 2.589 22.305 22.270 22.339 3.651 91.317 94.845 94.042 9.193 tie2_HHH_b1_05419_000000006_0001_dldesign_0_cycle1_af2pred
SCORE: 2.956 27.924 28.257 27.592 3.588 89.080 95.245 93.841 9.128 tie2_HHH_b1_05682_000000003_0001_dldesign_0_cycle0_af2pred
SCORE: 2.928 27.990 28.339 27.640 3.596 89.175 95.274 93.886 9.181 tie2_HHH_b1_05682_000000003_0001_dldesign_0_cycle1_af2pred
SCORE: 5.081 27.949 28.590 27.307 3.582 76.230 95.094 90.800 9.111 tie2_HHH_b1_05722_000000017_0001_dldesign_0_cycle0_af2pred
SCORE: 2.489 27.524 27.758 27.290 3.564 93.433 95.321 94.891 9.206 tie2_HHH_b1_05722_000000017_0001_dldesign_0_cycle1_af2pred
SCORE: 3.006 28.056 28.407 27.704 3.589 91.171 95.268 94.336 9.093 tie2_HHH_b1_05780_000000008_0001_dldesign_0_cycle0_af2pred
SCORE: 3.029 27.865 28.165 27.564 3.586 91.168 95.275 94.340 9.171 tie2_HHH_b1_05780_000000008_0001_dldesign_0_cycle1_af2pred
SCORE: 2.822 24.498 24.842 24.154 3.614 88.815 95.019 93.607 9.110 tie2_HHH_b1_05817_000000000_0001_dldesign_0_cycle0_af2pred
SCORE: 2.619 27.159 27.476 26.842 3.579 91.760 95.274 94.474 9.177 tie2_HHH_b1_05817_000000000_0001_dldesign_0_cycle1_af2pred
SCORE: 2.343 27.730 27.947 27.513 3.572 93.734 95.256 94.909 9.100 tie2_HHH_b1_05894_000000009_0001_dldesign_0_cycle0_af2pred
SCORE: 2.638 27.659 28.125 27.193 3.584 91.123 95.243 94.305 9.169 tie2_HHH_b1_05894_000000009_0001_dldesign_0_cycle1_af2pred
SCORE: 2.652 27.232 27.568 26.897 3.581 91.460 95.254 94.390 9.171 tie2_HHH_b1_05911_000000002_0001_dldesign_0_cycle0_af2pred
SCORE: 2.480 26.539 26.766 26.312 3.603 92.330 95.090 94.462 9.182 tie2_HHH_b1_05911_000000002_0001_dldesign_0_cycle1_af2pred
SCORE: 2.824 27.717 28.000 27.434 3.558 91.305 95.330 94.414 9.092 tie2_HHH_b1_06132_000000025_0001_dldesign_0_cycle0_af2pred
SCORE: 2.606 27.724 28.026 27.423 3.585 91.815 95.279 94.491 9.184 tie2_HHH_b1_06132_000000025_0001_dldesign_0_cycle1_af2pred
SCORE: 3.014 27.593 28.081 27.104 3.617 88.526 95.148 93.640 9.112 tie2_HHH_b1_06144_000000028_0001_dldesign_0_cycle0_af2pred
SCORE: 2.780 27.542 28.043 27.040 3.617 90.531 95.169 94.113 9.181 tie2_HHH_b1_06144_000000028_0001_dldesign_0_cycle1_af2pred
SCORE: 2.301 27.370 27.628 27.113 3.569 93.331 95.255 94.817 9.098 tie2_HHH_b1_06210_000000003_0001_dldesign_0_cycle0_af2pred
SCORE: 2.788 18.574 19.049 18.099 3.665 86.938 94.696 92.930 9.200 tie2_HHH_b1_06210_000000003_0001_dldesign_0_cycle1_af2pred
SCORE: 2.581 26.990 27.124 26.857 3.591 92.469 95.220 94.594 9.147 tie2_HHH_b1_06404_000000003_0001_dldesign_0_cycle0_af2pred
SCORE: 2.670 27.077 27.222 26.932 3.599 90.844 95.232 94.233 9.171 tie2_HHH_b1_06404_000000003_0001_dldesign_0_cycle1_af2pred
SCORE: 2.702 27.675 28.142 27.208 3.586 91.540 95.204 94.370 9.141 tie2_HHH_b1_06537_000000011_0001_dldesign_0_cycle0_af2pred
SCORE: 3.514 28.113 28.751 27.474 3.529 86.573 95.405 93.395 9.248 tie2_HHH_b1_06537_000000011_0001_dldesign_0_cycle1_af2pred
SCORE: 2.804 27.891 28.334 27.448 3.583 90.102 95.252 94.080 9.144 tie2_HHH_b1_06542_000000018_0001_dldesign_0_cycle0_af2pred
SCORE: 2.440 27.953 28.326 27.580 3.545 92.437 95.364 94.698 9.219 tie2_HHH_b1_06542_000000018_0001_dldesign_0_cycle1_af2pred
SCORE: 2.735 26.936 27.429 26.443 3.579 90.318 95.255 94.131 9.075 tie2_HHH_b1_06642_000000002_0001_dldesign_0_cycle0_af2pred
SCORE: 2.931 28.063 28.522 27.603 3.534 89.636 95.438 94.117 9.179 tie2_HHH_b1_06642_000000002_0001_dldesign_0_cycle1_af2pred
SCORE: 2.700 27.945 28.361 27.530 3.577 91.209 95.251 94.331 10.113 tie2_HHH_b1_06673_000000001_0001_dldesign_0_cycle0_af2pred
SCORE: 2.619 24.994 25.407 24.582 3.612 91.530 95.093 94.282 9.167 tie2_HHH_b1_06673_000000001_0001_dldesign_0_cycle1_af2pred
SCORE: 2.718 27.661 27.913 27.410 3.578 90.639 95.283 94.226 9.120 tie2_HHH_b1_06896_000000023_0001_dldesign_0_cycle0_af2pred
SCORE: 2.582 27.425 27.743 27.108 3.565 92.261 95.341 94.640 9.145 tie2_HHH_b1_06896_000000023_0001_dldesign_0_cycle1_af2pred
SCORE: 2.374 27.781 28.048 27.513 3.580 93.860 95.250 94.934 9.099 tie2_HHH_b1_06904_000000019_0001_dldesign_0_cycle0_af2pred
SCORE: 2.682 26.681 27.076 26.286 3.654 91.258 95.036 94.176 9.251 tie2_HHH_b1_06904_000000019_0001_dldesign_0_cycle1_af2pred
SCORE: 2.913 27.473 27.909 27.036 3.585 90.823 95.196 94.200 9.144 tie2_HHH_b1_06991_000000019_0001_dldesign_0_cycle0_af2pred
SCORE: 2.542 27.943 28.299 27.587 3.512 92.434 95.451 94.764 9.306 tie2_HHH_b1_06991_000000019_0001_dldesign_0_cycle1_af2pred
SCORE: 2.243 27.364 27.530 27.198 3.568 93.780 95.228 94.899 9.208 tie2_HHH_b1_07184_000000026_0001_dldesign_0_cycle0_af2pred
SCORE: 3.036 27.564 27.942 27.187 3.571 89.965 95.273 94.065 9.356 tie2_HHH_b1_07184_000000026_0001_dldesign_0_cycle1_af2pred
SCORE: 3.908 28.392 29.029 27.754 3.532 83.602 95.393 92.709 9.198 tie2_HHH_b1_07190_000000009_0001_dldesign_0_cycle0_af2pred
SCORE: 2.481 27.914 28.198 27.631 3.547 92.776 95.387 94.792 9.313 tie2_HHH_b1_07190_000000009_0001_dldesign_0_cycle1_af2pred
SCORE: 2.913 27.666 28.059 27.272 3.548 88.839 95.318 93.843 9.247 tie2_HHH_b1_07337_000000015_0001_dldesign_0_cycle0_af2pred
SCORE: 3.466 27.785 28.304 27.267 3.520 86.443 95.400 93.361 9.298 tie2_HHH_b1_07337_000000015_0001_dldesign_0_cycle1_af2pred
SCORE: 2.440 27.707 27.850 27.564 3.578 92.699 95.217 94.644 9.284 tie2_HHH_b1_07487_000000026_0001_dldesign_0_cycle0_af2pred
SCORE: 2.758 27.505 27.867 27.143 3.567 90.062 95.278 94.090 9.307 tie2_HHH_b1_07487_000000026_0001_dldesign_0_cycle1_af2pred
SCORE: 2.833 27.978 28.186 27.769 3.560 91.358 95.340 94.433 9.219 tie2_HHH_b1_07532_000000018_0001_dldesign_0_cycle0_af2pred
SCORE: 2.620 27.611 27.808 27.413 3.585 91.572 95.291 94.444 9.252 tie2_HHH_b1_07532_000000018_0001_dldesign_0_cycle1_af2pred
SCORE: 2.844 8.626 8.856 8.397 3.681 88.768 94.444 93.152 9.216 tie2_HHH_b1_07678_000000029_0001_dldesign_0_cycle0_af2pred
SCORE: 2.501 7.458 7.481 7.435 3.623 89.697 94.552 93.447 9.270 tie2_HHH_b1_07678_000000029_0001_dldesign_0_cycle1_af2pred
SCORE: 2.276 27.668 27.836 27.500 3.623 94.204 95.118 94.910 9.201 tie2_HHH_b1_07737_000000006_0001_dldesign_0_cycle0_af2pred
SCORE: 2.372 27.235 27.346 27.124 3.612 93.118 95.187 94.716 9.268 tie2_HHH_b1_07737_000000006_0001_dldesign_0_cycle1_af2pred
SCORE: 3.128 27.728 28.071 27.384 3.579 88.261 95.240 93.651 9.221 tie2_HHH_b1_07790_000000006_0001_dldesign_0_cycle0_af2pred
SCORE: 2.866 27.310 27.771 26.849 3.643 90.359 95.096 94.017 9.271 tie2_HHH_b1_07790_000000006_0001_dldesign_0_cycle1_af2pred
SCORE: 2.643 25.686 26.030 25.342 3.593 90.962 95.133 94.183 9.219 tie2_HHH_b1_07806_000000002_0001_dldesign_0_cycle0_af2pred
SCORE: 2.991 27.791 28.147 27.435 3.518 90.422 95.440 94.298 9.262 tie2_HHH_b1_07806_000000002_0001_dldesign_0_cycle1_af2pred
SCORE: 2.590 27.622 27.845 27.399 3.597 92.986 95.200 94.696 9.160 tie2_HHH_b1_07940_000000014_0001_dldesign_0_cycle0_af2pred
SCORE: 2.577 26.783 27.106 26.460 3.595 92.084 95.271 94.546 9.243 tie2_HHH_b1_07940_000000014_0001_dldesign_0_cycle1_af2pred
SCORE: 2.641 27.991 28.315 27.666 3.569 91.269 95.284 94.370 9.286 tie2_HHH_b1_08135_000000005_0001_dldesign_0_cycle0_af2pred
SCORE: 2.886 28.013 28.208 27.818 3.533 90.678 95.419 94.340 9.279 tie2_HHH_b1_08135_000000005_0001_dldesign_0_cycle1_af2pred
SCORE: 3.348 17.131 17.292 16.969 3.694 83.335 94.458 91.926 9.287 tie2_HHH_b1_08139_000000024_0001_dldesign_0_cycle0_af2pred
SCORE: 3.580 23.078 23.735 22.421 3.689 81.358 94.745 91.698 9.254 tie2_HHH_b1_08139_000000024_0001_dldesign_0_cycle1_af2pred
SCORE: 2.811 27.300 27.671 26.928 3.578 90.621 95.252 94.198 9.309 tie2_HHH_b1_08223_000000012_0001_dldesign_0_cycle0_af2pred
SCORE: 2.731 27.722 28.110 27.334 3.559 90.303 95.358 94.208 9.246 tie2_HHH_b1_08223_000000012_0001_dldesign_0_cycle1_af2pred
SCORE: 2.978 28.101 28.466 27.736 3.583 91.784 95.259 94.468 9.292 tie2_HHH_b1_08273_000000029_0001_dldesign_0_cycle0_af2pred
SCORE: 2.970 28.223 28.643 27.803 3.559 91.292 95.395 94.461 9.270 tie2_HHH_b1_08273_000000029_0001_dldesign_0_cycle1_af2pred
SCORE: 2.114 27.634 27.622 27.647 3.586 94.390 95.209 95.022 9.281 tie2_HHH_b1_08413_000000013_0001_dldesign_0_cycle0_af2pred
SCORE: 2.355 27.395 27.488 27.301 3.565 93.132 95.275 94.787 9.312 tie2_HHH_b1_08413_000000013_0001_dldesign_0_cycle1_af2pred
SCORE: 2.470 27.478 27.743 27.213 3.618 93.371 95.146 94.742 9.315 tie2_HHH_b1_08563_000000027_0001_dldesign_0_cycle0_af2pred
SCORE: 2.303 27.393 27.470 27.315 3.594 94.132 95.247 94.993 9.371 tie2_HHH_b1_08563_000000027_0001_dldesign_0_cycle1_af2pred
SCORE: 4.640 27.574 28.239 26.908 2.707 82.138 96.509 91.214 196.973 ror1_HHH_b1_04747_000000092_0001_0001_dldesign_0_cycle0_af2pred
SCORE: 2.980 27.325 27.804 26.846 2.710 90.185 96.476 94.158 5.391 ror1_HHH_b1_04747_000000092_0001_0001_dldesign_0_cycle1_af2pred
SCORE: 4.309 27.669 28.228 27.110 2.730 84.079 96.406 91.864 6.121 ror1_HHH_b2_00306_000000264_0001_0001_dldesign_0_cycle0_af2pred
SCORE: 3.673 27.439 27.925 26.953 2.742 86.913 96.383 92.894 6.261 ror1_HHH_b2_00306_000000264_0001_0001_dldesign_0_cycle1_af2pred
SCORE: 3.704 27.983 28.455 27.511 2.773 87.176 96.364 92.979 5.521 ror1_HHH_b1_03183_000000145_0001_0001_dldesign_0_cycle0_af2pred
SCORE: 3.127 26.944 27.370 26.518 2.759 89.722 96.308 93.882 6.165 ror1_HHH_b1_03183_000000145_0001_0001_dldesign_0_cycle1_af2pred
SCORE: 3.610 27.256 27.586 26.926 2.726 87.905 96.407 93.275 6.261 ror1_HHH_b2_02304_000000120_0001_0001_dldesign_0_cycle0_af2pred
SCORE: 3.500 26.995 27.371 26.620 2.740 88.032 96.328 93.272 6.219 ror1_HHH_b2_02304_000000120_0001_0001_dldesign_0_cycle1_af2pred
SCORE: 2.920 27.774 28.221 27.326 2.719 91.053 96.453 94.464 6.246 ror1_HHH_b1_05763_000000001_0001_0001_dldesign_0_cycle0_af2pred
SCORE: 3.373 27.109 27.635 26.583 2.761 88.174 96.307 93.310 6.235 ror1_HHH_b1_05763_000000001_0001_0001_dldesign_0_cycle1_af2pred
SCORE: 2.536 26.662 26.650 26.674 2.771 92.630 96.287 94.940 6.284 ror1_HHH_b1_02022_000000024_0001_0001_dldesign_0_cycle0_af2pred
SCORE: 2.150 26.508 26.543 26.472 2.740 95.171 96.319 95.896 5.538 ror1_HHH_b1_02022_000000024_0001_0001_dldesign_0_cycle1_af2pred
SCORE: 3.698 27.489 27.952 27.025 2.721 87.261 96.424 93.048 5.536 ror1_HHH_b1_00683_000000189_0001_0001_dldesign_0_cycle0_af2pred
SCORE: 3.893 27.668 28.290 27.046 2.719 86.262 96.434 92.686 5.555 ror1_HHH_b1_00683_000000189_0001_0001_dldesign_0_cycle1_af2pred
SCORE: 4.355 27.027 27.816 26.238 2.730 84.127 96.450 91.910 5.536 ror1_HHH_b1_06103_000000299_0001_0001_dldesign_0_cycle0_af2pred
SCORE: 3.202 27.442 27.959 26.925 2.704 89.176 96.508 93.806 5.509 ror1_HHH_b1_06103_000000299_0001_0001_dldesign_0_cycle1_af2pred
SCORE: 4.429 26.969 27.815 26.123 2.710 82.926 96.410 91.442 6.301 ror1_HHH_b1_00456_000000010_0001_0001_dldesign_0_cycle0_af2pred
SCORE: 3.080 27.206 27.737 26.675 2.721 90.035 96.390 94.049 6.176 ror1_HHH_b1_00456_000000010_0001_0001_dldesign_0_cycle1_af2pred
SCORE: 3.131 27.406 27.558 27.254 2.715 90.290 96.488 94.204 6.307 ror1_HHH_b2_08180_000000005_0001_0001_dldesign_0_cycle0_af2pred
SCORE: 3.233 27.359 27.433 27.284 2.689 90.352 96.583 94.287 5.540 ror1_HHH_b2_08180_000000005_0001_0001_dldesign_0_cycle1_af2pred
SCORE: 2.775 26.325 26.511 26.139 2.749 92.086 96.176 94.670 5.632 ror1_HHH_b1_05072_000000007_0001_0001_dldesign_0_cycle0_af2pred
SCORE: 3.002 27.220 27.309 27.132 2.805 90.676 96.167 94.144 6.136 ror1_HHH_b1_05072_000000007_0001_0001_dldesign_0_cycle1_af2pred
SCORE: 3.424 27.243 27.784 26.702 2.712 87.747 96.475 93.259 6.154 ror1_HHH_b2_06130_000000054_0001_0001_dldesign_0_cycle0_af2pred
SCORE: 3.525 26.730 27.213 26.247 2.738 87.903 96.412 93.277 6.318 ror1_HHH_b2_06130_000000054_0001_0001_dldesign_0_cycle1_af2pred
SCORE: 3.135 27.772 28.080 27.464 2.801 89.849 96.241 93.886 5.551 ror1_HHH_b2_01412_000000051_0001_0001_dldesign_0_cycle0_af2pred
SCORE: 2.936 26.989 27.600 26.379 2.818 90.753 96.156 94.166 6.245 ror1_HHH_b2_01412_000000051_0001_0001_dldesign_0_cycle1_af2pred
SCORE: 2.703 26.610 26.969 26.250 2.736 92.996 96.399 95.145 6.213 ror1_HHH_b2_02348_000000004_0001_0001_dldesign_0_cycle0_af2pred
SCORE: 2.975 26.774 27.241 26.308 2.756 91.599 96.319 94.580 5.519 ror1_HHH_b2_02348_000000004_0001_0001_dldesign_0_cycle1_af2pred
SCORE: 4.039 26.745 27.407 26.083 2.746 84.610 96.305 91.996 6.284 ror1_HHH_b2_00613_000000420_0001_0001_dldesign_0_cycle0_af2pred
SCORE: 3.525 27.283 27.543 27.023 2.746 87.593 96.311 93.099 6.294 ror1_HHH_b2_00613_000000420_0001_0001_dldesign_0_cycle1_af2pred
SCORE: 3.648 26.827 27.212 26.442 2.720 86.754 96.360 92.821 6.255 ror1_HHH_b1_06634_000000128_0001_0001_dldesign_0_cycle0_af2pred
SCORE: 3.947 27.179 27.611 26.747 2.702 84.710 96.543 92.184 5.632 ror1_HHH_b1_06634_000000128_0001_0001_dldesign_0_cycle1_af2pred
SCORE: 3.506 25.719 26.288 25.149 2.736 87.134 96.258 92.897 5.466 ror1_HHH_b2_01824_000000031_0001_0001_dldesign_0_cycle0_af2pred
SCORE: 4.623 27.034 27.909 26.160 2.747 81.471 96.273 90.820 6.279 ror1_HHH_b2_01824_000000031_0001_0001_dldesign_0_cycle1_af2pred
SCORE: 3.323 27.240 27.626 26.854 2.694 88.843 96.537 93.703 5.638 ror1_HHH_b1_07790_000000060_0001_0001_dldesign_0_cycle0_af2pred
SCORE: 3.239 27.496 27.812 27.180 2.683 89.294 96.587 93.900 6.272 ror1_HHH_b1_07790_000000060_0001_0001_dldesign_0_cycle1_af2pred
SCORE: 3.897 27.789 28.268 27.310 2.769 84.935 96.350 92.145 6.240 ror1_HHH_b1_03864_000000075_0001_0001_dldesign_0_cycle0_af2pred
SCORE: 2.974 27.313 28.127 26.499 2.728 89.564 96.391 93.876 6.230 ror1_HHH_b1_03864_000000075_0001_0001_dldesign_0_cycle1_af2pred
SCORE: 2.958 27.468 27.782 27.154 2.780 90.087 96.246 93.977 6.125 ror1_HHH_b2_05419_000000028_0001_0001_dldesign_0_cycle0_af2pred
SCORE: 3.581 27.130 27.540 26.720 2.791 87.261 96.230 92.926 6.179 ror1_HHH_b2_05419_000000028_0001_0001_dldesign_0_cycle1_af2pred
SCORE: 3.610 26.903 27.497 26.309 2.717 87.031 96.428 92.966 6.308 ror1_HHH_b2_01846_000000013_0001_0001_dldesign_0_cycle0_af2pred
SCORE: 3.326 26.922 27.401 26.442 2.701 88.934 96.522 93.726 6.265 ror1_HHH_b2_01846_000000013_0001_0001_dldesign_0_cycle1_af2pred
SCORE: 3.885 27.202 27.737 26.668 2.734 86.580 96.430 92.801 5.521 ror1_HHH_b2_05240_000000100_0001_0001_dldesign_0_cycle0_af2pred
SCORE: 3.623 27.180 27.530 26.830 2.762 88.455 96.326 93.426 5.690 ror1_HHH_b2_05240_000000100_0001_0001_dldesign_0_cycle1_af2pred
SCORE: 2.495 25.093 25.446 24.740 2.721 92.983 96.276 95.063 6.312 ror1_HHH_b2_04348_000000024_0001_0001_dldesign_0_cycle0_af2pred
SCORE: 2.485 27.046 27.096 26.995 2.739 93.389 96.354 95.262 6.197 ror1_HHH_b2_04348_000000024_0001_0001_dldesign_0_cycle1_af2pred
SCORE: 3.939 27.891 28.226 27.557 2.750 86.895 96.363 92.875 5.538 ror1_HHH_b2_05531_000000010_0001_0001_dldesign_0_cycle0_af2pred
SCORE: 3.763 27.869 28.276 27.462 2.787 87.604 96.246 93.062 5.646 ror1_HHH_b2_05531_000000010_0001_0001_dldesign_0_cycle1_af2pred
SCORE: 5.545 27.318 28.214 26.423 2.713 77.491 96.410 89.440 5.551 ror1_HHH_b1_05146_000000217_0001_0001_dldesign_0_cycle0_af2pred
SCORE: 4.174 27.257 27.941 26.572 2.716 83.211 96.435 91.563 5.551 ror1_HHH_b1_05146_000000217_0001_0001_dldesign_0_cycle1_af2pred
SCORE: 3.284 27.003 27.233 26.773 2.724 89.202 96.407 93.753 6.147 ror1_HHH_b2_06697_000000099_0001_0001_dldesign_0_cycle0_af2pred
SCORE: 2.821 26.903 27.254 26.552 2.786 91.686 96.231 94.556 6.216 ror1_HHH_b2_06697_000000099_0001_0001_dldesign_0_cycle1_af2pred
SCORE: 2.963 27.064 27.313 26.815 2.674 91.171 96.545 94.565 6.234 ror1_HHH_b1_00954_000000022_0001_0001_dldesign_0_cycle0_af2pred
SCORE: 3.559 27.537 27.912 27.161 2.701 87.530 96.473 93.178 5.534 ror1_HHH_b1_00954_000000022_0001_0001_dldesign_0_cycle1_af2pred
SCORE: 3.273 27.354 27.546 27.163 2.702 88.924 96.453 93.679 5.563 ror1_HHH_b2_03353_000000014_0001_0001_dldesign_0_cycle0_af2pred
SCORE: 3.106 27.405 27.636 27.173 2.712 88.743 96.443 93.606 5.627 ror1_HHH_b2_03353_000000014_0001_0001_dldesign_0_cycle1_af2pred
SCORE: 3.241 26.665 26.992 26.338 2.769 88.692 96.285 93.487 5.526 ror1_HHH_b2_06411_000000364_0001_0001_dldesign_0_cycle0_af2pred
SCORE: 5.305 27.610 28.259 26.960 2.681 80.926 96.535 90.784 5.522 ror1_HHH_b2_06411_000000364_0001_0001_dldesign_0_cycle1_af2pred
SCORE: 3.370 27.787 28.201 27.374 2.765 88.383 96.310 93.390 5.546 ror1_HHH_b1_01080_000000067_0001_0001_dldesign_0_cycle0_af2pred
SCORE: 3.118 27.450 28.121 26.779 2.773 89.523 96.242 93.766 5.487 ror1_HHH_b1_01080_000000067_0001_0001_dldesign_0_cycle1_af2pred
SCORE: 3.333 27.809 28.139 27.479 2.756 89.755 96.390 93.945 5.649 ror1_HHH_b2_07321_000000129_0001_0001_dldesign_0_cycle0_af2pred
SCORE: 3.798 27.515 27.892 27.137 2.738 86.481 96.461 92.784 6.218 ror1_HHH_b2_07321_000000129_0001_0001_dldesign_0_cycle1_af2pred
SCORE: 2.587 8.893 8.471 9.314 2.885 89.308 94.327 92.478 5.518 ror1_HHH_b1_02999_000000048_0001_0001_dldesign_0_cycle0_af2pred
SCORE: 3.574 27.410 27.809 27.011 2.743 86.621 96.381 92.785 5.488 ror1_HHH_b1_02999_000000048_0001_0001_dldesign_0_cycle1_af2pred
SCORE: 3.401 10.135 10.618 9.651 2.816 84.439 94.403 90.732 5.539 ror1_HHH_b2_02278_000000039_0001_0001_dldesign_0_cycle0_af2pred
SCORE: 4.821 27.149 27.818 26.481 2.742 80.317 96.327 90.428 5.464 ror1_HHH_b2_02278_000000039_0001_0001_dldesign_0_cycle1_af2pred
SCORE: 3.677 26.531 27.216 25.845 2.770 85.187 96.327 92.222 5.674 ror1_HHH_b1_03991_000000027_0001_0001_dldesign_0_cycle0_af2pred
SCORE: 2.973 26.232 26.643 25.821 2.800 89.210 96.134 93.583 5.549 ror1_HHH_b1_03991_000000027_0001_0001_dldesign_0_cycle1_af2pred
SCORE: 3.927 27.018 27.411 26.625 2.668 87.809 96.557 93.334 6.157 ror1_HHH_b1_00925_000000009_0001_0001_dldesign_0_cycle0_af2pred
SCORE: 3.470 27.198 27.585 26.811 2.681 88.964 96.553 93.757 5.544 ror1_HHH_b1_00925_000000009_0001_0001_dldesign_0_cycle1_af2pred
SCORE: 3.248 27.565 27.967 27.162 2.737 88.761 96.436 93.608 5.649 ror1_HHH_b2_02674_000000042_0001_0001_dldesign_0_cycle0_af2pred
SCORE: 3.432 28.021 28.253 27.790 2.721 89.352 96.496 93.864 5.517 ror1_HHH_b2_02674_000000042_0001_0001_dldesign_0_cycle1_af2pred
SCORE: 2.657 27.588 27.955 27.221 2.721 92.482 96.503 95.022 5.589 ror1_HHH_b2_06052_000000011_0001_0001_dldesign_0_cycle0_af2pred
SCORE: 3.314 27.418 27.813 27.023 2.712 89.238 96.500 93.825 6.241 ror1_HHH_b2_06052_000000011_0001_0001_dldesign_0_cycle1_af2pred
SCORE: 3.216 26.312 26.480 26.145 2.727 89.988 96.347 94.004 6.322 ror1_HHH_b1_04462_000000297_0001_0001_dldesign_0_cycle0_af2pred
SCORE: 3.231 27.296 27.568 27.025 2.726 89.611 96.465 93.940 5.591 ror1_HHH_b1_04462_000000297_0001_0001_dldesign_0_cycle1_af2pred
SCORE: 3.942 27.138 27.965 26.311 2.753 84.079 96.329 91.816 6.280 ror1_HHH_b2_02303_000000164_0001_0001_dldesign_0_cycle0_af2pred
SCORE: 2.692 27.536 27.767 27.305 2.721 92.063 96.453 94.835 6.344 ror1_HHH_b2_02303_000000164_0001_0001_dldesign_0_cycle1_af2pred
SCORE: 3.876 27.469 28.050 26.888 2.733 86.074 96.422 92.609 6.300 ror1_HHH_b1_05169_000000128_0001_0001_dldesign_0_cycle0_af2pred
SCORE: 3.146 27.764 28.009 27.520 2.711 90.721 96.441 94.334 6.201 ror1_HHH_b1_05169_000000128_0001_0001_dldesign_0_cycle1_af2pred
SCORE: 3.149 27.461 27.918 27.003 2.765 88.937 96.361 93.626 6.160 ror1_HHH_b2_07376_000000023_0001_0001_dldesign_0_cycle0_af2pred
SCORE: 2.675 27.408 27.965 26.851 2.726 92.027 96.419 94.801 6.226 ror1_HHH_b2_07376_000000023_0001_0001_dldesign_0_cycle1_af2pred
SCORE: 3.240 27.322 27.625 27.019 2.738 88.623 96.413 93.543 5.568 ror1_HHH_b2_01840_000000029_0001_0001_dldesign_0_cycle0_af2pred
SCORE: 2.763 27.368 27.476 27.260 2.759 90.814 96.346 94.308 5.543 ror1_HHH_b2_01840_000000029_0001_0001_dldesign_0_cycle1_af2pred
SCORE: 3.866 27.868 28.395 27.341 2.678 86.529 96.587 92.881 5.542 ror1_HHH_b1_00535_000000122_0001_0001_dldesign_0_cycle0_af2pred
SCORE: 3.515 27.549 28.052 27.045 2.670 88.968 96.611 93.795 5.564 ror1_HHH_b1_00535_000000122_0001_0001_dldesign_0_cycle1_af2pred
SCORE: 3.485 27.714 28.011 27.417 2.706 88.317 96.498 93.484 5.515 ror1_HHH_b2_01964_000000009_0001_0001_dldesign_0_cycle0_af2pred
SCORE: 3.497 27.603 27.884 27.321 2.690 88.903 96.501 93.702 5.554 ror1_HHH_b2_01964_000000009_0001_0001_dldesign_0_cycle1_af2pred
SCORE: 7.520 27.457 28.587 26.327 2.649 73.161 96.569 87.945 6.158 ror1_HHH_b1_00758_000000136_0001_0001_dldesign_0_cycle0_af2pred
SCORE: 7.200 27.475 28.626 26.324 2.648 73.589 96.610 88.129 6.208 ror1_HHH_b1_00758_000000136_0001_0001_dldesign_0_cycle1_af2pred
SCORE: 3.698 27.269 27.753 26.785 2.681 86.666 96.585 92.931 6.242 ror1_HHH_b1_03888_000000190_0001_0001_dldesign_0_cycle0_af2pred
SCORE: 5.537 27.669 28.452 26.885 2.694 77.156 96.490 89.367 5.652 ror1_HHH_b1_03888_000000190_0001_0001_dldesign_0_cycle1_af2pred
SCORE: 5.062 27.158 28.191 26.125 2.666 77.997 96.592 89.741 5.545 ror1_HHH_b1_04223_000000059_0001_0001_dldesign_0_cycle0_af2pred
SCORE: 2.989 27.181 27.912 26.449 2.723 89.545 96.366 93.853 6.162 ror1_HHH_b1_04223_000000059_0001_0001_dldesign_0_cycle1_af2pred
SCORE: 2.698 27.065 27.571 26.559 2.733 91.962 96.434 94.786 6.252 ror1_HHH_b1_06012_000000290_0001_0001_dldesign_0_cycle0_af2pred
SCORE: 2.899 27.499 27.757 27.242 2.705 91.416 96.531 94.646 6.271 ror1_HHH_b1_06012_000000290_0001_0001_dldesign_0_cycle1_af2pred
SCORE: 3.939 27.870 28.406 27.334 2.727 86.716 96.432 92.853 6.264 ror1_HHH_b2_05651_000000138_0001_0001_dldesign_0_cycle0_af2pred
SCORE: 4.104 27.543 28.375 26.711 2.719 84.337 96.408 91.961 6.223 ror1_HHH_b2_05651_000000138_0001_0001_dldesign_0_cycle1_af2pred
SCORE: 3.209 27.356 27.502 27.211 2.721 89.636 96.455 93.943 6.213 ror1_HHH_b2_06011_000000015_0001_0001_dldesign_0_cycle0_af2pred
SCORE: 3.029 27.319 27.660 26.977 2.777 90.436 96.254 94.110 5.672 ror1_HHH_b2_06011_000000015_0001_0001_dldesign_0_cycle1_af2pred
SCORE: 2.521 26.526 26.589 26.463 3.616 92.022 95.113 94.409 232.548 tie2_HHH_b2_07862_000000005_0001_dldesign_0_cycle0_af2pred
SCORE: 2.496 26.594 26.691 26.498 3.609 92.191 95.200 94.515 10.400 tie2_HHH_b2_07862_000000005_0001_dldesign_0_cycle1_af2pred
SCORE: 2.460 27.657 27.789 27.525 3.585 93.185 95.220 94.757 10.343 tie2_HHH_b2_07902_000000007_0001_dldesign_0_cycle0_af2pred
SCORE: 3.056 28.031 28.507 27.556 3.548 88.995 95.377 93.924 10.293 tie2_HHH_b2_07902_000000007_0001_dldesign_0_cycle1_af2pred
SCORE: 3.479 28.171 28.566 27.776 3.569 85.903 95.313 93.171 10.324 tie2_HHH_b2_08384_000000002_0001_dldesign_0_cycle0_af2pred
SCORE: 3.041 27.959 28.299 27.618 3.540 89.982 95.389 94.158 10.327 tie2_HHH_b2_08384_000000002_0001_dldesign_0_cycle1_af2pred
SCORE: 3.202 26.531 26.891 26.172 3.589 88.450 95.142 93.618 10.317 tie2_HHH_b1_00164_000000000_0001_dldesign_0_cycle0_af2pred
SCORE: 3.255 26.163 26.554 25.772 3.584 86.017 95.147 93.069 10.722 tie2_HHH_b1_00164_000000000_0001_dldesign_0_cycle1_af2pred
SCORE: 3.835 26.852 27.325 26.379 3.597 84.881 95.139 92.804 10.281 tie2_HHH_b1_00164_000000004_0001_dldesign_0_cycle0_af2pred
SCORE: 3.303 27.432 27.792 27.071 3.601 85.562 95.182 92.992 10.397 tie2_HHH_b1_00164_000000004_0001_dldesign_0_cycle1_af2pred
SCORE: 2.536 26.695 27.018 26.372 3.588 92.639 95.200 94.617 10.416 tie2_HHH_b1_00201_000000006_0001_dldesign_0_cycle0_af2pred
SCORE: 2.479 28.114 28.491 27.737 3.560 92.208 95.333 94.622 10.225 tie2_HHH_b1_00201_000000006_0001_dldesign_0_cycle1_af2pred
SCORE: 4.023 27.836 28.430 27.243 3.540 83.534 95.302 92.623 10.337 tie2_HHH_b1_00213_000000022_0001_dldesign_0_cycle0_af2pred
SCORE: 2.522 27.327 27.463 27.192 3.578 91.828 95.286 94.499 10.384 tie2_HHH_b1_00213_000000022_0001_dldesign_0_cycle1_af2pred
SCORE: 2.492 9.384 9.237 9.532 3.695 89.259 94.346 93.188 10.300 tie2_HHH_b1_00228_000000019_0001_dldesign_0_cycle0_af2pred
SCORE: 2.617 25.651 26.043 25.259 3.627 91.493 95.139 94.309 10.425 tie2_HHH_b1_00228_000000019_0001_dldesign_0_cycle1_af2pred
SCORE: 2.614 26.570 26.833 26.307 3.578 92.150 95.092 94.423 10.452 tie2_HHH_b1_00306_000000012_0001_dldesign_0_cycle0_af2pred
SCORE: 4.138 16.780 17.300 16.261 3.712 79.065 94.235 90.781 10.356 tie2_HHH_b1_00306_000000012_0001_dldesign_0_cycle1_af2pred
SCORE: 2.330 26.214 26.233 26.196 3.588 93.099 95.124 94.663 10.460 tie2_HHH_b1_00472_000000021_0001_dldesign_0_cycle0_af2pred
SCORE: 2.271 27.180 27.340 27.021 3.562 93.258 95.342 94.867 10.394 tie2_HHH_b1_00472_000000021_0001_dldesign_0_cycle1_af2pred
SCORE: 3.437 28.024 28.538 27.511 3.608 84.686 95.152 92.770 10.363 tie2_HHH_b1_00622_000000028_0001_dldesign_0_cycle0_af2pred
SCORE: 3.462 27.619 28.057 27.182 3.566 84.722 95.259 92.861 10.301 tie2_HHH_b1_00622_000000028_0001_dldesign_0_cycle1_af2pred
SCORE: 3.116 28.102 28.494 27.710 3.542 89.909 95.373 94.129 10.260 tie2_HHH_b1_00860_000000012_0001_dldesign_0_cycle0_af2pred
SCORE: 3.061 28.189 28.602 27.776 3.561 89.549 95.363 94.039 10.291 tie2_HHH_b1_00860_000000012_0001_dldesign_0_cycle1_af2pred
SCORE: 3.094 27.398 27.689 27.106 3.576 89.392 95.258 93.922 10.342 tie2_HHH_b1_00860_000000025_0001_dldesign_0_cycle0_af2pred
SCORE: 2.876 26.490 26.707 26.273 3.555 89.601 95.310 94.011 10.408 tie2_HHH_b1_00860_000000025_0001_dldesign_0_cycle1_af2pred
SCORE: 2.562 27.528 27.753 27.304 3.577 92.354 95.234 94.579 10.378 tie2_HHH_b1_00974_000000027_0001_dldesign_0_cycle0_af2pred
SCORE: 2.918 27.712 28.140 27.284 3.565 90.286 95.287 94.149 10.335 tie2_HHH_b1_00974_000000027_0001_dldesign_0_cycle1_af2pred
SCORE: 2.324 27.470 27.681 27.260 3.581 92.944 95.263 94.735 10.318 tie2_HHH_b1_01028_000000006_0001_dldesign_0_cycle0_af2pred
SCORE: 2.143 27.572 27.600 27.544 3.656 94.357 95.013 94.864 10.380 tie2_HHH_b1_01028_000000006_0001_dldesign_0_cycle1_af2pred
SCORE: 2.559 27.833 28.101 27.565 3.572 92.321 95.281 94.607 10.342 tie2_HHH_b1_01128_000000008_0001_dldesign_0_cycle0_af2pred
SCORE: 2.476 27.573 27.805 27.341 3.585 92.557 95.261 94.646 10.295 tie2_HHH_b1_01128_000000008_0001_dldesign_0_cycle1_af2pred
SCORE: 2.638 28.059 28.307 27.811 3.604 91.274 95.217 94.319 10.473 tie2_HHH_b1_01387_000000010_0001_dldesign_0_cycle0_af2pred
SCORE: 2.144 26.708 26.952 26.464 3.588 94.755 95.177 95.081 10.298 tie2_HHH_b1_01387_000000010_0001_dldesign_0_cycle1_af2pred
SCORE: 2.499 27.474 27.579 27.369 3.564 92.450 95.253 94.615 10.390 tie2_HHH_b1_01521_000000000_0001_dldesign_0_cycle0_af2pred
SCORE: 2.661 27.994 28.226 27.762 3.568 91.760 95.287 94.484 10.394 tie2_HHH_b1_01521_000000000_0001_dldesign_0_cycle1_af2pred
SCORE: 3.023 24.930 25.337 24.523 3.631 88.604 95.061 93.591 10.517 tie2_HHH_b1_01558_000000019_0001_dldesign_0_cycle0_af2pred
SCORE: 3.226 19.285 19.660 18.911 3.652 85.282 94.731 92.580 10.291 tie2_HHH_b1_01558_000000019_0001_dldesign_0_cycle1_af2pred
SCORE: 2.831 28.019 28.219 27.820 3.559 91.092 95.295 94.338 10.299 tie2_HHH_b1_01579_000000023_0001_dldesign_0_cycle0_af2pred
SCORE: 3.040 27.992 28.282 27.703 3.563 89.013 95.310 93.877 10.458 tie2_HHH_b1_01579_000000023_0001_dldesign_0_cycle1_af2pred
SCORE: 4.925 27.990 28.664 27.316 3.591 79.432 95.134 91.559 10.458 tie2_HHH_b1_01601_000000000_0001_dldesign_0_cycle0_af2pred
SCORE: 4.016 27.905 28.405 27.406 3.581 84.106 95.222 92.692 10.354 tie2_HHH_b1_01601_000000000_0001_dldesign_0_cycle1_af2pred
SCORE: 2.542 27.402 27.527 27.276 3.567 93.030 95.202 94.708 10.523 tie2_HHH_b1_01780_000000014_0001_dldesign_0_cycle0_af2pred
SCORE: 2.551 27.692 27.925 27.460 3.527 92.745 95.366 94.769 10.388 tie2_HHH_b1_01780_000000014_0001_dldesign_0_cycle1_af2pred
SCORE: 2.959 28.085 28.464 27.707 3.564 89.816 95.303 94.054 10.325 tie2_HHH_b1_01839_000000000_0001_dldesign_0_cycle0_af2pred
SCORE: 2.820 27.447 27.596 27.298 3.589 90.096 95.182 94.024 10.473 tie2_HHH_b1_01839_000000000_0001_dldesign_0_cycle1_af2pred
SCORE: 2.283 26.542 26.797 26.286 3.610 93.794 95.108 94.808 10.392 tie2_HHH_b1_01878_000000025_0001_dldesign_0_cycle0_af2pred
SCORE: 2.407 28.000 28.324 27.676 3.600 93.121 95.249 94.765 10.312 tie2_HHH_b1_01878_000000025_0001_dldesign_0_cycle1_af2pred
SCORE: 2.711 27.693 27.960 27.427 3.575 92.104 95.214 94.506 10.369 tie2_HHH_b1_02044_000000006_0001_dldesign_0_cycle0_af2pred
SCORE: 2.720 16.186 16.435 15.937 3.594 88.790 94.684 93.342 10.266 tie2_HHH_b1_02044_000000006_0001_dldesign_0_cycle1_af2pred
SCORE: 2.631 27.776 27.984 27.568 3.621 92.043 95.090 94.396 10.220 tie2_HHH_b1_02065_000000004_0001_dldesign_0_cycle0_af2pred
SCORE: 2.572 23.696 23.812 23.580 3.649 91.039 94.889 94.012 10.202 tie2_HHH_b1_02065_000000004_0001_dldesign_0_cycle1_af2pred
SCORE: 2.625 26.246 26.473 26.019 3.561 91.949 95.198 94.458 10.266 tie2_HHH_b1_02157_000000000_0001_dldesign_0_cycle0_af2pred
SCORE: 3.155 27.532 27.918 27.146 3.525 88.676 95.455 93.912 10.255 tie2_HHH_b1_02157_000000000_0001_dldesign_0_cycle1_af2pred
SCORE: 3.309 27.714 28.138 27.289 3.543 87.750 95.334 93.607 10.342 tie2_HHH_b1_02157_000000013_0001_dldesign_0_cycle0_af2pred
SCORE: 3.449 27.944 28.340 27.548 3.570 87.897 95.229 93.560 10.236 tie2_HHH_b1_02157_000000013_0001_dldesign_0_cycle1_af2pred
SCORE: 2.836 27.684 28.081 27.287 3.574 90.096 95.277 94.098 10.360 tie2_HHH_b1_02246_000000001_0001_dldesign_0_cycle0_af2pred
SCORE: 2.729 27.921 28.233 27.610 3.580 91.247 95.342 94.410 10.314 tie2_HHH_b1_02246_000000001_0001_dldesign_0_cycle1_af2pred
SCORE: 3.037 27.750 28.047 27.454 3.578 89.021 95.246 93.829 10.346 tie2_HHH_b1_02246_000000020_0001_dldesign_0_cycle0_af2pred
SCORE: 2.261 24.421 24.411 24.431 3.578 93.475 95.148 94.767 10.348 tie2_HHH_b1_02246_000000020_0001_dldesign_0_cycle1_af2pred
SCORE: 2.729 27.860 28.146 27.573 3.579 91.267 95.276 94.363 10.193 tie2_HHH_b1_02325_000000011_0001_dldesign_0_cycle0_af2pred
SCORE: 2.502 27.001 27.245 26.757 3.587 92.231 95.243 94.557 10.265 tie2_HHH_b1_02325_000000011_0001_dldesign_0_cycle1_af2pred
SCORE: 2.425 27.699 27.965 27.434 3.554 93.731 95.332 94.968 10.318 tie2_HHH_b1_02342_000000008_0001_dldesign_0_cycle0_af2pred
SCORE: 2.709 28.023 28.322 27.724 3.560 91.624 95.361 94.510 10.276 tie2_HHH_b1_02342_000000008_0001_dldesign_0_cycle1_af2pred
SCORE: 2.631 27.396 27.621 27.171 3.567 91.170 95.255 94.325 10.186 tie2_HHH_b1_02591_000000014_0001_dldesign_0_cycle0_af2pred
SCORE: 2.117 27.433 27.715 27.151 3.608 94.514 95.205 95.047 10.288 tie2_HHH_b1_02591_000000014_0001_dldesign_0_cycle1_af2pred
SCORE: 2.521 27.564 27.818 27.310 3.566 92.920 95.312 94.767 10.302 tie2_HHH_b1_02649_000000002_0001_dldesign_0_cycle0_af2pred
SCORE: 2.629 19.496 19.499 19.493 3.652 90.216 94.724 93.697 10.290 tie2_HHH_b1_02649_000000002_0001_dldesign_0_cycle1_af2pred
SCORE: 2.921 27.281 27.627 26.934 3.598 90.154 95.139 94.004 10.273 tie2_HHH_b1_02692_000000022_0001_dldesign_0_cycle0_af2pred
SCORE: 3.748 27.470 27.997 26.944 3.575 87.613 95.244 93.507 10.351 tie2_HHH_b1_02692_000000022_0001_dldesign_0_cycle1_af2pred
SCORE: 3.113 28.158 28.702 27.615 3.549 88.841 95.325 93.849 10.307 tie2_HHH_b1_02912_000000005_0001_dldesign_0_cycle0_af2pred
SCORE: 3.248 24.754 25.354 24.154 3.582 88.242 95.170 93.593 10.371 tie2_HHH_b1_02912_000000005_0001_dldesign_0_cycle1_af2pred
SCORE: 2.510 27.787 28.077 27.498 3.571 92.787 95.323 94.745 10.424 tie2_HHH_b1_02942_000000006_0001_dldesign_0_cycle0_af2pred
SCORE: 2.295 27.830 28.047 27.613 3.586 94.492 95.305 95.120 10.454 tie2_HHH_b1_02942_000000006_0001_dldesign_0_cycle1_af2pred
SCORE: 3.183 27.755 27.985 27.525 3.585 89.132 95.203 93.821 10.378 tie2_HHH_b1_02973_000000003_0001_dldesign_0_cycle0_af2pred
SCORE: 2.761 27.805 27.938 27.673 3.576 91.192 95.257 94.332 10.440 tie2_HHH_b1_02973_000000003_0001_dldesign_0_cycle1_af2pred
SCORE: 2.078 27.649 27.702 27.595 3.577 95.076 95.244 95.206 10.390 tie2_HHH_b1_03116_000000006_0001_dldesign_0_cycle0_af2pred
SCORE: 2.092 27.039 27.014 27.064 3.598 94.741 95.174 95.075 10.301 tie2_HHH_b1_03116_000000006_0001_dldesign_0_cycle1_af2pred
SCORE: 2.706 27.521 27.760 27.282 3.589 91.209 95.217 94.305 10.294 tie2_HHH_b1_03123_000000000_0001_dldesign_0_cycle0_af2pred
SCORE: 2.544 26.998 27.224 26.771 3.557 91.640 95.245 94.425 10.359 tie2_HHH_b1_03123_000000000_0001_dldesign_0_cycle1_af2pred
SCORE: 2.220 27.680 27.753 27.608 3.583 94.546 95.189 95.042 10.361 tie2_HHH_b1_03184_000000014_0001_dldesign_0_cycle0_af2pred
SCORE: 2.337 27.815 28.035 27.594 3.551 93.697 95.274 94.915 10.432 tie2_HHH_b1_03184_000000014_0001_dldesign_0_cycle1_af2pred
SCORE: 2.678 27.750 27.988 27.512 3.579 91.917 95.252 94.493 10.455 tie2_HHH_b1_03229_000000018_0001_dldesign_0_cycle0_af2pred
SCORE: 2.586 27.954 28.029 27.879 3.631 92.187 95.085 94.425 10.468 tie2_HHH_b1_03229_000000018_0001_dldesign_0_cycle1_af2pred
SCORE: 2.773 27.819 28.063 27.575 3.568 91.893 95.320 94.540 10.494 tie2_HHH_b1_03229_000000019_0001_dldesign_0_cycle0_af2pred
SCORE: 1.965 27.550 27.610 27.491 3.556 95.747 95.331 95.426 10.432 tie2_HHH_b1_03229_000000019_0001_dldesign_0_cycle1_af2pred
SCORE: 2.324 27.595 27.868 27.322 3.593 93.583 95.213 94.842 10.420 tie2_HHH_b1_03233_000000021_0001_dldesign_0_cycle0_af2pred
SCORE: 2.555 26.773 27.045 26.501 3.620 91.839 95.144 94.391 10.500 tie2_HHH_b1_03233_000000021_0001_dldesign_0_cycle1_af2pred
SCORE: 2.629 28.084 28.411 27.756 3.571 92.560 95.302 94.678 10.454 tie2_HHH_b1_03237_000000001_0001_dldesign_0_cycle0_af2pred
SCORE: 2.870 28.019 28.411 27.627 3.547 90.835 95.393 94.355 10.318 tie2_HHH_b1_03237_000000001_0001_dldesign_0_cycle1_af2pred
SCORE: 2.526 27.718 28.057 27.378 3.565 92.237 95.279 94.586 10.400 tie2_HHH_b1_03343_000000013_0001_dldesign_0_cycle0_af2pred
SCORE: 3.141 27.618 28.164 27.072 3.590 88.491 95.253 93.714 10.336 tie2_HHH_b1_03343_000000013_0001_dldesign_0_cycle1_af2pred
SCORE: 2.256 27.161 27.371 26.950 3.566 93.622 95.179 94.825 10.416 tie2_HHH_b1_03375_000000012_0001_dldesign_0_cycle0_af2pred
SCORE: 2.624 27.350 27.553 27.147 3.594 90.461 95.246 94.157 10.559 tie2_HHH_b1_03375_000000012_0001_dldesign_0_cycle1_af2pred
SCORE: 2.580 27.636 27.819 27.453 3.572 92.985 95.292 94.767 10.468 tie2_HHH_b1_03525_000000017_0001_dldesign_0_cycle0_af2pred
SCORE: 2.472 27.911 28.177 27.645 3.569 92.979 95.323 94.790 10.417 tie2_HHH_b1_03525_000000017_0001_dldesign_0_cycle1_af2pred
SCORE: 2.390 26.032 26.254 25.810 3.630 92.889 95.035 94.546 194.468 tie2_HHH_b1_03587_000000022_0001_dldesign_0_cycle0_af2pred
SCORE: 2.599 26.742 27.157 26.328 3.571 91.004 95.283 94.309 9.870 tie2_HHH_b1_03587_000000022_0001_dldesign_0_cycle1_af2pred
SCORE: 2.355 27.853 27.987 27.720 3.589 92.672 95.230 94.647 9.698 tie2_HHH_b1_03589_000000028_0001_dldesign_0_cycle0_af2pred
SCORE: 2.612 27.373 27.866 26.881 3.503 91.237 95.379 94.436 9.681 tie2_HHH_b1_03589_000000028_0001_dldesign_0_cycle1_af2pred
SCORE: 2.467 27.890 28.438 27.342 4.323 92.868 95.486 94.921 132.768 il10ra_HHH_b1_04215_000000039_0001_dldesign_0_cycle0_af2pred
SCORE: 2.948 27.694 28.414 26.974 4.315 89.679 95.486 94.232 9.441 il10ra_HHH_b1_04215_000000039_0001_dldesign_0_cycle1_af2pred
SCORE: 2.834 27.366 28.001 26.731 4.307 89.439 95.476 94.172 9.419 il10ra_HHH_b1_04268_af2_000000028_0001_dldesign_0_cycle0_af2pred
SCORE: 2.438 26.132 26.709 25.555 4.287 92.580 95.467 94.844 9.425 il10ra_HHH_b1_04268_af2_000000028_0001_dldesign_0_cycle1_af2pred
SCORE: 2.296 6.189 6.073 6.306 4.345 92.609 95.137 94.591 9.415 il10ra_HHH_b1_04293_000000033_0001_dldesign_0_cycle0_af2pred
SCORE: 2.162 26.258 26.827 25.689 4.272 93.990 95.584 95.240 9.455 il10ra_HHH_b1_04293_000000033_0001_dldesign_0_cycle1_af2pred
SCORE: 2.942 27.900 28.433 27.367 4.375 89.033 95.382 94.011 9.371 il10ra_HHH_b1_04328_000000033_0001_dldesign_0_cycle0_af2pred
SCORE: 2.998 28.322 28.723 27.920 4.280 90.096 95.601 94.412 9.398 il10ra_HHH_b1_04328_000000033_0001_dldesign_0_cycle1_af2pred
SCORE: 2.704 27.219 27.602 26.836 4.360 90.210 95.380 94.264 9.457 il10ra_HHH_b1_04386_000000024_0001_dldesign_0_cycle0_af2pred
SCORE: 2.148 26.341 26.935 25.747 4.304 93.378 95.485 95.030 9.428 il10ra_HHH_b1_04386_000000024_0001_dldesign_0_cycle1_af2pred
SCORE: 2.543 28.040 28.578 27.502 4.298 92.114 95.575 94.828 9.482 il10ra_HHH_b1_04417_000000049_0001_dldesign_0_cycle0_af2pred
SCORE: 5.363 28.090 29.069 27.111 4.267 78.503 95.559 91.877 9.529 il10ra_HHH_b1_04417_000000049_0001_dldesign_0_cycle1_af2pred
SCORE: 3.472 27.854 28.451 27.257 4.275 88.051 95.583 93.957 9.441 il10ra_HHH_b1_04477_af2_000000043_0001_dldesign_0_cycle0_af2pred
SCORE: 2.795 27.885 28.488 27.282 4.269 90.931 95.615 94.604 9.430 il10ra_HHH_b1_04477_af2_000000043_0001_dldesign_0_cycle1_af2pred
SCORE: 3.054 27.930 28.642 27.218 4.314 88.382 95.528 93.985 9.462 il10ra_HHH_b1_04550_af2_000000042_0001_dldesign_0_cycle0_af2pred
SCORE: 3.333 27.699 28.445 26.952 4.266 86.196 95.542 93.524 9.467 il10ra_HHH_b1_04550_af2_000000042_0001_dldesign_0_cycle1_af2pred
SCORE: 2.608 27.424 27.954 26.894 4.301 90.626 95.540 94.479 9.416 il10ra_HHH_b1_04567_000000020_0001_dldesign_0_cycle0_af2pred
SCORE: 1.909 27.186 27.718 26.654 4.295 95.222 95.506 95.445 9.439 il10ra_HHH_b1_04567_000000020_0001_dldesign_0_cycle1_af2pred
SCORE: 2.171 23.505 23.542 23.467 4.373 93.459 95.298 94.901 9.453 il10ra_HHH_b1_04705_af2_000000006_0001_dldesign_0_cycle0_af2pred
SCORE: 2.436 26.956 27.303 26.610 4.303 93.006 95.521 94.978 9.460 il10ra_HHH_b1_04705_af2_000000006_0001_dldesign_0_cycle1_af2pred
SCORE: 1.948 27.545 27.962 27.127 4.328 95.443 95.442 95.442 9.453 il10ra_HHH_b1_04779_000000002_0001_dldesign_0_cycle0_af2pred
SCORE: 2.168 27.420 27.815 27.026 4.279 94.449 95.559 95.319 9.478 il10ra_HHH_b1_04779_000000002_0001_dldesign_0_cycle1_af2pred
SCORE: 2.151 27.425 27.876 26.975 4.321 93.798 95.442 95.087 9.458 il10ra_HHH_b1_04779_000000035_0001_dldesign_0_cycle0_af2pred
SCORE: 1.809 27.721 28.082 27.361 4.342 96.003 95.452 95.571 9.426 il10ra_HHH_b1_04779_000000035_0001_dldesign_0_cycle1_af2pred
SCORE: 3.356 28.075 28.813 27.337 4.289 86.007 95.575 93.509 9.405 il10ra_HHH_b1_04859_000000016_0001_dldesign_0_cycle0_af2pred
SCORE: 2.693 27.879 28.474 27.284 4.303 91.285 95.525 94.610 9.430 il10ra_HHH_b1_04859_000000016_0001_dldesign_0_cycle1_af2pred
SCORE: 2.604 27.388 27.789 26.987 4.271 92.023 95.610 94.835 9.442 il10ra_HHH_b1_04876_af2_000000042_0001_dldesign_0_cycle0_af2pred
SCORE: 2.717 27.502 27.950 27.055 4.275 91.677 95.620 94.769 9.433 il10ra_HHH_b1_04876_af2_000000042_0001_dldesign_0_cycle1_af2pred
SCORE: 2.618 27.470 28.085 26.854 4.267 90.826 95.630 94.593 9.426 il10ra_HHH_b1_05025_af2_000000009_0001_dldesign_0_cycle0_af2pred
SCORE: 2.252 27.296 27.877 26.715 4.284 93.243 95.559 95.059 9.449 il10ra_HHH_b1_05025_af2_000000009_0001_dldesign_0_cycle1_af2pred
SCORE: 2.457 27.842 28.438 27.245 4.258 92.756 95.566 94.959 9.386 il10ra_HHH_b1_05120_000000009_0001_dldesign_0_cycle0_af2pred
SCORE: 2.617 28.060 28.620 27.499 4.271 90.847 95.598 94.572 9.433 il10ra_HHH_b1_05120_000000009_0001_dldesign_0_cycle1_af2pred
SCORE: 2.444 27.832 28.412 27.253 4.244 92.368 95.642 94.935 10.321 il10ra_HHH_b1_05236_000000047_0001_dldesign_0_cycle0_af2pred
SCORE: 2.405 27.257 27.710 26.804 4.293 92.692 95.549 94.932 9.439 il10ra_HHH_b1_05236_000000047_0001_dldesign_0_cycle1_af2pred
SCORE: 3.039 27.691 28.582 26.800 4.343 88.587 95.386 93.918 9.381 il10ra_HHH_b1_05246_af2_000000012_0001_dldesign_0_cycle0_af2pred
SCORE: 2.969 27.902 28.638 27.167 4.302 88.382 95.542 93.996 9.387 il10ra_HHH_b1_05246_af2_000000012_0001_dldesign_0_cycle1_af2pred
SCORE: 2.329 27.885 28.386 27.384 4.284 94.157 95.573 95.267 9.392 il10ra_HHH_b1_05285_000000016_0001_dldesign_0_cycle0_af2pred
SCORE: 2.458 27.643 27.957 27.329 4.276 93.609 95.610 95.178 9.402 il10ra_HHH_b1_05285_000000016_0001_dldesign_0_cycle1_af2pred
SCORE: 3.386 27.495 28.246 26.744 4.288 85.319 95.503 93.304 9.398 il10ra_HHH_b1_05424_000000043_0001_dldesign_0_cycle0_af2pred
SCORE: 2.320 27.204 27.681 26.727 4.239 92.474 95.643 94.959 9.420 il10ra_HHH_b1_05424_000000043_0001_dldesign_0_cycle1_af2pred
SCORE: 2.709 27.260 27.913 26.608 4.337 90.619 95.437 94.397 9.397 il10ra_HHH_b1_05428_000000002_0001_dldesign_0_cycle0_af2pred
SCORE: 2.793 18.134 18.499 17.769 4.391 86.836 95.029 93.260 9.404 il10ra_HHH_b1_05428_000000002_0001_dldesign_0_cycle1_af2pred
SCORE: 2.222 27.858 28.175 27.541 4.342 94.247 95.485 95.217 9.408 il10ra_HHH_b1_05554_af2_000000026_0001_dldesign_0_cycle0_af2pred
SCORE: 2.398 27.912 28.309 27.515 4.290 92.822 95.589 94.992 9.397 il10ra_HHH_b1_05554_af2_000000026_0001_dldesign_0_cycle1_af2pred
SCORE: 2.343 27.596 28.102 27.090 4.290 93.340 95.545 95.069 9.397 il10ra_HHH_b1_05597_af2_000000000_0001_dldesign_0_cycle0_af2pred
SCORE: 2.718 27.573 28.337 26.809 4.272 90.901 95.579 94.569 9.432 il10ra_HHH_b1_05597_af2_000000000_0001_dldesign_0_cycle1_af2pred
SCORE: 2.434 26.505 27.178 25.832 4.305 92.712 95.501 94.899 9.378 il10ra_HHH_b1_05618_af2_000000022_0001_dldesign_0_cycle0_af2pred
SCORE: 2.384 27.118 27.712 26.524 4.285 93.501 95.551 95.108 9.423 il10ra_HHH_b1_05618_af2_000000022_0001_dldesign_0_cycle1_af2pred
SCORE: 2.845 28.162 28.725 27.598 4.322 89.368 95.515 94.188 9.381 il10ra_HHH_b1_05646_af2_000000025_0001_dldesign_0_cycle0_af2pred
SCORE: 2.491 27.967 28.542 27.392 4.265 92.212 95.617 94.882 9.416 il10ra_HHH_b1_05646_af2_000000025_0001_dldesign_0_cycle1_af2pred
SCORE: 3.366 27.740 28.435 27.045 4.309 86.948 95.499 93.653 9.425 il10ra_HHH_b1_05656_af2_000000006_0001_dldesign_0_cycle0_af2pred
SCORE: 2.581 10.257 10.372 10.142 4.408 89.144 94.781 93.564 9.406 il10ra_HHH_b1_05656_af2_000000006_0001_dldesign_0_cycle1_af2pred
SCORE: 2.329 27.818 28.178 27.458 4.285 93.608 95.612 95.179 9.378 il10ra_HHH_b1_05675_af2_000000002_0001_dldesign_0_cycle0_af2pred
SCORE: 2.478 27.612 28.210 27.014 4.260 92.105 95.634 94.872 9.576 il10ra_HHH_b1_05675_af2_000000002_0001_dldesign_0_cycle1_af2pred
SCORE: 2.450 27.760 28.362 27.158 4.333 91.347 95.472 94.581 9.418 il10ra_HHH_b1_05760_000000016_0001_dldesign_0_cycle0_af2pred
SCORE: 2.289 27.936 28.425 27.446 4.247 93.748 95.634 95.227 9.433 il10ra_HHH_b1_05760_000000016_0001_dldesign_0_cycle1_af2pred
SCORE: 2.736 28.334 28.735 27.933 4.303 91.653 95.559 94.716 9.410 il10ra_HHH_b1_05769_000000008_0001_dldesign_0_cycle0_af2pred
SCORE: 2.377 27.950 28.361 27.540 4.327 92.708 95.520 94.913 9.399 il10ra_HHH_b1_05769_000000008_0001_dldesign_0_cycle1_af2pred
SCORE: 2.683 28.147 28.618 27.676 4.325 91.645 95.477 94.650 9.386 il10ra_HHH_b1_05811_af2_000000012_0001_dldesign_0_cycle0_af2pred
SCORE: 2.283 28.140 28.683 27.597 4.272 93.808 95.585 95.201 9.396 il10ra_HHH_b1_05811_af2_000000012_0001_dldesign_0_cycle1_af2pred
SCORE: 2.757 27.839 28.332 27.346 4.350 91.715 95.405 94.608 9.395 il10ra_HHH_b1_05864_000000012_0001_dldesign_0_cycle0_af2pred
SCORE: 2.398 27.637 28.028 27.247 4.296 94.338 95.472 95.227 9.429 il10ra_HHH_b1_05864_000000012_0001_dldesign_0_cycle1_af2pred
SCORE: 2.491 26.740 27.061 26.418 4.309 91.532 95.496 94.640 9.369 il10ra_HHH_b1_05902_af2_000000031_0001_dldesign_0_cycle0_af2pred
SCORE: 2.614 27.637 28.063 27.211 4.321 91.933 95.507 94.735 9.383 il10ra_HHH_b1_05902_af2_000000031_0001_dldesign_0_cycle1_af2pred
SCORE: 2.557 27.438 28.116 26.760 4.293 91.114 95.542 94.586 9.377 il10ra_HHH_b1_05918_af2_000000034_0001_dldesign_0_cycle0_af2pred
SCORE: 2.987 27.777 28.376 27.179 4.219 88.117 95.695 94.059 9.426 il10ra_HHH_b1_05918_af2_000000034_0001_dldesign_0_cycle1_af2pred
SCORE: 2.932 26.900 27.466 26.334 4.339 87.932 95.413 93.798 9.411 il10ra_HHH_b1_06027_af2_000000006_0001_dldesign_0_cycle0_af2pred
SCORE: 2.470 27.849 28.446 27.253 4.298 91.734 95.516 94.700 9.432 il10ra_HHH_b1_06027_af2_000000006_0001_dldesign_0_cycle1_af2pred
SCORE: 2.508 28.024 28.603 27.444 4.271 92.478 95.497 94.845 9.386 il10ra_HHH_b1_06117_af2_000000042_0001_dldesign_0_cycle0_af2pred
SCORE: 2.480 27.985 28.528 27.443 4.272 92.496 95.592 94.924 9.392 il10ra_HHH_b1_06117_af2_000000042_0001_dldesign_0_cycle1_af2pred
SCORE: 2.790 27.110 27.721 26.499 4.338 90.279 95.472 94.351 9.384 il10ra_HHH_b1_06206_af2_000000022_0001_dldesign_0_cycle0_af2pred
SCORE: 2.684 27.551 28.071 27.032 4.288 90.835 95.586 94.560 9.420 il10ra_HHH_b1_06206_af2_000000022_0001_dldesign_0_cycle1_af2pred
SCORE: 2.343 24.392 24.773 24.010 4.361 91.711 95.322 94.542 9.399 il10ra_HHH_b1_06287_af2_000000044_0001_dldesign_0_cycle0_af2pred
SCORE: 3.283 28.293 29.001 27.585 4.286 87.187 95.577 93.766 9.416 il10ra_HHH_b1_06287_af2_000000044_0001_dldesign_0_cycle1_af2pred
SCORE: 2.496 27.416 28.034 26.799 4.278 91.753 95.578 94.753 9.388 il10ra_HHH_b1_06319_000000020_0001_dldesign_0_cycle0_af2pred
SCORE: 2.981 27.646 28.267 27.024 4.299 88.181 95.544 93.954 9.413 il10ra_HHH_b1_06319_000000020_0001_dldesign_0_cycle1_af2pred
SCORE: 2.667 27.619 28.079 27.158 4.317 90.865 95.503 94.501 9.389 il10ra_HHH_b1_06553_000000035_0001_dldesign_0_cycle0_af2pred
SCORE: 2.238 27.504 27.856 27.152 4.293 93.115 95.525 95.005 9.429 il10ra_HHH_b1_06553_000000035_0001_dldesign_0_cycle1_af2pred
SCORE: 2.760 27.925 28.404 27.447 4.316 91.693 95.535 94.705 9.416 il10ra_HHH_b1_06561_af2_000000003_0001_dldesign_0_cycle0_af2pred
SCORE: 3.119 27.744 28.401 27.087 4.235 87.709 95.645 93.932 9.414 il10ra_HHH_b1_06561_af2_000000003_0001_dldesign_0_cycle1_af2pred
SCORE: 5.795 28.014 29.183 26.846 4.290 72.938 95.527 90.649 9.387 il10ra_HHH_b1_06610_af2_000000037_0001_dldesign_0_cycle0_af2pred
SCORE: 7.993 28.583 29.797 27.370 4.235 67.172 95.620 89.477 9.407 il10ra_HHH_b1_06610_af2_000000037_0001_dldesign_0_cycle1_af2pred
SCORE: 2.040 27.258 27.713 26.803 4.314 94.632 95.547 95.350 9.377 il10ra_HHH_b1_06617_af2_000000015_0001_dldesign_0_cycle0_af2pred
SCORE: 2.654 27.212 27.817 26.608 4.261 90.482 95.595 94.491 9.404 il10ra_HHH_b1_06617_af2_000000015_0001_dldesign_0_cycle1_af2pred
SCORE: 2.821 27.788 28.338 27.237 4.318 89.901 95.531 94.316 9.406 il10ra_HHH_b1_07137_af2_000000023_0001_dldesign_0_cycle0_af2pred
SCORE: 2.564 27.211 27.834 26.588 4.293 91.285 95.545 94.625 9.425 il10ra_HHH_b1_07137_af2_000000023_0001_dldesign_0_cycle1_af2pred
SCORE: 3.761 28.229 29.040 27.418 4.392 85.195 95.339 93.149 9.423 il10ra_HHH_b1_07171_af2_000000018_0001_dldesign_0_cycle0_af2pred
SCORE: 4.316 27.497 28.523 26.472 4.363 81.839 95.326 92.414 9.400 il10ra_HHH_b1_07171_af2_000000018_0001_dldesign_0_cycle1_af2pred
SCORE: 3.834 28.125 28.983 27.267 4.323 84.042 95.429 92.970 9.382 il10ra_HHH_b1_07171_af2_000000020_0001_dldesign_0_cycle0_af2pred
SCORE: 3.912 27.159 28.074 26.243 4.293 83.175 95.395 92.757 9.417 il10ra_HHH_b1_07171_af2_000000020_0001_dldesign_0_cycle1_af2pred
SCORE: 2.503 27.565 28.132 26.998 4.288 91.910 95.569 94.779 9.428 il10ra_HHH_b1_07197_000000008_0001_dldesign_0_cycle0_af2pred
SCORE: 2.497 27.598 28.114 27.082 4.233 92.697 95.667 95.025 9.433 il10ra_HHH_b1_07197_000000008_0001_dldesign_0_cycle1_af2pred
SCORE: 2.195 27.515 27.909 27.121 4.317 93.850 95.529 95.166 9.387 il10ra_HHH_b1_07238_af2_000000039_0001_dldesign_0_cycle0_af2pred
SCORE: 2.635 27.877 28.402 27.352 4.245 90.931 95.642 94.625 9.425 il10ra_HHH_b1_07238_af2_000000039_0001_dldesign_0_cycle1_af2pred
SCORE: 2.637 27.288 27.856 26.719 4.337 91.693 95.490 94.670 9.453 il10ra_HHH_b1_07262_000000006_0001_dldesign_0_cycle0_af2pred
SCORE: 2.072 27.714 28.215 27.213 4.301 94.581 95.551 95.341 9.481 il10ra_HHH_b1_07262_000000006_0001_dldesign_0_cycle1_af2pred
SCORE: 2.794 27.812 28.457 27.166 4.285 91.058 95.553 94.583 9.440 il10ra_HHH_b1_07304_000000045_0001_dldesign_0_cycle0_af2pred
SCORE: 2.490 27.588 28.084 27.091 4.280 92.758 95.558 94.953 9.527 il10ra_HHH_b1_07304_000000045_0001_dldesign_0_cycle1_af2pred
SCORE: 2.432 27.721 28.322 27.119 4.284 92.465 95.567 94.897 9.431 il10ra_HHH_b1_07328_000000018_0001_dldesign_0_cycle0_af2pred
SCORE: 2.592 28.041 28.527 27.556 4.225 92.082 95.699 94.918 9.432 il10ra_HHH_b1_07328_000000018_0001_dldesign_0_cycle1_af2pred
SCORE: 3.014 27.988 28.290 27.686 6.346 89.779 92.782 92.097 226.701 kit_HHH_b1_04293_000000630_0001_dldesign_0_cycle0_af2pred
SCORE: 2.535 28.007 28.236 27.777 6.534 92.662 92.453 92.500 10.412 kit_HHH_b1_04293_000000630_0001_dldesign_0_cycle1_af2pred
SCORE: 2.851 27.301 27.705 26.898 6.343 90.263 92.766 92.195 10.579 kit_HHH_b1_04367_000000926_0001_dldesign_0_cycle0_af2pred
SCORE: 2.847 27.690 28.013 27.366 6.354 90.191 92.767 92.180 10.598 kit_HHH_b1_04367_000000926_0001_dldesign_0_cycle1_af2pred
SCORE: 2.815 27.588 27.739 27.437 6.381 91.564 92.742 92.474 10.585 kit_HHH_b1_04599_000000050_0001_dldesign_0_cycle0_af2pred
SCORE: 2.665 25.475 25.493 25.457 6.591 90.757 92.337 91.977 10.690 kit_HHH_b1_04599_000000050_0001_dldesign_0_cycle1_af2pred
SCORE: 3.613 24.617 24.920 24.314 6.490 84.906 92.455 90.734 10.565 kit_HHH_b1_04660_000000758_0001_dldesign_0_cycle0_af2pred
SCORE: 3.759 26.456 26.830 26.081 6.493 84.580 92.493 90.689 10.677 kit_HHH_b1_04660_000000758_0001_dldesign_0_cycle1_af2pred
SCORE: 3.000 27.728 27.796 27.660 6.409 89.883 92.764 92.107 10.593 kit_HHH_b1_04898_000000405_0001_dldesign_0_cycle0_af2pred
SCORE: 5.735 27.848 28.440 27.256 6.445 76.285 92.566 88.854 10.664 kit_HHH_b1_04898_000000405_0001_dldesign_0_cycle1_af2pred
SCORE: 3.416 27.256 27.557 26.955 6.308 86.674 92.860 91.449 10.681 kit_HHH_b1_05214_000000156_0001_dldesign_0_cycle0_af2pred
SCORE: 4.448 14.531 14.815 14.248 6.825 80.120 91.143 88.630 10.764 kit_HHH_b1_05214_000000156_0001_dldesign_0_cycle1_af2pred
SCORE: 2.555 27.409 27.428 27.390 6.447 92.543 92.666 92.638 10.662 kit_HHH_b1_05285_000000968_0001_dldesign_0_cycle0_af2pred
SCORE: 2.586 9.319 8.825 9.814 6.630 89.717 91.819 91.340 10.749 kit_HHH_b1_05285_000000968_0001_dldesign_0_cycle1_af2pred
SCORE: 2.965 27.901 28.067 27.736 6.326 89.974 92.873 92.212 10.707 kit_HHH_b1_05288_000000200_0001_dldesign_0_cycle0_af2pred
SCORE: 3.065 27.646 27.877 27.416 6.324 89.122 92.846 91.997 10.632 kit_HHH_b1_05288_000000200_0001_dldesign_0_cycle1_af2pred
SCORE: 2.721 27.570 27.748 27.391 6.455 91.064 92.652 92.290 10.699 kit_HHH_b1_05316_000000966_0001_dldesign_0_cycle0_af2pred
SCORE: 2.998 27.624 27.973 27.275 6.395 88.956 92.705 91.850 10.730 kit_HHH_b1_05316_000000966_0001_dldesign_0_cycle1_af2pred
SCORE: 2.862 27.317 27.432 27.202 6.444 89.825 92.708 92.050 10.666 kit_HHH_b1_06013_000000278_0001_dldesign_0_cycle0_af2pred
SCORE: 2.874 27.669 27.903 27.435 6.394 90.016 92.738 92.117 10.695 kit_HHH_b1_06013_000000278_0001_dldesign_0_cycle1_af2pred
SCORE: 2.982 27.726 27.666 27.786 6.329 90.757 92.828 92.356 10.726 kit_HHH_b1_06547_000000522_0001_dldesign_0_cycle0_af2pred
SCORE: 2.820 27.765 27.806 27.723 6.311 91.750 92.843 92.594 10.586 kit_HHH_b1_06547_000000522_0001_dldesign_0_cycle1_af2pred
SCORE: 2.708 27.979 27.913 28.044 6.340 91.338 92.796 92.464 10.575 kit_HHH_b1_06848_000000231_0001_dldesign_0_cycle0_af2pred
SCORE: 2.659 13.249 12.896 13.602 6.728 87.385 91.454 90.527 10.571 kit_HHH_b1_06848_000000231_0001_dldesign_0_cycle1_af2pred
SCORE: 2.697 27.838 27.922 27.754 6.343 91.423 92.834 92.512 10.699 kit_HHH_b1_07172_000000408_0001_dldesign_0_cycle0_af2pred
SCORE: 2.536 27.507 27.563 27.452 6.475 92.062 92.569 92.453 10.674 kit_HHH_b1_07172_000000408_0001_dldesign_0_cycle1_af2pred
SCORE: 4.729 26.674 27.254 26.095 6.488 78.725 92.486 89.348 10.688 kit_HHH_b1_07267_000000865_0001_dldesign_0_cycle0_af2pred
SCORE: 2.669 27.474 27.671 27.277 6.422 91.781 92.654 92.455 10.609 kit_HHH_b1_07267_000000865_0001_dldesign_0_cycle1_af2pred
SCORE: 2.924 27.727 27.938 27.517 6.496 89.727 92.551 91.907 10.628 kit_HHH_b1_07887_000000170_0001_dldesign_0_cycle0_af2pred
SCORE: 2.694 18.977 18.516 19.437 6.783 87.669 91.578 90.687 10.721 kit_HHH_b1_07887_000000170_0001_dldesign_0_cycle1_af2pred
SCORE: 4.628 27.504 28.094 26.913 6.399 81.600 92.639 90.122 10.678 kit_HHH_b1_07925_000000734_0001_dldesign_0_cycle0_af2pred
SCORE: 4.660 10.513 11.179 9.847 6.794 82.569 91.760 89.665 10.717 kit_HHH_b1_07925_000000734_0001_dldesign_0_cycle1_af2pred
SCORE: 2.866 12.665 12.349 12.981 6.637 86.793 91.678 90.565 10.706 kit_HHH_b1_08269_000000333_0001_dldesign_0_cycle0_af2pred
SCORE: 3.237 27.515 27.872 27.158 6.472 86.925 92.561 91.276 10.590 kit_HHH_b1_08269_000000333_0001_dldesign_0_cycle1_af2pred
SCORE: 3.610 27.533 27.821 27.244 6.482 86.305 92.572 91.143 10.677 kit_HHH_b1_08356_000000379_0001_dldesign_0_cycle0_af2pred
SCORE: 3.311 27.184 27.557 26.812 6.461 87.371 92.548 91.368 10.572 kit_HHH_b1_08356_000000379_0001_dldesign_0_cycle1_af2pred
SCORE: 3.786 26.464 26.747 26.182 6.484 82.865 92.564 90.353 10.595 kit_HHH_b1_08431_000000965_0001_dldesign_0_cycle0_af2pred
SCORE: 3.425 27.654 27.971 27.337 6.367 86.740 92.734 91.368 10.702 kit_HHH_b1_08431_000000965_0001_dldesign_0_cycle1_af2pred
SCORE: 2.749 27.161 27.296 27.026 6.369 91.092 92.774 92.390 10.546 kit_HHH_b1_08458_000000848_0001_dldesign_0_cycle0_af2pred
SCORE: 2.853 27.737 28.083 27.391 6.326 90.070 92.819 92.192 10.742 kit_HHH_b1_08458_000000848_0001_dldesign_0_cycle1_af2pred
SCORE: 4.958 27.738 28.395 27.081 6.329 78.337 92.719 89.440 10.664 kit_HHH_b1_08488_000000677_0001_dldesign_0_cycle0_af2pred
SCORE: 2.424 27.383 27.545 27.221 6.493 92.721 92.567 92.603 10.730 kit_HHH_b1_08488_000000677_0001_dldesign_0_cycle1_af2pred
SCORE: 2.908 27.644 27.797 27.492 6.425 90.415 92.679 92.163 10.665 kit_HHH_b1_08531_000000938_0001_dldesign_0_cycle0_af2pred
SCORE: 2.798 27.065 27.199 26.931 6.505 90.746 92.544 92.134 10.720 kit_HHH_b1_08531_000000938_0001_dldesign_0_cycle1_af2pred
SCORE: 2.459 27.553 27.616 27.489 6.491 92.709 92.579 92.609 10.686 kit_HHH_b2_00346_000000496_0001_dldesign_0_cycle0_af2pred
SCORE: 2.704 26.454 26.596 26.312 6.405 91.724 92.653 92.441 10.734 kit_HHH_b2_00346_000000496_0001_dldesign_0_cycle1_af2pred
SCORE: 2.659 27.420 27.575 27.264 6.377 91.445 92.754 92.455 10.697 kit_HHH_b2_00508_000000716_0001_dldesign_0_cycle0_af2pred
SCORE: 2.421 27.724 27.820 27.627 6.408 92.733 92.662 92.678 10.550 kit_HHH_b2_00508_000000716_0001_dldesign_0_cycle1_af2pred
SCORE: 3.281 27.073 27.255 26.892 6.359 87.366 92.749 91.522 10.650 kit_HHH_b2_00637_000000280_0001_dldesign_0_cycle0_af2pred
SCORE: 3.061 27.139 27.339 26.940 6.388 88.335 92.686 91.694 10.568 kit_HHH_b2_00637_000000280_0001_dldesign_0_cycle1_af2pred
SCORE: 3.391 27.362 27.627 27.097 6.464 88.752 92.600 91.723 10.710 kit_HHH_b2_00707_000000913_0001_dldesign_0_cycle0_af2pred
SCORE: 3.181 27.988 28.205 27.770 6.375 90.574 92.727 92.236 10.633 kit_HHH_b2_00707_000000913_0001_dldesign_0_cycle1_af2pred
SCORE: 3.385 27.773 28.028 27.518 6.371 88.275 92.803 91.771 10.694 kit_HHH_b2_00708_000000617_0001_dldesign_0_cycle0_af2pred
SCORE: 4.577 27.804 28.341 27.266 6.369 81.715 92.738 90.225 10.605 kit_HHH_b2_00708_000000617_0001_dldesign_0_cycle1_af2pred
SCORE: 3.109 27.660 28.019 27.302 6.353 88.657 92.823 91.873 10.697 kit_HHH_b2_01064_000000874_0001_dldesign_0_cycle0_af2pred
SCORE: 2.513 8.252 7.662 8.841 6.709 90.911 92.024 91.770 10.703 kit_HHH_b2_01064_000000874_0001_dldesign_0_cycle1_af2pred
SCORE: 2.379 27.223 27.279 27.166 6.364 93.305 92.780 92.900 10.733 kit_HHH_b2_01657_000000936_0001_dldesign_0_cycle0_af2pred
SCORE: 2.649 27.734 27.957 27.511 6.393 91.106 92.757 92.380 10.698 kit_HHH_b2_01657_000000936_0001_dldesign_0_cycle1_af2pred
SCORE: 2.557 27.723 27.843 27.603 6.362 91.713 92.851 92.591 10.699 kit_HHH_b2_01804_000000314_0001_dldesign_0_cycle0_af2pred
SCORE: 2.541 27.655 27.677 27.632 6.445 92.141 92.723 92.590 10.704 kit_HHH_b2_01804_000000314_0001_dldesign_0_cycle1_af2pred
SCORE: 3.633 27.784 28.168 27.399 6.395 88.122 92.683 91.643 10.575 kit_HHH_b2_01863_000000432_0001_dldesign_0_cycle0_af2pred
SCORE: 2.667 26.896 27.041 26.752 6.448 91.003 92.593 92.231 10.618 kit_HHH_b2_01863_000000432_0001_dldesign_0_cycle1_af2pred
SCORE: 3.649 27.887 28.167 27.607 6.338 86.859 92.814 91.457 10.663 kit_HHH_b2_01878_000000700_0001_dldesign_0_cycle0_af2pred
SCORE: 3.287 27.398 27.606 27.190 6.420 87.947 92.661 91.586 10.602 kit_HHH_b2_01878_000000700_0001_dldesign_0_cycle1_af2pred
SCORE: 3.242 26.676 26.932 26.419 6.450 87.143 92.607 91.362 10.705 kit_HHH_b2_01973_000000943_0001_dldesign_0_cycle0_af2pred
SCORE: 3.348 27.019 27.338 26.701 6.479 87.452 92.503 91.351 10.713 kit_HHH_b2_01973_000000943_0001_dldesign_0_cycle1_af2pred
SCORE: 2.692 27.676 27.774 27.578 6.315 90.994 92.882 92.451 10.583 kit_HHH_b2_02042_000000507_0001_dldesign_0_cycle0_af2pred
SCORE: 3.176 27.697 27.765 27.629 6.470 90.628 92.589 92.142 10.610 kit_HHH_b2_02042_000000507_0001_dldesign_0_cycle1_af2pred
SCORE: 3.187 27.599 27.858 27.341 6.416 87.666 92.617 91.488 10.675 kit_HHH_b2_03175_000000616_0001_dldesign_0_cycle0_af2pred
SCORE: 2.424 9.698 9.114 10.282 6.581 89.694 91.844 91.354 10.630 kit_HHH_b2_03175_000000616_0001_dldesign_0_cycle1_af2pred
SCORE: 3.367 27.558 27.890 27.225 6.417 86.861 92.660 91.338 10.675 kit_HHH_b2_03643_000000172_0001_dldesign_0_cycle0_af2pred
SCORE: 3.690 27.584 27.924 27.243 6.407 85.950 92.646 91.119 10.726 kit_HHH_b2_03643_000000172_0001_dldesign_0_cycle1_af2pred
SCORE: 2.764 26.993 27.101 26.885 6.590 90.785 92.373 92.011 10.699 kit_HHH_b2_03993_000000215_0001_dldesign_0_cycle0_af2pred
SCORE: 2.873 27.743 28.025 27.460 6.387 90.396 92.728 92.197 10.733 kit_HHH_b2_03993_000000215_0001_dldesign_0_cycle1_af2pred
SCORE: 2.861 27.718 27.876 27.560 6.508 91.188 92.584 92.266 10.601 kit_HHH_b2_04449_000000700_0001_dldesign_0_cycle0_af2pred
SCORE: 2.831 27.408 27.452 27.363 6.533 91.268 92.502 92.221 10.727 kit_HHH_b2_04449_000000700_0001_dldesign_0_cycle1_af2pred
SCORE: 2.576 27.633 27.606 27.659 6.441 91.714 92.693 92.469 10.692 kit_HHH_b2_04533_000000823_0001_dldesign_0_cycle0_af2pred
SCORE: 2.588 25.015 24.961 25.068 6.474 90.325 92.473 91.984 10.714 kit_HHH_b2_04533_000000823_0001_dldesign_0_cycle1_af2pred
SCORE: 3.243 27.576 27.801 27.351 6.348 90.055 92.782 92.160 10.657 kit_HHH_b2_04591_000000300_0001_dldesign_0_cycle0_af2pred
SCORE: 3.121 27.779 28.072 27.486 6.373 90.331 92.706 92.164 10.761 kit_HHH_b2_04591_000000300_0001_dldesign_0_cycle1_af2pred
SCORE: 2.705 27.729 27.728 27.729 6.434 91.542 92.696 92.433 10.666 kit_HHH_b2_04811_000000417_0001_dldesign_0_cycle0_af2pred
SCORE: 2.550 27.771 27.750 27.792 6.508 92.779 92.570 92.617 10.703 kit_HHH_b2_04811_000000417_0001_dldesign_0_cycle1_af2pred
SCORE: 2.818 15.383 15.117 15.649 6.552 85.750 91.663 90.315 10.687 kit_HHH_b2_05176_000000466_0001_dldesign_0_cycle0_af2pred
SCORE: 2.774 27.647 27.696 27.598 6.512 90.882 92.467 92.105 10.712 kit_HHH_b2_05176_000000466_0001_dldesign_0_cycle1_af2pred
SCORE: 2.657 27.597 27.717 27.478 6.378 91.596 92.829 92.548 10.707 kit_HHH_b2_05656_000000394_0001_dldesign_0_cycle0_af2pred
SCORE: 2.659 27.723 27.838 27.609 6.348 91.552 92.865 92.565 10.712 kit_HHH_b2_05656_000000394_0001_dldesign_0_cycle1_af2pred
SCORE: 2.388 27.113 27.130 27.096 6.515 93.112 92.581 92.702 10.673 kit_HHH_b2_05784_000000515_0001_dldesign_0_cycle0_af2pred
SCORE: 2.748 12.781 12.213 13.350 6.696 87.940 91.490 90.680 10.556 kit_HHH_b2_05784_000000515_0001_dldesign_0_cycle1_af2pred
SCORE: 2.388 27.350 27.307 27.394 6.435 93.397 92.583 92.769 10.557 kit_HHH_b2_06073_000000011_0001_dldesign_0_cycle0_af2pred
SCORE: 2.222 27.235 27.128 27.342 6.469 94.591 92.566 93.028 10.608 kit_HHH_b2_06073_000000011_0001_dldesign_0_cycle1_af2pred
SCORE: 4.579 27.730 28.342 27.118 6.292 82.980 92.830 90.584 10.557 kit_HHH_b2_06342_000000477_0001_dldesign_0_cycle0_af2pred
SCORE: 2.787 17.797 17.534 18.060 6.713 86.824 91.612 90.520 10.560 kit_HHH_b2_06342_000000477_0001_dldesign_0_cycle1_af2pred
SCORE: 3.062 27.879 28.121 27.637 6.319 89.860 92.845 92.165 10.663 kit_HHH_b2_06352_000000600_0001_dldesign_0_cycle0_af2pred
SCORE: 2.912 27.869 27.984 27.753 6.406 90.413 92.692 92.172 10.695 kit_HHH_b2_06352_000000600_0001_dldesign_0_cycle1_af2pred
SCORE: 2.940 27.382 27.479 27.285 6.498 90.280 92.527 92.014 10.622 kit_HHH_b2_06618_000000485_0001_dldesign_0_cycle0_af2pred
SCORE: 9.588 27.690 28.673 26.707 6.536 68.700 92.271 86.897 10.658 kit_HHH_b2_06618_000000485_0001_dldesign_0_cycle1_af2pred
SCORE: 2.641 27.543 27.628 27.459 6.360 91.641 92.828 92.558 10.558 kit_HHH_b2_06641_000000519_0001_dldesign_0_cycle0_af2pred
SCORE: 2.523 13.307 12.739 13.875 6.784 88.251 91.542 90.792 10.732 kit_HHH_b2_06641_000000519_0001_dldesign_0_cycle1_af2pred
SCORE: 2.690 26.571 26.635 26.506 6.489 91.637 92.577 92.362 10.693 kit_HHH_b2_06796_000000812_0001_dldesign_0_cycle0_af2pred
SCORE: 2.163 26.904 26.919 26.888 6.476 94.348 92.599 92.998 10.616 kit_HHH_b2_06796_000000812_0001_dldesign_0_cycle1_af2pred
SCORE: 3.525 27.790 28.194 27.385 2.794 88.180 96.150 93.022 220.341 ror1_ferr_buw_01903_000000114_0001_0001_dldesign_0_cycle0_af2pred
SCORE: 3.227 27.442 27.761 27.124 2.805 89.472 96.149 93.529 6.256 ror1_ferr_buw_01903_000000114_0001_0001_dldesign_0_cycle1_af2pred
SCORE: 3.396 27.694 28.106 27.282 2.725 87.335 96.421 92.855 6.317 ror1_ferr_buw_02291_000000055_0001_0001_dldesign_0_cycle0_af2pred
SCORE: 3.483 27.628 27.926 27.329 2.703 88.170 96.477 93.217 6.386 ror1_ferr_buw_02291_000000055_0001_0001_dldesign_0_cycle1_af2pred
SCORE: 4.365 27.374 28.202 26.545 2.773 82.359 96.212 90.776 6.408 ror1_ferr_buw_16355_000000006_0001_0001_dldesign_0_cycle0_af2pred
SCORE: 3.016 27.418 27.890 26.945 2.760 89.915 96.315 93.804 6.455 ror1_ferr_buw_16355_000000006_0001_0001_dldesign_0_cycle1_af2pred
SCORE: 2.825 27.301 27.390 27.212 2.757 91.375 96.196 94.304 12.217 ror1_ferr_buw_14062_000000065_0001_0001_dldesign_0_cycle0_af2pred
SCORE: 2.586 27.612 27.855 27.369 2.753 92.592 96.239 94.808 12.410 ror1_ferr_buw_14062_000000065_0001_0001_dldesign_0_cycle1_af2pred
SCORE: 3.615 26.668 27.281 26.054 2.759 86.556 96.010 92.300 12.354 ror1_ferr_buw_01729_000000003_0001_0001_dldesign_0_cycle0_af2pred
SCORE: 3.863 27.640 28.292 26.988 2.736 85.476 96.326 92.069 12.306 ror1_ferr_buw_01729_000000003_0001_0001_dldesign_0_cycle1_af2pred
SCORE: 3.027 27.272 27.699 26.844 2.749 90.185 96.314 93.909 6.455 ror1_ferr_buw_14446_000000252_0001_0001_dldesign_0_cycle0_af2pred
SCORE: 3.192 27.777 28.363 27.190 2.757 88.941 96.214 93.360 6.433 ror1_ferr_buw_14446_000000252_0001_0001_dldesign_0_cycle1_af2pred
SCORE: 3.436 27.437 27.895 26.980 2.693 87.795 96.513 93.092 6.418 ror1_ferr_buw_01875_000000321_0001_0001_dldesign_0_cycle0_af2pred
SCORE: 3.124 27.668 28.020 27.316 2.704 89.757 96.473 93.838 6.463 ror1_ferr_buw_01875_000000321_0001_0001_dldesign_0_cycle1_af2pred
SCORE: 3.449 27.939 28.262 27.617 2.692 88.066 96.483 93.180 6.489 ror1_ferr_buw_22020_000000056_0001_0001_dldesign_0_cycle0_af2pred
SCORE: 3.469 27.459 27.772 27.145 2.708 87.466 96.322 92.847 12.392 ror1_ferr_buw_22020_000000056_0001_0001_dldesign_0_cycle1_af2pred
SCORE: 2.856 27.339 27.538 27.140 2.765 90.600 96.233 94.023 12.416 ror1_ferr_buw_14669_000000090_0001_0001_dldesign_0_cycle0_af2pred
SCORE: 2.701 27.360 27.599 27.120 2.707 91.422 96.420 94.459 12.397 ror1_ferr_buw_14669_000000090_0001_0001_dldesign_0_cycle1_af2pred
SCORE: 2.591 26.793 26.771 26.815 2.745 92.571 96.273 94.820 12.401 ror1_ferr_buw_15939_000000023_0001_0001_dldesign_0_cycle0_af2pred
SCORE: 2.755 25.050 25.422 24.678 2.781 91.754 96.059 94.369 12.273 ror1_ferr_buw_15939_000000023_0001_0001_dldesign_0_cycle1_af2pred
SCORE: 3.086 27.077 27.512 26.641 2.760 89.462 96.161 93.533 12.363 ror1_ferr_buw_02792_000000076_0001_0001_dldesign_0_cycle0_af2pred
SCORE: 3.070 27.445 27.708 27.183 2.719 89.595 96.287 93.661 12.247 ror1_ferr_buw_02792_000000076_0001_0001_dldesign_0_cycle1_af2pred
SCORE: 3.147 27.768 28.285 27.252 2.707 88.433 96.325 93.228 12.279 ror1_ferr_buw_17696_000000063_0001_0001_dldesign_0_cycle0_af2pred
SCORE: 3.364 27.828 28.220 27.437 2.748 87.406 96.313 92.818 12.433 ror1_ferr_buw_17696_000000063_0001_0001_dldesign_0_cycle1_af2pred
SCORE: 3.310 27.462 27.776 27.148 2.747 87.148 96.272 92.692 12.362 ror1_ferr_buw_07328_000000092_0001_0001_dldesign_0_cycle0_af2pred
SCORE: 2.764 26.970 26.931 27.009 2.718 90.913 96.259 94.161 12.380 ror1_ferr_buw_07328_000000092_0001_0001_dldesign_0_cycle1_af2pred
SCORE: 3.669 27.290 27.869 26.711 2.766 85.051 96.250 91.855 6.474 ror1_ferr_buw_02661_000000049_0001_0001_dldesign_0_cycle0_af2pred
SCORE: 3.006 27.100 27.579 26.621 2.725 89.060 96.359 93.495 6.419 ror1_ferr_buw_02661_000000049_0001_0001_dldesign_0_cycle1_af2pred
SCORE: 3.778 27.001 27.219 26.783 2.681 85.782 96.396 92.231 6.405 ror1_ferr_buw_04908_000000252_0001_0001_dldesign_0_cycle0_af2pred
SCORE: 3.993 27.390 27.666 27.113 2.688 85.034 96.416 91.950 6.437 ror1_ferr_buw_04908_000000252_0001_0001_dldesign_0_cycle1_af2pred
SCORE: 2.693 27.139 27.375 26.904 2.767 92.619 96.280 94.843 6.448 ror1_ferr_buw_02181_000000048_0001_0001_dldesign_0_cycle0_af2pred
SCORE: 2.694 27.013 27.198 26.829 2.786 92.132 96.155 94.576 12.260 ror1_ferr_buw_02181_000000048_0001_0001_dldesign_0_cycle1_af2pred
SCORE: 2.849 20.855 21.583 20.126 2.756 89.213 95.718 93.165 12.321 ror1_ferr_buw_11970_000000020_0001_0001_dldesign_0_cycle0_af2pred
SCORE: 2.436 26.709 27.312 26.105 2.782 92.582 96.101 94.720 12.428 ror1_ferr_buw_11970_000000020_0001_0001_dldesign_0_cycle1_af2pred
SCORE: 2.798 26.900 27.203 26.596 2.708 91.872 96.373 94.607 12.184 ror1_ferr_buw_09069_000000119_0001_0001_dldesign_0_cycle0_af2pred
SCORE: 2.780 26.549 27.036 26.062 2.732 91.452 96.271 94.380 12.289 ror1_ferr_buw_09069_000000119_0001_0001_dldesign_0_cycle1_af2pred
SCORE: 2.955 25.812 26.046 25.577 2.745 91.574 96.112 94.331 12.325 ror1_ferr_buw_04920_000000030_0001_0001_dldesign_0_cycle0_af2pred
SCORE: 2.929 25.496 25.511 25.481 2.788 91.182 96.000 94.109 12.260 ror1_ferr_buw_04920_000000030_0001_0001_dldesign_0_cycle1_af2pred
SCORE: 3.712 27.329 27.771 26.887 2.735 86.093 96.329 92.312 12.414 ror1_ferr_buw_05053_000000039_0001_0001_dldesign_0_cycle0_af2pred
SCORE: 3.218 27.426 27.825 27.028 2.729 88.681 96.381 93.360 12.201 ror1_ferr_buw_05053_000000039_0001_0001_dldesign_0_cycle1_af2pred
SCORE: 3.423 27.746 28.196 27.297 2.727 87.168 96.314 92.725 12.266 ror1_ferr_buw_04913_000000050_0001_0001_dldesign_0_cycle0_af2pred
SCORE: 3.114 27.273 27.771 26.775 2.736 89.127 96.266 93.464 6.407 ror1_ferr_buw_04913_000000050_0001_0001_dldesign_0_cycle1_af2pred
SCORE: 3.416 27.365 27.488 27.243 2.717 88.248 96.189 93.073 6.437 ror1_ferr_buw_10056_000000046_0001_0001_dldesign_0_cycle0_af2pred
SCORE: 3.197 27.357 27.880 26.834 2.697 89.348 96.384 93.623 6.432 ror1_ferr_buw_10056_000000046_0001_0001_dldesign_0_cycle1_af2pred
SCORE: 3.260 26.965 27.562 26.368 2.753 88.210 96.230 93.083 6.400 ror1_ferr_buw_08712_000000039_0001_0001_dldesign_0_cycle0_af2pred
SCORE: 2.989 26.956 27.409 26.502 2.821 89.426 96.056 93.455 6.404 ror1_ferr_buw_08712_000000039_0001_0001_dldesign_0_cycle1_af2pred
SCORE: 3.078 26.003 26.269 25.737 2.791 89.307 95.954 93.346 6.469 ror1_ferr_buw_19409_000000057_0001_0001_dldesign_0_cycle0_af2pred
SCORE: 3.057 27.163 27.548 26.777 2.721 89.798 96.403 93.811 12.292 ror1_ferr_buw_19409_000000057_0001_0001_dldesign_0_cycle1_af2pred
SCORE: 3.624 27.531 27.940 27.121 2.745 87.051 96.328 92.688 12.254 ror1_ferr_buw_10516_000000032_0001_0001_dldesign_0_cycle0_af2pred
SCORE: 3.383 27.240 27.730 26.750 2.738 87.838 96.339 93.004 12.299 ror1_ferr_buw_10516_000000032_0001_0001_dldesign_0_cycle1_af2pred
SCORE: 3.185 27.389 27.780 26.997 2.726 88.524 96.376 93.295 12.447 ror1_ferr_buw_13509_000000002_0001_0001_dldesign_0_cycle0_af2pred
SCORE: 3.065 27.567 27.771 27.363 2.770 90.292 96.252 93.913 12.326 ror1_ferr_buw_13509_000000002_0001_0001_dldesign_0_cycle1_af2pred
SCORE: 3.245 27.651 27.950 27.352 2.700 89.069 96.528 93.601 12.400 ror1_ferr_buw_05764_000000003_0001_0001_dldesign_0_cycle0_af2pred
SCORE: 4.338 27.212 27.852 26.572 2.709 80.498 96.404 90.162 12.250 ror1_ferr_buw_05764_000000003_0001_0001_dldesign_0_cycle1_af2pred
SCORE: 3.340 26.972 27.448 26.495 2.752 88.509 96.282 93.232 12.390 ror1_ferr_buw_11879_000000010_0001_0001_dldesign_0_cycle0_af2pred
SCORE: 3.131 27.490 28.012 26.968 2.756 89.438 96.305 93.610 12.317 ror1_ferr_buw_11879_000000010_0001_0001_dldesign_0_cycle1_af2pred
SCORE: 2.800 25.288 25.720 24.857 2.737 91.304 96.074 94.202 12.164 ror1_ferr_buw_11571_000000011_0001_0001_dldesign_0_cycle0_af2pred
SCORE: 2.446 26.778 26.950 26.606 2.695 93.710 96.362 95.321 6.399 ror1_ferr_buw_11571_000000011_0001_0001_dldesign_0_cycle1_af2pred
SCORE: 3.613 27.021 27.195 26.848 2.747 87.432 96.225 92.774 6.476 ror1_ferr_buw_19052_000000212_0001_0001_dldesign_0_cycle0_af2pred
SCORE: 3.448 26.545 26.711 26.379 2.735 87.777 96.105 92.837 6.485 ror1_ferr_buw_19052_000000212_0001_0001_dldesign_0_cycle1_af2pred
SCORE: 3.312 26.302 26.658 25.945 2.780 87.774 95.992 92.767 6.476 ror1_ferr_buw_18917_000000036_0001_0001_dldesign_0_cycle0_af2pred
SCORE: 3.085 26.582 26.892 26.271 2.750 89.437 96.191 93.541 6.459 ror1_ferr_buw_18917_000000036_0001_0001_dldesign_0_cycle1_af2pred
SCORE: 3.002 27.313 27.806 26.821 2.743 89.646 96.372 93.733 6.392 ror1_ferr_buw_00314_000000090_0001_0001_dldesign_0_cycle0_af2pred
SCORE: 3.133 26.635 27.100 26.170 2.801 88.623 96.107 93.170 12.386 ror1_ferr_buw_00314_000000090_0001_0001_dldesign_0_cycle1_af2pred
SCORE: 3.116 27.422 27.692 27.151 2.661 88.776 96.399 93.408 12.184 ror1_ferr_buw_00166_000000032_0001_0001_dldesign_0_cycle0_af2pred
SCORE: 3.205 27.401 27.728 27.074 2.688 88.369 96.412 93.256 12.137 ror1_ferr_buw_00166_000000032_0001_0001_dldesign_0_cycle1_af2pred
SCORE: 2.563 27.177 27.439 26.915 2.780 93.028 96.170 94.937 12.284 ror1_ferr_buw_19592_000000048_0001_0001_dldesign_0_cycle0_af2pred
SCORE: 2.607 27.293 27.508 27.079 2.745 92.803 96.316 94.938 12.172 ror1_ferr_buw_19592_000000048_0001_0001_dldesign_0_cycle1_af2pred
SCORE: 3.755 28.010 28.524 27.497 2.717 85.943 96.384 92.287 12.257 ror1_ferr_buw_08659_000000026_0001_0001_dldesign_0_cycle0_af2pred
SCORE: 3.617 27.691 28.316 27.067 2.766 85.989 96.199 92.192 12.171 ror1_ferr_buw_08659_000000026_0001_0001_dldesign_0_cycle1_af2pred
SCORE: 3.116 25.348 25.984 24.712 2.791 88.886 95.917 93.158 12.243 ror1_ferr_buw_05768_000000062_0001_0001_dldesign_0_cycle0_af2pred
SCORE: 4.603 24.976 26.184 23.767 2.755 78.950 95.893 89.245 12.174 ror1_ferr_buw_05768_000000062_0001_0001_dldesign_0_cycle1_af2pred
SCORE: 3.233 27.520 28.008 27.033 2.739 88.683 96.324 93.326 11.898 ror1_ferr_buw_21328_000000073_0001_0001_dldesign_0_cycle0_af2pred
SCORE: 3.544 27.130 27.556 26.703 2.708 86.956 96.348 92.663 6.480 ror1_ferr_buw_21328_000000073_0001_0001_dldesign_0_cycle1_af2pred
SCORE: 3.053 24.346 25.122 23.570 2.778 89.775 95.857 93.470 6.428 ror1_ferr_buw_12442_000000084_0001_0001_dldesign_0_cycle0_af2pred
SCORE: 2.736 26.019 26.439 25.598 2.814 91.681 95.849 94.213 6.406 ror1_ferr_buw_12442_000000084_0001_0001_dldesign_0_cycle1_af2pred
SCORE: 3.985 27.917 28.535 27.299 2.711 84.728 96.487 91.873 6.470 ror1_ferr_buw_06266_000000252_0001_0001_dldesign_0_cycle0_af2pred
SCORE: 4.058 27.227 27.978 26.476 2.771 82.890 96.135 90.938 6.502 ror1_ferr_buw_06266_000000252_0001_0001_dldesign_0_cycle1_af2pred
SCORE: 2.916 27.026 27.459 26.594 2.844 90.857 95.951 93.952 12.226 ror1_ferr_buw_02921_000000244_0001_0001_dldesign_0_cycle0_af2pred
SCORE: 2.775 27.185 27.614 26.756 2.894 91.829 95.806 94.245 12.151 ror1_ferr_buw_02921_000000244_0001_0001_dldesign_0_cycle1_af2pred
SCORE: 3.131 26.426 26.761 26.090 2.756 88.836 96.104 93.252 12.327 ror1_ferr_buw_12020_000000008_0001_0001_dldesign_0_cycle0_af2pred
SCORE: 2.942 20.863 21.128 20.599 2.789 89.245 95.538 93.068 12.198 ror1_ferr_buw_12020_000000008_0001_0001_dldesign_0_cycle1_af2pred
SCORE: 3.399 27.910 28.290 27.530 2.755 88.373 96.297 93.187 12.324 ror1_ferr_buw_02372_000000000_0001_0001_dldesign_0_cycle0_af2pred
SCORE: 3.034 27.918 28.097 27.738 2.744 89.923 96.267 93.777 12.110 ror1_ferr_buw_02372_000000000_0001_0001_dldesign_0_cycle1_af2pred
SCORE: 3.414 27.140 27.620 26.660 2.707 87.264 96.372 92.798 12.108 ror1_ferr_buw_11813_000000011_0001_0001_dldesign_0_cycle0_af2pred
SCORE: 3.989 27.698 28.123 27.273 2.682 84.394 96.491 91.744 12.131 ror1_ferr_buw_11813_000000011_0001_0001_dldesign_0_cycle1_af2pred
SCORE: 3.159 27.077 27.682 26.472 2.683 89.463 96.473 93.722 12.032 ror1_ferr_buw_11664_000000102_0001_0001_dldesign_0_cycle0_af2pred
SCORE: 3.411 27.257 27.948 26.566 2.705 87.642 96.447 92.992 12.248 ror1_ferr_buw_11664_000000102_0001_0001_dldesign_0_cycle1_af2pred
SCORE: 3.425 27.638 27.971 27.304 2.701 87.718 96.420 93.005 6.388 ror1_ferr_buw_05969_000000013_0001_0001_dldesign_0_cycle0_af2pred
SCORE: 2.698 26.540 26.782 26.297 2.710 92.166 96.286 94.669 6.487 ror1_ferr_buw_05969_000000013_0001_0001_dldesign_0_cycle1_af2pred
SCORE: 3.390 27.271 27.541 27.000 2.723 87.500 96.384 92.898 6.491 ror1_ferr_buw_15924_000000249_0001_0001_dldesign_0_cycle0_af2pred
SCORE: 2.914 26.870 27.334 26.405 2.665 89.950 96.516 93.940 6.439 ror1_ferr_buw_15924_000000249_0001_0001_dldesign_0_cycle1_af2pred
SCORE: 3.666 26.943 27.412 26.474 2.784 86.473 96.178 92.370 6.428 ror1_ferr_buw_00939_000000090_0001_0001_dldesign_0_cycle0_af2pred
SCORE: 3.581 24.034 24.903 23.165 2.866 85.775 95.687 91.798 6.436 ror1_ferr_buw_00939_000000090_0001_0001_dldesign_0_cycle1_af2pred
SCORE: 3.434 26.760 27.425 26.096 2.727 87.896 96.335 93.024 12.288 ror1_ferr_buw_10665_000000057_0001_0001_dldesign_0_cycle0_af2pred
SCORE: 2.921 27.213 27.611 26.814 2.758 91.059 96.258 94.218 12.285 ror1_ferr_buw_10665_000000057_0001_0001_dldesign_0_cycle1_af2pred
SCORE: 2.904 26.514 26.857 26.170 2.779 90.701 96.207 94.046 12.578 ror1_ferr_buw_16138_000000042_0001_0001_dldesign_0_cycle0_af2pred
SCORE: 2.719 26.713 26.926 26.499 2.752 91.959 96.243 94.562 12.596 ror1_ferr_buw_16138_000000042_0001_0001_dldesign_0_cycle1_af2pred
SCORE: 3.222 24.220 24.571 23.870 2.894 88.809 95.476 92.860 12.261 ror1_ferr_buw_17897_000000117_0001_0001_dldesign_0_cycle0_af2pred
SCORE: 4.175 27.299 27.942 26.657 2.732 83.748 96.251 91.345 12.391 ror1_ferr_buw_17897_000000117_0001_0001_dldesign_0_cycle1_af2pred
SCORE: 3.844 5.931 6.807 5.055 2.565 86.116 95.880 92.625 193.033 cd86_HHH_b1_08219_000000022_0001_dldesign_0_cycle0_af2pred
SCORE: 2.831 26.749 26.991 26.508 2.656 89.834 96.312 94.152 12.604 cd86_HHH_b1_08219_000000022_0001_dldesign_0_cycle1_af2pred
SCORE: 3.273 26.524 26.913 26.135 2.605 90.118 96.508 94.378 12.722 cd86_HHH_b1_08452_000000028_0001_dldesign_0_cycle0_af2pred
SCORE: 3.046 27.327 27.781 26.873 2.560 90.244 96.731 94.569 12.487 cd86_HHH_b1_08452_000000028_0001_dldesign_0_cycle1_af2pred
SCORE: 4.409 26.824 27.457 26.192 2.561 82.920 96.593 92.035 12.627 cd86_HHH_b1_08479_000000023_0001_dldesign_0_cycle0_af2pred
SCORE: 3.198 27.567 28.046 27.087 2.584 90.438 96.641 94.573 12.601 cd86_HHH_b1_08479_000000023_0001_dldesign_0_cycle1_af2pred
SCORE: 3.268 27.887 28.333 27.441 2.620 89.697 96.614 94.308 12.703 cd86_HHH_b2_00225_000000010_0001_dldesign_0_cycle0_af2pred
SCORE: 4.042 25.760 26.360 25.159 2.613 85.208 96.464 92.712 12.734 cd86_HHH_b2_00225_000000010_0001_dldesign_0_cycle1_af2pred
SCORE: 3.843 27.636 28.157 27.115 2.673 86.410 96.477 93.121 12.721 cd86_HHH_b2_00477_000000011_0001_dldesign_0_cycle0_af2pred
SCORE: 2.905 27.177 27.601 26.754 2.652 90.973 96.500 94.658 12.585 cd86_HHH_b2_00477_000000011_0001_dldesign_0_cycle1_af2pred
SCORE: 3.256 26.626 26.886 26.366 2.699 89.507 96.244 93.998 12.550 cd86_HHH_b2_00647_000000020_0001_dldesign_0_cycle0_af2pred
SCORE: 3.249 27.084 27.398 26.769 2.568 89.226 96.694 94.205 12.507 cd86_HHH_b2_00647_000000020_0001_dldesign_0_cycle1_af2pred
SCORE: 3.084 26.967 27.290 26.643 2.626 90.578 96.546 94.557 12.558 cd86_HHH_b2_00713_000000002_0001_dldesign_0_cycle0_af2pred
SCORE: 2.604 4.648 4.876 4.421 2.601 91.244 95.690 94.208 12.630 cd86_HHH_b2_00713_000000002_0001_dldesign_0_cycle1_af2pred
SCORE: 3.292 26.873 27.224 26.521 2.646 87.650 96.488 93.542 12.736 cd86_HHH_b2_00854_000000016_0001_dldesign_0_cycle0_af2pred
SCORE: 2.940 27.118 27.365 26.871 2.566 91.071 96.721 94.838 12.520 cd86_HHH_b2_00854_000000016_0001_dldesign_0_cycle1_af2pred
SCORE: 3.337 27.594 28.100 27.087 2.587 88.424 96.708 93.947 12.621 cd86_HHH_b2_01009_000000003_0001_dldesign_0_cycle0_af2pred
SCORE: 2.778 26.250 26.769 25.730 2.632 91.952 96.413 94.926 12.628 cd86_HHH_b2_01009_000000003_0001_dldesign_0_cycle1_af2pred
SCORE: 2.542 27.303 27.386 27.220 2.656 93.017 96.452 95.307 12.668 cd86_HHH_b2_01448_000000011_0001_dldesign_0_cycle0_af2pred
SCORE: 2.628 26.789 26.995 26.582 2.615 92.590 96.501 95.197 12.631 cd86_HHH_b2_01448_000000011_0001_dldesign_0_cycle1_af2pred
SCORE: 2.769 27.610 27.909 27.312 2.679 90.702 96.430 94.520 12.517 cd86_HHH_b2_01679_000000022_0001_dldesign_0_cycle0_af2pred
SCORE: 2.616 27.085 27.297 26.872 2.571 92.117 96.631 95.126 12.518 cd86_HHH_b2_01679_000000022_0001_dldesign_0_cycle1_af2pred
SCORE: 3.504 28.028 28.500 27.556 2.623 88.943 96.641 94.075 12.440 cd86_HHH_b2_02148_000000003_0001_dldesign_0_cycle0_af2pred
SCORE: 3.612 22.985 23.734 22.235 2.700 86.780 95.933 92.882 12.612 cd86_HHH_b2_02148_000000003_0001_dldesign_0_cycle1_af2pred
SCORE: 3.384 27.473 27.668 27.279 2.545 89.132 96.812 94.252 12.609 cd86_HHH_b2_02215_000000022_0001_dldesign_0_cycle0_af2pred
SCORE: 3.627 27.585 28.049 27.120 2.590 87.413 96.692 93.599 12.678 cd86_HHH_b2_02215_000000022_0001_dldesign_0_cycle1_af2pred
SCORE: 2.878 15.080 15.430 14.730 2.708 86.949 95.127 92.401 12.770 cd86_HHH_b2_02410_000000018_0001_dldesign_0_cycle0_af2pred
SCORE: 2.750 17.227 17.059 17.394 2.645 89.038 95.626 93.430 12.717 cd86_HHH_b2_02410_000000018_0001_dldesign_0_cycle1_af2pred
SCORE: 2.921 27.492 27.902 27.083 2.627 91.120 96.574 94.756 12.680 cd86_HHH_b2_02444_000000020_0001_dldesign_0_cycle0_af2pred
SCORE: 2.743 27.291 27.661 26.921 2.553 91.905 96.785 95.158 12.719 cd86_HHH_b2_02444_000000020_0001_dldesign_0_cycle1_af2pred
SCORE: 3.216 26.674 26.880 26.467 2.703 89.090 96.167 93.808 12.577 cd86_HHH_b2_02518_000000006_0001_dldesign_0_cycle0_af2pred
SCORE: 3.339 26.794 27.180 26.408 2.623 89.205 96.509 94.075 12.529 cd86_HHH_b2_02518_000000006_0001_dldesign_0_cycle1_af2pred
SCORE: 2.176 26.999 26.879 27.119 2.583 95.168 96.685 96.179 12.636 cd86_HHH_b2_02600_000000014_0001_dldesign_0_cycle0_af2pred
SCORE: 2.440 26.881 26.928 26.835 2.551 93.623 96.730 95.694 12.595 cd86_HHH_b2_02600_000000014_0001_dldesign_0_cycle1_af2pred
SCORE: 2.722 25.644 25.897 25.391 2.662 91.950 96.317 94.861 12.671 cd86_HHH_b2_02649_000000007_0001_dldesign_0_cycle0_af2pred
SCORE: 2.976 27.547 27.999 27.094 2.563 91.216 96.783 94.927 12.615 cd86_HHH_b2_02649_000000007_0001_dldesign_0_cycle1_af2pred
SCORE: 3.111 26.489 26.787 26.190 2.625 90.520 96.514 94.516 12.473 cd86_HHH_b2_02649_000000014_0001_dldesign_0_cycle0_af2pred
SCORE: 3.058 26.384 26.665 26.103 2.595 90.530 96.609 94.583 12.480 cd86_HHH_b2_02649_000000014_0001_dldesign_0_cycle1_af2pred
SCORE: 2.933 27.197 27.802 26.591 2.589 89.646 96.635 94.305 12.557 cd86_HHH_b2_02681_000000020_0001_dldesign_0_cycle0_af2pred
SCORE: 3.165 27.330 27.768 26.891 2.598 88.933 96.632 94.065 12.441 cd86_HHH_b2_02681_000000020_0001_dldesign_0_cycle1_af2pred
SCORE: 2.344 27.380 27.309 27.450 2.565 93.919 96.750 95.806 12.473 cd86_HHH_b2_02838_000000025_0001_dldesign_0_cycle0_af2pred
SCORE: 2.764 27.540 27.670 27.411 2.550 92.045 96.779 95.201 12.474 cd86_HHH_b2_02838_000000025_0001_dldesign_0_cycle1_af2pred
SCORE: 2.373 27.249 27.288 27.210 2.615 93.706 96.568 95.614 12.331 cd86_HHH_b2_03121_000000014_0001_dldesign_0_cycle0_af2pred
SCORE: 2.718 27.154 27.304 27.004 2.591 92.633 96.664 95.320 12.277 cd86_HHH_b2_03121_000000014_0001_dldesign_0_cycle1_af2pred
SCORE: 3.168 7.534 8.556 6.512 2.561 86.395 95.161 92.239 12.364 cd86_HHH_b2_03150_000000002_0001_dldesign_0_cycle0_af2pred
SCORE: 3.030 24.799 25.429 24.168 2.588 88.900 96.343 93.862 12.445 cd86_HHH_b2_03150_000000002_0001_dldesign_0_cycle1_af2pred
SCORE: 7.852 26.968 27.921 26.016 2.540 73.228 96.765 88.919 12.551 cd86_HHH_b2_03314_000000022_0001_dldesign_0_cycle0_af2pred
SCORE: 3.845 7.724 8.381 7.068 2.563 86.121 95.487 92.365 12.417 cd86_HHH_b2_03314_000000022_0001_dldesign_0_cycle1_af2pred
SCORE: 3.258 27.078 27.468 26.688 2.618 90.028 96.516 94.353 12.397 cd86_HHH_b2_03340_000000020_0001_dldesign_0_cycle0_af2pred
SCORE: 2.899 27.408 27.746 27.070 2.628 91.142 96.585 94.771 12.260 cd86_HHH_b2_03340_000000020_0001_dldesign_0_cycle1_af2pred
SCORE: 2.280 19.159 19.254 19.065 2.715 91.848 95.428 94.235 12.260 cd86_HHH_b2_03410_000000010_0001_dldesign_0_cycle0_af2pred
SCORE: 2.633 27.348 27.527 27.168 2.593 92.277 96.676 95.210 12.403 cd86_HHH_b2_03410_000000010_0001_dldesign_0_cycle1_af2pred
SCORE: 3.128 27.129 27.497 26.762 2.665 89.407 96.465 94.113 12.180 cd86_HHH_b2_03475_000000016_0001_dldesign_0_cycle0_af2pred
SCORE: 2.676 26.695 26.830 26.560 2.578 92.208 96.703 95.205 12.433 cd86_HHH_b2_03475_000000016_0001_dldesign_0_cycle1_af2pred
SCORE: 3.613 27.416 28.000 26.833 2.680 88.394 96.431 93.752 12.395 cd86_HHH_b2_03784_000000007_0001_dldesign_0_cycle0_af2pred
SCORE: 3.884 27.174 27.711 26.637 2.671 86.815 96.440 93.231 12.629 cd86_HHH_b2_03784_000000007_0001_dldesign_0_cycle1_af2pred
SCORE: 4.147 27.777 28.292 27.263 2.637 86.199 96.517 93.078 14.266 cd86_HHH_b2_03808_000000028_0001_dldesign_0_cycle0_af2pred
SCORE: 3.337 27.399 27.707 27.090 2.507 88.778 96.908 94.198 12.731 cd86_HHH_b2_03808_000000028_0001_dldesign_0_cycle1_af2pred
SCORE: 2.892 27.185 27.589 26.781 2.620 89.923 96.522 94.322 12.479 cd86_HHH_b2_04474_000000013_0001_dldesign_0_cycle0_af2pred
SCORE: 2.482 26.993 27.347 26.639 2.586 92.415 96.654 95.241 12.361 cd86_HHH_b2_04474_000000013_0001_dldesign_0_cycle1_af2pred
SCORE: 2.717 25.897 25.914 25.879 2.541 91.751 96.757 95.088 12.397 cd86_HHH_b2_04500_000000020_0001_dldesign_0_cycle0_af2pred
SCORE: 2.484 25.668 25.752 25.583 2.529 92.894 96.777 95.482 12.296 cd86_HHH_b2_04500_000000020_0001_dldesign_0_cycle1_af2pred
SCORE: 3.158 27.181 27.536 26.826 2.657 90.250 96.480 94.404 12.414 cd86_HHH_b2_04528_000000004_0001_dldesign_0_cycle0_af2pred
SCORE: 2.889 27.228 27.653 26.802 2.595 91.282 96.631 94.848 12.158 cd86_HHH_b2_04528_000000004_0001_dldesign_0_cycle1_af2pred
SCORE: 3.719 27.761 28.226 27.296 2.612 87.987 96.615 93.739 12.365 cd86_HHH_b2_04728_000000006_0001_dldesign_0_cycle0_af2pred
SCORE: 2.769 27.366 27.759 26.973 2.577 91.757 96.699 95.052 12.308 cd86_HHH_b2_04728_000000006_0001_dldesign_0_cycle1_af2pred
SCORE: 3.729 27.768 28.211 27.325 2.634 86.171 96.603 93.126 12.334 cd86_HHH_b2_04934_000000024_0001_dldesign_0_cycle0_af2pred
SCORE: 3.341 27.204 27.744 26.664 2.598 87.383 96.672 93.576 12.279 cd86_HHH_b2_04934_000000024_0001_dldesign_0_cycle1_af2pred
SCORE: 3.279 27.164 27.526 26.801 2.621 89.177 96.554 94.095 12.308 cd86_HHH_b2_04948_000000000_0001_dldesign_0_cycle0_af2pred
SCORE: 3.321 21.074 21.505 20.642 2.644 87.187 96.013 93.071 12.178 cd86_HHH_b2_04948_000000000_0001_dldesign_0_cycle1_af2pred
SCORE: 3.378 26.766 27.274 26.258 2.703 87.511 96.293 93.366 12.152 cd86_HHH_b2_05060_000000012_0001_dldesign_0_cycle0_af2pred
SCORE: 3.507 26.282 26.975 25.589 2.666 86.591 96.433 93.153 12.149 cd86_HHH_b2_05060_000000012_0001_dldesign_0_cycle1_af2pred
SCORE: 2.885 27.088 27.406 26.770 2.759 90.465 96.151 94.256 11.948 cd86_HHH_b2_05224_000000014_0001_dldesign_0_cycle0_af2pred
SCORE: 2.832 27.111 27.494 26.729 2.713 91.409 96.375 94.719 12.198 cd86_HHH_b2_05224_000000014_0001_dldesign_0_cycle1_af2pred
SCORE: 3.204 27.558 27.906 27.209 2.627 89.977 96.531 94.347 12.113 cd86_HHH_b2_05311_000000026_0001_dldesign_0_cycle0_af2pred
SCORE: 3.199 27.184 27.636 26.732 2.594 89.878 96.664 94.402 12.296 cd86_HHH_b2_05311_000000026_0001_dldesign_0_cycle1_af2pred
SCORE: 3.383 27.963 28.417 27.510 2.652 89.040 96.537 94.038 12.286 cd86_HHH_b2_05673_000000010_0001_dldesign_0_cycle0_af2pred
SCORE: 3.605 27.721 28.192 27.250 2.565 87.436 96.795 93.675 12.156 cd86_HHH_b2_05673_000000010_0001_dldesign_0_cycle1_af2pred
SCORE: 2.418 26.961 27.228 26.694 2.647 94.112 96.506 95.708 12.264 cd86_HHH_b2_05679_000000016_0001_dldesign_0_cycle0_af2pred
SCORE: 2.972 27.189 27.566 26.812 2.610 90.631 96.608 94.616 12.207 cd86_HHH_b2_05679_000000016_0001_dldesign_0_cycle1_af2pred
SCORE: 4.851 27.664 28.332 26.997 2.596 82.031 96.683 91.799 12.396 cd86_HHH_b2_05787_000000001_0001_dldesign_0_cycle0_af2pred
SCORE: 3.833 27.036 27.514 26.558 2.536 87.277 96.820 93.639 12.210 cd86_HHH_b2_05787_000000001_0001_dldesign_0_cycle1_af2pred
SCORE: 3.732 27.384 27.905 26.863 2.586 87.630 96.713 93.686 12.216 cd86_HHH_b2_05853_000000013_0001_dldesign_0_cycle0_af2pred
SCORE: 2.792 27.213 27.625 26.800 2.538 91.784 96.831 95.148 12.228 cd86_HHH_b2_05853_000000013_0001_dldesign_0_cycle1_af2pred
SCORE: 2.942 27.034 27.256 26.813 2.543 90.235 96.827 94.629 12.121 cd86_HHH_b2_05933_000000029_0001_dldesign_0_cycle0_af2pred
SCORE: 2.409 26.648 26.767 26.530 2.545 93.487 96.746 95.660 12.179 cd86_HHH_b2_05933_000000029_0001_dldesign_0_cycle1_af2pred
SCORE: 3.017 23.232 23.412 23.052 2.790 89.122 95.573 93.423 12.037 cd86_HHH_b2_05940_000000002_0001_dldesign_0_cycle0_af2pred
SCORE: 3.361 21.964 22.285 21.644 2.647 87.388 96.030 93.149 12.104 cd86_HHH_b2_05940_000000002_0001_dldesign_0_cycle1_af2pred
SCORE: 3.142 27.654 27.989 27.320 2.554 89.656 96.816 94.429 12.433 cd86_HHH_b2_06055_000000028_0001_dldesign_0_cycle0_af2pred
SCORE: 3.397 27.945 28.456 27.433 2.568 88.190 96.755 93.900 12.228 cd86_HHH_b2_06055_000000028_0001_dldesign_0_cycle1_af2pred
SCORE: 3.995 27.650 28.133 27.166 2.527 84.353 96.886 92.709 11.791 cd86_HHH_b2_06112_000000016_0001_dldesign_0_cycle0_af2pred
SCORE: 4.311 27.087 27.623 26.552 2.487 84.144 96.968 92.693 11.720 cd86_HHH_b2_06112_000000016_0001_dldesign_0_cycle1_af2pred
SCORE: 3.816 27.179 27.829 26.530 2.628 87.171 96.537 93.415 11.608 cd86_HHH_b2_06174_000000001_0001_dldesign_0_cycle0_af2pred
SCORE: 3.381 24.314 24.896 23.732 2.643 88.523 96.257 93.679 11.767 cd86_HHH_b2_06174_000000001_0001_dldesign_0_cycle1_af2pred
SCORE: 2.569 27.366 27.656 27.076 2.628 93.429 96.592 95.538 11.753 cd86_HHH_b2_06226_000000000_0001_dldesign_0_cycle0_af2pred
SCORE: 2.553 27.507 27.661 27.353 2.528 93.471 96.883 95.745 11.583 cd86_HHH_b2_06226_000000000_0001_dldesign_0_cycle1_af2pred
SCORE: 3.755 27.407 27.889 26.925 2.641 86.515 96.605 93.242 11.573 cd86_HHH_b2_06262_000000025_0001_dldesign_0_cycle0_af2pred
SCORE: 3.537 27.303 27.637 26.968 2.683 87.804 96.476 93.585 11.625 cd86_HHH_b2_06262_000000025_0001_dldesign_0_cycle1_af2pred
SCORE: 5.086 25.973 26.224 25.722 2.650 89.061 96.360 93.927 11.583 cd86_HHH_b2_06387_000000018_0001_dldesign_0_cycle0_af2pred
SCORE: 3.116 25.788 25.904 25.671 2.585 90.180 96.637 94.485 11.534 cd86_HHH_b2_06387_000000018_0001_dldesign_0_cycle1_af2pred
SCORE: 2.066 26.057 25.906 26.208 3.988 94.925 94.310 94.494 139.503 il2ra_HHH_b2_04734_af2_000000043_0001_dldesign_0_cycle0_af2pred
SCORE: 2.487 23.614 23.380 23.849 4.117 91.775 93.798 93.193 5.297 il2ra_HHH_b2_04734_af2_000000043_0001_dldesign_0_cycle1_af2pred
SCORE: 2.104 27.386 27.521 27.251 3.986 95.530 94.491 94.802 5.320 il2ra_HHH_b2_05379_af2_000000008_0001_dldesign_0_cycle0_af2pred
SCORE: 2.266 10.931 9.899 11.963 4.191 89.850 92.662 91.822 5.326 il2ra_HHH_b2_05379_af2_000000008_0001_dldesign_0_cycle1_af2pred
SCORE: 2.483 21.994 22.154 21.834 4.268 91.294 93.228 92.650 5.286 il2ra_HHH_b2_05508_000000045_0001_dldesign_0_cycle0_af2pred
SCORE: 2.430 26.688 26.899 26.478 4.405 93.225 93.339 93.305 5.291 il2ra_HHH_b2_05508_000000045_0001_dldesign_0_cycle1_af2pred
SCORE: 2.219 23.939 24.113 23.765 4.041 93.811 94.064 93.989 5.289 il2ra_HHH_b2_05632_000000022_0001_dldesign_0_cycle0_af2pred
SCORE: 2.280 25.477 25.742 25.213 4.130 93.607 93.967 93.859 5.266 il2ra_HHH_b2_05632_000000022_0001_dldesign_0_cycle1_af2pred
SCORE: 2.640 25.579 25.867 25.292 4.066 92.057 94.072 93.470 5.306 il2ra_HHH_b2_05635_000000017_0001_dldesign_0_cycle0_af2pred
SCORE: 2.298 9.215 8.535 9.896 4.234 89.543 92.409 91.553 5.301 il2ra_HHH_b2_05635_000000017_0001_dldesign_0_cycle1_af2pred
SCORE: 2.402 8.748 8.187 9.309 4.289 89.215 91.977 91.152 5.305 il2ra_HHH_b2_05718_000000000_0001_dldesign_0_cycle0_af2pred
SCORE: 2.431 26.871 27.308 26.434 4.079 93.384 94.150 93.921 5.293 il2ra_HHH_b2_05718_000000000_0001_dldesign_0_cycle1_af2pred
SCORE: 2.335 10.823 10.447 11.200 4.160 89.320 92.397 91.478 5.296 il2ra_HHH_b2_05758_000000026_0001_dldesign_0_cycle0_af2pred
SCORE: 2.479 7.939 7.429 8.450 4.371 89.289 92.146 91.293 5.312 il2ra_HHH_b2_05758_000000026_0001_dldesign_0_cycle1_af2pred
SCORE: 2.044 4.994 4.487 5.501 3.815 93.101 94.127 93.820 5.275 il2ra_HHH_b2_05904_af2_000000047_0001_dldesign_0_cycle0_af2pred
SCORE: 1.966 20.624 20.618 20.630 3.885 94.606 94.266 94.368 5.310 il2ra_HHH_b2_05904_af2_000000047_0001_dldesign_0_cycle1_af2pred
SCORE: 2.275 23.438 23.469 23.407 4.134 93.196 93.874 93.671 5.272 il2ra_HHH_b2_06214_af2_000000046_0001_dldesign_0_cycle0_af2pred
SCORE: 2.300 27.858 28.164 27.552 4.146 93.918 94.086 94.036 5.298 il2ra_HHH_b2_06214_af2_000000046_0001_dldesign_0_cycle1_af2pred
SCORE: 2.288 6.296 5.696 6.895 3.982 91.492 93.281 92.746 5.318 il2ra_HHH_b2_06238_000000048_0001_dldesign_0_cycle0_af2pred
SCORE: 2.303 6.532 5.983 7.081 3.927 91.275 93.440 92.793 5.325 il2ra_HHH_b2_06238_000000048_0001_dldesign_0_cycle1_af2pred
SCORE: 2.331 27.683 28.068 27.298 4.081 93.177 94.273 93.945 5.323 il2ra_HHH_b2_06274_000000037_0001_dldesign_0_cycle0_af2pred
SCORE: 2.503 7.591 7.164 8.019 4.122 88.663 92.677 91.477 5.344 il2ra_HHH_b2_06274_000000037_0001_dldesign_0_cycle1_af2pred
SCORE: 2.713 27.505 28.018 26.992 4.072 91.679 94.275 93.499 5.327 il2ra_HHH_b2_06402_000000035_0001_dldesign_0_cycle0_af2pred
SCORE: 2.178 7.676 7.086 8.265 4.103 90.761 92.784 92.180 5.307 il2ra_HHH_b2_06402_000000035_0001_dldesign_0_cycle1_af2pred
SCORE: 2.142 8.064 7.251 8.877 4.300 90.419 92.070 91.577 5.306 il2ra_HHH_b2_06418_af2_000000043_0001_dldesign_0_cycle0_af2pred
SCORE: 2.235 6.159 5.436 6.881 4.202 91.633 92.760 92.423 5.293 il2ra_HHH_b2_06418_af2_000000043_0001_dldesign_0_cycle1_af2pred
SCORE: 2.701 16.497 16.261 16.733 4.294 89.197 92.782 91.711 5.317 il2ra_HHH_b2_06535_af2_000000022_0001_dldesign_0_cycle0_af2pred
SCORE: 2.189 9.508 8.562 10.454 4.355 90.649 92.045 91.628 5.295 il2ra_HHH_b2_06535_af2_000000022_0001_dldesign_0_cycle1_af2pred
SCORE: 2.719 27.779 28.285 27.273 4.070 90.598 94.337 93.220 5.294 il2ra_HHH_b2_06580_af2_000000004_0001_dldesign_0_cycle0_af2pred
SCORE: 5.628 27.496 28.450 26.542 4.075 83.932 94.239 91.159 5.286 il2ra_HHH_b2_06580_af2_000000004_0001_dldesign_0_cycle1_af2pred
SCORE: 2.134 5.639 5.039 6.239 4.015 91.789 93.353 92.886 5.264 il2ra_HHH_b2_06818_af2_000000019_0001_dldesign_0_cycle0_af2pred
SCORE: 2.412 16.776 16.345 17.207 4.250 89.859 92.751 91.887 5.283 il2ra_HHH_b2_06818_af2_000000019_0001_dldesign_0_cycle1_af2pred
SCORE: 3.233 11.125 11.043 11.207 4.266 84.345 92.390 89.986 5.303 il2ra_HHH_b2_06840_000000048_0001_dldesign_0_cycle0_af2pred
SCORE: 3.165 25.110 25.529 24.691 4.255 86.716 93.617 91.554 5.303 il2ra_HHH_b2_06840_000000048_0001_dldesign_0_cycle1_af2pred
SCORE: 1.943 10.402 9.532 11.271 4.110 90.838 92.660 92.116 5.297 il2ra_HHH_b2_06889_af2_000000049_0001_dldesign_0_cycle0_af2pred
SCORE: 2.691 15.425 14.910 15.939 4.293 88.185 92.754 91.388 5.291 il2ra_HHH_b2_06889_af2_000000049_0001_dldesign_0_cycle1_af2pred
SCORE: 2.320 20.348 20.534 20.162 4.157 91.390 93.428 92.819 5.311 il2ra_HHH_b2_06912_000000010_0001_dldesign_0_cycle0_af2pred
SCORE: 2.721 27.608 27.722 27.493 4.074 91.682 94.158 93.418 5.325 il2ra_HHH_b2_06912_000000010_0001_dldesign_0_cycle1_af2pred
SCORE: 2.563 18.407 18.215 18.598 4.249 89.086 92.967 91.807 5.326 il2ra_HHH_b2_06943_af2_000000041_0001_dldesign_0_cycle0_af2pred
SCORE: 2.237 13.266 12.533 13.999 4.361 89.931 92.170 91.501 5.271 il2ra_HHH_b2_06943_af2_000000041_0001_dldesign_0_cycle1_af2pred
SCORE: 2.259 26.821 26.898 26.744 4.035 93.358 94.319 94.032 5.300 il2ra_HHH_b2_07162_000000010_0001_dldesign_0_cycle0_af2pred
SCORE: 2.257 6.440 5.801 7.080 4.298 91.182 92.397 92.034 5.312 il2ra_HHH_b2_07162_000000010_0001_dldesign_0_cycle1_af2pred
SCORE: 2.711 27.712 28.086 27.338 4.010 91.799 94.459 93.664 5.275 il2ra_HHH_b2_07251_af2_000000022_0001_dldesign_0_cycle0_af2pred
SCORE: 2.541 27.293 27.704 26.882 4.055 92.637 94.245 93.765 5.294 il2ra_HHH_b2_07251_af2_000000022_0001_dldesign_0_cycle1_af2pred
SCORE: 2.554 28.031 28.343 27.720 4.030 92.754 94.414 93.918 5.257 il2ra_HHH_b2_07278_000000000_0001_dldesign_0_cycle0_af2pred
SCORE: 2.209 27.732 28.110 27.355 4.022 94.132 94.396 94.317 5.272 il2ra_HHH_b2_07278_000000000_0001_dldesign_0_cycle1_af2pred
SCORE: 2.846 27.504 27.862 27.145 3.996 91.725 94.469 93.649 5.270 il2ra_HHH_b2_07437_af2_000000031_0001_dldesign_0_cycle0_af2pred
SCORE: 2.761 27.401 27.861 26.941 4.081 91.415 94.307 93.443 5.260 il2ra_HHH_b2_07437_af2_000000031_0001_dldesign_0_cycle1_af2pred
SCORE: 2.791 23.283 23.433 23.133 4.099 91.105 93.868 93.042 5.270 il2ra_HHH_b2_07859_af2_000000004_0001_dldesign_0_cycle0_af2pred
SCORE: 2.673 6.698 6.214 7.183 4.317 90.054 92.110 91.495 5.300 il2ra_HHH_b2_07859_af2_000000004_0001_dldesign_0_cycle1_af2pred
SCORE: 2.497 13.574 13.326 13.821 4.191 89.133 92.711 91.641 5.302 il2ra_HHH_b2_07892_af2_000000038_0001_dldesign_0_cycle0_af2pred
SCORE: 2.099 15.340 15.134 15.545 4.210 91.373 92.774 92.355 5.313 il2ra_HHH_b2_07892_af2_000000038_0001_dldesign_0_cycle1_af2pred
SCORE: 2.417 20.925 20.935 20.916 4.064 91.833 93.800 93.212 5.295 il2ra_HHH_b2_07892_af2_000000047_0001_dldesign_0_cycle0_af2pred
SCORE: 2.160 10.684 9.995 11.372 4.131 91.256 92.913 92.418 5.309 il2ra_HHH_b2_07892_af2_000000047_0001_dldesign_0_cycle1_af2pred
SCORE: 2.785 27.662 28.051 27.274 4.071 91.608 94.230 93.446 5.320 il2ra_HHH_b2_07942_000000011_0001_dldesign_0_cycle0_af2pred
SCORE: 2.410 5.719 5.322 6.116 4.063 90.606 93.127 92.374 5.277 il2ra_HHH_b2_07942_000000011_0001_dldesign_0_cycle1_af2pred
SCORE: 2.085 24.664 24.674 24.654 4.165 94.417 93.735 93.939 5.297 il2ra_HHH_b2_07983_af2_000000019_0001_dldesign_0_cycle0_af2pred
SCORE: 2.208 27.761 27.844 27.678 4.136 94.516 94.075 94.207 5.290 il2ra_HHH_b2_07983_af2_000000019_0001_dldesign_0_cycle1_af2pred
SCORE: 2.427 7.945 7.522 8.368 4.281 88.744 92.077 91.081 5.268 il2ra_HHH_b2_08001_af2_000000041_0001_dldesign_0_cycle0_af2pred
SCORE: 3.471 25.560 25.764 25.356 4.199 88.213 93.723 92.077 5.278 il2ra_HHH_b2_08001_af2_000000041_0001_dldesign_0_cycle1_af2pred
SCORE: 2.309 26.220 26.296 26.144 4.019 93.257 94.340 94.016 5.261 il2ra_HHH_b2_08031_af2_000000030_0001_dldesign_0_cycle0_af2pred
SCORE: 2.159 27.334 27.453 27.216 4.002 94.492 94.369 94.406 5.314 il2ra_HHH_b2_08031_af2_000000030_0001_dldesign_0_cycle1_af2pred
SCORE: 3.125 17.892 18.145 17.639 4.197 86.280 92.938 90.948 5.311 il2ra_HHH_b2_08124_000000004_0001_dldesign_0_cycle0_af2pred
SCORE: 2.246 12.433 11.977 12.889 4.208 89.249 92.448 91.492 5.322 il2ra_HHH_b2_08124_000000004_0001_dldesign_0_cycle1_af2pred
SCORE: 2.436 27.571 27.964 27.178 3.985 93.195 94.398 94.039 5.297 il2ra_HHH_b2_08277_af2_000000007_0001_dldesign_0_cycle0_af2pred
[truncated: 61,935,897 more chars]
