# Supplementary material for: Improving de novo protein binder design with deep learning
Source: Nat Commun. 2023 May 6;14:2625. doi: 10.1038/s41467-023-38328-5 (PMC10163288; doi:10.1038/s41467-023-38328-5)
Supplement: Supplementary file 4 — Source Data File [file 41467_2023_38328_MOESM4_ESM.zip › all_data/efficiency_benchmark/ppi_fastdesign.flags]

-beta_nov16
-in:file:silent_struct_type binary
-in:file:silent in.silent
-out:file:silent_struct_type binary
-out:file:silent out.silent
-mute protocols.rosetta_scripts.ParsedProtocol.REPORT 
-dunbrack_prob_buried 0.8
-dunbrack_prob_nonburied 0.8
-dunbrack_prob_buried_semi 0.8
-dunbrack_prob_nonburied_semi 0.8
-script_vars SASA_THRESHOLD=0
-script_vars patchdock_res=1,2,3
-multithreading:total_threads 1
