# Supplementary material for: Improving de novo protein binder design with deep learning
Source: Nat Commun. 2023 May 6;14:2625. doi: 10.1038/s41467-023-38328-5 (PMC10163288; doi:10.1038/s41467-023-38328-5)
Supplement: Supplementary file 4 — Source Data File [file 41467_2023_38328_MOESM4_ESM.zip › all_data/efficiency_benchmark/FastDesign_benchmark_runs_combined.sc]

SCORE: pae_binder pae_interaction pae_interaction1 pae_interaction2 pae_target plddt_binder plddt_target plddt_total time description
SCORE: 2.428 6.547 6.149 6.946 4.152 89.749 92.646 91.723 189.159 il2ra_HHH_b2_00482_af2_000000026_0001_0001_af2pred
SCORE: 2.872 13.543 13.699 13.387 4.221 86.487 92.039 90.271 5.939 il2ra_HHH_b2_00566_000000009_0001_0001_af2pred
SCORE: 2.590 14.386 14.214 14.557 4.110 88.192 92.317 91.003 6.027 il2ra_HHH_b2_00632_af2_000000018_0001_0001_af2pred
SCORE: 4.499 27.403 28.057 26.749 3.914 82.146 94.575 90.617 5.912 il2ra_HHH_b2_00659_000000018_0001_0001_af2pred
SCORE: 2.590 14.211 13.385 15.038 4.197 89.875 92.631 91.753 5.941 il2ra_HHH_b2_00679_af2_000000022_0001_0001_af2pred
SCORE: 2.127 18.676 18.385 18.967 4.256 92.722 92.933 92.866 6.056 il2ra_HHH_b2_00786_af2_000000020_0001_0001_af2pred
SCORE: 2.813 28.065 28.572 27.559 3.980 91.057 94.474 93.386 5.929 il2ra_HHH_b2_00929_af2_000000012_0001_0001_af2pred
SCORE: 2.557 26.998 27.162 26.834 3.995 93.042 94.392 93.962 6.072 il2ra_HHH_b2_00955_af2_000000013_0001_0001_af2pred
SCORE: 2.825 27.163 27.297 27.030 4.048 91.358 94.223 93.311 6.092 il2ra_HHH_b2_00955_af2_000000017_0001_0001_af2pred
SCORE: 2.816 27.888 28.198 27.577 3.929 92.003 94.644 93.803 5.947 il2ra_HHH_b2_00978_000000017_0001_0001_af2pred
SCORE: 4.677 21.864 22.797 20.930 4.182 76.739 93.113 87.899 6.065 il2ra_HHH_b2_01068_af2_000000034_0001_0001_af2pred
SCORE: 4.227 26.896 27.353 26.439 3.910 84.418 94.321 91.168 6.071 il2ra_HHH_b2_01113_af2_000000038_0001_0001_af2pred
SCORE: 6.714 27.714 28.564 26.864 3.972 73.323 94.241 87.580 6.037 il2ra_HHH_b2_01433_af2_000000031_0001_0001_af2pred
SCORE: 3.593 7.707 7.874 7.540 4.201 86.156 92.604 90.550 5.973 il2ra_HHH_b2_01973_af2_000000017_0001_0001_af2pred
SCORE: 2.613 27.737 28.048 27.425 3.912 92.826 94.570 94.015 6.040 il2ra_HHH_b2_02047_af2_000000045_0001_0001_af2pred
SCORE: 2.320 27.379 27.540 27.218 4.062 94.845 94.167 94.383 5.956 il2ra_HHH_b2_02143_af2_000000037_0001_0001_af2pred
SCORE: 2.804 24.437 24.784 24.090 4.080 90.743 93.855 92.864 6.055 il2ra_HHH_b2_02221_af2_000000032_0001_0001_af2pred
SCORE: 2.662 28.007 28.357 27.657 3.940 92.278 94.572 93.841 6.027 il2ra_HHH_b2_02435_af2_000000028_0001_0001_af2pred
SCORE: 2.902 23.591 24.207 22.975 4.006 88.888 93.897 92.302 6.064 il2ra_HHH_b2_02704_af2_000000006_0001_0001_af2pred
SCORE: 3.479 27.195 27.580 26.810 3.911 88.016 94.590 92.497 6.001 il2ra_HHH_b2_02864_af2_000000004_0001_0001_af2pred
SCORE: 3.531 22.614 23.152 22.076 4.074 85.587 93.555 91.017 6.061 il2ra_HHH_b2_02917_af2_000000030_0001_0001_af2pred
SCORE: 2.558 27.559 27.827 27.291 3.918 92.579 94.612 93.964 6.076 il2ra_HHH_b2_02995_000000041_0001_0001_af2pred
SCORE: 2.276 27.360 27.677 27.042 3.967 95.000 94.449 94.624 6.076 il2ra_HHH_b2_03003_af2_000000025_0001_0001_af2pred
SCORE: 2.996 27.840 28.069 27.611 4.028 89.871 94.331 92.910 6.092 il2ra_HHH_b2_03175_000000045_0001_0001_af2pred
SCORE: 3.413 26.507 26.927 26.088 4.111 85.791 93.530 91.066 5.999 il2ra_HHH_b2_03300_af2_000000045_0001_0001_af2pred
SCORE: 8.937 27.893 29.265 26.520 3.968 60.856 94.335 83.674 6.065 il2ra_HHH_b2_03422_af2_000000038_0001_0001_af2pred
SCORE: 2.463 7.132 6.613 7.651 4.305 90.341 92.205 91.611 6.007 il2ra_HHH_b2_04009_af2_000000040_0001_0001_af2pred
SCORE: 5.282 25.265 26.168 24.362 4.002 75.432 94.101 88.156 6.067 il2ra_HHH_b2_04057_000000013_0001_0001_af2pred
SCORE: 2.820 7.244 7.099 7.388 4.064 88.664 92.440 91.237 6.068 il2ra_HHH_b2_04207_af2_000000002_0001_0001_af2pred
SCORE: 4.399 24.842 25.664 24.020 3.999 79.797 94.112 89.554 6.036 il2ra_HHH_b2_04278_af2_000000013_0001_0001_af2pred
SCORE: 2.781 27.034 27.369 26.698 4.062 90.341 94.168 92.949 6.021 il2ra_HHH_b2_04278_af2_000000026_0001_0001_af2pred
SCORE: 2.694 26.725 27.249 26.200 3.948 91.582 94.402 93.504 6.036 il2ra_HHH_b2_04342_af2_000000028_0001_0001_af2pred
SCORE: 2.651 15.316 15.519 15.114 3.982 87.631 92.942 91.251 5.993 il2ra_HHH_b2_04443_000000041_0001_0001_af2pred
SCORE: 2.617 5.679 5.327 6.031 4.116 90.074 92.560 91.769 6.023 il2ra_HHH_b2_04463_000000016_0001_0001_af2pred
SCORE: 2.983 12.087 12.031 12.143 4.120 86.782 92.367 90.588 6.029 il2ra_HHH_b2_04542_000000020_0001_0001_af2pred
SCORE: 3.268 26.693 27.034 26.352 4.040 88.791 94.174 92.460 6.044 il2ra_HHH_b2_04548_000000043_0001_0001_af2pred
SCORE: 2.514 23.048 23.516 22.579 3.994 90.900 93.856 92.915 6.133 il2ra_HHH_b2_04596_af2_000000041_0001_0001_af2pred
SCORE: 4.351 28.163 28.759 27.567 3.849 83.453 94.805 91.190 6.066 il2ra_HHH_b2_04636_af2_000000034_0001_0001_af2pred
SCORE: 3.909 27.437 27.920 26.954 3.942 86.699 94.535 92.040 6.046 il2ra_HHH_b2_04673_000000018_0001_0001_af2pred
SCORE: 4.207 26.414 27.026 25.802 3.866 79.899 94.655 89.956 6.086 il2ra_HHH_b2_04777_000000005_0001_0001_af2pred
SCORE: 4.086 27.711 28.224 27.198 3.958 82.784 94.362 90.675 6.103 il2ra_HHH_b2_04965_af2_000000045_0001_0001_af2pred
SCORE: 2.515 27.660 27.869 27.452 4.042 93.683 94.223 94.051 5.990 il2ra_HHH_b2_04986_af2_000000037_0001_0001_af2pred
SCORE: 2.367 27.473 27.771 27.174 3.918 94.234 94.589 94.476 5.997 il2ra_HHH_b2_05032_af2_000000032_0001_0001_af2pred
SCORE: 2.608 23.933 24.225 23.640 4.083 91.956 93.893 93.276 6.003 il2ra_HHH_b2_05046_000000018_0001_0001_af2pred
SCORE: 2.982 10.648 10.525 10.771 4.268 86.110 91.540 89.811 6.105 il2ra_HHH_b2_05325_000000015_0001_0001_af2pred
SCORE: 3.540 25.916 26.380 25.452 3.939 86.843 94.337 91.950 6.029 il2ra_HHH_b2_05601_af2_000000036_0001_0001_af2pred
SCORE: 2.627 7.309 7.095 7.522 3.915 88.674 93.027 91.640 6.013 il2ra_HHH_b2_05712_af2_000000027_0001_0001_af2pred
SCORE: 5.800 23.091 24.313 21.869 4.164 72.042 93.335 86.555 6.007 il2ra_HHH_b2_05750_af2_000000017_0001_0001_af2pred
SCORE: 3.212 27.451 27.896 27.006 3.891 88.411 94.547 92.593 5.986 il2ra_HHH_b2_05903_af2_000000024_0001_0001_af2pred
SCORE: 4.711 27.655 28.473 26.838 3.930 78.456 94.555 89.428 6.102 il2ra_HHH_b2_06260_000000049_0001_0001_af2pred
SCORE: 2.897 27.683 27.811 27.556 4.056 92.612 94.289 93.755 6.096 il2ra_HHH_b2_06334_af2_000000002_0001_0001_af2pred
SCORE: 2.524 27.200 27.465 26.934 3.962 93.728 94.496 94.251 6.020 il2ra_HHH_b2_06483_000000035_0001_0001_af2pred
SCORE: 3.759 27.903 28.714 27.091 3.985 85.123 94.416 91.457 6.049 il2ra_HHH_b2_06487_af2_000000031_0001_0001_af2pred
SCORE: 2.118 6.501 5.574 7.428 4.235 91.684 92.273 92.086 6.032 il2ra_HHH_b2_06618_af2_000000036_0001_0001_af2pred
SCORE: 2.613 6.676 6.370 6.981 4.092 89.684 92.655 91.709 6.113 il2ra_HHH_b2_06666_000000049_0001_0001_af2pred
SCORE: 2.848 22.400 22.632 22.168 4.018 90.427 94.004 92.865 5.969 il2ra_HHH_b2_06919_af2_000000019_0001_0001_af2pred
SCORE: 3.589 21.271 21.853 20.690 4.066 82.970 93.576 90.199 6.001 il2ra_HHH_b2_06921_000000044_0001_0001_af2pred
SCORE: 2.484 25.753 26.157 25.349 4.045 92.863 94.027 93.657 6.026 il2ra_HHH_b2_07005_af2_000000031_0001_0001_af2pred
SCORE: 2.530 20.675 20.939 20.411 4.109 90.058 93.207 92.204 6.102 il2ra_HHH_b2_07105_000000037_0001_0001_af2pred
SCORE: 3.914 26.268 26.952 25.585 3.990 82.756 94.029 90.439 6.124 il2ra_HHH_b2_07173_af2_000000023_0001_0001_af2pred
SCORE: 2.035 5.106 4.447 5.766 4.015 93.400 93.591 93.530 5.977 il2ra_HHH_b2_07208_af2_000000023_0001_0001_af2pred
SCORE: 2.203 27.200 27.380 27.020 3.853 94.983 94.782 94.846 5.985 il2ra_HHH_b2_07447_af2_000000016_0001_0001_af2pred
SCORE: 3.807 10.564 10.934 10.193 4.377 82.219 91.041 88.232 6.007 il2ra_HHH_b2_07474_af2_000000040_0001_0001_af2pred
SCORE: 3.054 27.565 27.941 27.189 3.898 89.751 94.645 93.086 6.034 il2ra_HHH_b2_07592_000000011_0001_0001_af2pred
SCORE: 4.473 10.717 11.351 10.082 4.140 77.917 92.055 87.553 6.048 il2ra_HHH_b2_07883_000000040_0001_0001_af2pred
SCORE: 2.729 26.350 26.734 25.967 4.000 92.230 94.146 93.536 6.014 il2ra_HHH_b2_07906_af2_000000039_0001_0001_af2pred
SCORE: 2.086 5.292 4.770 5.815 3.938 92.167 93.492 93.070 6.063 il2ra_HHH_b2_08045_af2_000000007_0001_0001_af2pred
SCORE: 2.600 24.089 24.256 23.922 3.914 91.805 94.273 93.487 6.079 il2ra_HHH_b2_08206_000000029_0001_0001_af2pred
SCORE: 2.761 5.554 5.412 5.696 3.824 90.387 93.830 92.734 6.097 il2ra_HHH_b2_08287_af2_000000042_0001_0001_af2pred
SCORE: 2.566 27.179 27.289 27.070 3.944 92.467 94.515 93.863 6.091 il2ra_HHH_b1_00094_000000039_0001_0001_af2pred
SCORE: 5.085 28.249 29.088 27.410 3.990 79.395 94.381 89.609 6.028 il2ra_HHH_b1_00169_af2_000000010_0001_0001_af2pred
SCORE: 2.710 16.442 16.225 16.659 4.278 88.406 92.386 91.119 6.069 il2ra_HHH_b1_00171_000000004_0001_0001_af2pred
SCORE: 2.927 26.369 26.762 25.977 4.050 90.598 94.127 93.003 6.049 il2ra_HHH_b1_00177_000000006_0001_0001_af2pred
SCORE: 5.075 13.968 15.342 12.593 4.333 73.819 90.984 85.518 6.063 il2ra_HHH_b1_00177_af2_000000043_0001_0001_af2pred
SCORE: 2.372 6.909 6.402 7.417 4.176 90.164 92.269 91.599 6.104 il2ra_HHH_b1_00199_af2_000000045_0001_0001_af2pred
SCORE: 3.120 27.675 28.236 27.114 4.138 89.372 93.924 92.475 6.024 il2ra_HHH_b1_00230_af2_000000006_0001_0001_af2pred
SCORE: 2.582 6.729 6.251 7.207 4.215 89.881 92.578 91.719 6.083 il2ra_HHH_b1_00244_af2_000000035_0001_0001_af2pred
SCORE: 2.718 14.073 13.981 14.164 4.196 88.519 91.903 90.825 6.028 il2ra_HHH_b1_00329_af2_000000035_0001_0001_af2pred
SCORE: 6.233 19.089 20.897 17.281 4.254 68.902 91.856 84.547 6.035 il2ra_HHH_b1_00378_af2_000000015_0001_0001_af2pred
SCORE: 2.628 27.360 27.618 27.103 3.953 92.452 94.505 93.851 6.026 il2ra_HHH_b1_00658_af2_000000019_0001_0001_af2pred
SCORE: 6.766 25.959 27.192 24.726 4.084 69.500 93.847 86.094 6.035 il2ra_HHH_b1_00697_000000027_0001_0001_af2pred
SCORE: 2.481 7.706 7.147 8.265 4.184 90.279 92.368 91.703 6.020 il2ra_HHH_b1_00707_af2_000000005_0001_0001_af2pred
SCORE: 1.984 27.144 27.351 26.938 4.012 96.163 94.363 94.936 6.045 il2ra_HHH_b1_00752_000000044_0001_0001_af2pred
SCORE: 5.422 19.058 20.116 18.001 4.117 73.111 92.988 86.658 6.033 il2ra_HHH_b1_00833_000000013_0001_0001_af2pred
SCORE: 2.453 7.844 7.378 8.310 4.200 90.900 92.420 91.936 6.024 il2ra_HHH_b1_00888_000000034_0001_0001_af2pred
SCORE: 3.160 24.432 25.100 23.764 4.059 87.841 93.787 91.893 6.008 il2ra_HHH_b1_00972_af2_000000032_0001_0001_af2pred
SCORE: 3.065 17.566 17.656 17.476 4.080 86.617 93.170 91.083 6.097 il2ra_HHH_b1_01073_af2_000000001_0001_0001_af2pred
SCORE: 3.126 10.049 10.241 9.858 4.154 84.806 92.175 89.828 6.019 il2ra_HHH_b1_01198_af2_000000013_0001_0001_af2pred
SCORE: 2.654 25.748 25.768 25.728 3.920 91.464 94.363 93.440 5.947 il2ra_HHH_b1_01214_af2_000000046_0001_0001_af2pred
SCORE: 3.901 23.119 24.046 22.192 4.209 83.430 93.359 90.198 6.050 il2ra_HHH_b1_01245_af2_000000044_0001_0001_af2pred
SCORE: 2.586 10.970 10.335 11.605 4.269 88.775 92.155 91.079 6.074 il2ra_HHH_b1_01248_af2_000000012_0001_0001_af2pred
SCORE: 2.695 26.046 26.149 25.943 4.004 92.660 94.310 93.785 6.016 il2ra_HHH_b1_01298_000000008_0001_0001_af2pred
SCORE: 3.247 27.962 28.505 27.419 3.913 87.760 94.591 92.416 5.981 il2ra_HHH_b1_01328_000000025_0001_0001_af2pred
SCORE: 3.278 17.447 17.982 16.912 4.200 85.895 92.425 90.346 6.023 il2ra_HHH_b1_01357_af2_000000019_0001_0001_af2pred
SCORE: 2.459 9.065 8.428 9.702 4.055 90.013 93.061 92.090 6.079 il2ra_HHH_b1_01393_000000033_0001_0001_af2pred
SCORE: 3.006 27.842 28.172 27.513 3.857 89.546 94.916 93.206 6.049 il2ra_HHH_b1_01400_af2_000000016_0001_0001_af2pred
SCORE: 5.642 27.859 28.720 26.998 4.026 76.864 94.058 88.583 6.115 il2ra_HHH_b1_01411_af2_000000045_0001_0001_af2pred
SCORE: 5.081 27.745 28.555 26.935 3.917 78.675 94.556 89.499 6.107 il2ra_HHH_b1_01463_af2_000000026_0001_0001_af2pred
SCORE: 2.420 6.860 6.389 7.332 4.142 91.109 92.488 92.049 6.102 il2ra_HHH_b1_01602_af2_000000008_0001_0001_af2pred
SCORE: 4.431 7.504 8.071 6.937 4.105 79.884 92.767 88.664 6.008 il2ra_HHH_b1_01688_af2_000000037_0001_0001_af2pred
SCORE: 3.041 22.267 22.608 21.927 2.751 89.388 95.665 93.131 185.062 ror1_ferr_buw_20974_000000006_0001_0001_0001_af2pred
SCORE: 3.070 27.053 27.724 26.383 2.697 90.626 96.246 93.977 4.610 ror1_ferr_buw_03594_000000190_0001_0001_0001_af2pred
SCORE: 4.084 22.791 24.094 21.487 2.796 82.601 95.326 90.189 4.706 ror1_ferr_buw_03154_000000255_0001_0001_0001_af2pred
SCORE: 7.450 24.807 26.627 22.987 2.663 66.375 95.372 83.665 4.618 ror1_ferr_buw_00377_000000023_0001_0001_0001_af2pred
SCORE: 3.908 25.477 26.570 24.384 2.679 84.942 95.981 91.524 4.635 ror1_ferr_buw_04717_000000107_0001_0001_0001_af2pred
SCORE: 2.650 25.264 25.927 24.601 2.772 92.544 96.004 94.607 4.666 ror1_ferr_buw_10013_000000377_0001_0001_0001_af2pred
SCORE: 3.545 25.150 26.061 24.240 2.708 87.524 96.028 92.594 8.920 ror1_ferr_buw_06458_000000299_0001_0001_0001_af2pred
SCORE: 3.107 27.186 27.651 26.721 2.707 91.003 96.396 94.219 4.609 ror1_ferr_buw_13750_000000347_0001_0001_0001_af2pred
SCORE: 2.917 26.117 26.903 25.332 2.688 90.434 96.347 93.960 4.652 ror1_ferr_buw_05778_000000093_0001_0001_0001_af2pred
SCORE: 4.546 20.248 21.645 18.851 2.750 76.718 94.923 87.573 4.718 ror1_ferr_buw_09308_000000340_0001_0001_0001_af2pred
SCORE: 3.473 25.691 26.100 25.282 2.730 87.362 95.545 92.241 4.676 ror1_ferr_buw_04716_000000334_0001_0001_0001_af2pred
SCORE: 4.086 25.371 26.343 24.399 2.752 84.736 95.809 91.339 4.715 ror1_ferr_buw_09550_000000076_0001_0001_0001_af2pred
SCORE: 3.205 26.468 26.968 25.969 2.753 90.805 96.219 94.033 4.620 ror1_ferr_buw_21637_000000085_0001_0001_0001_af2pred
SCORE: 3.884 26.937 27.711 26.163 2.718 87.179 96.346 92.645 8.882 ror1_ferr_buw_17636_000000197_0001_0001_0001_af2pred
SCORE: 5.864 24.943 26.500 23.385 2.751 70.384 95.272 85.224 8.715 ror1_ferr_buw_07543_000000132_0001_0001_0001_af2pred
SCORE: 4.023 21.367 22.174 20.559 2.745 83.072 95.274 90.347 8.754 ror1_ferr_buw_11075_000000019_0001_0001_0001_af2pred
SCORE: 3.545 26.407 27.392 25.421 2.783 87.186 95.989 92.435 8.752 ror1_ferr_buw_07150_000000007_0001_0001_0001_af2pred
SCORE: 2.696 26.404 26.721 26.087 2.730 92.189 96.084 94.511 8.681 ror1_ferr_buw_12154_000000023_0001_0001_0001_af2pred
SCORE: 4.053 27.383 28.036 26.730 2.660 84.343 96.492 91.587 9.046 ror1_ferr_buw_00218_000000054_0001_0001_0001_af2pred
SCORE: 2.840 26.062 26.635 25.490 2.771 91.169 96.020 94.062 8.688 ror1_ferr_buw_08389_000000017_0001_0001_0001_af2pred
SCORE: 3.431 27.464 27.996 26.931 2.693 87.968 96.337 92.958 8.711 ror1_ferr_buw_10388_000000027_0001_0001_0001_af2pred
SCORE: 3.332 25.615 26.473 24.757 2.723 87.977 95.850 92.672 8.810 ror1_ferr_buw_06458_000000158_0001_0001_0001_af2pred
SCORE: 4.124 26.913 27.698 26.127 2.721 84.669 96.103 91.487 8.655 ror1_ferr_buw_04932_000000000_0001_0001_0001_af2pred
SCORE: 2.482 26.887 27.344 26.431 2.816 93.883 95.946 95.114 4.619 ror1_ferr_buw_15151_000000187_0001_0001_0001_af2pred
SCORE: 2.644 25.243 25.958 24.529 2.765 92.820 95.965 94.695 4.604 ror1_ferr_buw_18439_000000142_0001_0001_0001_af2pred
SCORE: 2.566 26.624 27.294 25.953 2.819 93.092 95.850 94.736 4.561 ror1_ferr_buw_15151_000000009_0001_0001_0001_af2pred
SCORE: 3.483 24.260 25.305 23.216 2.733 86.643 95.893 92.158 4.586 ror1_ferr_buw_08389_000000280_0001_0001_0001_af2pred
SCORE: 3.067 24.701 25.557 23.844 2.765 90.195 95.739 93.501 4.589 ror1_ferr_buw_04716_000000074_0001_0001_0001_af2pred
SCORE: 3.498 24.037 25.188 22.885 2.708 85.756 95.949 91.834 8.661 ror1_ferr_buw_00719_000000060_0001_0001_0001_af2pred
SCORE: 3.130 26.363 27.058 25.668 2.737 89.947 96.209 93.681 8.495 ror1_ferr_buw_12721_000000014_0001_0001_0001_af2pred
SCORE: 3.058 26.990 27.522 26.459 2.769 90.769 96.154 93.980 8.656 ror1_ferr_buw_10653_000000417_0001_0001_0001_af2pred
SCORE: 3.044 26.085 26.645 25.525 2.689 90.718 96.355 94.079 8.672 ror1_ferr_buw_08388_000000211_0001_0001_0001_af2pred
SCORE: 4.167 27.342 28.035 26.649 2.711 84.624 96.369 91.627 8.735 ror1_ferr_buw_19136_000000176_0001_0001_0001_af2pred
SCORE: 3.580 25.188 26.136 24.240 2.747 86.292 95.669 91.884 8.492 ror1_ferr_buw_07150_000000020_0001_0001_0001_af2pred
SCORE: 3.426 25.082 26.016 24.148 2.686 87.417 96.004 92.538 8.720 ror1_ferr_buw_05778_000000076_0001_0001_0001_af2pred
SCORE: 3.614 25.996 26.915 25.077 2.715 86.481 96.059 92.192 8.649 ror1_ferr_buw_15996_000000211_0001_0001_0001_af2pred
SCORE: 4.765 23.610 24.821 22.400 2.742 81.938 95.556 90.058 8.608 ror1_ferr_buw_14901_000000204_0001_0001_0001_af2pred
SCORE: 8.402 22.601 24.890 20.311 2.696 59.394 94.616 80.396 8.549 ror1_ferr_buw_05778_000000046_0001_0001_0001_af2pred
SCORE: 5.681 24.789 26.276 23.302 2.687 73.649 95.257 86.533 4.562 ror1_ferr_buw_04717_000000207_0001_0001_0001_af2pred
SCORE: 4.561 25.810 26.970 24.650 2.704 80.339 95.782 89.548 4.624 ror1_ferr_buw_08709_000000117_0001_0001_0001_af2pred
SCORE: 3.340 25.606 26.418 24.795 2.771 89.031 95.774 93.052 4.588 ror1_ferr_buw_01608_000000046_0001_0001_0001_af2pred
SCORE: 3.069 25.637 26.058 25.216 2.755 90.454 95.996 93.759 4.615 ror1_ferr_buw_21159_000000124_0001_0001_0001_af2pred
SCORE: 3.735 27.781 28.513 27.048 2.734 85.428 96.254 91.884 4.603 ror1_ferr_buw_00376_000000131_0001_0001_0001_af2pred
SCORE: 4.781 27.220 28.060 26.379 2.655 80.822 96.458 90.145 4.623 ror1_ferr_buw_12222_000000169_0001_0001_0001_af2pred
SCORE: 2.874 24.952 25.691 24.212 2.763 90.877 95.907 93.876 8.709 ror1_ferr_buw_08389_000000181_0001_0001_0001_af2pred
SCORE: 3.674 23.836 24.904 22.769 2.722 86.303 95.803 91.968 8.772 ror1_ferr_buw_10397_000000185_0001_0001_0001_af2pred
SCORE: 5.437 24.724 26.147 23.302 2.776 75.990 95.720 87.754 8.778 ror1_ferr_buw_10174_000000277_0001_0001_0001_af2pred
SCORE: 5.121 25.584 26.942 24.226 2.754 75.729 95.723 87.651 8.600 ror1_ferr_buw_09308_000000020_0001_0001_0001_af2pred
SCORE: 3.538 27.259 27.984 26.534 2.685 87.178 96.223 92.571 8.778 ror1_ferr_buw_07949_000000175_0001_0001_0001_af2pred
SCORE: 4.622 26.336 27.510 25.162 2.764 83.356 95.891 90.830 8.769 ror1_ferr_buw_14901_000000412_0001_0001_0001_af2pred
SCORE: 3.564 23.136 24.004 22.268 2.702 88.091 96.183 92.916 8.422 ror1_ferr_buw_20733_000000042_0001_0001_0001_af2pred
SCORE: 5.780 23.521 25.279 21.763 2.740 71.239 95.053 85.438 8.513 ror1_ferr_buw_15996_000000097_0001_0001_0001_af2pred
SCORE: 3.513 26.644 27.363 25.925 2.749 86.953 96.096 92.404 8.626 ror1_ferr_buw_00378_000000017_0001_0001_0001_af2pred
SCORE: 4.119 27.182 27.904 26.460 2.736 84.524 96.258 91.521 8.515 ror1_ferr_buw_15789_000000039_0001_0001_0001_af2pred
SCORE: 4.206 27.284 27.917 26.651 2.740 85.827 96.239 92.035 7.996 ror1_ferr_buw_17636_000000278_0001_0001_0001_af2pred
SCORE: 3.351 24.855 25.710 24.000 2.716 88.563 95.811 92.885 4.617 ror1_ferr_buw_15790_000000030_0001_0001_0001_af2pred
SCORE: 4.866 27.427 28.116 26.739 2.681 80.283 96.368 89.874 4.573 ror1_ferr_buw_13151_000000054_0001_0001_0001_af2pred
SCORE: 3.323 27.211 27.495 26.928 2.698 89.686 96.314 93.638 4.628 ror1_ferr_buw_20974_000000105_0001_0001_0001_af2pred
SCORE: 3.968 26.625 27.520 25.730 2.657 85.765 96.406 92.110 4.663 ror1_ferr_buw_15995_000000157_0001_0001_0001_af2pred
SCORE: 4.464 25.588 26.669 24.506 2.727 82.267 96.111 90.521 4.687 ror1_ferr_buw_00380_000000027_0001_0001_0001_af2pred
SCORE: 3.828 26.632 27.609 25.655 2.701 84.409 96.085 91.371 8.171 ror1_ferr_buw_05778_000000074_0001_0001_0001_af2pred
SCORE: 4.088 25.866 26.856 24.876 2.703 83.190 95.655 90.623 8.497 ror1_ferr_buw_09147_000000296_0001_0001_0001_af2pred
SCORE: 3.524 24.028 25.259 22.798 2.758 86.135 95.734 91.859 8.370 ror1_ferr_buw_06457_000000172_0001_0001_0001_af2pred
SCORE: 8.469 24.192 26.119 22.264 2.697 62.196 95.646 82.141 8.477 ror1_ferr_buw_13151_000000331_0001_0001_0001_af2pred
SCORE: 2.817 27.992 28.216 27.767 2.756 91.855 96.204 94.448 8.345 ror1_ferr_buw_03155_000000047_0001_0001_0001_af2pred
SCORE: 6.125 25.166 26.808 23.524 2.747 71.854 95.683 86.063 8.628 ror1_ferr_buw_10174_000000114_0001_0001_0001_af2pred
SCORE: 5.015 27.374 28.234 26.514 2.700 77.833 95.959 88.641 8.402 ror1_ferr_buw_15996_000000002_0001_0001_0001_af2pred
SCORE: 2.948 26.973 27.344 26.602 2.767 90.893 96.075 93.983 8.656 ror1_ferr_buw_08389_000000219_0001_0001_0001_af2pred
SCORE: 2.944 25.307 26.136 24.479 2.710 90.181 95.931 93.609 8.275 ror1_ferr_buw_04932_000000365_0001_0001_0001_af2pred
SCORE: 4.112 25.602 26.706 24.498 2.699 84.544 96.018 91.386 8.276 ror1_ferr_buw_04717_000000130_0001_0001_0001_af2pred
SCORE: 3.231 27.405 27.774 27.035 2.736 88.913 96.210 93.264 4.564 ror1_ferr_buw_02252_000000045_0001_0001_0001_af2pred
SCORE: 2.475 6.141 6.219 6.063 2.813 91.703 94.775 93.534 4.594 ror1_ferr_buw_03809_000000066_0001_0001_0001_af2pred
SCORE: 3.238 27.374 28.015 26.733 2.704 89.329 96.377 93.531 4.581 ror1_ferr_buw_12721_000000200_0001_0001_0001_af2pred
SCORE: 2.691 25.693 26.396 24.989 2.741 92.566 96.057 94.647 4.592 ror1_ferr_buw_12721_000000217_0001_0001_0001_af2pred
SCORE: 4.062 25.641 26.710 24.573 2.753 84.612 95.844 91.310 4.663 ror1_ferr_buw_18438_000000266_0001_0001_0001_af2pred
SCORE: 3.315 26.238 26.944 25.532 2.763 88.484 95.912 92.913 4.566 ror1_ferr_buw_06458_000000106_0001_0001_0001_af2pred
SCORE: 4.726 25.817 26.938 24.696 2.742 83.326 95.837 90.786 8.390 ror1_ferr_buw_14901_000000456_0001_0001_0001_af2pred
SCORE: 4.723 27.685 28.326 27.044 2.675 81.208 96.482 90.316 8.543 ror1_ferr_buw_00218_000000052_0001_0001_0001_af2pred
SCORE: 3.424 25.079 26.068 24.091 2.736 86.267 96.051 92.101 8.337 ror1_ferr_buw_00719_000000125_0001_0001_0001_af2pred
SCORE: 2.861 26.719 27.223 26.216 2.706 91.715 96.174 94.374 8.434 ror1_ferr_buw_21161_000000082_0001_0001_0001_af2pred
SCORE: 4.401 25.766 26.849 24.684 2.800 82.758 95.751 90.506 8.453 ror1_ferr_buw_09147_000000049_0001_0001_0001_af2pred
SCORE: 5.891 24.677 26.381 22.972 2.779 72.234 95.514 86.115 8.719 ror1_ferr_buw_10174_000000015_0001_0001_0001_af2pred
SCORE: 4.117 27.220 27.837 26.603 2.710 85.894 96.367 92.139 8.473 ror1_ferr_buw_17636_000000362_0001_0001_0001_af2pred
SCORE: 3.616 24.550 25.669 23.431 2.795 87.295 95.710 92.313 8.474 ror1_ferr_buw_21637_000000092_0001_0001_0001_af2pred
SCORE: 4.457 27.068 27.849 26.288 2.694 82.829 96.378 90.908 8.387 ror1_ferr_buw_19136_000000209_0001_0001_0001_af2pred
SCORE: 5.532 26.241 27.593 24.889 2.744 75.470 95.692 87.528 8.296 ror1_ferr_buw_21160_000000021_0001_0001_0001_af2pred
SCORE: 5.701 25.719 26.940 24.498 2.747 74.366 95.824 87.161 4.570 ror1_ferr_buw_13794_000000026_0001_0001_0001_af2pred
SCORE: 2.861 27.169 27.616 26.721 2.737 92.008 96.083 94.438 4.665 ror1_ferr_buw_19219_000000077_0001_0001_0001_af2pred
SCORE: 3.365 25.070 25.921 24.219 2.757 87.675 95.953 92.611 4.563 ror1_ferr_buw_15995_000000060_0001_0001_0001_af2pred
SCORE: 2.932 25.847 26.293 25.400 2.704 90.716 96.296 94.043 4.645 ror1_ferr_buw_13750_000000222_0001_0001_0001_af2pred
SCORE: 4.255 23.749 25.074 22.425 2.747 83.232 95.458 90.522 4.653 ror1_ferr_buw_14683_000000085_0001_0001_0001_af2pred
SCORE: 6.513 22.577 24.429 20.725 2.760 71.679 95.293 85.759 4.646 ror1_ferr_buw_10174_000000294_0001_0001_0001_af2pred
SCORE: 3.144 26.885 27.371 26.399 2.708 89.035 96.254 93.340 8.347 ror1_ferr_buw_03594_000000087_0001_0001_0001_af2pred
SCORE: 3.490 22.987 24.429 21.546 2.770 86.345 95.535 91.825 8.423 ror1_ferr_buw_09549_000000093_0001_0001_0001_af2pred
SCORE: 3.564 23.493 24.815 22.172 2.745 84.981 95.647 91.341 8.374 ror1_ferr_buw_00719_000000243_0001_0001_0001_af2pred
SCORE: 4.572 27.122 27.972 26.272 2.669 79.140 96.433 89.451 8.723 ror1_ferr_buw_09308_000000220_0001_0001_0001_af2pred
SCORE: 2.987 27.065 27.470 26.660 2.762 90.897 96.155 94.032 8.223 ror1_ferr_buw_10013_000000422_0001_0001_0001_af2pred
SCORE: 3.063 26.008 26.862 25.155 2.710 88.934 96.283 93.316 8.455 ror1_ferr_buw_00719_000000001_0001_0001_0001_af2pred
SCORE: 3.383 27.130 27.677 26.582 2.724 88.983 96.325 93.361 8.346 ror1_ferr_buw_12336_000000080_0001_0001_0001_af2pred
SCORE: 4.269 22.902 24.154 21.649 2.750 83.382 95.679 90.714 8.331 ror1_ferr_buw_00380_000000021_0001_0001_0001_af2pred
SCORE: 2.099 27.590 28.158 27.022 4.267 94.201 95.596 95.295 195.525 il10ra_HHH_b1_02980_000000004_0001_0001_af2pred
SCORE: 3.282 27.952 28.668 27.237 4.223 86.867 95.671 93.770 18.357 il10ra_HHH_b1_02992_000000001_0001_0001_af2pred
SCORE: 1.859 27.533 27.941 27.125 4.281 96.152 95.570 95.696 16.772 il10ra_HHH_b1_03058_000000006_0001_0001_af2pred
SCORE: 2.210 26.874 27.383 26.365 4.288 93.911 95.448 95.116 16.896 il10ra_HHH_b1_03058_000000044_0001_0001_af2pred
SCORE: 5.931 27.793 28.876 26.711 4.246 75.611 95.509 91.213 16.921 il10ra_HHH_b1_03058_af2_000000009_0001_0001_af2pred
SCORE: 3.497 27.987 28.831 27.144 4.272 84.575 95.511 93.150 19.054 il10ra_HHH_b1_03058_af2_000000011_0001_0001_af2pred
SCORE: 3.174 27.358 28.177 26.539 4.298 87.324 95.510 93.742 18.730 il10ra_HHH_b1_03174_af2_000000046_0001_0001_af2pred
SCORE: 2.599 27.574 28.082 27.066 4.260 92.722 95.599 94.977 17.040 il10ra_HHH_b1_03226_af2_000000032_0001_0001_af2pred
SCORE: 5.700 28.039 29.250 26.828 4.238 72.300 95.587 90.559 16.844 il10ra_HHH_b1_03259_af2_000000014_0001_0001_af2pred
SCORE: 2.627 27.874 28.412 27.336 4.240 92.223 95.649 94.909 17.053 il10ra_HHH_b1_03286_000000025_0001_0001_af2pred
SCORE: 3.104 27.739 28.409 27.068 4.291 89.203 95.501 94.141 17.035 il10ra_HHH_b1_03402_000000031_0001_0001_af2pred
SCORE: 2.483 27.665 28.272 27.059 4.274 92.325 95.578 94.876 16.992 il10ra_HHH_b1_03506_af2_000000026_0001_0001_af2pred
SCORE: 2.732 22.360 22.987 21.733 4.339 88.043 95.246 93.691 18.481 il10ra_HHH_b1_03526_000000031_0001_0001_af2pred
SCORE: 3.041 27.170 27.894 26.446 4.259 88.517 95.519 94.007 16.951 il10ra_HHH_b1_03592_af2_000000019_0001_0001_af2pred
SCORE: 3.119 17.200 17.640 16.759 4.420 83.482 94.430 92.067 16.755 il10ra_HHH_b1_03595_af2_000000003_0001_0001_af2pred
SCORE: 3.611 27.374 28.168 26.581 4.257 86.371 95.525 93.549 18.470 il10ra_HHH_b1_03613_af2_000000010_0001_0001_af2pred
SCORE: 5.039 27.735 28.846 26.624 4.233 76.518 95.642 91.513 18.486 il10ra_HHH_b1_03717_000000000_0001_0001_af2pred
SCORE: 5.453 27.760 28.794 26.726 4.265 75.157 95.501 91.109 16.822 il10ra_HHH_b1_03899_af2_000000046_0001_0001_af2pred
SCORE: 2.951 27.582 28.369 26.795 4.250 88.561 95.585 94.068 16.991 il10ra_HHH_b1_04079_000000004_0001_0001_af2pred
SCORE: 2.672 11.629 11.697 11.561 4.375 88.743 94.797 93.490 18.448 il10ra_HHH_b1_04099_000000016_0001_0001_af2pred
SCORE: 3.643 27.359 28.293 26.426 4.259 88.454 95.566 94.031 16.841 il10ra_HHH_b1_04109_af2_000000046_0001_0001_af2pred
SCORE: 3.184 27.508 28.310 26.705 4.255 85.766 95.588 93.468 18.583 il10ra_HHH_b1_04159_000000019_0001_0001_af2pred
SCORE: 2.323 27.578 28.113 27.043 4.252 94.033 95.628 95.284 16.987 il10ra_HHH_b1_04190_af2_000000024_0001_0001_af2pred
SCORE: 3.650 26.957 27.711 26.203 4.314 84.974 95.349 93.109 18.357 il10ra_HHH_b1_04208_000000042_0001_0001_af2pred
SCORE: 2.309 27.233 27.749 26.717 4.257 94.216 95.566 95.275 16.971 il10ra_HHH_b1_04291_000000001_0001_0001_af2pred
SCORE: 2.128 26.950 27.212 26.689 4.284 94.364 95.474 95.234 16.897 il10ra_HHH_b1_04383_000000010_0001_0001_af2pred
SCORE: 3.052 27.357 27.937 26.777 4.209 89.619 95.612 94.318 16.724 il10ra_HHH_b1_04432_000000031_0001_0001_af2pred
SCORE: 2.917 27.727 28.409 27.044 4.290 89.805 95.516 94.283 16.940 il10ra_HHH_b1_04432_af2_000000010_0001_0001_af2pred
SCORE: 2.486 27.484 27.904 27.064 4.325 92.076 95.427 94.704 16.838 il10ra_HHH_b1_04480_000000000_0001_0001_af2pred
SCORE: 6.292 27.946 28.871 27.021 4.271 85.184 95.571 93.328 16.816 il10ra_HHH_b1_04491_af2_000000007_0001_0001_af2pred
SCORE: 5.086 27.875 28.859 26.891 4.272 74.568 95.521 90.997 16.752 il10ra_HHH_b1_04496_af2_000000040_0001_0001_af2pred
SCORE: 2.385 27.536 28.162 26.910 4.273 93.065 95.563 95.024 16.858 il10ra_HHH_b1_04533_af2_000000022_0001_0001_af2pred
SCORE: 2.452 24.887 25.094 24.681 4.316 92.658 95.364 94.780 18.464 il10ra_HHH_b1_04543_000000016_0001_0001_af2pred
SCORE: 2.951 27.459 28.104 26.815 4.270 90.360 95.553 94.432 17.042 il10ra_HHH_b1_04584_af2_000000000_0001_0001_af2pred
SCORE: 2.702 27.531 28.158 26.904 4.293 91.007 95.495 94.526 18.381 il10ra_HHH_b1_04602_000000024_0001_0001_af2pred
SCORE: 2.728 27.489 28.110 26.868 4.299 89.665 95.521 94.256 16.778 il10ra_HHH_b1_04602_af2_000000023_0001_0001_af2pred
SCORE: 3.070 27.667 28.321 27.013 4.248 90.015 95.612 94.403 16.985 il10ra_HHH_b1_04891_af2_000000008_0001_0001_af2pred
SCORE: 5.496 27.873 28.947 26.799 4.240 77.930 95.562 91.755 16.811 il10ra_HHH_b1_05093_000000022_0001_0001_af2pred
SCORE: 3.412 27.787 28.666 26.907 4.268 86.467 95.560 93.596 16.740 il10ra_HHH_b1_05120_000000002_0001_0001_af2pred
SCORE: 3.470 27.635 28.620 26.651 4.276 85.642 95.561 93.419 16.798 il10ra_HHH_b1_05184_af2_000000043_0001_0001_af2pred
SCORE: 2.955 27.649 28.359 26.939 4.280 89.093 95.539 94.147 16.799 il10ra_HHH_b1_05246_af2_000000020_0001_0001_af2pred
SCORE: 2.643 27.603 28.296 26.910 4.264 91.751 95.540 94.722 18.205 il10ra_HHH_b1_05364_af2_000000004_0001_0001_af2pred
SCORE: 3.590 27.757 28.620 26.893 4.237 84.882 95.625 93.306 16.886 il10ra_HHH_b1_05383_af2_000000039_0001_0001_af2pred
SCORE: 2.495 27.531 28.126 26.937 4.266 92.133 95.591 94.845 17.083 il10ra_HHH_b1_05443_000000031_0001_0001_af2pred
SCORE: 2.969 27.154 27.930 26.378 4.302 89.143 95.519 94.142 18.200 il10ra_HHH_b1_05461_af2_000000018_0001_0001_af2pred
SCORE: 3.326 27.612 28.425 26.800 4.251 87.264 95.532 93.747 18.256 il10ra_HHH_b1_05641_af2_000000015_0001_0001_af2pred
SCORE: 2.115 27.430 27.863 26.997 4.296 95.051 95.555 95.446 18.250 il10ra_HHH_b1_05644_af2_000000020_0001_0001_af2pred
SCORE: 2.830 27.011 27.744 26.278 4.300 89.505 95.491 94.198 18.245 il10ra_HHH_b1_05649_af2_000000037_0001_0001_af2pred
SCORE: 6.415 28.097 29.326 26.869 4.240 68.387 95.609 89.732 16.761 il10ra_HHH_b1_05720_af2_000000030_0001_0001_af2pred
SCORE: 3.137 27.837 28.719 26.954 4.284 87.878 95.529 93.877 18.951 il10ra_HHH_b1_05751_af2_000000021_0001_0001_af2pred
SCORE: 2.631 27.594 28.341 26.846 4.253 91.631 95.593 94.737 17.342 il10ra_HHH_b1_05832_000000035_0001_0001_af2pred
SCORE: 2.290 27.595 28.293 26.897 4.237 94.320 95.627 95.345 18.399 il10ra_HHH_b1_05842_af2_000000038_0001_0001_af2pred
SCORE: 3.146 27.142 27.804 26.481 4.276 88.153 95.537 93.943 18.472 il10ra_HHH_b1_05902_000000004_0001_0001_af2pred
SCORE: 3.353 27.665 28.385 26.944 4.255 87.151 95.579 93.759 18.328 il10ra_HHH_b1_05902_000000013_0001_0001_af2pred
SCORE: 4.861 27.747 28.945 26.549 4.228 78.348 95.590 91.867 18.448 il10ra_HHH_b1_06060_000000042_0001_0001_af2pred
SCORE: 2.470 27.523 28.057 26.988 4.259 92.398 95.595 94.905 16.791 il10ra_HHH_b1_06070_000000013_0001_0001_af2pred
SCORE: 2.700 27.358 27.984 26.732 4.229 91.621 95.698 94.817 16.860 il10ra_HHH_b1_06086_af2_000000007_0001_0001_af2pred
SCORE: 3.280 27.907 28.948 26.866 4.232 87.227 95.648 93.830 17.035 il10ra_HHH_b1_06128_af2_000000017_0001_0001_af2pred
SCORE: 3.449 27.744 28.570 26.917 4.280 84.836 95.534 93.224 16.877 il10ra_HHH_b1_06128_af2_000000033_0001_0001_af2pred
SCORE: 3.116 8.473 9.010 7.936 4.356 86.391 94.817 92.998 16.818 il10ra_HHH_b1_06142_af2_000000017_0001_0001_af2pred
SCORE: 3.006 27.629 28.610 26.648 4.245 87.813 95.620 93.934 16.823 il10ra_HHH_b1_06177_af2_000000015_0001_0001_af2pred
SCORE: 7.440 27.731 28.939 26.523 4.263 71.870 95.422 90.337 18.357 il10ra_HHH_b1_06187_af2_000000026_0001_0001_af2pred
SCORE: 4.062 27.593 28.541 26.644 4.229 83.290 95.564 92.914 16.810 il10ra_HHH_b1_06187_af2_000000042_0001_0001_af2pred
SCORE: 5.884 27.761 28.791 26.731 4.265 77.254 95.463 91.531 16.744 il10ra_HHH_b1_06187_af2_000000044_0001_0001_af2pred
SCORE: 3.148 27.527 28.205 26.849 4.263 88.573 95.604 94.086 16.748 il10ra_HHH_b1_06196_af2_000000013_0001_0001_af2pred
SCORE: 2.751 27.803 28.611 26.995 4.251 90.600 95.618 94.535 16.902 il10ra_HHH_b1_06213_af2_000000034_0001_0001_af2pred
SCORE: 2.823 27.672 28.395 26.948 4.264 89.941 95.611 94.387 16.826 il10ra_HHH_b1_06217_000000036_0001_0001_af2pred
SCORE: 4.366 28.066 28.997 27.136 4.280 78.656 95.533 91.889 16.968 il10ra_HHH_b1_06233_000000001_0001_0001_af2pred
SCORE: 3.361 27.495 28.356 26.634 4.261 87.192 95.554 93.749 18.630 il10ra_HHH_b1_06340_af2_000000033_0001_0001_af2pred
SCORE: 5.746 27.842 28.813 26.872 4.286 78.941 95.527 91.946 18.520 il10ra_HHH_b1_06359_af2_000000022_0001_0001_af2pred
SCORE: 3.239 27.837 28.629 27.045 4.266 87.711 95.563 93.868 18.586 il10ra_HHH_b1_06459_af2_000000024_0001_0001_af2pred
SCORE: 2.792 27.808 28.518 27.097 4.260 89.961 95.568 94.357 18.555 il10ra_HHH_b1_06490_af2_000000020_0001_0001_af2pred
SCORE: 6.803 27.690 28.897 26.484 4.258 75.717 95.570 91.284 16.958 il10ra_HHH_b1_06660_af2_000000023_0001_0001_af2pred
SCORE: 2.668 27.598 28.201 26.995 4.290 91.175 95.555 94.609 16.897 il10ra_HHH_b1_06680_000000030_0001_0001_af2pred
SCORE: 4.923 27.735 28.912 26.558 4.270 75.790 95.578 91.306 18.466 il10ra_HHH_b1_06722_af2_000000020_0001_0001_af2pred
SCORE: 2.188 27.472 28.088 26.857 4.232 94.076 95.652 95.312 16.703 il10ra_HHH_b1_06776_000000038_0001_0001_af2pred
SCORE: 2.825 27.228 27.984 26.472 4.252 89.745 95.523 94.276 16.885 il10ra_HHH_b1_06785_000000046_0001_0001_af2pred
SCORE: 2.037 27.535 27.910 27.161 4.284 95.705 95.583 95.609 18.742 il10ra_HHH_b1_06970_000000020_0001_0001_af2pred
SCORE: 3.259 27.930 28.739 27.120 4.275 86.324 95.570 93.574 19.230 il10ra_HHH_b1_07172_af2_000000017_0001_0001_af2pred
SCORE: 5.398 27.923 29.088 26.757 4.274 76.780 95.518 91.473 17.469 il10ra_HHH_b1_07262_000000048_0001_0001_af2pred
SCORE: 2.683 27.144 27.700 26.587 4.262 90.666 95.480 94.441 16.962 il10ra_HHH_b1_07273_af2_000000014_0001_0001_af2pred
SCORE: 6.976 27.748 29.004 26.491 4.245 67.292 95.582 89.474 18.583 il10ra_HHH_b1_07321_af2_000000004_0001_0001_af2pred
SCORE: 2.422 27.232 27.770 26.694 4.262 92.155 95.580 94.840 16.838 il10ra_HHH_b1_07375_000000008_0001_0001_af2pred
SCORE: 2.464 27.513 28.206 26.820 4.264 93.325 95.582 95.094 16.990 il10ra_HHH_b1_07441_af2_000000036_0001_0001_af2pred
SCORE: 3.006 27.870 28.541 27.199 4.258 87.623 95.614 93.889 16.880 il10ra_HHH_b1_07548_af2_000000007_0001_0001_af2pred
SCORE: 3.008 26.532 27.329 25.735 4.272 88.152 95.540 93.945 16.944 il10ra_HHH_b1_07665_000000017_0001_0001_af2pred
SCORE: 2.966 27.613 28.501 26.726 4.236 90.436 95.602 94.487 16.942 il10ra_HHH_b1_07723_af2_000000047_0001_0001_af2pred
SCORE: 2.629 27.739 28.395 27.083 4.285 91.933 95.537 94.759 16.723 il10ra_HHH_b1_07829_000000014_0001_0001_af2pred
SCORE: 3.066 27.613 28.393 26.833 4.314 86.475 95.424 93.492 16.947 il10ra_HHH_b1_08013_000000034_0001_0001_af2pred
SCORE: 4.130 28.084 29.001 27.167 4.265 80.554 95.595 92.347 17.016 il10ra_HHH_b1_08033_af2_000000001_0001_0001_af2pred
SCORE: 4.632 27.473 28.496 26.449 4.287 76.530 95.436 91.354 16.866 il10ra_HHH_b1_08033_af2_000000015_0001_0001_af2pred
SCORE: 3.429 27.527 28.445 26.609 4.282 87.488 95.497 93.767 18.567 il10ra_HHH_b1_08069_000000014_0001_0001_af2pred
SCORE: 3.042 27.488 28.111 26.865 4.220 87.884 95.659 93.980 16.820 il10ra_HHH_b1_08083_af2_000000011_0001_0001_af2pred
SCORE: 2.914 27.591 28.401 26.782 4.283 89.539 95.537 94.242 16.980 il10ra_HHH_b1_08117_af2_000000032_0001_0001_af2pred
SCORE: 3.492 27.242 27.905 26.578 4.311 90.861 95.537 94.528 17.079 il10ra_HHH_b1_08164_af2_000000002_0001_0001_af2pred
SCORE: 4.844 27.742 28.896 26.589 4.221 79.809 95.601 92.191 16.834 il10ra_HHH_b1_08236_000000021_0001_0001_af2pred
SCORE: 2.636 27.343 27.902 26.783 4.286 91.264 95.557 94.630 17.060 il10ra_HHH_b1_08257_af2_000000004_0001_0001_af2pred
SCORE: 4.790 27.823 28.748 26.899 4.243 79.548 95.572 92.112 18.540 il10ra_HHH_b1_08287_000000014_0001_0001_af2pred
SCORE: 5.815 27.914 29.012 26.817 4.270 75.920 95.507 91.278 16.887 il10ra_HHH_b1_08296_000000033_0001_0001_af2pred
SCORE: 4.491 27.767 28.807 26.728 4.246 80.942 95.578 92.418 18.454 il10ra_HHH_b1_08393_af2_000000007_0001_0001_af2pred
SCORE: 3.380 27.506 28.155 26.858 3.571 86.084 95.232 93.150 197.699 tie2_HHH_b2_06970_000000023_0001_0001_af2pred
SCORE: 3.298 27.436 27.936 26.936 3.597 87.304 95.219 93.417 12.920 tie2_HHH_b2_07043_000000019_0001_0001_af2pred
SCORE: 3.641 26.325 26.808 25.842 3.604 83.944 95.034 92.510 12.748 tie2_HHH_b2_07192_000000007_0001_0001_af2pred
SCORE: 2.985 27.837 28.204 27.470 3.583 89.456 95.229 93.915 12.976 tie2_HHH_b2_07321_000000019_0001_0001_af2pred
SCORE: 3.441 24.876 25.293 24.458 3.616 83.937 94.918 92.418 12.999 tie2_HHH_b2_07389_000000026_0001_0001_af2pred
SCORE: 3.791 27.664 28.274 27.053 3.571 83.638 95.238 92.598 12.902 tie2_HHH_b2_07509_000000018_0001_0001_af2pred
SCORE: 2.945 27.951 28.339 27.563 3.540 88.630 95.308 93.788 13.121 tie2_HHH_b2_07553_000000009_0001_0001_af2pred
SCORE: 2.583 27.605 27.776 27.435 3.589 92.098 95.212 94.503 13.187 tie2_HHH_b2_07569_000000006_0001_0001_af2pred
SCORE: 2.341 27.814 28.148 27.480 3.548 93.297 95.372 94.899 13.077 tie2_HHH_b2_07672_000000020_0001_0001_af2pred
SCORE: 4.690 27.916 28.730 27.103 3.543 80.299 95.156 91.774 12.850 tie2_HHH_b2_07873_000000008_0001_0001_af2pred
SCORE: 2.621 27.631 27.747 27.516 3.604 92.174 95.132 94.459 12.924 tie2_HHH_b2_07875_000000025_0001_0001_af2pred
SCORE: 3.033 27.349 27.768 26.930 3.591 87.867 95.176 93.512 12.775 tie2_HHH_b2_07917_000000009_0001_0001_af2pred
SCORE: 3.193 27.605 28.032 27.179 3.571 86.855 95.236 93.328 13.334 tie2_HHH_b2_07940_000000007_0001_0001_af2pred
SCORE: 3.040 28.078 28.576 27.580 3.572 88.188 95.202 93.605 12.752 tie2_HHH_b2_08091_000000017_0001_0001_af2pred
SCORE: 2.906 27.784 28.132 27.437 3.601 89.703 95.186 93.938 13.226 tie2_HHH_b2_08261_000000024_0001_0001_af2pred
SCORE: 3.217 27.870 28.165 27.575 3.620 89.154 95.170 93.801 12.984 tie2_HHH_b2_08305_000000002_0001_0001_af2pred
SCORE: 2.808 27.000 27.302 26.699 3.561 89.478 95.205 93.902 13.257 tie2_HHH_b2_08308_000000012_0001_0001_af2pred
SCORE: 3.034 15.284 15.931 14.637 3.642 85.592 94.324 92.336 13.055 tie2_HHH_b1_00003_000000026_0001_0001_af2pred
SCORE: 2.902 27.617 27.932 27.303 3.591 89.596 95.218 93.938 13.089 tie2_HHH_b1_00067_000000025_0001_0001_af2pred
SCORE: 3.050 27.633 28.000 27.266 3.608 89.214 95.076 93.742 13.149 tie2_HHH_b1_00228_000000022_0001_0001_af2pred
SCORE: 3.028 27.877 28.228 27.527 3.589 88.184 95.184 93.591 13.049 tie2_HHH_b1_00250_000000014_0001_0001_af2pred
SCORE: 2.663 27.294 27.411 27.176 3.663 91.235 94.987 94.133 12.867 tie2_HHH_b1_00280_000000011_0001_0001_af2pred
SCORE: 2.625 27.969 28.347 27.592 3.664 92.797 94.925 94.441 13.108 tie2_HHH_b1_00306_000000026_0001_0001_af2pred
SCORE: 2.475 27.600 27.774 27.426 3.548 93.511 95.306 94.898 12.663 tie2_HHH_b1_00310_000000011_0001_0001_af2pred
SCORE: 3.520 28.038 28.539 27.536 3.570 85.998 95.201 93.106 12.939 tie2_HHH_b1_00347_000000011_0001_0001_af2pred
SCORE: 3.165 28.155 28.661 27.649 3.569 89.503 95.244 93.937 12.730 tie2_HHH_b1_00456_000000006_0001_0001_af2pred
SCORE: 2.675 27.446 27.821 27.070 3.590 91.308 95.152 94.276 12.917 tie2_HHH_b1_00498_000000003_0001_0001_af2pred
SCORE: 3.063 28.049 28.563 27.535 3.589 87.762 95.148 93.466 12.949 tie2_HHH_b1_00712_000000018_0001_0001_af2pred
SCORE: 3.202 27.919 28.355 27.483 3.552 88.420 95.289 93.725 12.891 tie2_HHH_b1_00824_000000011_0001_0001_af2pred
SCORE: 3.407 27.120 27.582 26.658 3.614 85.567 94.860 92.745 13.216 tie2_HHH_b1_00970_000000004_0001_0001_af2pred
SCORE: 6.005 27.805 28.660 26.950 3.622 74.676 95.009 90.380 12.844 tie2_HHH_b1_00989_000000008_0001_0001_af2pred
SCORE: 4.822 27.640 28.176 27.104 3.605 78.977 94.947 91.312 13.054 tie2_HHH_b1_00989_000000014_0001_0001_af2pred
SCORE: 2.494 26.878 27.057 26.699 3.621 92.265 94.990 94.370 12.807 tie2_HHH_b1_01134_000000025_0001_0001_af2pred
SCORE: 4.211 27.681 28.552 26.810 3.556 80.326 95.189 91.806 12.953 tie2_HHH_b1_01410_000000010_0001_0001_af2pred
SCORE: 2.839 27.652 28.055 27.250 3.586 90.273 95.135 94.028 12.995 tie2_HHH_b1_01431_000000003_0001_0001_af2pred
SCORE: 3.089 27.634 27.989 27.279 3.559 89.051 95.252 93.840 13.105 tie2_HHH_b1_01462_000000022_0001_0001_af2pred
SCORE: 2.312 27.443 27.538 27.348 3.607 94.532 95.127 94.992 13.080 tie2_HHH_b1_01599_000000022_0001_0001_af2pred
SCORE: 4.136 28.220 28.902 27.539 3.583 82.703 95.197 92.353 12.923 tie2_HHH_b1_01636_000000003_0001_0001_af2pred
SCORE: 3.474 27.661 28.017 27.306 3.521 87.791 95.202 93.515 13.016 tie2_HHH_b1_01774_000000006_0001_0001_af2pred
SCORE: 3.140 27.593 28.054 27.132 3.519 87.937 95.446 93.736 12.949 tie2_HHH_b1_01825_000000015_0001_0001_af2pred
SCORE: 2.335 27.104 27.224 26.983 3.614 93.047 95.070 94.610 13.030 tie2_HHH_b1_01831_000000005_0001_0001_af2pred
SCORE: 4.168 27.483 28.108 26.858 3.573 83.826 95.089 92.525 12.715 tie2_HHH_b1_01976_000000010_0001_0001_af2pred
SCORE: 2.656 27.891 28.225 27.557 3.521 92.118 95.434 94.679 13.286 tie2_HHH_b1_02047_000000006_0001_0001_af2pred
SCORE: 2.665 27.696 28.006 27.385 3.528 90.740 95.392 94.333 12.701 tie2_HHH_b1_02118_000000011_0001_0001_af2pred
SCORE: 2.923 22.304 22.623 21.985 3.624 88.050 94.823 93.281 12.869 tie2_HHH_b1_02182_000000007_0001_0001_af2pred
SCORE: 4.271 27.714 28.442 26.986 3.555 79.647 95.326 91.757 13.187 tie2_HHH_b1_02319_000000018_0001_0001_af2pred
SCORE: 4.231 27.590 28.198 26.982 3.584 81.476 95.135 92.025 12.917 tie2_HHH_b1_02325_000000006_0001_0001_af2pred
SCORE: 5.197 27.326 28.138 26.514 3.545 77.357 95.155 91.103 13.314 tie2_HHH_b1_02333_000000000_0001_0001_af2pred
SCORE: 3.069 27.625 28.181 27.069 3.570 88.459 95.218 93.679 13.051 tie2_HHH_b1_02653_000000020_0001_0001_af2pred
SCORE: 5.798 27.927 28.955 26.899 3.554 73.535 95.296 90.342 13.024 tie2_HHH_b1_02872_000000024_0001_0001_af2pred
SCORE: 3.851 27.389 28.030 26.747 3.553 83.911 95.139 92.583 12.919 tie2_HHH_b1_02978_000000001_0001_0001_af2pred
SCORE: 3.138 27.757 28.175 27.339 3.547 87.776 95.300 93.587 13.267 tie2_HHH_b1_03033_000000021_0001_0001_af2pred
SCORE: 2.304 26.888 27.120 26.657 3.555 93.537 95.263 94.870 12.891 tie2_HHH_b1_03198_000000017_0001_0001_af2pred
SCORE: 2.723 27.394 27.603 27.186 3.593 91.034 95.134 94.201 13.069 tie2_HHH_b1_03352_000000014_0001_0001_af2pred
SCORE: 2.963 27.981 28.419 27.542 3.551 89.299 95.325 93.953 13.146 tie2_HHH_b1_03435_000000020_0001_0001_af2pred
SCORE: 2.888 27.628 28.010 27.247 3.601 89.331 95.081 93.772 12.919 tie2_HHH_b1_03537_000000026_0001_0001_af2pred
SCORE: 2.373 27.865 28.166 27.564 3.617 93.111 95.083 94.634 13.220 tie2_HHH_b1_03644_000000009_0001_0001_af2pred
SCORE: 2.928 27.410 27.823 26.997 3.614 90.244 95.023 93.935 12.724 tie2_HHH_b1_03702_000000028_0001_0001_af2pred
SCORE: 2.481 27.237 27.463 27.011 3.575 92.146 95.170 94.482 13.028 tie2_HHH_b1_03827_000000002_0001_0001_af2pred
SCORE: 2.306 27.588 27.815 27.361 3.607 94.118 95.128 94.898 12.983 tie2_HHH_b1_03837_000000003_0001_0001_af2pred
SCORE: 4.370 25.769 26.518 25.019 3.627 78.381 94.883 91.126 12.998 tie2_HHH_b1_03870_000000015_0001_0001_af2pred
SCORE: 5.567 27.188 28.023 26.352 3.572 74.700 94.876 90.283 13.227 tie2_HHH_b1_03910_000000012_0001_0001_af2pred
SCORE: 6.739 27.528 28.554 26.501 3.563 68.241 95.165 89.036 13.385 tie2_HHH_b1_03939_000000000_0001_0001_af2pred
SCORE: 2.473 22.456 22.746 22.166 3.638 91.097 94.831 93.981 13.010 tie2_HHH_b1_04683_000000025_0001_0001_af2pred
SCORE: 2.287 27.469 27.735 27.202 3.593 93.131 95.089 94.644 13.039 tie2_HHH_b1_04784_000000008_0001_0001_af2pred
SCORE: 3.128 27.853 28.469 27.237 3.567 89.381 95.249 93.913 13.183 tie2_HHH_b1_04907_000000022_0001_0001_af2pred
SCORE: 3.655 25.546 26.192 24.900 3.607 82.675 95.073 92.251 12.895 tie2_HHH_b1_05155_000000027_0001_0001_af2pred
SCORE: 3.445 27.662 28.056 27.268 3.541 86.046 95.320 93.209 12.981 tie2_HHH_b1_05213_000000019_0001_0001_af2pred
SCORE: 2.622 25.275 25.412 25.137 3.606 90.830 94.922 93.990 12.699 tie2_HHH_b1_05399_000000001_0001_0001_af2pred
SCORE: 4.663 27.451 28.261 26.641 3.546 78.007 95.243 91.319 13.231 tie2_HHH_b1_05534_000000003_0001_0001_af2pred
SCORE: 4.113 27.279 27.974 26.584 3.620 81.061 94.975 91.808 12.869 tie2_HHH_b1_05616_000000004_0001_0001_af2pred
SCORE: 2.198 27.594 27.785 27.402 3.604 94.321 95.040 94.876 12.903 tie2_HHH_b1_05627_000000015_0001_0001_af2pred
SCORE: 2.530 27.728 28.065 27.392 3.551 92.886 95.323 94.768 13.195 tie2_HHH_b1_05676_000000005_0001_0001_af2pred
SCORE: 2.432 27.497 27.770 27.224 3.577 94.002 95.234 94.954 13.181 tie2_HHH_b1_05859_000000018_0001_0001_af2pred
SCORE: 2.392 27.870 28.345 27.394 3.583 93.143 95.169 94.708 13.162 tie2_HHH_b1_05911_000000008_0001_0001_af2pred
SCORE: 2.328 27.421 27.574 27.268 3.550 93.804 95.300 94.959 13.026 tie2_HHH_b1_05941_000000018_0001_0001_af2pred
SCORE: 3.755 27.971 28.541 27.401 3.578 83.775 95.106 92.527 13.086 tie2_HHH_b1_05953_000000008_0001_0001_af2pred
SCORE: 2.483 27.668 27.904 27.433 3.596 93.036 95.106 94.634 12.899 tie2_HHH_b1_06268_000000005_0001_0001_af2pred
SCORE: 2.698 27.598 27.935 27.261 3.613 90.280 95.098 94.002 13.004 tie2_HHH_b1_06308_000000000_0001_0001_af2pred
SCORE: 2.434 27.277 27.505 27.048 3.581 93.185 95.148 94.701 12.841 tie2_HHH_b1_06326_000000006_0001_0001_af2pred
SCORE: 2.606 27.533 27.964 27.103 3.579 92.501 95.201 94.586 12.998 tie2_HHH_b1_06413_000000016_0001_0001_af2pred
SCORE: 6.814 27.414 28.276 26.552 3.513 72.323 95.242 90.025 12.791 tie2_HHH_b1_06655_000000012_0001_0001_af2pred
SCORE: 3.930 28.052 28.711 27.393 3.582 83.131 95.218 92.467 13.242 tie2_HHH_b1_06932_000000019_0001_0001_af2pred
SCORE: 5.553 27.170 27.892 26.449 3.543 77.683 95.196 91.210 12.983 tie2_HHH_b1_07012_000000023_0001_0001_af2pred
SCORE: 3.247 27.080 27.572 26.587 3.555 86.867 95.166 93.276 13.044 tie2_HHH_b1_07215_000000026_0001_0001_af2pred
SCORE: 8.102 27.966 28.941 26.990 3.555 65.843 95.182 88.503 12.981 tie2_HHH_b1_07334_000000001_0001_0001_af2pred
SCORE: 2.827 27.946 28.327 27.566 3.603 89.871 95.160 93.956 12.865 tie2_HHH_b1_07392_000000003_0001_0001_af2pred
SCORE: 2.716 27.775 28.213 27.338 3.580 91.831 95.261 94.481 12.934 tie2_HHH_b1_07559_000000026_0001_0001_af2pred
SCORE: 2.975 27.743 28.007 27.479 3.593 89.468 95.218 93.909 12.789 tie2_HHH_b1_07601_000000001_0001_0001_af2pred
SCORE: 3.529 11.089 11.738 10.440 3.662 83.651 94.104 91.724 13.247 tie2_HHH_b1_07606_000000021_0001_0001_af2pred
SCORE: 2.299 27.406 27.583 27.230 3.585 93.568 95.185 94.817 12.706 tie2_HHH_b1_07620_000000014_0001_0001_af2pred
SCORE: 2.151 27.241 27.557 26.925 3.618 94.895 95.120 95.069 13.092 tie2_HHH_b1_07627_000000022_0001_0001_af2pred
SCORE: 2.974 27.244 27.616 26.873 3.620 90.962 95.036 94.109 13.261 tie2_HHH_b1_07661_000000017_0001_0001_af2pred
SCORE: 3.970 28.152 28.836 27.469 3.606 82.264 95.132 92.203 12.888 tie2_HHH_b1_07711_000000029_0001_0001_af2pred
SCORE: 7.222 27.548 28.590 26.506 3.562 68.561 95.156 89.102 13.228 tie2_HHH_b1_07758_000000029_0001_0001_af2pred
SCORE: 3.288 27.670 28.081 27.259 3.548 87.679 95.267 93.539 13.286 tie2_HHH_b1_07780_000000023_0001_0001_af2pred
SCORE: 3.231 27.029 27.646 26.412 3.579 85.589 95.124 92.953 12.958 tie2_HHH_b1_07969_000000003_0001_0001_af2pred
SCORE: 2.307 27.363 27.546 27.180 3.618 93.262 95.135 94.709 12.844 tie2_HHH_b1_08066_000000002_0001_0001_af2pred
SCORE: 2.002 26.805 26.800 26.811 3.661 95.092 94.903 94.946 13.334 tie2_HHH_b1_08173_000000010_0001_0001_af2pred
SCORE: 4.500 27.993 28.889 27.096 3.592 80.328 95.004 91.663 12.865 tie2_HHH_b1_08209_000000016_0001_0001_af2pred
SCORE: 3.764 26.674 27.326 26.023 2.675 85.626 96.453 92.464 210.780 ror1_HHH_b2_05280_000000236_0001_0001_0001_af2pred
SCORE: 3.027 26.902 27.623 26.181 2.736 89.992 96.368 94.019 10.515 ror1_HHH_b2_00586_000000003_0001_0001_0001_af2pred
SCORE: 4.809 26.728 27.653 25.804 2.709 79.848 96.434 90.323 10.607 ror1_HHH_b2_02725_000000797_0001_0001_0001_af2pred
SCORE: 6.038 26.360 27.336 25.383 2.687 80.068 96.398 90.382 10.696 ror1_HHH_b1_05029_000000232_0001_0001_0001_af2pred
SCORE: 2.560 26.504 26.964 26.045 2.771 92.937 96.280 95.048 10.545 ror1_HHH_b1_06192_000000165_0001_0001_0001_af2pred
SCORE: 2.733 26.327 26.902 25.753 2.687 91.613 96.482 94.688 10.590 ror1_HHH_b1_01996_000000076_0001_0001_0001_af2pred
SCORE: 5.546 26.268 27.681 24.856 2.713 76.442 96.287 88.976 10.545 ror1_HHH_b2_01377_000000080_0001_0001_0001_af2pred
SCORE: 8.052 26.870 28.240 25.500 2.632 73.974 96.563 88.241 10.521 ror1_HHH_b1_05587_000000027_0001_0001_0001_af2pred
SCORE: 4.110 26.224 26.986 25.463 2.725 83.973 96.310 91.765 10.553 ror1_HHH_b2_04873_000000097_0001_0001_0001_af2pred
SCORE: 4.254 27.090 27.637 26.543 2.712 84.038 96.439 91.870 10.514 ror1_HHH_b2_02602_000000199_0001_0001_0001_af2pred
SCORE: 3.080 26.554 26.940 26.169 2.734 89.838 96.210 93.863 10.550 ror1_HHH_b2_07494_000000028_0001_0001_0001_af2pred
SCORE: 3.650 27.169 27.721 26.617 2.695 87.625 96.498 93.229 10.555 ror1_HHH_b2_04396_000000008_0001_0001_0001_af2pred
SCORE: 6.513 26.979 28.111 25.848 2.616 77.465 96.640 89.576 10.659 ror1_HHH_b2_06510_000000296_0001_0001_0001_af2pred
SCORE: 3.078 24.540 25.034 24.047 2.705 90.156 96.183 93.963 10.720 ror1_HHH_b1_06503_000000085_0001_0001_0001_af2pred
SCORE: 2.734 26.977 27.365 26.590 2.711 91.730 96.417 94.690 10.576 ror1_HHH_b2_01120_000000094_0001_0001_0001_af2pred
SCORE: 3.356 22.151 22.755 21.546 2.733 87.977 95.938 93.005 10.623 ror1_HHH_b1_04578_000000193_0001_0001_0001_af2pred
SCORE: 3.160 27.463 27.779 27.147 2.689 89.580 96.518 93.962 10.580 ror1_HHH_b2_07321_000000217_0001_0001_0001_af2pred
SCORE: 4.236 27.758 28.458 27.058 2.715 83.076 96.462 91.531 10.489 ror1_HHH_b1_03944_000000132_0001_0001_0001_af2pred
SCORE: 3.124 26.653 27.197 26.109 2.625 90.695 96.591 94.419 10.560 ror1_HHH_b1_08235_000000175_0001_0001_0001_af2pred
SCORE: 5.430 27.427 28.518 26.336 2.639 77.565 96.641 89.613 10.454 ror1_HHH_b1_08253_000000081_0001_0001_0001_af2pred
SCORE: 3.562 25.960 26.559 25.361 2.721 87.205 96.338 92.973 10.385 ror1_HHH_b2_05651_000000037_0001_0001_0001_af2pred
SCORE: 4.024 26.750 27.703 25.797 2.742 83.473 96.322 91.588 10.449 ror1_HHH_b1_06484_000000055_0001_0001_0001_af2pred
SCORE: 3.271 22.494 23.445 21.542 2.892 86.080 95.103 91.779 10.439 ror1_HHH_b2_03411_000000068_0001_0001_0001_af2pred
SCORE: 5.661 26.916 28.081 25.751 2.696 76.908 96.380 89.206 10.610 ror1_HHH_b2_07274_000000075_0001_0001_0001_af2pred
SCORE: 2.940 26.543 27.142 25.944 2.749 90.511 96.302 94.168 10.631 ror1_HHH_b2_03019_000000071_0001_0001_0001_af2pred
SCORE: 3.501 27.027 27.727 26.327 2.726 86.685 96.374 92.804 10.313 ror1_HHH_b2_07192_000000000_0001_0001_0001_af2pred
SCORE: 4.858 27.075 28.217 25.933 2.667 81.908 96.477 91.110 10.437 ror1_HHH_b2_00673_000000161_0001_0001_0001_af2pred
SCORE: 3.414 27.165 27.699 26.632 2.699 86.851 96.490 92.939 10.466 ror1_HHH_b1_06430_000000102_0001_0001_0001_af2pred
SCORE: 3.090 26.663 26.984 26.342 2.750 90.154 96.299 94.035 10.407 ror1_HHH_b2_04586_000000171_0001_0001_0001_af2pred
SCORE: 3.785 27.007 27.793 26.220 2.740 85.600 96.303 92.360 10.395 ror1_HHH_b1_02191_000000259_0001_0001_0001_af2pred
SCORE: 2.889 26.384 26.908 25.859 2.724 90.770 96.319 94.274 10.406 ror1_HHH_b1_05176_000000270_0001_0001_0001_af2pred
SCORE: 3.277 27.306 27.830 26.782 2.688 89.118 96.503 93.782 10.320 ror1_HHH_b1_01980_000000044_0001_0001_0001_af2pred
SCORE: 3.561 26.821 27.470 26.173 2.707 88.583 96.430 93.539 10.473 ror1_HHH_b2_06828_000000196_0001_0001_0001_af2pred
SCORE: 3.359 25.833 26.720 24.947 2.697 87.242 96.329 92.981 10.470 ror1_HHH_b2_08161_000000238_0001_0001_0001_af2pred
SCORE: 5.737 26.727 28.020 25.434 2.651 76.212 96.451 88.994 10.482 ror1_HHH_b2_03632_000000170_0001_0001_0001_af2pred
SCORE: 4.232 26.270 27.151 25.388 2.696 85.140 96.450 92.283 10.368 ror1_HHH_b2_04785_000000216_0001_0001_0001_af2pred
SCORE: 4.017 26.453 27.229 25.676 2.714 83.686 96.282 91.641 10.439 ror1_HHH_b1_03743_000000020_0001_0001_0001_af2pred
SCORE: 2.747 26.423 27.051 25.796 2.666 91.108 96.512 94.521 10.493 ror1_HHH_b2_00285_000000100_0001_0001_0001_af2pred
SCORE: 2.754 26.978 27.501 26.455 2.730 91.232 96.314 94.442 10.489 ror1_HHH_b1_01681_000000036_0001_0001_0001_af2pred
SCORE: 2.634 26.904 27.293 26.514 2.709 92.892 96.371 95.089 10.568 ror1_HHH_b2_08228_000000169_0001_0001_0001_af2pred
SCORE: 2.912 27.331 27.767 26.895 2.768 90.678 96.275 94.213 10.652 ror1_HHH_b1_03183_000000186_0001_0001_0001_af2pred
SCORE: 3.546 26.609 27.428 25.789 2.757 87.109 96.188 92.843 10.558 ror1_HHH_b1_07551_000000040_0001_0001_0001_af2pred
SCORE: 3.016 26.920 27.521 26.318 2.670 90.998 96.536 94.495 10.474 ror1_HHH_b1_02400_000000277_0001_0001_0001_af2pred
SCORE: 3.365 26.620 27.336 25.904 2.681 87.381 96.543 93.167 10.590 ror1_HHH_b2_03946_000000175_0001_0001_0001_af2pred
SCORE: 2.710 24.076 24.908 23.245 2.723 90.468 96.149 94.056 10.435 ror1_HHH_b1_01979_000000177_0001_0001_0001_af2pred
SCORE: 3.408 26.688 27.416 25.960 2.750 87.978 96.340 93.259 10.403 ror1_HHH_b1_02590_000000014_0001_0001_0001_af2pred
SCORE: 3.081 26.496 26.884 26.108 2.692 89.062 96.457 93.733 10.512 ror1_HHH_b1_00701_000000214_0001_0001_0001_af2pred
SCORE: 3.897 26.982 27.560 26.403 2.725 85.454 96.388 92.360 10.414 ror1_HHH_b1_04484_000000009_0001_0001_0001_af2pred
SCORE: 4.386 27.213 28.297 26.129 2.714 81.952 96.380 91.065 10.514 ror1_HHH_b2_00306_000000344_0001_0001_0001_af2pred
SCORE: 3.073 26.991 27.343 26.640 2.731 88.882 96.321 93.580 10.707 ror1_HHH_b1_00801_000000122_0001_0001_0001_af2pred
SCORE: 3.913 27.066 27.850 26.281 2.678 86.265 96.516 92.740 10.542 ror1_HHH_b2_06272_000000134_0001_0001_0001_af2pred
SCORE: 3.317 27.243 27.843 26.643 2.735 89.872 96.364 93.972 10.597 ror1_HHH_b2_05437_000000011_0001_0001_0001_af2pred
SCORE: 3.656 25.876 26.707 25.045 2.722 86.721 96.177 92.693 10.508 ror1_HHH_b1_04163_000000081_0001_0001_0001_af2pred
SCORE: 3.520 26.132 27.017 25.247 2.658 87.241 96.537 93.112 10.222 ror1_HHH_b1_04632_000000008_0001_0001_0001_af2pred
SCORE: 3.064 26.763 27.175 26.351 2.756 89.665 96.295 93.852 10.302 ror1_HHH_b2_00464_000000056_0001_0001_0001_af2pred
SCORE: 3.430 20.278 21.350 19.206 2.808 86.426 95.486 92.148 10.446 ror1_HHH_b1_06980_000000145_0001_0001_0001_af2pred
SCORE: 3.857 25.984 27.138 24.829 2.707 84.420 96.360 91.961 10.363 ror1_HHH_b2_08133_000000253_0001_0001_0001_af2pred
SCORE: 3.483 26.842 27.650 26.033 2.691 88.080 96.541 93.424 10.326 ror1_HHH_b2_00006_000000036_0001_0001_0001_af2pred
SCORE: 5.668 26.486 27.273 25.698 2.711 79.062 96.278 89.935 10.302 ror1_HHH_b1_05188_000000151_0001_0001_0001_af2pred
SCORE: 3.983 27.111 27.854 26.367 2.638 87.738 96.599 93.335 10.467 ror1_HHH_b2_04646_000000192_0001_0001_0001_af2pred
SCORE: 3.324 25.074 25.683 24.466 2.721 87.561 96.123 92.968 10.340 ror1_HHH_b2_05419_000000007_0001_0001_0001_af2pred
SCORE: 3.076 26.187 26.844 25.531 2.731 90.124 96.305 94.028 10.640 ror1_HHH_b1_07357_000000136_0001_0001_0001_af2pred
SCORE: 2.810 25.789 26.254 25.324 2.776 90.814 96.089 94.146 10.718 ror1_HHH_b1_01953_000000039_0001_0001_0001_af2pred
SCORE: 3.537 27.451 28.066 26.836 2.708 87.707 96.451 93.230 10.590 ror1_HHH_b1_04133_000000531_0001_0001_0001_af2pred
SCORE: 3.805 26.911 27.726 26.096 2.677 85.388 96.469 92.386 10.543 ror1_HHH_b2_02076_000000004_0001_0001_0001_af2pred
SCORE: 3.306 27.054 27.646 26.463 2.734 88.620 96.302 93.472 10.344 ror1_HHH_b2_02794_000000119_0001_0001_0001_af2pred
SCORE: 4.008 27.129 28.019 26.239 2.723 83.035 96.376 91.461 10.326 ror1_HHH_b1_06103_000000107_0001_0001_0001_af2pred
SCORE: 4.278 26.393 27.210 25.577 2.662 83.496 96.516 91.719 10.258 ror1_HHH_b2_06276_000000051_0001_0001_0001_af2pred
SCORE: 5.628 27.194 28.344 26.044 2.657 77.596 96.591 89.593 10.304 ror1_HHH_b2_01874_000000021_0001_0001_0001_af2pred
SCORE: 3.439 27.285 27.890 26.680 2.639 88.390 96.666 93.617 10.444 ror1_HHH_b1_05017_000000115_0001_0001_0001_af2pred
SCORE: 3.237 26.851 27.576 26.127 2.687 88.831 96.532 93.695 10.459 ror1_HHH_b2_03617_000000112_0001_0001_0001_af2pred
SCORE: 2.878 25.783 26.295 25.271 2.721 90.363 96.325 94.128 10.346 ror1_HHH_b1_04502_000000104_0001_0001_0001_af2pred
SCORE: 4.591 26.951 27.946 25.956 2.639 81.175 96.587 90.909 10.382 ror1_HHH_b1_06023_000000141_0001_0001_0001_af2pred
SCORE: 3.544 26.997 27.766 26.227 2.697 86.124 96.458 92.651 10.332 ror1_HHH_b2_01824_000000129_0001_0001_0001_af2pred
SCORE: 3.141 25.716 26.337 25.094 2.724 89.234 96.364 93.737 10.459 ror1_HHH_b2_04761_000000068_0001_0001_0001_af2pred
SCORE: 3.293 26.927 27.413 26.441 2.697 88.303 96.422 93.431 10.570 ror1_HHH_b1_02182_000000042_0001_0001_0001_af2pred
SCORE: 3.280 25.288 26.254 24.322 2.775 87.352 96.115 92.886 10.413 ror1_HHH_b2_03677_000000159_0001_0001_0001_af2pred
SCORE: 3.518 26.682 27.464 25.899 2.744 86.077 96.356 92.569 10.401 ror1_HHH_b1_05495_000000053_0001_0001_0001_af2pred
SCORE: 2.875 27.323 27.874 26.771 2.696 91.290 96.485 94.571 10.479 ror1_HHH_b2_05642_000000176_0001_0001_0001_af2pred
SCORE: 4.204 26.245 27.487 25.003 2.681 83.029 96.280 91.398 10.422 ror1_HHH_b1_04826_000000026_0001_0001_0001_af2pred
SCORE: 2.738 26.352 26.694 26.010 2.755 91.927 96.233 94.646 10.446 ror1_HHH_b2_03551_000000033_0001_0001_0001_af2pred
SCORE: 6.086 27.378 28.462 26.293 2.605 78.565 96.714 90.028 10.477 ror1_HHH_b1_01636_000000197_0001_0001_0001_af2pred
SCORE: 3.642 26.603 27.288 25.918 2.662 88.122 96.547 93.443 10.457 ror1_HHH_b2_06237_000000131_0001_0001_0001_af2pred
SCORE: 4.100 27.214 28.042 26.386 2.672 83.957 96.444 91.844 10.505 ror1_HHH_b1_03497_000000009_0001_0001_0001_af2pred
SCORE: 6.723 26.145 27.565 24.724 2.722 71.247 96.190 87.000 10.542 ror1_HHH_b2_03684_000000002_0001_0001_0001_af2pred
SCORE: 5.478 26.955 28.150 25.761 2.734 78.273 96.265 89.636 10.505 ror1_HHH_b2_08315_000000036_0001_0001_0001_af2pred
SCORE: 4.154 22.252 23.396 21.108 2.731 83.470 95.936 91.344 10.406 ror1_HHH_b1_02483_000000038_0001_0001_0001_af2pred
SCORE: 2.774 27.528 27.968 27.087 2.734 92.265 96.413 94.885 10.528 ror1_HHH_b1_00664_000000331_0001_0001_0001_af2pred
SCORE: 3.925 27.294 28.028 26.559 2.729 84.636 96.399 92.065 10.439 ror1_HHH_b2_03183_000000209_0001_0001_0001_af2pred
SCORE: 3.210 26.857 27.312 26.401 2.665 89.060 96.539 93.784 10.370 ror1_HHH_b1_07378_000000244_0001_0001_0001_af2pred
SCORE: 4.576 26.961 28.027 25.895 2.683 81.508 96.410 90.919 10.421 ror1_HHH_b2_00137_000000024_0001_0001_0001_af2pred
SCORE: 4.645 25.422 26.237 24.606 2.747 81.607 95.961 90.673 10.391 ror1_HHH_b1_01633_000000080_0001_0001_0001_af2pred
SCORE: 2.822 26.608 27.249 25.967 2.740 92.325 96.248 94.802 10.589 ror1_HHH_b1_08183_000000097_0001_0001_0001_af2pred
SCORE: 3.740 26.999 27.741 26.257 2.762 85.507 96.285 92.314 10.323 ror1_HHH_b2_02801_000000187_0001_0001_0001_af2pred
SCORE: 5.360 27.097 28.119 26.075 2.643 80.420 96.578 90.625 10.434 ror1_HHH_b2_02406_000000011_0001_0001_0001_af2pred
SCORE: 3.046 26.147 26.809 25.486 2.654 90.487 96.571 94.330 10.346 ror1_HHH_b2_07763_000000220_0001_0001_0001_af2pred
SCORE: 3.140 26.601 27.288 25.914 2.805 88.644 96.124 93.368 11.552 ror1_HHH_b1_00226_000000060_0001_0001_0001_af2pred
SCORE: 4.521 26.786 27.668 25.904 2.720 82.476 96.135 91.102 10.404 ror1_HHH_b2_07112_000000311_0001_0001_0001_af2pred
SCORE: 3.056 26.540 27.114 25.966 2.702 89.518 96.407 93.869 10.363 ror1_HHH_b2_02746_000000011_0001_0001_0001_af2pred
SCORE: 5.455 26.130 27.332 24.927 2.613 79.750 96.506 90.333 10.386 ror1_HHH_b2_08169_000000000_0001_0001_0001_af2pred
SCORE: 5.503 28.084 29.119 27.049 3.569 73.713 95.156 90.548 195.039 tie2_HHH_b1_05688_000000011_0001_0001_af2pred
SCORE: 2.601 27.566 27.863 27.268 3.656 90.914 94.925 94.063 13.124 tie2_HHH_b1_05834_000000007_0001_0001_af2pred
SCORE: 2.678 27.499 27.862 27.136 3.587 91.381 95.224 94.398 13.328 tie2_HHH_b1_06466_000000003_0001_0001_af2pred
SCORE: 2.160 27.527 27.820 27.234 3.562 94.259 95.277 95.059 13.092 tie2_HHH_b1_06470_000000021_0001_0001_af2pred
SCORE: 3.523 27.746 28.208 27.284 3.576 88.859 95.219 93.852 12.885 tie2_HHH_b1_06947_000000019_0001_0001_af2pred
SCORE: 8.324 27.822 28.927 26.717 3.589 64.144 95.021 88.386 13.164 tie2_HHH_b1_07108_000000002_0001_0001_af2pred
SCORE: 2.460 27.643 27.832 27.455 3.565 91.816 95.334 94.578 12.852 tie2_HHH_b1_07332_000000009_0001_0001_af2pred
SCORE: 3.298 27.894 28.549 27.238 3.592 85.397 95.226 93.114 13.118 tie2_HHH_b1_07511_000000010_0001_0001_af2pred
SCORE: 5.374 27.391 28.322 26.461 3.617 74.122 94.903 90.437 13.011 tie2_HHH_b1_07917_000000015_0001_0001_af2pred
SCORE: 3.101 28.034 28.540 27.528 3.578 87.381 95.193 93.514 13.078 tie2_HHH_b1_08102_000000027_0001_0001_af2pred
SCORE: 4.982 28.175 29.003 27.347 3.576 75.643 95.157 90.964 12.864 tie2_HHH_b1_08102_000000028_0001_0001_af2pred
SCORE: 2.475 27.756 28.081 27.430 3.538 93.065 95.296 94.817 13.073 tie2_HHH_b1_08489_000000000_0001_0001_af2pred
SCORE: 2.734 27.809 28.185 27.433 3.617 90.413 95.131 94.117 12.960 tie2_HHH_b1_08565_000000024_0001_0001_af2pred
SCORE: 4.627 26.734 27.424 26.043 3.553 80.716 95.208 92.094 12.995 tie2_HHH_b1_08723_000000024_0001_0001_af2pred
SCORE: 2.278 24.680 24.787 24.572 3.675 91.996 94.673 94.097 13.039 tie2_HHH_b2_00059_000000017_0001_0001_af2pred
SCORE: 2.321 27.713 28.070 27.356 3.609 92.723 95.140 94.621 12.893 tie2_HHH_b2_00139_000000012_0001_0001_af2pred
SCORE: 2.568 27.982 28.404 27.559 3.569 91.612 95.332 94.533 13.248 tie2_HHH_b2_00279_000000029_0001_0001_af2pred
SCORE: 2.784 27.636 28.027 27.246 3.585 90.556 95.182 94.188 12.841 tie2_HHH_b2_00594_000000019_0001_0001_af2pred
SCORE: 2.493 27.746 28.084 27.409 3.548 92.297 95.332 94.680 13.405 tie2_HHH_b2_00695_000000019_0001_0001_af2pred
SCORE: 2.685 27.205 27.720 26.691 3.621 89.712 95.107 93.948 13.031 tie2_HHH_b2_00749_000000007_0001_0001_af2pred
SCORE: 2.999 27.260 27.624 26.897 3.588 87.958 95.063 93.536 13.103 tie2_HHH_b2_00836_000000026_0001_0001_af2pred
SCORE: 2.891 27.484 27.881 27.087 3.584 90.094 95.205 94.107 12.813 tie2_HHH_b2_00949_000000010_0001_0001_af2pred
SCORE: 2.336 27.225 27.434 27.016 3.627 93.242 95.089 94.692 13.092 tie2_HHH_b2_01021_000000000_0001_0001_af2pred
SCORE: 4.887 27.135 27.890 26.380 3.539 76.614 95.294 91.280 13.190 tie2_HHH_b2_01180_000000013_0001_0001_af2pred
SCORE: 2.730 27.470 27.843 27.096 3.612 89.312 95.111 93.865 13.473 tie2_HHH_b2_01241_000000008_0001_0001_af2pred
SCORE: 2.353 26.217 26.365 26.068 3.717 92.633 94.614 94.188 12.796 tie2_HHH_b2_01290_000000000_0001_0001_af2pred
SCORE: 3.179 27.659 28.060 27.258 3.586 87.702 95.194 93.584 12.971 tie2_HHH_b2_01568_000000002_0001_0001_af2pred
SCORE: 2.178 27.674 27.897 27.452 3.621 94.337 95.018 94.871 12.918 tie2_HHH_b2_01752_000000000_0001_0001_af2pred
SCORE: 2.953 27.733 28.304 27.162 3.564 88.768 95.257 93.863 13.067 tie2_HHH_b2_01852_000000019_0001_0001_af2pred
SCORE: 2.979 27.867 28.514 27.220 3.594 88.697 95.307 93.887 12.958 tie2_HHH_b2_01903_000000023_0001_0001_af2pred
SCORE: 2.665 27.953 28.378 27.527 3.580 89.752 95.253 94.071 13.057 tie2_HHH_b2_02491_000000026_0001_0001_af2pred
SCORE: 3.703 27.554 28.231 26.877 3.589 82.443 95.177 92.441 13.169 tie2_HHH_b2_02592_000000028_0001_0001_af2pred
SCORE: 4.074 28.100 28.822 27.377 3.516 81.439 95.397 92.398 13.241 tie2_HHH_b2_03225_000000008_0001_0001_af2pred
SCORE: 3.570 27.136 27.670 26.601 3.626 83.336 94.915 92.427 12.981 tie2_HHH_b2_03444_000000006_0001_0001_af2pred
SCORE: 2.531 27.522 27.847 27.197 3.599 91.894 95.158 94.457 13.178 tie2_HHH_b2_03450_000000024_0001_0001_af2pred
SCORE: 3.257 27.491 27.940 27.043 3.625 85.216 95.020 92.913 13.111 tie2_HHH_b2_03523_000000011_0001_0001_af2pred
SCORE: 8.548 27.755 28.729 26.781 3.565 71.128 94.939 89.823 12.971 tie2_HHH_b2_03533_000000003_0001_0001_af2pred
SCORE: 5.927 27.427 28.134 26.720 3.646 81.346 94.897 91.985 13.415 tie2_HHH_b2_03552_000000004_0001_0001_af2pred
SCORE: 2.509 27.988 28.306 27.670 3.629 91.955 95.120 94.440 13.261 tie2_HHH_b2_03941_000000013_0001_0001_af2pred
SCORE: 4.340 27.277 27.978 26.576 3.569 77.296 95.195 91.349 13.450 tie2_HHH_b2_04802_000000002_0001_0001_af2pred
SCORE: 3.099 26.532 26.974 26.090 3.606 86.149 94.874 92.999 12.983 tie2_HHH_b2_04851_000000001_0001_0001_af2pred
SCORE: 2.863 27.978 28.371 27.586 3.586 89.146 95.226 93.920 13.222 tie2_HHH_b2_04856_000000009_0001_0001_af2pred
SCORE: 8.540 28.164 29.431 26.897 3.526 61.802 95.260 88.070 12.899 tie2_HHH_b2_04919_000000000_0001_0001_af2pred
SCORE: 2.933 27.628 28.009 27.247 3.569 89.503 95.271 94.031 13.214 tie2_HHH_b2_05550_000000020_0001_0001_af2pred
SCORE: 3.135 27.550 28.059 27.041 3.595 86.762 95.208 93.393 12.863 tie2_HHH_b2_05600_000000028_0001_0001_af2pred
SCORE: 3.119 27.755 28.446 27.064 3.588 87.559 95.248 93.596 13.327 tie2_HHH_b2_05796_000000020_0001_0001_af2pred
SCORE: 2.786 27.804 28.126 27.483 3.597 90.639 95.218 94.234 12.806 tie2_HHH_b2_05857_000000001_0001_0001_af2pred
SCORE: 3.422 27.740 28.270 27.209 3.567 85.443 95.221 93.120 13.169 tie2_HHH_b2_05859_000000004_0001_0001_af2pred
SCORE: 3.734 27.990 28.648 27.332 3.591 82.074 95.242 92.413 12.957 tie2_HHH_b2_06205_000000010_0001_0001_af2pred
SCORE: 3.014 28.117 28.598 27.637 3.570 88.034 95.315 93.751 13.259 tie2_HHH_b2_06327_000000010_0001_0001_af2pred
SCORE: 4.340 27.529 28.268 26.791 3.591 80.494 95.198 92.038 13.171 tie2_HHH_b2_06531_000000012_0001_0001_af2pred
SCORE: 3.790 26.805 27.480 26.130 3.590 82.555 95.150 92.444 13.416 tie2_HHH_b2_06635_000000006_0001_0001_af2pred
SCORE: 3.560 27.888 28.550 27.226 3.600 85.076 95.253 93.066 13.216 tie2_HHH_b2_06753_000000004_0001_0001_af2pred
SCORE: 3.699 27.882 28.385 27.378 3.604 84.504 95.127 92.844 13.445 tie2_HHH_b2_06779_000000018_0001_0001_af2pred
SCORE: 2.883 26.568 26.949 26.187 3.558 89.607 95.209 94.005 12.850 tie2_HHH_b2_06867_000000029_0001_0001_af2pred
SCORE: 3.275 27.174 27.612 26.737 3.610 84.432 95.084 92.795 13.029 tie2_HHH_b2_06942_000000001_0001_0001_af2pred
SCORE: 2.265 27.207 27.328 27.086 3.619 93.991 94.995 94.779 12.954 tie2_HHH_b2_07031_000000005_0001_0001_af2pred
SCORE: 2.764 27.413 27.862 26.963 3.596 90.573 95.178 94.189 13.226 tie2_HHH_b2_07071_000000014_0001_0001_af2pred
SCORE: 5.098 27.816 28.586 27.046 3.573 75.382 95.181 90.927 12.855 tie2_HHH_b2_07071_000000023_0001_0001_af2pred
SCORE: 3.738 28.198 28.746 27.649 3.591 83.822 95.182 92.741 13.213 tie2_HHH_b2_07347_000000001_0001_0001_af2pred
SCORE: 2.076 27.435 27.685 27.184 3.621 95.224 95.115 95.138 14.630 tie2_HHH_b2_07460_000000015_0001_0001_af2pred
SCORE: 2.517 27.604 27.882 27.327 3.585 92.554 95.255 94.675 13.240 tie2_HHH_b2_07562_000000000_0001_0001_af2pred
SCORE: 2.574 26.933 27.188 26.679 3.596 91.379 95.060 94.269 13.385 tie2_HHH_b2_07583_000000016_0001_0001_af2pred
SCORE: 2.397 27.447 27.636 27.258 3.577 91.467 95.189 94.389 13.221 tie2_HHH_b2_07685_000000001_0001_0001_af2pred
SCORE: 2.176 27.827 28.252 27.402 3.628 94.217 95.115 94.922 13.094 tie2_HHH_b2_07895_000000014_0001_0001_af2pred
SCORE: 4.202 27.927 28.708 27.147 3.553 81.489 95.311 92.341 13.167 tie2_HHH_b2_08010_000000006_0001_0001_af2pred
SCORE: 2.527 27.573 27.921 27.225 3.595 91.100 95.139 94.271 13.042 tie2_HHH_b2_08150_000000021_0001_0001_af2pred
SCORE: 2.714 27.636 27.966 27.306 3.582 90.467 95.258 94.229 13.108 tie2_HHH_b2_08154_000000009_0001_0001_af2pred
SCORE: 2.526 27.792 28.056 27.529 3.578 92.063 95.337 94.634 13.367 tie2_HHH_b2_08189_000000013_0001_0001_af2pred
SCORE: 2.694 27.262 27.456 27.068 3.617 90.760 95.085 94.156 12.860 tie2_HHH_b2_08208_000000001_0001_0001_af2pred
SCORE: 2.766 28.172 28.715 27.630 3.602 90.733 95.184 94.227 13.347 tie2_HHH_b2_08224_000000016_0001_0001_af2pred
SCORE: 5.500 27.249 28.120 26.379 3.571 71.435 95.097 90.013 12.919 tie2_HHH_b2_08353_000000005_0001_0001_af2pred
SCORE: 2.363 27.358 27.752 26.964 3.607 92.187 95.021 94.412 13.089 tie2_HHH_b1_00391_000000007_0001_0001_af2pred
SCORE: 3.307 25.906 26.633 25.179 3.609 83.984 95.081 92.697 12.975 tie2_HHH_b1_01222_000000018_0001_0001_af2pred
SCORE: 2.662 27.760 28.170 27.349 3.640 90.535 95.058 94.086 13.179 tie2_HHH_b1_01765_000000013_0001_0001_af2pred
SCORE: 8.494 27.927 29.136 26.718 3.525 58.944 95.278 87.471 13.028 tie2_HHH_b1_01769_000000015_0001_0001_af2pred
SCORE: 3.337 27.710 28.400 27.020 3.607 85.871 95.126 93.137 13.044 tie2_HHH_b1_02115_000000023_0001_0001_af2pred
SCORE: 4.454 27.631 28.183 27.080 3.570 86.962 95.195 93.426 13.129 tie2_HHH_b1_02904_000000019_0001_0001_af2pred
SCORE: 2.348 27.563 27.672 27.455 3.589 93.457 95.203 94.828 13.042 tie2_HHH_b1_03133_000000008_0001_0001_af2pred
SCORE: 2.705 28.143 28.597 27.689 3.540 91.599 95.413 94.594 13.123 tie2_HHH_b1_03133_000000023_0001_0001_af2pred
SCORE: 2.900 27.400 27.737 27.063 3.550 87.484 95.347 93.657 13.341 tie2_HHH_b1_03269_000000026_0001_0001_af2pred
SCORE: 2.466 27.557 27.862 27.252 3.554 91.350 95.318 94.465 12.981 tie2_HHH_b1_03289_000000026_0001_0001_af2pred
SCORE: 4.413 27.885 28.644 27.126 3.596 78.537 95.108 91.548 12.911 tie2_HHH_b1_03451_000000027_0001_0001_af2pred
SCORE: 2.704 27.733 28.110 27.355 3.628 91.565 95.083 94.327 13.441 tie2_HHH_b1_03669_000000022_0001_0001_af2pred
SCORE: 2.417 27.723 28.072 27.374 3.645 92.029 95.062 94.410 12.998 tie2_HHH_b1_03821_000000019_0001_0001_af2pred
SCORE: 2.736 27.218 27.483 26.953 3.563 90.138 95.309 94.198 13.466 tie2_HHH_b1_04150_000000011_0001_0001_af2pred
SCORE: 2.221 27.358 27.531 27.184 3.576 93.904 95.144 94.878 13.132 tie2_HHH_b1_04579_000000003_0001_0001_af2pred
SCORE: 2.761 26.917 27.275 26.560 3.586 90.321 95.118 94.087 13.049 tie2_HHH_b1_04627_000000019_0001_0001_af2pred
SCORE: 2.852 27.892 28.247 27.538 3.580 89.121 95.256 93.938 13.022 tie2_HHH_b1_05004_000000023_0001_0001_af2pred
SCORE: 3.308 27.284 27.722 26.846 3.587 86.848 95.163 93.376 13.192 tie2_HHH_b1_05173_000000023_0001_0001_af2pred
SCORE: 2.610 27.818 28.168 27.469 3.598 91.763 95.192 94.455 13.027 tie2_HHH_b1_05614_000000010_0001_0001_af2pred
SCORE: 2.136 27.550 27.660 27.440 3.612 94.483 95.050 94.928 13.135 tie2_HHH_b1_05614_000000015_0001_0001_af2pred
SCORE: 2.453 27.609 27.999 27.219 3.595 92.239 95.204 94.566 13.267 tie2_HHH_b1_06778_000000012_0001_0001_af2pred
SCORE: 2.565 27.235 27.634 26.837 3.669 91.797 94.874 94.213 13.431 tie2_HHH_b1_06814_000000002_0001_0001_af2pred
SCORE: 3.332 28.131 28.797 27.465 3.583 86.485 95.256 93.371 13.067 tie2_HHH_b1_06842_000000021_0001_0001_af2pred
SCORE: 3.879 28.167 28.774 27.559 3.581 83.671 95.195 92.719 13.441 tie2_HHH_b1_07535_000000002_0001_0001_af2pred
SCORE: 7.265 28.138 29.143 27.133 3.613 74.333 95.032 90.584 12.956 tie2_HHH_b1_08191_000000016_0001_0001_af2pred
SCORE: 2.860 27.757 28.258 27.256 3.586 89.758 95.158 93.998 12.949 tie2_HHH_b1_08426_000000020_0001_0001_af2pred
SCORE: 3.655 27.276 27.838 26.714 3.614 82.469 95.048 92.345 13.183 tie2_HHH_b2_00005_000000022_0001_0001_af2pred
SCORE: 2.862 27.308 27.773 26.843 3.588 89.380 95.176 93.931 13.482 tie2_HHH_b2_00496_000000029_0001_0001_af2pred
SCORE: 2.293 22.561 22.602 22.520 4.034 93.104 93.961 93.705 209.536 il2ra_HHH_b2_02872_af2_000000024_0001_0001_af2pred
SCORE: 2.228 23.038 23.279 22.796 4.020 93.082 93.807 93.590 5.609 il2ra_HHH_b2_02876_af2_000000033_0001_0001_af2pred
SCORE: 2.787 11.303 11.228 11.379 4.214 87.149 92.220 90.704 5.681 il2ra_HHH_b2_02916_af2_000000047_0001_0001_af2pred
SCORE: 4.873 18.186 19.323 17.048 4.156 74.327 92.727 87.228 5.630 il2ra_HHH_b2_03082_af2_000000026_0001_0001_af2pred
SCORE: 2.368 8.326 7.655 8.997 4.250 89.699 92.529 91.683 5.654 il2ra_HHH_b2_03132_000000000_0001_0001_af2pred
SCORE: 3.065 23.115 23.437 22.793 4.180 88.834 93.610 92.183 5.800 il2ra_HHH_b2_03236_af2_000000035_0001_0001_af2pred
SCORE: 3.050 25.847 26.478 25.215 4.035 87.314 94.169 92.120 5.628 il2ra_HHH_b2_03257_000000015_0001_0001_af2pred
SCORE: 2.519 6.393 6.060 6.727 4.124 89.255 92.481 91.517 5.632 il2ra_HHH_b2_03538_af2_000000007_0001_0001_af2pred
SCORE: 2.645 27.861 28.352 27.370 4.028 91.797 94.315 93.562 5.736 il2ra_HHH_b2_03768_af2_000000006_0001_0001_af2pred
SCORE: 3.563 18.419 18.810 18.028 4.123 84.485 93.121 90.540 5.717 il2ra_HHH_b2_04056_000000016_0001_0001_af2pred
SCORE: 2.822 25.742 25.897 25.587 3.956 90.061 94.372 93.084 5.730 il2ra_HHH_b2_04192_af2_000000040_0001_0001_af2pred
SCORE: 2.438 26.793 26.926 26.661 4.090 91.869 94.157 93.473 5.600 il2ra_HHH_b2_04364_000000041_0001_0001_af2pred
SCORE: 2.272 7.995 7.410 8.579 4.059 89.022 92.605 91.534 5.719 il2ra_HHH_b2_04371_af2_000000015_0001_0001_af2pred
SCORE: 2.679 11.520 11.506 11.534 4.181 86.201 91.802 90.128 5.728 il2ra_HHH_b2_04400_000000037_0001_0001_af2pred
SCORE: 4.731 27.488 28.221 26.755 3.876 78.711 94.609 89.858 5.729 il2ra_HHH_b2_04753_af2_000000030_0001_0001_af2pred
SCORE: 2.244 26.750 26.752 26.747 3.989 94.991 94.403 94.579 5.673 il2ra_HHH_b2_04850_af2_000000030_0001_0001_af2pred
SCORE: 2.141 27.882 28.029 27.736 3.975 94.871 94.552 94.647 5.643 il2ra_HHH_b2_04856_af2_000000047_0001_0001_af2pred
SCORE: 2.379 15.910 15.883 15.937 4.271 89.718 92.411 91.606 5.671 il2ra_HHH_b2_05016_af2_000000021_0001_0001_af2pred
SCORE: 2.580 16.282 16.260 16.305 4.111 89.397 92.935 91.877 5.684 il2ra_HHH_b2_05304_000000006_0001_0001_af2pred
SCORE: 2.740 9.457 9.301 9.614 4.220 87.866 91.834 90.648 5.707 il2ra_HHH_b2_05304_000000023_0001_0001_af2pred
SCORE: 2.943 21.570 21.951 21.189 4.107 88.146 93.357 91.800 5.744 il2ra_HHH_b2_05350_af2_000000023_0001_0001_af2pred
SCORE: 2.159 24.711 24.800 24.623 4.051 94.366 94.019 94.123 5.710 il2ra_HHH_b2_05368_000000026_0001_0001_af2pred
SCORE: 2.639 10.264 9.720 10.809 4.233 88.281 92.077 90.943 5.711 il2ra_HHH_b2_05693_af2_000000046_0001_0001_af2pred
SCORE: 2.777 5.542 5.437 5.646 3.994 88.493 93.058 91.694 5.747 il2ra_HHH_b2_05815_000000028_0001_0001_af2pred
SCORE: 2.674 25.980 26.226 25.734 3.932 91.520 94.530 93.630 5.711 il2ra_HHH_b2_05815_af2_000000037_0001_0001_af2pred
SCORE: 2.486 27.784 27.982 27.587 3.991 92.442 94.433 93.838 5.840 il2ra_HHH_b2_06109_af2_000000048_0001_0001_af2pred
SCORE: 4.034 10.230 11.037 9.423 4.170 80.151 91.652 88.215 5.640 il2ra_HHH_b2_06278_af2_000000013_0001_0001_af2pred
SCORE: 2.727 27.405 27.736 27.075 3.962 91.517 94.543 93.639 5.728 il2ra_HHH_b2_06614_af2_000000028_0001_0001_af2pred
SCORE: 2.574 28.096 28.446 27.746 3.973 92.229 94.576 93.875 5.739 il2ra_HHH_b2_06711_af2_000000047_0001_0001_af2pred
SCORE: 3.380 27.743 28.061 27.426 3.924 87.772 94.558 92.530 5.700 il2ra_HHH_b2_06848_af2_000000033_0001_0001_af2pred
SCORE: 2.446 18.153 17.893 18.414 4.223 90.633 93.113 92.372 5.736 il2ra_HHH_b2_06850_000000018_0001_0001_af2pred
SCORE: 3.360 27.502 28.011 26.993 3.959 85.712 94.529 91.894 5.660 il2ra_HHH_b2_06927_000000045_0001_0001_af2pred
SCORE: 3.501 11.024 11.657 10.390 4.139 81.385 91.682 88.605 5.726 il2ra_HHH_b2_07091_000000004_0001_0001_af2pred
SCORE: 3.218 27.597 28.257 26.937 3.954 87.193 94.629 92.407 5.734 il2ra_HHH_b2_07162_000000036_0001_0001_af2pred
SCORE: 2.804 27.671 28.259 27.084 4.062 90.078 94.218 92.981 5.696 il2ra_HHH_b2_07380_af2_000000040_0001_0001_af2pred
SCORE: 1.973 6.888 6.077 7.698 4.195 91.809 92.647 92.396 5.781 il2ra_HHH_b2_07574_000000031_0001_0001_af2pred
SCORE: 2.511 5.457 5.142 5.772 4.076 90.249 93.319 92.401 5.779 il2ra_HHH_b2_07584_af2_000000044_0001_0001_af2pred
SCORE: 2.611 9.080 8.897 9.264 4.301 86.837 91.516 90.118 5.759 il2ra_HHH_b2_07885_000000012_0001_0001_af2pred
SCORE: 2.482 7.300 7.000 7.601 4.189 89.245 92.193 91.312 5.713 il2ra_HHH_b2_07885_000000026_0001_0001_af2pred
SCORE: 2.586 27.056 27.371 26.741 3.949 92.362 94.482 93.849 5.741 il2ra_HHH_b2_07897_af2_000000018_0001_0001_af2pred
SCORE: 3.969 10.899 11.579 10.219 4.191 78.633 91.660 87.766 5.766 il2ra_HHH_b2_07953_af2_000000011_0001_0001_af2pred
SCORE: 3.669 27.349 28.133 26.565 4.078 84.580 94.004 91.187 5.770 il2ra_HHH_b2_07953_af2_000000039_0001_0001_af2pred
SCORE: 2.721 6.210 6.089 6.331 4.105 88.513 92.595 91.375 5.682 il2ra_HHH_b2_07981_000000002_0001_0001_af2pred
SCORE: 3.873 23.078 23.873 22.284 4.114 82.958 93.627 90.439 5.751 il2ra_HHH_b2_08010_af2_000000022_0001_0001_af2pred
SCORE: 2.365 26.794 27.177 26.411 4.081 92.688 94.073 93.659 5.725 il2ra_HHH_b2_08371_000000003_0001_0001_af2pred
SCORE: 2.559 25.322 25.570 25.075 4.154 91.829 93.736 93.166 5.744 il2ra_HHH_eva_0599_af2_000000038_0001_0001_af2pred
SCORE: 3.305 24.366 25.169 23.564 4.054 86.618 93.880 91.710 5.625 il2ra_HHH_b1_00293_000000048_0001_0001_af2pred
SCORE: 3.899 26.651 27.288 26.015 3.924 83.314 94.514 91.167 5.717 il2ra_HHH_b1_00653_000000008_0001_0001_af2pred
SCORE: 7.238 18.145 20.125 16.165 4.299 64.458 91.420 83.362 5.819 il2ra_HHH_b1_00709_af2_000000014_0001_0001_af2pred
SCORE: 6.151 27.243 28.365 26.122 4.027 75.048 94.142 88.436 5.726 il2ra_HHH_b1_01077_af2_000000041_0001_0001_af2pred
SCORE: 2.382 27.109 27.396 26.823 4.131 92.537 94.065 93.608 5.709 il2ra_HHH_b1_01302_000000037_0001_0001_af2pred
SCORE: 2.635 27.684 28.135 27.233 3.983 90.071 94.436 93.131 5.739 il2ra_HHH_b1_01459_af2_000000032_0001_0001_af2pred
SCORE: 3.845 25.144 25.754 24.533 3.917 83.995 94.372 91.271 5.748 il2ra_HHH_b1_01800_af2_000000043_0001_0001_af2pred
SCORE: 2.902 6.206 5.940 6.472 4.247 88.312 92.028 90.918 5.764 il2ra_HHH_b1_02009_000000037_0001_0001_af2pred
SCORE: 2.475 28.080 28.500 27.659 4.019 91.067 94.314 93.344 5.770 il2ra_HHH_b1_02279_000000019_0001_0001_af2pred
SCORE: 2.524 27.548 27.746 27.350 4.066 92.947 94.216 93.837 5.682 il2ra_HHH_b1_02781_af2_000000020_0001_0001_af2pred
SCORE: 3.250 11.519 11.714 11.325 4.123 83.164 92.534 89.734 5.744 il2ra_HHH_b1_02805_af2_000000048_0001_0001_af2pred
SCORE: 3.375 8.515 8.739 8.292 4.094 82.688 92.303 89.430 5.663 il2ra_HHH_b1_02828_000000001_0001_0001_af2pred
SCORE: 3.134 9.081 9.222 8.940 4.139 84.217 92.302 89.886 5.770 il2ra_HHH_b1_02828_000000026_0001_0001_af2pred
SCORE: 2.372 11.840 11.327 12.353 4.193 89.230 92.329 91.403 5.680 il2ra_HHH_b1_03211_af2_000000003_0001_0001_af2pred
SCORE: 2.319 5.169 4.805 5.534 4.050 91.874 93.287 92.865 5.686 il2ra_HHH_b1_03469_af2_000000034_0001_0001_af2pred
SCORE: 2.563 27.330 27.875 26.784 3.947 92.138 94.489 93.786 5.731 il2ra_HHH_b1_03499_000000047_0001_0001_af2pred
SCORE: 2.506 27.393 27.818 26.969 4.050 92.729 94.268 93.808 5.749 il2ra_HHH_b1_03980_000000003_0001_0001_af2pred
SCORE: 2.490 27.686 27.924 27.448 3.992 93.179 94.409 94.041 5.710 il2ra_HHH_b1_04001_af2_000000011_0001_0001_af2pred
SCORE: 3.762 27.660 28.182 27.138 4.054 85.326 94.173 91.529 5.766 il2ra_HHH_b1_04595_000000037_0001_0001_af2pred
SCORE: 3.822 26.593 27.464 25.723 3.940 82.192 94.289 90.674 5.728 il2ra_HHH_b1_05050_af2_000000046_0001_0001_af2pred
SCORE: 2.866 7.372 7.346 7.397 4.113 87.966 92.763 91.329 5.744 il2ra_HHH_b1_05159_000000001_0001_0001_af2pred
SCORE: 3.646 24.126 24.892 23.361 4.117 83.836 93.725 90.770 5.744 il2ra_HHH_b1_05159_000000005_0001_0001_af2pred
SCORE: 2.119 27.055 27.020 27.090 4.023 95.673 94.374 94.762 5.760 il2ra_HHH_b1_05342_af2_000000009_0001_0001_af2pred
SCORE: 2.109 25.732 25.578 25.885 3.942 94.388 94.368 94.374 5.716 il2ra_HHH_b1_05565_af2_000000013_0001_0001_af2pred
SCORE: 2.129 27.714 28.082 27.346 3.961 94.862 94.516 94.619 5.729 il2ra_HHH_b1_05569_af2_000000007_0001_0001_af2pred
SCORE: 2.789 26.963 27.256 26.670 4.013 91.171 94.214 93.305 5.772 il2ra_HHH_b1_05608_af2_000000012_0001_0001_af2pred
SCORE: 4.066 13.085 13.723 12.446 4.109 79.204 92.298 88.385 5.803 il2ra_HHH_b1_05831_af2_000000014_0001_0001_af2pred
SCORE: 2.241 5.078 4.503 5.654 4.001 92.594 93.739 93.397 5.814 il2ra_HHH_b1_06141_000000018_0001_0001_af2pred
SCORE: 2.967 27.784 28.269 27.300 4.084 89.563 94.241 92.843 5.696 il2ra_HHH_b1_06146_000000017_0001_0001_af2pred
SCORE: 2.789 27.601 27.930 27.271 4.089 91.906 94.180 93.500 5.720 il2ra_HHH_b1_06494_af2_000000005_0001_0001_af2pred
SCORE: 3.988 26.478 27.184 25.771 4.014 83.107 94.097 90.812 5.845 il2ra_HHH_b1_06630_000000040_0001_0001_af2pred
SCORE: 2.276 27.282 27.323 27.241 4.128 94.277 94.022 94.098 5.709 il2ra_HHH_b1_06745_af2_000000035_0001_0001_af2pred
SCORE: 2.659 26.955 27.188 26.722 3.946 91.448 94.510 93.595 5.702 il2ra_HHH_b1_06784_000000039_0001_0001_af2pred
SCORE: 2.849 25.479 26.165 24.794 4.001 90.884 94.171 93.189 5.749 il2ra_HHH_b1_06800_af2_000000049_0001_0001_af2pred
SCORE: 9.107 22.479 23.794 21.164 4.126 77.248 93.022 88.308 5.662 il2ra_HHH_b1_06886_af2_000000011_0001_0001_af2pred
SCORE: 3.419 24.379 25.143 23.615 4.020 84.686 93.967 91.193 5.771 il2ra_HHH_b1_07143_000000043_0001_0001_af2pred
SCORE: 3.013 27.821 28.403 27.238 4.055 88.572 94.250 92.553 5.747 il2ra_HHH_b1_07164_af2_000000014_0001_0001_af2pred
SCORE: 2.934 23.485 23.984 22.986 4.096 87.571 93.806 91.943 5.720 il2ra_HHH_b1_07246_000000015_0001_0001_af2pred
SCORE: 2.142 6.393 5.788 6.998 4.213 90.629 92.528 91.961 5.684 il2ra_HHH_b1_07874_af2_000000046_0001_0001_af2pred
SCORE: 2.431 24.856 24.964 24.749 4.047 92.789 94.084 93.697 5.835 il2ra_HHH_b1_08107_af2_000000036_0001_0001_af2pred
SCORE: 2.450 8.494 8.117 8.870 4.016 87.298 92.273 90.786 5.745 il2ra_HHH_b1_08239_af2_000000046_0001_0001_af2pred
SCORE: 2.492 27.465 27.853 27.077 4.008 92.404 94.345 93.765 5.719 il2ra_HHH_b1_08353_af2_000000010_0001_0001_af2pred
SCORE: 2.476 21.452 21.538 21.365 4.151 90.997 93.715 92.903 5.743 il2ra_HHH_b1_08456_000000018_0001_0001_af2pred
SCORE: 6.480 27.420 28.498 26.341 3.949 72.669 94.449 87.940 5.792 il2ra_HHH_b1_08460_af2_000000006_0001_0001_af2pred
SCORE: 5.030 28.122 28.848 27.395 3.947 79.336 94.428 89.918 5.783 il2ra_HHH_b1_08617_af2_000000042_0001_0001_af2pred
SCORE: 2.647 23.639 24.299 22.979 4.011 90.612 93.793 92.842 5.718 il2ra_HHH_b1_08699_af2_000000023_0001_0001_af2pred
SCORE: 2.770 6.427 6.306 6.547 4.160 88.211 92.390 91.141 5.768 il2ra_HHH_b2_00032_af2_000000036_0001_0001_af2pred
SCORE: 2.280 27.866 28.045 27.687 4.126 93.350 94.098 93.874 5.789 il2ra_HHH_b2_00203_af2_000000027_0001_0001_af2pred
SCORE: 4.329 27.454 28.126 26.782 4.013 82.634 94.297 90.811 5.773 il2ra_HHH_b2_00311_af2_000000007_0001_0001_af2pred
SCORE: 3.062 7.714 7.410 8.019 4.313 86.540 91.713 90.167 5.844 il2ra_HHH_b2_00577_000000023_0001_0001_af2pred
SCORE: 2.607 27.768 28.123 27.413 3.905 91.568 94.644 93.725 5.724 il2ra_HHH_b2_00666_af2_000000006_0001_0001_af2pred
SCORE: 2.222 8.648 8.101 9.194 4.069 90.019 92.535 91.783 5.723 il2ra_HHH_b2_00733_000000042_0001_0001_af2pred
SCORE: 3.504 24.728 25.530 23.926 4.079 84.499 93.868 91.068 5.781 il2ra_HHH_b2_00755_af2_000000031_0001_0001_af2pred
SCORE: 3.372 12.763 13.129 12.396 4.236 83.878 92.157 89.683 5.760 il2ra_HHH_b2_00769_000000011_0001_0001_af2pred
SCORE: 4.003 26.581 27.107 26.055 2.629 86.750 96.315 93.050 168.211 cd86_HHH_b1_06666_000000014_0001_0001_af2pred
SCORE: 3.566 26.472 27.116 25.828 2.652 86.257 96.264 92.848 8.843 cd86_HHH_b1_06728_000000000_0001_0001_af2pred
SCORE: 2.835 26.653 27.002 26.304 2.595 90.956 96.630 94.693 8.688 cd86_HHH_b1_06797_000000014_0001_0001_af2pred
SCORE: 2.492 27.147 27.757 26.537 2.598 92.744 96.499 95.218 8.760 cd86_HHH_b1_06856_000000009_0001_0001_af2pred
SCORE: 4.113 26.911 27.602 26.221 2.562 83.335 96.713 92.147 8.827 cd86_HHH_b1_07041_000000020_0001_0001_af2pred
SCORE: 4.550 26.748 27.607 25.888 2.560 81.757 96.722 91.614 8.712 cd86_HHH_b1_07106_000000012_0001_0001_af2pred
SCORE: 3.605 27.863 28.559 27.166 2.573 87.501 96.770 93.606 8.667 cd86_HHH_b1_07407_000000001_0001_0001_af2pred
SCORE: 4.100 27.158 27.987 26.330 2.537 82.881 96.688 91.975 8.995 cd86_HHH_b1_07590_000000024_0001_0001_af2pred
SCORE: 5.138 25.699 26.564 24.834 2.513 78.185 96.595 90.311 8.620 cd86_HHH_b1_07779_000000021_0001_0001_af2pred
SCORE: 2.174 26.708 27.070 26.347 2.630 94.895 96.515 95.962 8.696 cd86_HHH_b1_07785_000000025_0001_0001_af2pred
SCORE: 2.475 26.266 26.679 25.853 2.579 94.065 96.648 95.766 8.686 cd86_HHH_b1_07972_000000008_0001_0001_af2pred
SCORE: 6.108 26.388 27.636 25.141 2.581 72.136 96.340 88.079 8.654 cd86_HHH_b1_07997_000000027_0001_0001_af2pred
SCORE: 2.657 25.949 26.503 25.395 2.666 92.003 96.226 94.785 8.629 cd86_HHH_b1_08089_000000015_0001_0001_af2pred
SCORE: 4.970 27.358 28.122 26.593 2.698 78.788 96.302 90.324 9.076 cd86_HHH_b1_08165_000000017_0001_0001_af2pred
SCORE: 2.985 26.911 27.501 26.322 2.653 89.736 96.330 94.079 8.789 cd86_HHH_b1_08279_000000002_0001_0001_af2pred
SCORE: 2.626 24.104 24.361 23.848 2.783 91.580 95.821 94.374 8.755 cd86_HHH_b1_08593_000000005_0001_0001_af2pred
SCORE: 4.950 26.471 27.608 25.334 2.621 77.005 96.412 89.788 9.068 cd86_HHH_b1_08622_000000015_0001_0001_af2pred
SCORE: 2.345 24.759 25.132 24.385 2.606 93.525 96.335 95.376 8.781 cd86_HHH_b1_08667_000000026_0001_0001_af2pred
SCORE: 2.487 27.158 27.361 26.954 2.704 92.925 96.298 95.147 8.592 cd86_HHH_b2_00039_000000014_0001_0001_af2pred
SCORE: 2.535 26.516 26.890 26.142 2.619 93.461 96.508 95.468 8.786 cd86_HHH_b2_00232_000000009_0001_0001_af2pred
SCORE: 6.147 26.772 27.672 25.873 2.615 76.122 96.396 89.476 9.054 cd86_HHH_b2_00475_000000020_0001_0001_af2pred
SCORE: 2.373 26.660 27.176 26.144 2.543 94.316 96.735 95.910 8.939 cd86_HHH_b2_00637_000000029_0001_0001_af2pred
SCORE: 2.889 26.853 26.966 26.740 2.610 91.356 96.560 94.783 9.023 cd86_HHH_b2_00853_000000011_0001_0001_af2pred
SCORE: 3.723 26.902 27.491 26.313 2.619 87.810 96.535 93.557 9.104 cd86_HHH_b2_01083_000000008_0001_0001_af2pred
SCORE: 3.536 27.122 27.852 26.392 2.665 86.345 96.429 92.987 8.599 cd86_HHH_b2_01085_000000007_0001_0001_af2pred
SCORE: 3.474 27.899 28.527 27.272 2.683 88.537 96.419 93.728 8.750 cd86_HHH_b2_01256_000000013_0001_0001_af2pred
SCORE: 2.411 26.572 26.737 26.408 2.600 93.575 96.456 95.473 8.711 cd86_HHH_b2_01543_000000019_0001_0001_af2pred
SCORE: 3.034 27.455 27.932 26.978 2.552 89.812 96.680 94.336 8.910 cd86_HHH_b2_01845_000000001_0001_0001_af2pred
SCORE: 2.977 25.540 25.843 25.238 2.578 89.926 96.430 94.210 8.984 cd86_HHH_b2_02035_000000022_0001_0001_af2pred
SCORE: 2.686 27.668 28.034 27.301 2.730 92.730 96.166 94.993 8.906 cd86_HHH_b2_02421_000000028_0001_0001_af2pred
SCORE: 2.989 26.947 27.324 26.571 2.531 90.768 96.857 94.778 8.584 cd86_HHH_b2_02435_000000016_0001_0001_af2pred
SCORE: 3.197 27.113 27.468 26.758 2.626 89.431 96.528 94.106 8.681 cd86_HHH_b2_02558_000000020_0001_0001_af2pred
SCORE: 2.543 27.289 27.739 26.839 2.458 92.280 97.042 95.417 8.747 cd86_HHH_b2_02757_000000008_0001_0001_af2pred
SCORE: 2.920 26.916 27.339 26.494 2.567 90.313 96.668 94.499 8.720 cd86_HHH_b2_02777_000000019_0001_0001_af2pred
SCORE: 2.913 26.523 26.874 26.171 2.515 91.786 96.811 95.096 8.610 cd86_HHH_b2_02850_000000004_0001_0001_af2pred
SCORE: 2.208 27.049 27.363 26.734 2.686 94.731 96.288 95.757 9.005 cd86_HHH_b2_02971_000000022_0001_0001_af2pred
SCORE: 3.402 27.030 27.679 26.381 2.656 88.711 96.460 93.815 8.978 cd86_HHH_b2_02984_000000003_0001_0001_af2pred
SCORE: 3.691 27.301 27.972 26.630 2.634 86.712 96.528 93.178 8.652 cd86_HHH_b2_03245_000000008_0001_0001_af2pred
SCORE: 4.190 27.454 28.141 26.766 2.649 83.558 96.502 92.084 8.773 cd86_HHH_b2_03245_000000012_0001_0001_af2pred
SCORE: 2.739 27.069 27.495 26.644 2.742 91.962 96.228 94.772 8.769 cd86_HHH_b2_03245_000000026_0001_0001_af2pred
SCORE: 2.268 26.682 26.976 26.388 2.585 94.696 96.595 95.947 8.699 cd86_HHH_b2_03265_000000019_0001_0001_af2pred
SCORE: 2.196 26.247 26.480 26.014 2.559 95.209 96.684 96.180 8.825 cd86_HHH_b2_03283_000000019_0001_0001_af2pred
SCORE: 2.892 26.536 26.876 26.196 2.519 90.499 96.730 94.604 8.720 cd86_HHH_b2_03311_000000029_0001_0001_af2pred
SCORE: 3.120 26.345 26.794 25.896 2.589 89.990 96.495 94.275 8.892 cd86_HHH_b2_03374_000000021_0001_0001_af2pred
SCORE: 3.615 25.040 25.838 24.242 2.576 86.338 96.551 93.066 8.794 cd86_HHH_b2_03433_000000005_0001_0001_af2pred
SCORE: 2.476 27.106 27.284 26.928 2.630 93.312 96.500 95.412 8.874 cd86_HHH_b2_03545_000000000_0001_0001_af2pred
SCORE: 2.258 26.474 26.621 26.328 2.570 94.830 96.587 95.987 8.947 cd86_HHH_b2_03978_000000022_0001_0001_af2pred
SCORE: 3.107 26.835 27.359 26.310 2.625 90.763 96.421 94.490 8.827 cd86_HHH_b2_04074_000000025_0001_0001_af2pred
SCORE: 5.576 27.608 28.547 26.668 2.517 76.446 96.801 89.853 8.806 cd86_HHH_b2_04212_000000020_0001_0001_af2pred
SCORE: 4.579 26.437 27.486 25.387 2.545 81.255 96.658 91.401 8.935 cd86_HHH_b2_04366_000000002_0001_0001_af2pred
SCORE: 2.505 27.160 27.549 26.770 2.633 93.276 96.540 95.426 8.843 cd86_HHH_b2_04435_000000009_0001_0001_af2pred
SCORE: 3.573 26.858 27.351 26.364 2.583 87.502 96.532 93.450 8.921 cd86_HHH_b2_04486_000000013_0001_0001_af2pred
SCORE: 4.212 26.666 27.378 25.955 2.611 83.886 96.455 92.165 8.813 cd86_HHH_b2_04486_000000016_0001_0001_af2pred
SCORE: 5.050 27.740 28.698 26.782 2.591 79.491 96.606 90.765 8.871 cd86_HHH_b2_04514_000000009_0001_0001_af2pred
SCORE: 4.164 26.850 27.709 25.992 2.593 83.761 96.498 92.151 8.651 cd86_HHH_b2_04717_000000023_0001_0001_af2pred
SCORE: 2.473 27.368 27.605 27.131 2.665 93.304 96.364 95.320 8.717 cd86_HHH_b2_04909_000000020_0001_0001_af2pred
SCORE: 2.580 27.195 27.676 26.714 2.663 92.610 96.438 95.132 8.774 cd86_HHH_b2_04913_000000023_0001_0001_af2pred
SCORE: 3.014 26.681 27.113 26.249 2.567 90.405 96.664 94.528 8.657 cd86_HHH_b2_04964_000000022_0001_0001_af2pred
SCORE: 3.299 26.823 27.387 26.259 2.652 89.414 96.351 93.983 8.855 cd86_HHH_b2_05133_000000012_0001_0001_af2pred
SCORE: 3.242 26.419 27.108 25.731 2.512 88.396 96.733 93.888 8.794 cd86_HHH_b2_05327_000000021_0001_0001_af2pred
SCORE: 3.227 26.995 27.698 26.292 2.562 87.921 96.675 93.687 8.630 cd86_HHH_b2_05359_000000009_0001_0001_af2pred
SCORE: 2.737 27.185 27.769 26.600 2.617 91.313 96.535 94.753 8.870 cd86_HHH_b2_05374_000000024_0001_0001_af2pred
SCORE: 2.435 27.248 27.703 26.794 2.629 93.824 96.520 95.600 8.791 cd86_HHH_b2_05543_000000017_0001_0001_af2pred
SCORE: 3.682 26.182 26.954 25.410 2.642 85.029 96.418 92.531 8.668 cd86_HHH_b2_05560_000000005_0001_0001_af2pred
SCORE: 4.171 26.582 27.370 25.795 2.584 84.009 96.599 92.302 8.739 cd86_HHH_b2_05958_000000015_0001_0001_af2pred
SCORE: 3.273 26.701 27.250 26.153 2.573 88.978 96.680 94.051 8.845 cd86_HHH_b2_06073_000000027_0001_0001_af2pred
SCORE: 2.921 26.076 26.729 25.422 2.518 91.025 96.800 94.829 8.572 cd86_HHH_b2_06338_000000022_0001_0001_af2pred
SCORE: 3.439 27.510 27.881 27.139 2.639 87.064 96.529 93.298 8.910 cd86_HHH_b2_06513_000000002_0001_0001_af2pred
SCORE: 3.157 26.946 27.410 26.481 2.475 89.527 96.912 94.391 8.803 cd86_HHH_b2_06621_000000025_0001_0001_af2pred
SCORE: 5.360 27.038 27.968 26.108 2.568 78.100 96.705 90.355 8.609 cd86_HHH_b2_06700_000000012_0001_0001_af2pred
SCORE: 2.516 26.519 27.002 26.035 2.590 93.057 96.609 95.397 8.663 cd86_HHH_b2_06881_000000006_0001_0001_af2pred
SCORE: 2.991 26.506 26.966 26.046 2.574 90.509 96.681 94.574 8.650 cd86_HHH_b2_07191_000000025_0001_0001_af2pred
SCORE: 2.412 26.628 26.873 26.382 2.587 93.584 96.607 95.576 8.717 cd86_HHH_b2_07273_000000019_0001_0001_af2pred
SCORE: 3.702 27.180 27.713 26.647 2.568 86.216 96.708 93.127 8.656 cd86_HHH_b2_07507_000000020_0001_0001_af2pred
SCORE: 3.664 27.166 27.784 26.548 2.598 86.640 96.603 93.202 8.704 cd86_HHH_b2_07581_000000021_0001_0001_af2pred
SCORE: 3.842 26.541 27.373 25.708 2.507 85.902 96.723 93.030 9.115 cd86_HHH_b2_07646_000000017_0001_0001_af2pred
SCORE: 3.183 27.047 27.449 26.645 2.603 89.711 96.578 94.234 8.551 cd86_HHH_b2_07681_000000029_0001_0001_af2pred
SCORE: 3.025 27.277 27.808 26.745 2.615 90.684 96.566 94.559 8.763 cd86_HHH_b2_07796_000000021_0001_0001_af2pred
SCORE: 3.041 26.745 27.229 26.260 2.566 88.915 96.635 94.000 8.769 cd86_HHH_b2_07866_000000005_0001_0001_af2pred
SCORE: 3.128 26.861 27.339 26.382 2.598 89.648 96.587 94.218 8.681 cd86_HHH_b2_07883_000000018_0001_0001_af2pred
SCORE: 2.667 27.177 27.471 26.884 2.609 93.787 96.548 95.605 8.764 cd86_HHH_b1_00043_000000024_0001_0001_af2pred
SCORE: 10.034 24.836 27.129 22.544 2.552 57.663 95.835 82.807 8.822 cd86_HHH_b1_00169_000000011_0001_0001_af2pred
SCORE: 5.392 14.567 16.158 12.976 2.645 74.378 94.260 87.474 8.547 cd86_HHH_b1_00179_000000027_0001_0001_af2pred
SCORE: 2.787 26.813 27.221 26.404 2.602 92.302 96.549 95.100 8.686 cd86_HHH_b1_00239_000000012_0001_0001_af2pred
SCORE: 4.441 26.780 27.553 26.007 2.619 83.370 96.326 91.904 8.754 cd86_HHH_b1_00418_000000004_0001_0001_af2pred
SCORE: 3.297 25.680 26.369 24.991 2.533 87.571 96.698 93.583 8.660 cd86_HHH_b1_00543_000000000_0001_0001_af2pred
SCORE: 2.988 27.109 27.700 26.517 2.718 90.748 96.317 94.416 8.678 cd86_HHH_b1_00555_000000005_0001_0001_af2pred
SCORE: 2.696 26.286 26.758 25.813 2.607 92.786 96.552 95.267 8.700 cd86_HHH_b1_00756_000000002_0001_0001_af2pred
SCORE: 4.828 27.270 28.223 26.316 2.573 81.118 96.590 91.309 8.635 cd86_HHH_b1_00848_000000028_0001_0001_af2pred
SCORE: 2.673 26.978 27.435 26.521 2.614 92.452 96.521 95.132 8.603 cd86_HHH_b1_01081_000000028_0001_0001_af2pred
SCORE: 2.715 26.806 27.121 26.490 2.561 92.634 96.744 95.341 8.726 cd86_HHH_b1_01213_000000017_0001_0001_af2pred
SCORE: 4.319 26.270 26.942 25.597 2.540 80.848 96.565 91.200 8.863 cd86_HHH_b1_01648_000000007_0001_0001_af2pred
SCORE: 3.418 26.369 27.020 25.717 2.483 88.020 96.892 93.864 8.566 cd86_HHH_b1_01684_000000012_0001_0001_af2pred
SCORE: 2.985 26.961 27.377 26.545 2.526 89.799 96.852 94.445 8.711 cd86_HHH_b1_02295_000000019_0001_0001_af2pred
SCORE: 3.251 27.307 27.709 26.905 2.579 88.551 96.662 93.894 9.057 cd86_HHH_b1_02360_000000018_0001_0001_af2pred
SCORE: 4.559 26.612 27.557 25.667 2.517 81.229 96.771 91.467 8.620 cd86_HHH_b1_02377_000000011_0001_0001_af2pred
SCORE: 2.486 26.395 26.845 25.944 2.539 92.905 96.778 95.456 8.777 cd86_HHH_b1_02462_000000009_0001_0001_af2pred
SCORE: 3.875 26.986 27.647 26.326 2.516 84.787 96.661 92.608 8.743 cd86_HHH_b1_02800_000000001_0001_0001_af2pred
SCORE: 2.517 27.305 27.721 26.889 2.582 93.497 96.640 95.567 8.588 cd86_HHH_b1_02802_000000009_0001_0001_af2pred
SCORE: 5.016 26.630 27.604 25.655 2.588 79.981 96.465 90.839 8.690 cd86_HHH_b1_02881_000000016_0001_0001_af2pred
SCORE: 3.249 27.525 28.310 26.740 4.318 86.889 95.375 93.593 151.252 il10ra_HHH_b2_02822_000000039_0001_0001_af2pred
SCORE: 2.997 27.761 28.451 27.072 4.253 89.117 95.628 94.261 10.566 il10ra_HHH_b2_03136_af2_000000007_0001_0001_af2pred
SCORE: 3.054 27.835 28.602 27.067 4.247 88.856 95.603 94.187 10.948 il10ra_HHH_b2_03509_af2_000000038_0001_0001_af2pred
SCORE: 3.228 27.566 28.330 26.801 4.282 87.026 95.595 93.796 10.843 il10ra_HHH_b2_03740_000000038_0001_0001_af2pred
SCORE: 2.169 27.807 28.384 27.229 4.334 94.034 95.476 95.173 10.747 il10ra_HHH_b2_03779_000000036_0001_0001_af2pred
SCORE: 2.119 27.586 28.081 27.091 4.304 94.819 95.500 95.357 10.655 il10ra_HHH_b2_03820_000000047_0001_0001_af2pred
SCORE: 4.568 27.717 28.624 26.810 4.262 76.442 95.482 91.485 10.614 il10ra_HHH_b2_03954_000000025_0001_0001_af2pred
SCORE: 3.687 27.753 28.489 27.017 4.279 83.381 95.504 92.959 10.440 il10ra_HHH_b2_04062_af2_000000027_0001_0001_af2pred
SCORE: 2.787 27.361 27.996 26.726 4.253 89.786 95.623 94.397 10.606 il10ra_HHH_b2_04102_000000029_0001_0001_af2pred
SCORE: 6.106 27.952 29.142 26.762 4.261 68.319 95.575 89.853 10.733 il10ra_HHH_b2_04304_af2_000000041_0001_0001_af2pred
SCORE: 2.301 27.443 27.965 26.921 4.256 93.215 95.576 95.080 10.539 il10ra_HHH_b2_04356_af2_000000049_0001_0001_af2pred
SCORE: 2.206 27.385 27.873 26.897 4.238 93.629 95.651 95.226 10.739 il10ra_HHH_b2_04476_af2_000000042_0001_0001_af2pred
SCORE: 2.505 27.763 28.374 27.153 4.275 91.765 95.565 94.767 10.736 il10ra_HHH_b2_04900_af2_000000038_0001_0001_af2pred
SCORE: 4.689 27.586 28.450 26.722 4.275 77.718 95.383 91.675 10.736 il10ra_HHH_b2_04953_000000020_0001_0001_af2pred
SCORE: 2.214 27.509 27.939 27.079 4.318 93.969 95.476 95.160 10.774 il10ra_HHH_b2_04980_af2_000000000_0001_0001_af2pred
SCORE: 3.412 27.693 28.696 26.690 4.263 86.466 95.602 93.684 10.719 il10ra_HHH_b2_05116_000000014_0001_0001_af2pred
SCORE: 2.668 27.179 27.788 26.571 4.284 91.364 95.532 94.657 10.695 il10ra_HHH_b2_05222_af2_000000014_0001_0001_af2pred
SCORE: 2.574 27.418 28.148 26.688 4.256 92.312 95.581 94.895 10.634 il10ra_HHH_b2_05553_000000005_0001_0001_af2pred
SCORE: 2.077 27.643 28.109 27.176 4.282 94.142 95.543 95.249 10.771 il10ra_HHH_b2_05553_af2_000000040_0001_0001_af2pred
SCORE: 5.143 27.690 28.790 26.589 4.249 73.447 95.535 90.898 10.912 il10ra_HHH_b2_05582_000000022_0001_0001_af2pred
SCORE: 3.163 27.492 28.259 26.725 4.240 86.815 95.622 93.773 10.672 il10ra_HHH_b2_05848_af2_000000045_0001_0001_af2pred
SCORE: 3.915 27.591 28.389 26.793 4.269 82.226 95.502 92.715 10.664 il10ra_HHH_b2_05935_af2_000000032_0001_0001_af2pred
SCORE: 3.178 26.897 27.796 25.997 4.314 86.949 95.456 93.670 10.699 il10ra_HHH_b2_06018_af2_000000048_0001_0001_af2pred
SCORE: 2.564 27.650 28.152 27.147 4.294 92.422 95.551 94.894 10.702 il10ra_HHH_b2_06056_af2_000000015_0001_0001_af2pred
SCORE: 3.158 27.945 28.701 27.189 4.224 87.316 95.684 93.928 10.688 il10ra_HHH_b2_06234_af2_000000027_0001_0001_af2pred
SCORE: 2.253 27.324 27.877 26.771 4.318 93.580 95.518 95.112 10.731 il10ra_HHH_b2_06454_af2_000000000_0001_0001_af2pred
SCORE: 2.330 27.741 28.419 27.062 4.287 93.220 95.536 95.050 10.867 il10ra_HHH_b2_06623_000000040_0001_0001_af2pred
SCORE: 2.984 27.202 27.948 26.456 4.243 88.091 95.550 93.984 10.640 il10ra_HHH_b2_06688_000000009_0001_0001_af2pred
SCORE: 3.316 27.553 28.249 26.857 4.266 86.324 95.481 93.559 10.487 il10ra_HHH_b2_06696_000000018_0001_0001_af2pred
SCORE: 3.967 27.866 28.597 27.134 4.265 82.205 95.542 92.743 10.538 il10ra_HHH_b2_06934_af2_000000039_0001_0001_af2pred
SCORE: 2.608 27.691 28.167 27.216 4.256 91.055 95.628 94.668 10.580 il10ra_HHH_b2_06968_000000019_0001_0001_af2pred
SCORE: 3.593 27.980 28.734 27.227 4.273 84.722 95.590 93.309 10.700 il10ra_HHH_b2_07030_000000045_0001_0001_af2pred
SCORE: 3.717 27.853 28.713 26.994 4.267 84.898 95.590 93.345 10.518 il10ra_HHH_b2_07058_af2_000000036_0001_0001_af2pred
SCORE: 3.323 26.929 27.470 26.388 4.350 85.020 95.361 93.190 10.688 il10ra_HHH_b2_07092_000000033_0001_0001_af2pred
SCORE: 2.407 27.570 28.311 26.829 4.296 92.519 95.516 94.887 10.673 il10ra_HHH_b2_07194_af2_000000045_0001_0001_af2pred
SCORE: 2.950 27.964 28.581 27.348 4.304 89.082 95.522 94.170 10.781 il10ra_HHH_b2_07232_000000034_0001_0001_af2pred
SCORE: 2.286 27.718 28.348 27.089 4.284 94.019 95.576 95.249 10.531 il10ra_HHH_b2_07276_af2_000000001_0001_0001_af2pred
SCORE: 2.642 27.032 27.681 26.384 4.260 91.434 95.579 94.708 10.566 il10ra_HHH_b2_07355_000000015_0001_0001_af2pred
SCORE: 2.323 27.519 28.052 26.986 4.277 93.086 95.598 95.071 10.773 il10ra_HHH_b2_07391_000000045_0001_0001_af2pred
SCORE: 2.779 27.558 28.172 26.943 4.273 91.346 95.559 94.674 10.730 il10ra_HHH_b2_07393_af2_000000010_0001_0001_af2pred
SCORE: 3.372 28.067 28.925 27.209 4.277 86.295 95.584 93.634 10.748 il10ra_HHH_b2_07488_000000039_0001_0001_af2pred
SCORE: 2.780 27.706 28.404 27.009 4.259 89.201 95.596 94.253 10.810 il10ra_HHH_b2_07527_af2_000000016_0001_0001_af2pred
SCORE: 3.897 27.578 28.490 26.667 4.275 81.703 95.548 92.641 10.845 il10ra_HHH_b2_07683_af2_000000011_0001_0001_af2pred
SCORE: 2.380 28.089 28.795 27.383 4.277 93.585 95.535 95.126 10.956 il10ra_HHH_b2_07751_af2_000000015_0001_0001_af2pred
SCORE: 2.545 27.520 28.009 27.030 4.248 92.838 95.607 95.026 10.808 il10ra_HHH_b2_07757_000000017_0001_0001_af2pred
SCORE: 2.933 27.337 27.936 26.739 4.243 90.175 95.616 94.473 10.779 il10ra_HHH_b2_08025_af2_000000007_0001_0001_af2pred
SCORE: 3.147 27.856 28.592 27.119 4.274 86.968 95.583 93.775 10.753 il10ra_HHH_b2_08143_af2_000000003_0001_0001_af2pred
SCORE: 2.936 27.444 28.215 26.673 4.278 88.642 95.513 94.070 10.716 il10ra_HHH_b2_08232_000000020_0001_0001_af2pred
SCORE: 3.000 27.376 28.167 26.585 4.252 89.116 95.618 94.253 10.734 il10ra_HHH_b2_08265_af2_000000041_0001_0001_af2pred
SCORE: 3.804 28.072 28.907 27.236 4.226 82.777 95.665 92.959 10.894 il10ra_HHH_b2_08289_af2_000000019_0001_0001_af2pred
SCORE: 3.329 27.969 28.645 27.293 4.260 86.573 95.592 93.699 10.928 il10ra_HHH_eva_0741_af2_000000009_0001_0001_af2pred
SCORE: 2.165 27.937 28.300 27.573 4.315 94.859 95.528 95.387 10.949 il10ra_ems_p1-15H-GBL-16H-GABBL-16H_0175_0001_0001_0001_000000002_0001_0001_af2pred
SCORE: 2.278 27.669 28.124 27.214 4.296 93.909 95.523 95.184 10.940 il10ra_ems_p1-16H-GBL-16H-GABBL-15H_0026_0001_0001_0001_000000000_0001_0001_af2pred
SCORE: 2.785 27.655 28.539 26.771 4.281 90.257 95.532 94.425 10.816 il10ra_HHH_b1_00072_af2_000000007_0001_0001_af2pred
SCORE: 2.070 27.634 28.121 27.147 4.263 94.952 95.605 95.468 10.905 il10ra_HHH_b1_00420_af2_000000021_0001_0001_af2pred
SCORE: 2.347 27.173 27.765 26.580 4.310 92.312 95.368 94.726 10.847 il10ra_HHH_b1_00511_000000029_0001_0001_af2pred
SCORE: 2.552 25.259 25.620 24.897 4.249 90.285 95.528 94.427 10.886 il10ra_HHH_b1_00949_000000008_0001_0001_af2pred
SCORE: 2.592 27.641 28.177 27.105 4.227 90.792 95.661 94.639 10.910 il10ra_HHH_b1_00949_000000037_0001_0001_af2pred
SCORE: 2.580 27.687 28.173 27.202 4.289 91.803 95.574 94.783 10.888 il10ra_HHH_b1_00961_000000018_0001_0001_af2pred
SCORE: 2.427 27.584 28.183 26.984 4.326 93.162 95.456 94.975 10.946 il10ra_HHH_b1_01058_000000000_0001_0001_af2pred
SCORE: 5.431 27.841 28.872 26.810 4.212 76.566 95.633 91.630 10.829 il10ra_HHH_b1_01158_af2_000000029_0001_0001_af2pred
SCORE: 3.533 27.888 28.631 27.145 4.248 84.235 95.566 93.187 10.992 il10ra_HHH_b1_01508_af2_000000010_0001_0001_af2pred
SCORE: 2.509 27.460 27.928 26.991 4.256 91.799 95.582 94.788 10.782 il10ra_HHH_b1_01509_af2_000000007_0001_0001_af2pred
SCORE: 5.504 27.646 28.841 26.452 4.246 71.284 95.615 90.507 10.760 il10ra_HHH_b1_01864_af2_000000046_0001_0001_af2pred
SCORE: 7.894 27.484 28.903 26.065 4.249 68.979 95.458 89.899 10.621 il10ra_HHH_b1_01867_af2_000000015_0001_0001_af2pred
SCORE: 2.907 27.781 28.392 27.170 4.255 89.629 95.635 94.374 10.601 il10ra_HHH_b1_01889_af2_000000007_0001_0001_af2pred
SCORE: 2.647 28.144 28.795 27.494 4.267 90.027 95.569 94.406 10.811 il10ra_HHH_b1_01944_000000027_0001_0001_af2pred
SCORE: 4.008 27.477 28.589 26.364 4.263 81.370 95.531 92.558 10.451 il10ra_HHH_b1_02094_000000036_0001_0001_af2pred
SCORE: 2.872 27.298 27.982 26.613 4.266 89.156 95.530 94.192 10.642 il10ra_HHH_b1_02173_af2_000000003_0001_0001_af2pred
SCORE: 2.795 28.153 28.770 27.536 4.227 90.255 95.615 94.490 10.518 il10ra_HHH_b1_02195_af2_000000036_0001_0001_af2pred
SCORE: 2.488 27.495 28.073 26.916 4.299 92.007 95.533 94.793 10.633 il10ra_HHH_b1_02289_000000013_0001_0001_af2pred
SCORE: 5.559 28.103 29.174 27.033 4.248 72.129 95.578 90.656 10.462 il10ra_HHH_b1_02322_af2_000000045_0001_0001_af2pred
SCORE: 3.023 27.723 28.377 27.069 4.282 87.789 95.567 93.934 10.385 il10ra_HHH_b1_02479_af2_000000007_0001_0001_af2pred
SCORE: 3.142 27.208 27.974 26.442 4.270 85.994 95.507 93.510 10.374 il10ra_HHH_b1_02662_000000034_0001_0001_af2pred
SCORE: 5.174 27.871 28.754 26.988 4.265 76.796 95.562 91.623 10.443 il10ra_HHH_b1_02662_af2_000000038_0001_0001_af2pred
SCORE: 3.919 27.671 28.574 26.767 4.222 85.458 95.632 93.496 10.531 il10ra_HHH_b1_02755_000000025_0001_0001_af2pred
SCORE: 4.518 27.699 28.575 26.822 4.275 77.324 95.363 91.576 10.496 il10ra_HHH_b1_02786_af2_000000040_0001_0001_af2pred
SCORE: 2.110 27.329 27.818 26.841 4.224 94.115 95.677 95.349 10.519 il10ra_HHH_b1_02820_af2_000000026_0001_0001_af2pred
SCORE: 2.356 27.795 28.385 27.204 4.291 93.525 95.514 95.097 10.591 il10ra_HHH_b1_02847_000000017_0001_0001_af2pred
SCORE: 2.737 27.932 28.618 27.246 4.294 91.158 95.524 94.608 10.763 il10ra_HHH_b1_02954_000000005_0001_0001_af2pred
SCORE: 2.350 27.684 28.304 27.065 4.300 93.433 95.521 95.083 10.857 il10ra_HHH_b1_03088_000000003_0001_0001_af2pred
SCORE: 2.418 27.330 27.909 26.752 4.252 91.796 95.613 94.812 10.481 il10ra_HHH_b1_03129_af2_000000047_0001_0001_af2pred
SCORE: 2.955 11.062 11.360 10.763 4.407 85.937 94.659 92.828 10.701 il10ra_HHH_b1_03168_000000040_0001_0001_af2pred
SCORE: 2.900 27.367 27.959 26.774 4.278 88.522 95.525 94.055 10.647 il10ra_HHH_b1_03421_000000021_0001_0001_af2pred
SCORE: 2.451 20.543 20.941 20.145 4.345 88.925 95.127 93.825 10.490 il10ra_HHH_b1_03776_000000049_0001_0001_af2pred
SCORE: 7.508 27.762 28.865 26.659 4.272 74.727 95.550 91.179 10.561 il10ra_HHH_b1_03848_af2_000000024_0001_0001_af2pred
SCORE: 2.509 27.935 28.578 27.291 4.243 91.740 95.632 94.815 10.522 il10ra_HHH_b1_03918_000000021_0001_0001_af2pred
SCORE: 4.051 27.726 28.631 26.822 4.241 81.404 95.617 92.633 10.367 il10ra_HHH_b1_04162_af2_000000014_0001_0001_af2pred
SCORE: 3.391 27.554 28.357 26.751 4.280 86.125 95.496 93.529 10.414 il10ra_HHH_b1_04470_000000049_0001_0001_af2pred
SCORE: 3.636 27.822 28.665 26.979 4.253 83.816 95.609 93.133 10.409 il10ra_HHH_b1_04490_af2_000000005_0001_0001_af2pred
SCORE: 2.467 27.467 28.126 26.809 4.275 92.291 95.557 94.871 10.698 il10ra_HHH_b1_04513_000000024_0001_0001_af2pred
SCORE: 2.325 27.080 27.627 26.533 4.281 93.009 95.504 94.980 10.362 il10ra_HHH_b1_04792_af2_000000042_0001_0001_af2pred
SCORE: 2.604 27.492 28.017 26.968 4.288 91.097 95.514 94.587 10.569 il10ra_HHH_b1_04840_000000040_0001_0001_af2pred
SCORE: 4.010 27.950 28.897 27.003 4.215 83.172 95.663 93.041 10.629 il10ra_HHH_b1_05008_af2_000000036_0001_0001_af2pred
SCORE: 2.925 27.848 28.468 27.228 4.257 89.008 95.585 94.204 10.346 il10ra_HHH_b1_05121_000000038_0001_0001_af2pred
SCORE: 2.997 27.019 27.777 26.260 4.269 90.100 95.527 94.388 10.471 il10ra_HHH_b1_05327_000000049_0001_0001_af2pred
SCORE: 3.004 27.716 28.554 26.877 4.262 87.948 95.582 93.980 10.356 il10ra_HHH_b1_05393_af2_000000008_0001_0001_af2pred
SCORE: 3.392 27.426 28.334 26.518 4.255 87.447 95.538 93.840 10.712 il10ra_HHH_b1_05745_af2_000000007_0001_0001_af2pred
SCORE: 3.671 27.542 28.497 26.586 4.251 84.903 95.582 93.340 10.625 il10ra_HHH_b1_05851_af2_000000021_0001_0001_af2pred
SCORE: 2.576 28.052 28.529 27.575 4.278 90.959 95.547 94.584 10.407 il10ra_HHH_b1_05933_af2_000000006_0001_0001_af2pred
SCORE: 2.517 27.743 27.928 27.557 6.461 93.187 92.550 92.693 128.125 kit_HHH_b1_01139_000000740_0001_0001_af2pred
SCORE: 4.175 27.319 27.874 26.763 6.288 82.385 92.788 90.448 9.383 kit_HHH_b1_01159_000000833_0001_0001_af2pred
SCORE: 2.725 27.413 27.652 27.173 6.310 90.260 92.724 92.170 9.580 kit_HHH_b1_01605_000000048_0001_0001_af2pred
SCORE: 2.401 27.561 27.677 27.445 6.303 93.008 92.848 92.884 9.554 kit_HHH_b1_01891_000000943_0001_0001_af2pred
SCORE: 7.657 27.289 28.094 26.484 6.364 69.304 92.489 87.275 9.486 kit_HHH_b1_01904_000000646_0001_0001_af2pred
SCORE: 3.595 27.915 28.356 27.474 6.307 84.851 92.800 91.012 9.467 kit_HHH_b1_02065_000000942_0001_0001_af2pred
SCORE: 5.339 27.504 28.352 26.656 6.366 73.132 92.583 88.209 9.500 kit_HHH_b1_02117_000000313_0001_0001_af2pred
SCORE: 3.485 27.281 27.749 26.813 6.463 86.077 92.576 91.114 9.499 kit_HHH_b1_02278_000000324_0001_0001_af2pred
SCORE: 2.943 27.536 27.849 27.223 6.387 89.002 92.636 91.819 9.541 kit_HHH_b1_02521_000000552_0001_0001_af2pred
SCORE: 3.483 27.481 27.888 27.073 6.390 85.425 92.606 90.991 9.465 kit_HHH_b1_02912_000000285_0001_0001_af2pred
SCORE: 2.995 28.055 28.403 27.708 6.187 89.492 92.916 92.146 9.435 kit_HHH_b1_02941_000000319_0001_0001_af2pred
SCORE: 5.218 27.619 28.358 26.879 6.373 73.462 92.651 88.336 9.438 kit_HHH_b1_03082_000000905_0001_0001_af2pred
SCORE: 2.618 27.657 27.782 27.531 6.331 91.749 92.747 92.522 9.456 kit_HHH_b1_03183_000000117_0001_0001_af2pred
SCORE: 2.488 27.764 27.933 27.594 6.312 93.293 92.755 92.876 9.476 kit_HHH_b1_03300_000000066_0001_0001_af2pred
SCORE: 2.609 27.579 27.719 27.439 6.368 91.383 92.688 92.395 9.530 kit_HHH_b1_03320_000000905_0001_0001_af2pred
SCORE: 3.494 9.023 9.186 8.859 6.512 85.100 92.256 90.647 9.518 kit_HHH_b1_03512_000000122_0001_0001_af2pred
SCORE: 4.027 27.278 27.785 26.770 6.239 81.643 92.809 90.298 9.520 kit_HHH_b1_04065_000000711_0001_0001_af2pred
SCORE: 3.621 27.699 28.184 27.214 6.445 84.520 92.523 90.723 9.536 kit_HHH_b1_04501_000000585_0001_0001_af2pred
SCORE: 3.391 18.894 18.870 18.918 6.688 82.958 91.611 89.665 9.502 kit_HHH_b1_04645_000000096_0001_0001_af2pred
SCORE: 3.809 27.291 27.775 26.807 6.415 81.653 92.599 90.138 9.525 kit_HHH_b1_04713_000000133_0001_0001_af2pred
SCORE: 4.646 27.611 28.273 26.948 6.320 78.478 92.701 89.503 9.628 kit_HHH_b1_04757_000000495_0001_0001_af2pred
SCORE: 2.600 27.627 27.903 27.352 6.347 91.096 92.721 92.356 9.627 kit_HHH_b1_04837_000000746_0001_0001_af2pred
SCORE: 3.340 27.779 28.157 27.401 6.378 86.303 92.646 91.219 9.502 kit_HHH_b1_04924_000000540_0001_0001_af2pred
SCORE: 2.334 27.527 27.607 27.448 6.383 93.818 92.719 92.967 9.605 kit_HHH_b1_05197_000000569_0001_0001_af2pred
SCORE: 2.575 10.628 10.267 10.989 6.636 88.820 91.720 91.068 9.572 kit_HHH_b1_05665_000000841_0001_0001_af2pred
SCORE: 5.890 27.382 27.968 26.795 6.362 79.029 92.600 89.548 9.547 kit_HHH_b1_05848_000000810_0001_0001_af2pred
SCORE: 3.780 27.259 27.729 26.788 6.394 82.754 92.603 90.388 9.513 kit_HHH_b1_05924_000000726_0001_0001_af2pred
SCORE: 2.670 27.483 27.590 27.375 6.307 91.272 92.737 92.407 9.524 kit_HHH_b1_05947_000000017_0001_0001_af2pred
SCORE: 3.451 27.514 27.932 27.096 6.387 84.693 92.637 90.851 9.596 kit_HHH_b1_06210_000000858_0001_0001_af2pred
SCORE: 7.086 28.143 28.958 27.328 6.291 73.243 92.708 88.331 9.561 kit_HHH_b1_06655_000000573_0001_0001_af2pred
SCORE: 3.473 27.750 28.111 27.390 6.393 85.256 92.637 90.977 9.576 kit_HHH_b1_06759_000000170_0001_0001_af2pred
SCORE: 4.248 27.702 28.153 27.250 6.339 82.700 92.685 90.439 9.569 kit_HHH_b1_06934_000000932_0001_0001_af2pred
SCORE: 3.197 27.457 27.726 27.187 6.286 87.671 92.765 91.619 9.509 kit_HHH_b1_07734_000000539_0001_0001_af2pred
SCORE: 2.931 27.391 27.609 27.174 6.465 89.669 92.541 91.895 9.617 kit_HHH_b1_07788_000000263_0001_0001_af2pred
SCORE: 2.357 27.460 27.554 27.367 6.440 93.178 92.569 92.706 9.621 kit_HHH_b1_07968_000000201_0001_0001_af2pred
SCORE: 3.295 27.524 27.865 27.182 6.434 86.094 92.511 91.068 9.595 kit_HHH_b1_08127_000000150_0001_0001_af2pred
SCORE: 2.692 27.341 27.391 27.290 6.338 91.673 92.713 92.479 9.585 kit_HHH_b1_08463_000000966_0001_0001_af2pred
SCORE: 2.447 27.467 27.568 27.366 6.355 92.280 92.740 92.637 9.552 kit_HHH_b1_08726_000000132_0001_0001_af2pred
SCORE: 2.100 27.067 26.747 27.387 6.414 95.486 92.716 93.339 9.540 kit_HHH_b2_00108_000000274_0001_0001_af2pred
SCORE: 4.303 27.343 27.930 26.756 6.398 82.008 92.518 90.154 9.461 kit_HHH_b2_00580_000000928_0001_0001_af2pred
SCORE: 2.507 27.517 27.617 27.416 6.337 92.423 92.682 92.624 9.602 kit_HHH_b2_00739_000000407_0001_0001_af2pred
SCORE: 2.567 27.613 27.880 27.345 6.368 90.845 92.695 92.279 9.551 kit_HHH_b2_00758_000000347_0001_0001_af2pred
SCORE: 3.137 27.530 27.812 27.249 6.338 87.746 92.779 91.647 9.602 kit_HHH_b2_01174_000000949_0001_0001_af2pred
SCORE: 2.620 27.231 27.262 27.199 6.368 90.942 92.722 92.322 9.560 kit_HHH_b2_01691_000000575_0001_0001_af2pred
SCORE: 3.098 27.675 27.978 27.371 6.266 87.224 92.861 91.594 9.600 kit_HHH_b2_01694_000000653_0001_0001_af2pred
SCORE: 2.608 27.638 27.702 27.574 6.402 92.174 92.696 92.579 9.538 kit_HHH_b2_01798_000000441_0001_0001_af2pred
SCORE: 2.797 27.577 27.726 27.428 6.299 90.625 92.744 92.267 9.514 kit_HHH_b2_02609_000000115_0001_0001_af2pred
SCORE: 2.254 27.335 27.359 27.312 6.286 93.138 92.825 92.896 9.563 kit_HHH_b2_02962_000000997_0001_0001_af2pred
SCORE: 2.901 27.190 27.323 27.056 6.371 89.664 92.594 91.935 9.645 kit_HHH_b2_03220_000000528_0001_0001_af2pred
SCORE: 4.144 27.689 28.203 27.176 6.344 83.412 92.726 90.631 9.533 kit_HHH_b2_03299_000000095_0001_0001_af2pred
SCORE: 3.419 27.920 28.367 27.473 6.331 84.316 92.798 90.890 9.491 kit_HHH_b2_03527_000000769_0001_0001_af2pred
SCORE: 3.442 27.633 28.037 27.230 6.358 86.997 92.708 91.424 9.471 kit_HHH_b2_03559_000000020_0001_0001_af2pred
SCORE: 2.901 27.634 27.892 27.377 6.385 89.176 92.643 91.864 9.476 kit_HHH_b2_03672_000000059_0001_0001_af2pred
SCORE: 2.689 27.587 27.786 27.389 6.377 92.006 92.678 92.527 9.442 kit_HHH_b2_03707_000000178_0001_0001_af2pred
SCORE: 2.656 27.575 27.629 27.522 6.317 91.624 92.833 92.561 9.535 kit_HHH_b2_03735_000000858_0001_0001_af2pred
SCORE: 4.996 19.451 19.965 18.936 6.589 72.531 91.698 87.387 9.364 kit_HHH_b2_03786_000000279_0001_0001_af2pred
SCORE: 2.233 27.310 27.267 27.352 6.358 93.920 92.643 92.930 9.497 kit_HHH_b2_03987_000000338_0001_0001_af2pred
SCORE: 3.420 27.529 27.802 27.256 6.370 85.463 92.670 91.049 9.546 kit_HHH_b2_04186_000000276_0001_0001_af2pred
SCORE: 2.603 27.548 27.626 27.470 6.463 91.602 92.561 92.345 9.579 kit_HHH_b2_04314_000000288_0001_0001_af2pred
SCORE: 3.033 27.789 27.966 27.612 6.478 88.741 92.529 91.677 9.554 kit_HHH_b2_04482_000000984_0001_0001_af2pred
SCORE: 2.938 27.289 27.471 27.106 6.292 88.804 92.826 91.922 10.634 kit_HHH_b2_04577_000000086_0001_0001_af2pred
SCORE: 3.654 27.640 28.099 27.182 6.337 86.296 92.729 91.282 9.534 kit_HHH_b2_04646_000000271_0001_0001_af2pred
SCORE: 2.652 27.734 27.833 27.635 6.320 91.512 92.768 92.485 9.417 kit_HHH_b2_04665_000000012_0001_0001_af2pred
SCORE: 2.643 9.574 9.128 10.021 6.631 88.743 91.832 91.137 9.416 kit_HHH_b2_04860_000000982_0001_0001_af2pred
SCORE: 3.359 27.274 27.462 27.085 6.313 88.346 92.772 91.777 9.418 kit_HHH_b2_04892_000000041_0001_0001_af2pred
SCORE: 2.464 27.396 27.473 27.319 6.339 92.616 92.758 92.726 9.402 kit_HHH_b2_04903_000000641_0001_0001_af2pred
SCORE: 3.350 27.681 28.122 27.240 6.415 87.251 92.572 91.375 9.391 kit_HHH_b2_05518_000000291_0001_0001_af2pred
SCORE: 2.387 27.598 27.728 27.468 6.397 92.283 92.659 92.575 9.419 kit_HHH_b2_06084_000000618_0001_0001_af2pred
SCORE: 6.229 27.171 28.022 26.321 6.368 68.108 92.402 86.938 9.412 kit_HHH_b2_06360_000000597_0001_0001_af2pred
SCORE: 2.971 27.384 27.542 27.225 6.417 88.410 92.592 91.651 9.532 kit_HHH_b2_06391_000000241_0001_0001_af2pred
SCORE: 3.776 27.621 28.128 27.115 6.391 83.680 92.567 90.568 9.552 kit_HHH_b2_06474_000000193_0001_0001_af2pred
SCORE: 2.371 27.438 27.481 27.395 6.369 93.713 92.761 92.975 9.416 kit_HHH_b2_07017_000000296_0001_0001_af2pred
SCORE: 3.805 27.727 28.047 27.408 6.448 86.877 92.548 91.272 9.450 kit_HHH_b2_07083_000000535_0001_0001_af2pred
SCORE: 8.708 27.259 28.364 26.155 6.293 61.341 92.502 85.494 9.376 kit_HHH_b2_07640_000000754_0001_0001_af2pred
SCORE: 4.374 27.735 28.082 27.387 6.408 87.713 92.716 91.591 9.444 kit_HHH_b2_07834_000000314_0001_0001_af2pred
SCORE: 3.603 27.056 27.514 26.597 6.343 85.481 92.712 91.085 9.596 kit_HHH_b2_08163_000000613_0001_0001_af2pred
SCORE: 5.499 27.217 27.727 26.708 6.265 78.730 92.700 89.559 9.586 kit_HHH_b2_08235_000000380_0001_0001_af2pred
SCORE: 3.564 27.101 27.524 26.678 6.427 84.174 92.548 90.665 9.501 kit_HHH_b1_00213_000000177_0001_0001_af2pred
SCORE: 3.448 27.540 27.899 27.180 6.350 86.493 92.687 91.294 9.512 kit_HHH_b1_00398_000000222_0001_0001_af2pred
SCORE: 2.693 27.857 28.148 27.566 6.475 92.139 92.573 92.475 9.530 kit_HHH_b1_00504_000000028_0001_0001_af2pred
SCORE: 2.925 27.449 27.571 27.328 6.510 90.701 92.456 92.061 9.504 kit_HHH_b1_00649_000000043_0001_0001_af2pred
SCORE: 2.518 27.911 28.135 27.687 6.377 92.379 92.678 92.611 9.471 kit_HHH_b1_00710_000000017_0001_0001_af2pred
SCORE: 2.371 27.387 27.429 27.345 6.363 93.883 92.730 92.989 9.509 kit_HHH_b1_00893_000000677_0001_0001_af2pred
SCORE: 2.966 27.328 27.643 27.012 6.400 89.428 92.544 91.843 9.513 kit_HHH_b1_00908_000000394_0001_0001_af2pred
SCORE: 2.305 27.456 27.547 27.364 6.412 94.232 92.586 92.957 9.514 kit_HHH_b1_01139_000000249_0001_0001_af2pred
SCORE: 2.439 27.612 27.732 27.492 6.327 93.317 92.795 92.912 9.539 kit_HHH_b1_01200_000000964_0001_0001_af2pred
SCORE: 2.580 26.989 27.008 26.969 6.416 91.824 92.629 92.448 9.545 kit_HHH_b1_01312_000000748_0001_0001_af2pred
SCORE: 3.600 27.674 28.124 27.225 6.307 84.822 92.755 90.971 9.532 kit_HHH_b1_01609_000000692_0001_0001_af2pred
SCORE: 2.887 27.570 27.796 27.343 6.433 90.041 92.632 92.049 9.578 kit_HHH_b1_01953_000000625_0001_0001_af2pred
SCORE: 2.796 27.664 27.821 27.507 6.345 90.764 92.770 92.319 9.570 kit_HHH_b1_01980_000000037_0001_0001_af2pred
SCORE: 2.338 27.330 27.328 27.333 6.472 93.963 92.585 92.895 9.556 kit_HHH_b1_02072_000000526_0001_0001_af2pred
SCORE: 3.369 27.743 28.250 27.237 6.368 86.561 92.601 91.243 9.509 kit_HHH_b1_02176_000000706_0001_0001_af2pred
SCORE: 3.233 27.312 27.615 27.010 6.355 85.694 92.627 91.068 9.483 kit_HHH_b1_02269_000000748_0001_0001_af2pred
SCORE: 3.008 27.814 28.078 27.549 6.535 89.541 92.359 91.726 9.472 kit_HHH_b1_02271_000000289_0001_0001_af2pred
SCORE: 2.468 27.219 27.264 27.174 6.452 92.540 92.649 92.625 9.459 kit_HHH_b1_02296_000000955_0001_0001_af2pred
SCORE: 4.222 27.498 28.182 26.814 6.351 80.325 92.549 89.800 9.513 kit_HHH_b1_02450_000000498_0001_0001_af2pred
SCORE: 2.473 27.505 27.617 27.393 6.410 93.069 92.666 92.757 9.497 kit_HHH_b1_02667_000000684_0001_0001_af2pred
SCORE: 4.064 27.689 28.207 27.170 6.410 81.861 92.666 90.236 9.559 kit_HHH_b1_02912_000000408_0001_0001_af2pred
SCORE: 4.693 27.860 28.504 27.215 6.296 80.272 92.747 89.941 9.531 kit_HHH_b1_02941_000000668_0001_0001_af2pred
SCORE: 2.474 27.622 27.602 27.641 6.493 92.425 92.593 92.556 9.464 kit_HHH_b1_03352_000000612_0001_0001_af2pred
SCORE: 4.254 24.265 25.403 23.128 2.577 81.149 95.865 90.560 135.988 cd86_ferr_buw_21490_000000012_0001_0001_af2pred
SCORE: 3.555 26.080 27.074 25.086 2.633 85.274 95.938 92.094 5.160 cd86_ferr_buw_21512_000000022_0001_0001_af2pred
SCORE: 3.473 26.496 27.355 25.636 2.668 87.540 96.220 93.091 5.165 cd86_ferr_buw_21742_000000005_0001_0001_af2pred
SCORE: 4.370 27.175 28.119 26.231 2.558 81.398 96.562 91.096 5.158 cd86_ferr_buw_21757_000000000_0001_0001_af2pred
SCORE: 3.277 26.432 27.271 25.594 2.607 88.905 96.254 93.605 5.164 cd86_ferr_buw_21969_000000000_0001_0001_af2pred
SCORE: 4.272 27.198 28.090 26.307 2.592 81.799 96.480 91.188 5.132 cd86_ferr_buw_21973_000000009_0001_0001_af2pred
SCORE: 2.767 26.976 27.594 26.358 2.604 90.395 96.501 94.300 5.150 cd86_ferr_buw_22146_000000006_0001_0001_af2pred
SCORE: 3.096 27.350 27.879 26.820 2.615 89.941 96.538 94.160 5.152 cd86_ferr_buw_22167_000000025_0001_0001_af2pred
SCORE: 2.793 26.918 27.422 26.415 2.559 91.781 96.536 94.822 5.192 cd86_ferr_buw_22226_000000011_0001_0001_af2pred
SCORE: 4.302 27.617 28.448 26.787 2.511 81.042 96.815 91.129 5.173 cd86_ferr_buw_22244_000000022_0001_0001_af2pred
SCORE: 4.073 26.650 27.399 25.902 2.541 83.717 96.432 91.849 5.222 cd86_ferr_buw_22310_000000027_0001_0001_af2pred
SCORE: 2.545 26.599 27.067 26.130 2.589 92.424 96.501 95.032 5.167 cd86_ferr_buw_00192_000000025_0001_0001_af2pred
SCORE: 2.828 24.547 24.912 24.181 2.698 90.726 95.998 94.097 5.181 cd86_ferr_buw_00208_000000015_0001_0001_af2pred
SCORE: 2.756 27.147 27.539 26.755 2.628 92.225 96.345 94.860 5.180 cd86_ferr_buw_00324_000000019_0001_0001_af2pred
SCORE: 3.454 26.805 27.594 26.017 2.591 87.052 96.499 93.093 5.231 cd86_ferr_buw_00466_000000015_0001_0001_af2pred
SCORE: 3.609 26.053 26.838 25.268 2.598 85.627 96.239 92.414 5.141 cd86_ferr_buw_00476_000000005_0001_0001_af2pred
SCORE: 4.565 26.595 27.796 25.395 2.608 78.498 96.373 89.930 5.165 cd86_ferr_buw_00902_000000008_0001_0001_af2pred
SCORE: 3.022 27.144 27.695 26.594 2.585 89.822 96.557 94.129 5.163 cd86_ferr_buw_00907_000000000_0001_0001_af2pred
SCORE: 3.842 27.848 28.764 26.933 2.663 84.878 96.358 92.220 5.199 cd86_ferr_buw_01043_000000004_0001_0001_af2pred
SCORE: 4.430 27.029 27.923 26.135 2.559 81.509 96.522 91.110 5.171 cd86_ferr_buw_01136_000000014_0001_0001_af2pred
SCORE: 2.651 26.751 27.496 26.007 2.599 92.247 96.425 94.919 5.217 cd86_ferr_buw_01248_000000003_0001_0001_af2pred
SCORE: 3.088 27.543 28.067 27.018 2.573 89.200 96.627 93.950 5.165 cd86_ferr_buw_01333_000000017_0001_0001_af2pred
SCORE: 6.765 27.088 28.431 25.746 2.589 68.571 96.319 86.317 5.142 cd86_ferr_buw_01537_000000008_0001_0001_af2pred
SCORE: 3.039 26.428 27.105 25.751 2.620 90.280 96.403 94.196 5.164 cd86_ferr_buw_01669_000000020_0001_0001_af2pred
SCORE: 2.663 25.352 25.863 24.842 2.599 92.077 96.340 94.803 5.188 cd86_ferr_buw_02036_000000021_0001_0001_af2pred
SCORE: 3.196 26.374 27.078 25.670 2.647 89.980 96.238 93.982 5.161 cd86_ferr_buw_02043_000000014_0001_0001_af2pred
SCORE: 3.107 27.338 27.876 26.799 2.534 89.471 96.700 94.094 5.186 cd86_ferr_buw_02069_000000025_0001_0001_af2pred
SCORE: 2.961 27.031 27.562 26.501 2.555 89.653 96.600 94.096 5.120 cd86_ferr_buw_02244_000000006_0001_0001_af2pred
SCORE: 3.307 23.770 24.585 22.954 2.611 86.881 95.789 92.578 5.169 cd86_ferr_buw_02250_000000027_0001_0001_af2pred
SCORE: 2.470 27.129 27.664 26.594 2.654 93.263 96.395 95.266 5.163 cd86_ferr_buw_02389_000000006_0001_0001_af2pred
SCORE: 3.295 26.564 27.170 25.957 2.517 88.187 96.795 93.692 5.219 cd86_ferr_buw_02474_000000026_0001_0001_af2pred
SCORE: 3.293 27.493 28.076 26.910 2.611 88.608 96.487 93.647 5.212 cd86_ferr_buw_02651_000000020_0001_0001_af2pred
SCORE: 2.496 26.920 27.332 26.508 2.640 93.464 96.450 95.373 5.187 cd86_ferr_buw_02657_000000017_0001_0001_af2pred
SCORE: 3.499 27.125 27.613 26.637 2.595 87.838 96.534 93.400 5.149 cd86_ferr_buw_02790_000000018_0001_0001_af2pred
SCORE: 3.987 26.143 26.865 25.422 2.661 84.382 96.116 91.886 5.190 cd86_ferr_buw_02790_000000027_0001_0001_af2pred
SCORE: 3.780 27.144 27.756 26.532 2.502 84.705 96.727 92.393 5.169 cd86_ferr_buw_02815_000000007_0001_0001_af2pred
SCORE: 5.149 27.389 28.258 26.520 2.543 76.889 96.604 89.498 5.202 cd86_ferr_buw_02877_000000001_0001_0001_af2pred
SCORE: 3.846 26.585 27.240 25.931 2.603 84.841 96.247 92.136 5.172 cd86_ferr_buw_03010_000000016_0001_0001_af2pred
SCORE: 2.922 26.534 27.099 25.969 2.598 90.594 96.482 94.360 5.182 cd86_ferr_buw_03113_000000012_0001_0001_af2pred
SCORE: 3.671 25.562 26.575 24.548 2.562 84.500 96.338 92.071 5.211 cd86_ferr_buw_03172_000000016_0001_0001_af2pred
SCORE: 3.180 26.762 27.466 26.058 2.610 88.920 96.344 93.668 5.207 cd86_ferr_buw_03218_000000008_0001_0001_af2pred
SCORE: 4.195 26.053 27.107 24.999 2.560 81.480 96.194 90.890 5.161 cd86_ferr_buw_03260_000000002_0001_0001_af2pred
SCORE: 3.868 27.282 28.088 26.477 2.621 86.978 96.497 93.065 5.164 cd86_ferr_buw_03349_000000026_0001_0001_af2pred
SCORE: 3.100 26.464 27.098 25.830 2.584 89.248 96.434 93.844 5.120 cd86_ferr_buw_03354_000000017_0001_0001_af2pred
SCORE: 3.019 26.989 27.407 26.571 2.623 90.947 96.353 94.404 5.178 cd86_ferr_buw_03360_000000016_0001_0001_af2pred
SCORE: 3.375 26.274 27.112 25.437 2.541 86.262 96.441 92.772 5.182 cd86_ferr_buw_03433_000000022_0001_0001_af2pred
SCORE: 3.696 23.446 24.413 22.478 2.607 85.265 96.084 92.184 5.212 cd86_ferr_buw_03463_000000029_0001_0001_af2pred
SCORE: 3.012 27.231 27.667 26.794 2.535 90.465 96.692 94.447 5.197 cd86_ferr_buw_03481_000000005_0001_0001_af2pred
SCORE: 4.498 27.649 28.464 26.833 2.607 81.116 96.474 90.938 5.174 cd86_ferr_buw_03491_000000025_0001_0001_af2pred
SCORE: 3.414 25.826 26.512 25.141 2.582 87.443 96.270 93.088 5.181 cd86_ferr_buw_03492_000000007_0001_0001_af2pred
SCORE: 4.549 27.085 28.002 26.168 2.596 80.342 96.463 90.652 5.213 cd86_ferr_buw_03538_000000020_0001_0001_af2pred
SCORE: 2.996 25.568 26.095 25.040 2.520 89.155 96.425 93.805 5.157 cd86_ferr_buw_03614_000000017_0001_0001_af2pred
SCORE: 3.106 24.376 25.266 23.486 2.633 88.821 95.993 93.408 5.128 cd86_ferr_buw_03703_000000016_0001_0001_af2pred
SCORE: 5.062 27.177 28.083 26.270 2.585 75.635 96.345 88.880 5.179 cd86_ferr_buw_03888_000000015_0001_0001_af2pred
SCORE: 2.413 27.138 27.588 26.688 2.534 93.252 96.667 95.436 5.182 cd86_ferr_buw_04086_000000012_0001_0001_af2pred
SCORE: 3.069 24.791 25.631 23.951 2.632 88.036 96.040 93.154 5.155 cd86_ferr_buw_04120_000000019_0001_0001_af2pred
SCORE: 3.426 26.878 27.469 26.286 2.605 87.852 96.393 93.315 5.153 cd86_ferr_buw_04141_000000016_0001_0001_af2pred
SCORE: 3.081 26.337 26.999 25.675 2.602 89.173 96.337 93.755 5.160 cd86_ferr_buw_04143_000000015_0001_0001_af2pred
SCORE: 4.130 26.503 27.412 25.594 2.629 83.223 96.261 91.561 5.178 cd86_ferr_buw_04236_000000028_0001_0001_af2pred
SCORE: 2.914 26.683 27.248 26.118 2.483 90.385 96.707 94.428 5.182 cd86_ferr_buw_04269_000000019_0001_0001_af2pred
SCORE: 3.001 24.503 25.142 23.864 2.607 90.505 96.256 94.183 5.241 cd86_ferr_buw_04340_000000014_0001_0001_af2pred
SCORE: 3.876 27.474 28.098 26.850 2.560 86.546 96.537 92.936 5.178 cd86_ferr_buw_04507_000000025_0001_0001_af2pred
SCORE: 3.814 27.378 28.126 26.630 2.604 83.971 96.412 91.927 5.183 cd86_ferr_buw_04508_000000008_0001_0001_af2pred
SCORE: 3.458 26.836 27.559 26.112 2.566 87.850 96.541 93.408 5.164 cd86_ferr_buw_04805_000000006_0001_0001_af2pred
SCORE: 4.549 27.387 28.053 26.720 2.628 81.179 96.440 90.939 5.184 cd86_ferr_buw_04902_000000009_0001_0001_af2pred
SCORE: 3.454 26.989 27.677 26.301 2.548 87.402 96.654 93.319 5.175 cd86_ferr_buw_04907_000000021_0001_0001_af2pred
SCORE: 3.498 26.289 27.166 25.412 2.587 87.297 96.395 93.116 5.162 cd86_ferr_buw_04983_000000023_0001_0001_af2pred
SCORE: 3.092 26.615 27.146 26.083 2.524 88.581 96.614 93.719 5.168 cd86_ferr_buw_05009_000000018_0001_0001_af2pred
SCORE: 2.813 26.115 26.728 25.501 2.620 90.629 96.343 94.283 5.155 cd86_ferr_buw_05102_000000028_0001_0001_af2pred
SCORE: 2.948 26.452 26.979 25.924 2.592 90.165 96.364 94.129 5.160 cd86_ferr_buw_05139_000000001_0001_0001_af2pred
SCORE: 2.756 25.830 26.279 25.382 2.611 90.927 96.310 94.370 5.189 cd86_ferr_buw_05236_000000006_0001_0001_af2pred
SCORE: 3.318 27.899 28.683 27.116 2.564 88.030 96.598 93.510 5.171 cd86_ferr_buw_05246_000000002_0001_0001_af2pred
SCORE: 6.064 25.953 27.132 24.774 2.535 77.079 96.103 89.245 5.175 cd86_ferr_buw_05438_000000006_0001_0001_af2pred
SCORE: 4.485 27.058 28.030 26.086 2.573 79.146 96.515 90.254 5.139 cd86_ferr_buw_05479_000000006_0001_0001_af2pred
SCORE: 3.436 26.428 27.125 25.730 2.715 87.264 95.944 92.815 5.159 cd86_ferr_buw_05580_000000016_0001_0001_af2pred
SCORE: 2.628 27.150 27.455 26.845 2.593 92.648 96.383 95.037 5.234 cd86_ferr_buw_05652_000000024_0001_0001_af2pred
SCORE: 3.589 26.178 26.954 25.402 2.583 86.645 96.336 92.843 5.194 cd86_ferr_buw_05805_000000016_0001_0001_af2pred
SCORE: 4.506 25.419 26.683 24.156 2.636 79.240 95.809 89.836 5.200 cd86_ferr_buw_05853_000000004_0001_0001_af2pred
SCORE: 4.620 25.559 26.606 24.512 2.573 81.059 96.281 90.794 5.162 cd86_ferr_buw_05865_000000009_0001_0001_af2pred
SCORE: 3.554 24.951 25.805 24.098 2.630 87.625 96.126 93.062 5.198 cd86_ferr_buw_05906_000000005_0001_0001_af2pred
SCORE: 3.369 26.910 27.480 26.339 2.568 87.851 96.482 93.371 5.195 cd86_ferr_buw_06014_000000025_0001_0001_af2pred
SCORE: 3.566 26.026 26.849 25.202 2.519 85.739 96.472 92.603 5.157 cd86_ferr_buw_06028_000000010_0001_0001_af2pred
SCORE: 3.884 24.850 25.961 23.739 2.601 83.467 96.044 91.510 5.178 cd86_ferr_buw_06120_000000007_0001_0001_af2pred
SCORE: 4.001 26.109 27.165 25.054 2.617 82.810 96.209 91.379 5.181 cd86_ferr_buw_06283_000000021_0001_0001_af2pred
SCORE: 3.061 27.174 27.743 26.606 2.507 90.269 96.686 94.373 5.201 cd86_ferr_buw_06442_000000013_0001_0001_af2pred
SCORE: 3.196 26.734 27.297 26.171 2.546 88.684 96.631 93.767 5.163 cd86_ferr_buw_06508_000000003_0001_0001_af2pred
SCORE: 3.359 27.121 27.569 26.673 2.574 87.776 96.524 93.371 5.177 cd86_ferr_buw_06508_000000008_0001_0001_af2pred
SCORE: 3.876 18.465 19.674 17.256 2.602 81.736 95.399 90.474 5.192 cd86_ferr_buw_06660_000000028_0001_0001_af2pred
SCORE: 2.864 26.118 26.775 25.460 2.547 91.145 96.522 94.584 5.139 cd86_ferr_buw_06689_000000027_0001_0001_af2pred
SCORE: 2.694 26.435 26.896 25.974 2.576 92.114 96.604 94.986 5.173 cd86_ferr_buw_06869_000000026_0001_0001_af2pred
SCORE: 2.872 26.815 27.309 26.320 2.610 90.817 96.417 94.398 5.227 cd86_ferr_buw_07016_000000005_0001_0001_af2pred
SCORE: 3.892 27.644 28.289 26.998 2.611 85.757 96.463 92.604 5.178 cd86_ferr_buw_07027_000000029_0001_0001_af2pred
SCORE: 2.954 26.429 26.936 25.922 2.585 90.387 96.531 94.316 5.173 cd86_ferr_buw_07259_000000026_0001_0001_af2pred
SCORE: 2.971 26.683 27.192 26.174 2.606 90.340 96.414 94.224 5.168 cd86_ferr_buw_07372_000000027_0001_0001_af2pred
SCORE: 2.385 25.532 26.118 24.945 2.521 93.690 96.669 95.595 5.156 cd86_ferr_buw_07379_000000010_0001_0001_af2pred
SCORE: 3.277 25.721 26.458 24.983 2.636 88.198 96.192 93.310 5.228 cd86_ferr_buw_07383_000000011_0001_0001_af2pred
SCORE: 3.289 24.318 25.077 23.560 2.564 86.637 96.191 92.747 5.151 cd86_ferr_buw_07401_000000014_0001_0001_af2pred
SCORE: 2.748 24.609 25.204 24.014 2.567 91.123 96.333 94.455 5.134 cd86_ferr_buw_07452_000000007_0001_0001_af2pred
SCORE: 3.555 27.036 27.900 26.172 2.604 86.460 96.489 92.874 5.216 cd86_ferr_buw_07575_000000012_0001_0001_af2pred
SCORE: 3.834 26.976 27.884 26.067 2.588 84.560 96.527 92.213 5.177 cd86_ferr_buw_07686_000000021_0001_0001_af2pred
SCORE: 2.946 27.493 28.115 26.872 3.501 87.278 95.834 94.347 207.075 alk_0d703e27cee522efecfea81f24cf6490_0001_000000009_0001_0001_af2pred
SCORE: 4.823 28.298 29.213 27.382 3.444 79.175 95.969 93.050 22.620 alk_176c870d007d91193e1a84c13b3d25aa_0001_1_000000020_0001_0001_af2pred
SCORE: 11.596 28.021 29.361 26.680 3.447 67.442 95.965 91.008 22.511 alk_181c8340465b4fee2ae1b878c160289c_0001_1_af2_000000016_0001_0001_af2pred
SCORE: 10.908 28.072 29.349 26.796 3.450 68.395 95.963 91.172 22.569 alk_181c8340465b4fee2ae1b878c160289c_0001_1_af2_000000031_0001_0001_af2pred
SCORE: 9.384 28.495 29.606 27.384 3.463 58.566 95.864 89.382 22.575 alk_1b95bd2019fc3dfb9cd1cac0defa3d0f_0001_af2_000000003_0001_0001_af2pred
SCORE: 3.123 28.182 28.680 27.684 3.370 87.457 96.144 94.634 22.605 alk_1fb8bc4d5eb7dfe49bc92abe725735fb_0001_1_af2_000000023_0001_0001_af2pred
SCORE: 9.306 28.021 29.066 26.975 3.367 70.705 96.122 91.705 22.613 alk_203459f366b7792c07b25f416df71e65_0001_1_af2_000000008_0001_0001_af2pred
SCORE: 6.500 28.253 29.165 27.342 3.448 68.060 95.964 91.115 22.681 alk_254fd6335d9893b71f3e86f2dece3ed4_0001_000000044_0001_0001_af2pred
SCORE: 3.586 28.140 28.713 27.567 3.414 86.313 96.014 94.328 22.633 alk_29479d3a5656d285247958563a0909eb_0001_1_af2_000000006_0001_0001_af2pred
SCORE: 3.125 27.834 28.409 27.259 3.409 88.093 96.045 94.663 22.784 alk_2959d4d2383b65bc5974748239eaf621_0001_000000046_0001_0001_af2pred
SCORE: 2.633 27.873 28.377 27.370 3.431 90.675 96.004 95.078 22.669 alk_2c6c2747f1f8fe5c7ef4b47f1d748f10_0001_af2_000000001_0001_0001_af2pred
SCORE: 2.861 27.898 28.551 27.244 3.403 89.827 96.086 94.998 22.822 alk_382ff8651c9ca8077dbaa913212a5f00_0001_af2_000000024_0001_0001_af2pred
SCORE: 5.944 27.751 28.621 26.880 3.409 72.529 96.022 91.939 22.675 alk_3ac9217dd72b762e3b71334ed6fd7a26_0001_000000048_0001_0001_af2pred
SCORE: 2.692 27.843 28.413 27.273 3.439 91.083 96.013 95.156 22.820 alk_3fe176d385def974ec4a624ed76b8be1_0001_af2_000000027_0001_0001_af2pred
SCORE: 5.281 28.555 29.362 27.748 3.372 74.436 96.159 92.384 22.812 alk_42e49d76f43af56ab85c3afcf724ec19_0001_af2_000000049_0001_0001_af2pred
SCORE: 5.526 28.349 29.113 27.585 3.402 78.601 96.078 93.040 22.777 alk_4949e777cf0084a35dc4178a1d33e300_0001_000000012_0001_0001_af2pred
SCORE: 3.180 28.065 28.692 27.438 3.462 85.469 95.953 94.131 22.753 alk_55d6122ea74e953b7d1a5b838c1ac8ef_0001_1_000000028_0001_0001_af2pred
SCORE: 3.283 28.130 28.703 27.556 3.378 86.032 96.136 94.380 22.615 alk_59da80348104535e4a8b442956b08aaf_0001_1_af2_000000048_0001_0001_af2pred
SCORE: 2.380 28.078 28.666 27.491 3.514 92.662 95.833 95.282 22.623 alk_5a9ba470ffdefe7bbe7d066b6a6aec3b_0001_000000036_0001_0001_af2pred
SCORE: 3.736 28.067 28.739 27.395 3.461 83.760 95.943 93.826 22.758 alk_5b5174569719974cf8d79a489bb4e86b_0001_af2_000000015_0001_0001_af2pred
SCORE: 5.715 27.344 28.531 26.157 3.524 69.164 95.776 91.151 22.658 alk_5e0aa3109cf56ec8b7ad4b7b18d72bd2_0001_1_000000025_0001_0001_af2pred
SCORE: 4.145 28.353 29.148 27.558 3.362 82.431 96.173 93.785 22.642 alk_6b169789cd5932ec4a064d6a5179e28d_0001_1_af2_000000015_0001_0001_af2pred
SCORE: 3.766 28.184 28.892 27.475 3.449 81.022 95.958 93.362 22.631 alk_6ec3e94b46d95805cdcdc10c0c108f03_0001_000000002_0001_0001_af2pred
SCORE: 3.441 28.164 28.746 27.583 3.454 84.678 95.949 93.990 22.680 alk_776258e15a7723e99cdc56f54e9d767f_0001_1_af2_000000007_0001_0001_af2pred
SCORE: 2.999 28.191 28.814 27.567 3.469 86.659 95.944 94.330 22.651 alk_7f4135469ef22114368fbdee06e73296_0001_000000026_0001_0001_af2pred
SCORE: 4.427 27.744 28.539 26.949 3.485 78.103 95.881 92.791 22.787 alk_806091bfbcaa362723928a6cd30e0ec0_0001_af2_000000024_0001_0001_af2pred
SCORE: 3.090 28.409 28.995 27.823 3.381 87.863 96.157 94.716 22.715 alk_83efa5f199d74a44323d7a465a177682_0001_af2_000000033_0001_0001_af2pred
SCORE: 6.914 27.800 28.865 26.735 3.505 79.327 95.832 92.963 22.744 alk_8679c99a27c02dac6322965991044887_0001_af2_000000031_0001_0001_af2pred
SCORE: 4.277 27.402 28.233 26.570 3.494 79.060 95.852 92.934 22.847 alk_8d58e435dc129fc8cbc472d69e76b3df_0001_af2_000000041_0001_0001_af2pred
SCORE: 2.745 27.991 28.560 27.422 3.470 90.231 95.920 94.931 22.776 alk_91485dc8d10cc007ac67e088ff6e7ef9_0001_000000034_0001_0001_af2pred
SCORE: 2.444 26.916 27.485 26.346 3.502 91.673 95.791 95.075 22.773 alk_9eb3ca0e7a0c97fb9e8994e64bf3bebb_0001_1_af2_000000022_0001_0001_af2pred
SCORE: 4.206 27.921 28.693 27.149 3.370 79.155 96.120 93.172 22.777 alk_HEEHE_1483_af2_000000011_0001_0001_af2pred
SCORE: 6.710 27.767 28.826 26.708 3.452 66.160 95.876 90.712 22.658 alk_aa599e7230193c69d53e2f48e2bb59a0_0001_1_af2_000000028_0001_0001_af2pred
SCORE: 4.552 27.974 28.670 27.278 3.468 76.125 95.893 92.457 22.643 alk_ab7d8a294c6210bf73dc5e3fe74162db_0001_000000000_0001_0001_af2pred
SCORE: 3.216 28.410 28.987 27.834 3.365 87.115 96.159 94.587 22.620 alk_b3b12a33d5fcf2d91a224f40ea3c82bf_0001_af2_000000034_0001_0001_af2pred
SCORE: 4.948 27.462 28.389 26.536 3.459 76.216 95.946 92.517 22.877 alk_b473998eb0c179d3279784842777cff0_0001_1_af2_000000035_0001_0001_af2pred
SCORE: 2.338 27.823 28.183 27.462 3.457 93.492 95.949 95.522 22.874 alk_c5969424a65beba8b88b47b4c7b61f6d_0001_af2_000000020_0001_0001_af2pred
SCORE: 3.456 27.449 28.151 26.748 3.445 85.525 95.971 94.155 22.854 alk_cb30422a6ab91adc1f3d04a5d8d2ea43_0001_af2_000000008_0001_0001_af2pred
SCORE: 3.457 28.133 28.878 27.387 3.412 86.619 96.037 94.400 22.776 alk_cf6887094a6cbc74a5ee628dd8f6c644_0001_1_000000016_0001_0001_af2pred
SCORE: 2.994 27.174 27.844 26.503 3.465 89.229 95.841 94.692 22.648 alk_e63b485c515f68499f2ec453e144b8a1_0001_000000006_0001_0001_af2pred
SCORE: 3.352 27.603 28.424 26.782 3.526 85.107 95.748 93.899 22.632 alk_ebba243d8586257010e8360e5f5ca4ba_0001_1_af2_000000046_0001_0001_af2pred
SCORE: 4.861 28.068 29.040 27.097 3.380 75.910 96.143 92.627 22.931 alk_f36577d69a6146de1eed06bfb95d352c_0001_1_af2_000000006_0001_0001_af2pred
SCORE: 4.849 28.008 28.864 27.152 3.416 75.121 95.991 92.364 22.667 alk_0417ec3f1951c9670229b7741251c614_0001_1_af2_000000008_0001_0001_af2pred
SCORE: 3.393 28.173 28.828 27.519 3.461 87.641 95.932 94.491 22.760 alk_0cc800584f9ad3168103edfebaacf112_0001_000000001_0001_0001_af2pred
SCORE: 3.582 27.883 28.562 27.205 3.387 83.824 96.134 93.994 22.655 alk_0fbf37218ed2406982bea1421b2b6bd6_0001_af2_000000047_0001_0001_af2pred
SCORE: 2.411 27.467 27.761 27.173 3.501 92.752 95.840 95.303 22.726 alk_10ccfb54056ce2afce9a562766b062f4_0001_1_000000011_0001_0001_af2pred
SCORE: 4.643 27.233 28.205 26.261 3.553 74.792 95.626 92.005 22.712 alk_fefbf0ef8f93a353f3536a06c4fc8a57_0001_000000033_0001_0001_af2pred
SCORE: 3.010 28.154 28.773 27.534 3.413 87.308 96.063 94.541 22.693 alk_ff27e7e7d1c3d226c8888bf8288f4875_0001_000000013_0001_0001_af2pred
SCORE: 5.025 27.676 28.517 26.835 3.435 74.115 95.958 92.162 22.720 alk_14d82ceff8a195a39001b8830cdb77ae_0001_1_000000014_0001_0001_af2pred
SCORE: 4.585 28.324 28.901 27.747 3.418 86.697 96.046 94.421 22.728 alk_16522c54e1df1dfe93f1d3cc145145ea_0001_1_af2_000000024_0001_0001_af2pred
SCORE: 2.688 27.091 27.593 26.589 3.477 89.608 95.861 94.774 22.670 alk_1aaba59633a6d50570cfeea2da5b572e_0001_000000020_0001_0001_af2pred
SCORE: 5.396 28.022 29.012 27.032 3.431 75.766 96.027 92.505 22.671 alk_1e82f1f8e166cd738908bb853dfd8285_0001_af2_000000003_0001_0001_af2pred
SCORE: 5.270 28.164 29.188 27.140 3.444 73.305 95.963 92.025 22.869 alk_25c8cd20f61a57c51ae7d3a5fee6398f_0001_af2_000000043_0001_0001_af2pred
SCORE: 3.690 26.751 27.544 25.958 3.499 82.548 95.805 93.501 22.665 alk_263b45c9e8f2b991fcf4a857aa8a7618_0001_1_000000007_0001_0001_af2pred
SCORE: 2.834 27.966 28.608 27.325 3.451 89.287 95.958 94.799 22.628 alk_2f1404cc9bc2113a956ccb3d471cab84_0001_af2_000000040_0001_0001_af2pred
SCORE: 3.032 13.288 14.255 12.322 3.615 82.772 95.065 92.929 22.825 alk_31dab337c75776deac3d6f68dc8cd1f9_0001_000000049_0001_0001_af2pred
SCORE: 2.920 27.747 28.220 27.274 3.431 88.865 95.992 94.753 22.926 alk_3e80d5b4564d04770f1e66413f7635ca_0001_af2_000000043_0001_0001_af2pred
SCORE: 3.414 11.951 13.136 10.767 3.558 81.496 95.257 92.865 22.791 alk_3e95e190d683205b23887a344e2338be_0001_000000006_0001_0001_af2pred
SCORE: 3.367 28.150 28.822 27.479 3.416 87.048 96.009 94.452 22.640 alk_42be4a3d485dfec3f3882baef79a163a_0001_1_000000027_0001_0001_af2pred
SCORE: 2.621 28.020 28.487 27.553 3.428 90.568 96.022 95.074 22.855 alk_43642e40158d6d50ca32f4d9c2045359_0001_af2_000000021_0001_0001_af2pred
SCORE: 2.556 26.732 27.233 26.232 3.425 90.998 95.974 95.109 22.738 alk_4bcee0fe17877636eff8393fb91a8ef2_0001_af2_000000048_0001_0001_af2pred
SCORE: 6.021 27.785 28.847 26.723 3.502 70.032 95.784 91.308 22.628 alk_4cbe45d73cf80f6413049479ca87fe56_0001_1_000000002_0001_0001_af2pred
SCORE: 4.235 27.628 28.457 26.799 3.409 77.126 96.008 92.726 22.657 alk_4d83e183faf91f8a362147004bdfc8eb_0001_1_af2_000000018_0001_0001_af2pred
SCORE: 6.452 28.096 29.131 27.061 3.461 68.093 95.906 91.073 22.655 alk_4d83e183faf91f8a362147004bdfc8eb_0001_1_af2_000000038_0001_0001_af2pred
SCORE: 3.619 28.367 28.979 27.756 3.455 84.400 95.970 93.959 23.084 alk_593e769b0839ab5d7f0502e069298a38_0001_af2_000000001_0001_0001_af2pred
SCORE: 3.348 27.506 28.189 26.823 3.516 85.355 95.789 93.975 22.754 alk_67cc6870f9549e99fb24b9e7050f1eef_0001_1_000000028_0001_0001_af2pred
SCORE: 3.037 27.980 28.544 27.416 3.479 87.059 95.872 94.341 22.881 alk_77e17177e9db96fdfe8c7c04f41d77a8_0001_000000024_0001_0001_af2pred
SCORE: 3.455 27.907 28.603 27.210 3.451 83.873 95.930 93.835 22.614 alk_8203e405b9849db7e4d18f3c32a81c52_0001_1_000000034_0001_0001_af2pred
SCORE: 3.151 27.988 28.670 27.306 3.460 86.488 95.971 94.323 22.762 alk_856d6656b12a78c2cacd0d35356dc32d_0001_000000039_0001_0001_af2pred
SCORE: 4.911 27.843 28.759 26.926 3.459 75.191 95.917 92.315 22.647 alk_8592ef0b0fd44ae0c6739e17f45934d2_0001_af2_000000017_0001_0001_af2pred
SCORE: 7.463 27.726 28.903 26.549 3.465 63.401 95.831 90.195 22.695 alk_88a00740ec73c6e7ea6fc114696bdb14_0001_af2_000000048_0001_0001_af2pred
SCORE: 2.505 28.320 28.733 27.908 3.449 92.657 95.975 95.398 22.685 alk_8ad1d3c855e83fc2c7f105fac6d77660_0001_af2_000000041_0001_0001_af2pred
SCORE: 3.640 27.841 28.567 27.115 3.424 82.613 95.972 93.650 22.838 alk_933d093b02b90bb4452c43c0713c76ec_0001_1_000000043_0001_0001_af2pred
SCORE: 2.544 27.606 28.153 27.058 3.445 91.836 95.949 95.234 22.659 alk_9ef7f51dc382628e5cb330fd54d9e629_0001_af2_000000028_0001_0001_af2pred
SCORE: 2.788 26.390 27.211 25.570 3.471 89.672 95.809 94.742 22.803 alk_HEEHE_0001_000000005_0001_0001_af2pred
SCORE: 4.544 28.105 29.012 27.198 3.411 78.604 96.008 92.983 22.883 alk_HEEHE_2504_af2_000000017_0001_0001_af2pred
SCORE: 4.543 28.131 28.983 27.280 3.455 77.932 95.865 92.748 22.625 alk_HEEHE_2940_000000001_0001_0001_af2pred
SCORE: 3.309 27.835 28.604 27.067 3.464 84.974 95.959 94.050 22.653 alk_a13425df4a195e3b5e4cbf8fe9b3f3a9_0001_1_af2_000000010_0001_0001_af2pred
SCORE: 4.000 28.306 28.988 27.624 3.484 84.155 95.881 93.843 22.625 alk_a3670c5829215c526ff869221da29923_0001_af2_000000049_0001_0001_af2pred
SCORE: 5.338 27.655 28.655 26.655 3.426 72.007 96.015 91.842 22.655 alk_a369d8b18bedde932f9629b948ad3235_0001_000000043_0001_0001_af2pred
SCORE: 5.363 27.595 28.612 26.579 3.454 73.845 95.930 92.092 22.694 alk_a369d8b18bedde932f9629b948ad3235_0001_af2_000000045_0001_0001_af2pred
SCORE: 2.404 27.832 28.322 27.342 3.505 91.657 95.820 95.097 22.857 alk_a3b61943b7af24100a309c62926c5c00_0001_af2_000000032_0001_0001_af2pred
SCORE: 5.213 28.495 29.408 27.583 3.426 74.209 96.005 92.217 22.835 alk_ac710d00df0a15e663fb636f306744b3_0001_1_af2_000000003_0001_0001_af2pred
SCORE: 5.412 28.235 29.025 27.446 3.413 77.606 96.038 92.835 22.782 alk_ba0750c5afcce45e1b1c5a2bb23fc229_0001_1_af2_000000018_0001_0001_af2pred
SCORE: 2.095 27.677 28.052 27.302 3.458 94.226 95.894 95.604 22.672 alk_bc00b440d29913a483da04f69f237b60_0001_000000038_0001_0001_af2pred
SCORE: 2.868 28.180 28.620 27.741 3.413 89.242 96.060 94.876 22.766 alk_bdf5580e4f55a415c19f8eb7785779bc_0001_000000046_0001_0001_af2pred
SCORE: 3.488 28.200 28.892 27.508 3.382 87.073 96.139 94.563 22.651 alk_c0fd2ee23bf7eac90f0defb3b9babf8d_0001_af2_000000042_0001_0001_af2pred
SCORE: 2.733 26.226 26.842 25.611 3.527 89.337 95.748 94.634 22.619 alk_ca9fcc9ace360711d783d1260e4fbff1_0001_1_000000014_0001_0001_af2pred
SCORE: 3.752 27.577 28.334 26.819 3.442 80.108 95.978 93.220 22.709 alk_cbfb8bff9606dcdd00a1330cc00c9243_0001_1_000000038_0001_0001_af2pred
SCORE: 2.980 27.820 28.221 27.419 3.432 89.649 96.011 94.905 22.757 alk_dd49bf3528da6f37616b30d4057d0d98_0001_000000015_0001_0001_af2pred
SCORE: 4.880 27.869 28.837 26.901 3.485 78.798 95.856 92.891 22.744 alk_ebfe7ea2696d4f18749688067461e8fd_0001_1_af2_000000039_0001_0001_af2pred
SCORE: 3.987 26.012 27.027 24.997 3.539 82.447 95.637 93.345 22.746 alk_f0ee23d083d0677da3dfcc8a6cd225b6_0001_000000003_0001_0001_af2pred
SCORE: 2.798 28.009 28.626 27.392 3.442 89.767 95.992 94.910 22.799 alk_f4617d31ce710c5c5bc295b30c6f0ccb_0001_1_000000011_0001_0001_af2pred
SCORE: 3.711 28.332 28.998 27.665 3.444 84.131 95.970 93.912 22.688 alk_fcf5aea0c8297f5d6a895a7ce2ec17a3_0001_000000028_0001_0001_af2pred
SCORE: 2.429 27.625 28.133 27.117 3.423 91.964 96.051 95.341 22.680 alk_ffc8530cc3987bf120756695d8da17cc_0001_000000010_0001_0001_af2pred
SCORE: 2.829 28.049 28.648 27.451 3.443 88.472 96.006 94.697 22.639 alk_0425a033ac14382533a69e738e7add1b_0001_af2_000000049_0001_0001_af2pred
SCORE: 5.954 27.949 28.886 27.012 3.452 71.573 95.927 91.695 22.764 alk_084147688a304e7a7b1f7c76a560c855_0001_af2_000000007_0001_0001_af2pred
SCORE: 3.624 28.073 28.927 27.219 3.477 83.196 95.900 93.692 22.646 alk_0a6ce8d84700d327c26cdea0fc118d51_0001_1_af2_000000014_0001_0001_af2pred
SCORE: 2.589 27.396 27.884 26.907 3.447 89.123 95.980 94.788 22.639 alk_0bcd393228a558932df86f9a4d776609_0001_af2_000000049_0001_0001_af2pred
SCORE: 3.655 27.793 28.434 27.153 3.477 82.997 95.874 93.636 22.605 alk_0e0d001460a8a8fa579fa20b8409dbd9_0001_1_000000039_0001_0001_af2pred
SCORE: 3.615 27.297 27.749 26.845 6.270 83.571 92.775 90.537 180.598 kit_ferr_buw_05776_000000349_0001_0001_af2pred
SCORE: 3.991 26.976 27.313 26.640 6.328 81.036 92.641 89.820 14.275 kit_ferr_buw_05952_000000035_0001_0001_af2pred
SCORE: 2.523 26.534 26.603 26.466 6.392 91.345 92.644 92.328 14.259 kit_ferr_buw_06033_000000117_0001_0001_af2pred
SCORE: 3.486 27.366 27.767 26.964 6.209 83.567 92.848 90.591 14.152 kit_ferr_buw_06104_000000252_0001_0001_af2pred
SCORE: 4.268 25.870 26.350 25.389 6.525 77.869 92.121 88.656 14.240 kit_ferr_buw_06490_000000252_0001_0001_af2pred
SCORE: 3.265 26.935 27.184 26.686 6.390 86.226 92.619 91.065 14.012 kit_ferr_buw_06506_000000306_0001_0001_af2pred
SCORE: 3.266 27.149 27.418 26.880 6.403 86.750 92.487 91.092 14.086 kit_ferr_buw_06529_000000468_0001_0001_af2pred
SCORE: 3.206 27.135 27.527 26.742 6.340 86.308 92.645 91.104 14.132 kit_ferr_buw_06767_000000190_0001_0001_af2pred
SCORE: 2.615 26.638 26.808 26.469 6.316 91.155 92.733 92.349 13.982 kit_ferr_buw_07852_000000232_0001_0001_af2pred
SCORE: 3.141 27.451 27.728 27.175 6.330 87.534 92.791 91.513 14.263 kit_ferr_buw_08075_000000116_0001_0001_af2pred
SCORE: 3.096 27.218 27.394 27.042 6.251 88.103 92.722 91.599 14.085 kit_ferr_buw_08110_000000861_0001_0001_af2pred
SCORE: 3.930 27.623 27.992 27.253 6.387 82.520 92.665 90.198 14.248 kit_ferr_buw_08202_000000176_0001_0001_af2pred
SCORE: 3.838 27.677 28.041 27.314 6.346 84.426 92.717 90.701 13.753 kit_ferr_buw_08535_000000674_0001_0001_af2pred
SCORE: 3.526 27.042 27.364 26.719 6.329 85.472 92.560 90.836 13.959 kit_ferr_buw_08578_000000591_0001_0001_af2pred
SCORE: 3.325 26.942 27.325 26.560 6.353 86.165 92.627 91.056 14.156 kit_ferr_buw_08601_000000070_0001_0001_af2pred
SCORE: 3.140 26.726 26.962 26.490 6.350 87.546 92.613 91.381 13.786 kit_ferr_buw_08602_000000807_0001_0001_af2pred
SCORE: 3.312 27.267 27.595 26.940 6.373 85.404 92.628 90.872 14.119 kit_ferr_buw_08625_000000325_0001_0001_af2pred
SCORE: 3.386 27.063 27.334 26.793 6.436 84.288 92.522 90.520 14.049 kit_ferr_buw_09598_000000000_0001_0001_af2pred
SCORE: 3.041 27.391 27.651 27.130 6.301 88.976 92.760 91.840 13.957 kit_ferr_buw_09703_000000275_0001_0001_af2pred
SCORE: 3.054 26.690 26.844 26.536 6.385 87.861 92.535 91.399 14.190 kit_ferr_buw_09715_000000050_0001_0001_af2pred
SCORE: 2.731 27.336 27.395 27.278 6.318 90.499 92.823 92.258 14.337 kit_ferr_buw_09761_000000674_0001_0001_af2pred
SCORE: 8.442 27.401 28.391 26.411 6.273 63.284 92.502 85.398 14.099 kit_ferr_buw_10634_000000194_0001_0001_af2pred
SCORE: 3.363 27.154 27.386 26.922 6.458 85.290 92.493 90.742 13.825 kit_ferr_buw_10637_000000155_0001_0001_af2pred
SCORE: 4.023 27.433 27.886 26.979 6.387 82.205 92.577 90.055 14.350 kit_ferr_buw_10769_000000445_0001_0001_af2pred
SCORE: 2.775 24.386 24.418 24.354 6.369 88.933 92.495 91.629 13.999 kit_ferr_buw_10806_000000679_0001_0001_af2pred
SCORE: 4.053 23.143 23.572 22.715 6.561 78.798 91.856 88.681 13.981 kit_ferr_buw_10952_000000034_0001_0001_af2pred
SCORE: 3.118 27.442 27.615 27.268 6.354 87.910 92.691 91.528 14.188 kit_ferr_buw_11273_000000152_0001_0001_af2pred
SCORE: 2.895 27.263 27.539 26.986 6.319 89.631 92.724 91.972 13.877 kit_ferr_buw_11276_000000919_0001_0001_af2pred
SCORE: 3.263 27.495 27.695 27.295 6.414 86.557 92.500 91.055 14.051 kit_ferr_buw_11476_000000716_0001_0001_af2pred
SCORE: 2.889 27.093 27.299 26.887 6.455 90.556 92.488 92.018 14.023 kit_ferr_buw_11490_000000088_0001_0001_af2pred
SCORE: 2.912 27.194 27.341 27.046 6.363 89.652 92.673 91.939 13.872 kit_ferr_buw_11560_000000189_0001_0001_af2pred
SCORE: 6.412 27.312 28.101 26.523 6.324 71.326 92.468 87.328 14.053 kit_ferr_buw_11949_000000239_0001_0001_af2pred
SCORE: 3.718 26.940 27.259 26.621 6.420 82.916 92.414 90.105 13.811 kit_ferr_buw_12053_000000570_0001_0001_af2pred
SCORE: 3.067 27.711 28.026 27.396 6.346 88.372 92.648 91.608 14.276 kit_ferr_buw_12285_000000805_0001_0001_af2pred
SCORE: 2.364 26.346 26.447 26.245 6.426 93.437 92.474 92.708 13.952 kit_ferr_buw_12565_000000394_0001_0001_af2pred
SCORE: 2.600 27.214 27.317 27.110 6.440 91.278 92.538 92.232 13.974 kit_ferr_buw_13087_000000143_0001_0001_af2pred
SCORE: 2.901 27.274 27.450 27.099 6.418 89.410 92.536 91.776 14.148 kit_ferr_buw_13448_000000329_0001_0001_af2pred
SCORE: 3.797 27.594 28.036 27.152 6.288 83.565 92.837 90.583 13.819 kit_ferr_buw_13681_000000328_0001_0001_af2pred
SCORE: 3.000 26.751 26.890 26.612 6.370 87.948 92.517 91.406 14.019 kit_ferr_buw_13805_000000225_0001_0001_af2pred
SCORE: 3.223 27.389 27.739 27.039 6.280 88.000 92.816 91.645 13.947 kit_ferr_buw_13882_000000791_0001_0001_af2pred
SCORE: 3.771 27.305 27.672 26.938 6.230 83.564 92.870 90.607 13.687 kit_ferr_buw_14024_000000307_0001_0001_af2pred
SCORE: 4.666 27.878 28.329 27.427 6.180 78.548 92.904 89.414 14.167 kit_ferr_buw_14192_000000470_0001_0001_af2pred
SCORE: 3.384 26.947 27.240 26.654 6.298 85.366 92.626 90.861 13.953 kit_ferr_buw_14597_000000282_0001_0001_af2pred
SCORE: 3.888 27.543 27.898 27.188 6.340 83.299 92.584 90.326 13.829 kit_ferr_buw_14689_000000268_0001_0001_af2pred
SCORE: 3.405 27.011 27.261 26.761 6.397 85.845 92.484 90.870 13.921 kit_ferr_buw_14695_000000292_0001_0001_af2pred
SCORE: 2.599 25.124 25.218 25.030 6.472 90.774 92.437 92.033 13.811 kit_ferr_buw_14871_000000556_0001_0001_af2pred
SCORE: 2.886 26.946 27.129 26.763 6.408 89.396 92.594 91.816 13.915 kit_ferr_buw_15272_000000428_0001_0001_af2pred
SCORE: 3.715 26.827 27.345 26.309 6.372 82.118 92.584 90.039 14.049 kit_ferr_buw_15274_000000770_0001_0001_af2pred
SCORE: 2.492 26.913 26.997 26.829 6.378 92.017 92.669 92.511 13.842 kit_ferr_buw_15342_000000528_0001_0001_af2pred
SCORE: 2.869 27.587 27.827 27.346 6.280 90.290 92.805 92.194 13.927 kit_ferr_buw_15644_000000629_0001_0001_af2pred
SCORE: 2.448 27.130 27.249 27.012 6.350 91.822 92.731 92.510 13.722 kit_ferr_buw_15681_000000085_0001_0001_af2pred
SCORE: 4.033 27.680 28.032 27.328 6.349 80.008 92.708 89.620 13.977 kit_ferr_buw_16057_000000855_0001_0001_af2pred
SCORE: 2.767 27.447 27.595 27.300 6.311 91.213 92.749 92.375 13.953 kit_ferr_buw_16162_000000496_0001_0001_af2pred
SCORE: 3.052 26.335 26.460 26.210 6.358 88.754 92.636 91.692 14.031 kit_ferr_buw_16186_000000210_0001_0001_af2pred
SCORE: 2.665 27.452 27.659 27.245 6.471 90.736 92.609 92.154 14.257 kit_ferr_buw_16196_000000060_0001_0001_af2pred
SCORE: 2.626 26.935 26.863 27.007 6.362 91.143 92.630 92.268 14.029 kit_ferr_buw_16199_000000802_0001_0001_af2pred
SCORE: 2.719 27.350 27.420 27.280 6.335 90.974 92.727 92.301 14.083 kit_ferr_buw_16211_000000207_0001_0001_af2pred
SCORE: 3.365 27.365 27.664 27.065 6.357 84.857 92.582 90.704 14.082 kit_ferr_buw_16611_000000045_0001_0001_af2pred
SCORE: 4.325 27.096 27.630 26.562 6.412 79.279 92.644 89.395 14.023 kit_ferr_buw_16726_000000874_0001_0001_af2pred
SCORE: 2.861 27.329 27.431 27.227 6.274 88.623 92.753 91.749 14.127 kit_ferr_buw_16827_000000968_0001_0001_af2pred
SCORE: 3.161 27.378 27.547 27.209 6.291 86.584 92.751 91.252 13.984 kit_ferr_buw_16966_000000403_0001_0001_af2pred
SCORE: 4.854 26.971 27.585 26.357 6.244 76.193 92.664 88.659 14.047 kit_ferr_buw_17006_000000834_0001_0001_af2pred
SCORE: 3.740 26.945 27.291 26.598 6.401 83.306 92.450 90.227 14.026 kit_ferr_buw_17098_000000011_0001_0001_af2pred
SCORE: 2.428 27.585 27.824 27.345 6.306 92.995 92.753 92.812 13.996 kit_ferr_buw_17185_000000075_0001_0001_af2pred
SCORE: 3.812 27.741 28.115 27.367 6.275 84.350 92.791 90.738 14.369 kit_ferr_buw_17190_000000779_0001_0001_af2pred
SCORE: 2.946 27.460 27.758 27.163 6.310 89.190 92.765 91.896 13.784 kit_ferr_buw_17440_000000024_0001_0001_af2pred
SCORE: 2.430 27.099 27.168 27.030 6.349 92.632 92.652 92.647 14.324 kit_ferr_buw_17531_000000817_0001_0001_af2pred
SCORE: 3.841 27.321 27.794 26.849 6.384 81.312 92.543 89.812 13.833 kit_ferr_buw_18244_000000391_0001_0001_af2pred
SCORE: 2.810 25.727 25.713 25.741 6.396 89.939 92.354 91.767 13.964 kit_ferr_buw_18351_000000161_0001_0001_af2pred
SCORE: 3.588 24.896 25.179 24.612 6.437 83.113 92.286 90.055 14.051 kit_ferr_buw_18545_000000698_0001_0001_af2pred
SCORE: 3.136 26.932 27.165 26.699 6.344 87.317 92.619 91.330 13.978 kit_ferr_buw_18618_000000111_0001_0001_af2pred
SCORE: 2.159 27.429 27.458 27.400 6.255 94.211 92.846 93.178 13.969 kit_ferr_buw_18642_000000577_0001_0001_af2pred
SCORE: 2.924 27.285 27.484 27.086 6.411 88.808 92.525 91.621 13.961 kit_ferr_buw_18705_000000216_0001_0001_af2pred
SCORE: 5.027 25.960 26.673 25.247 6.561 75.113 91.958 87.862 14.007 kit_ferr_buw_18739_000000123_0001_0001_af2pred
SCORE: 2.946 26.925 27.175 26.675 6.299 88.434 92.662 91.634 13.971 kit_ferr_buw_19075_000000107_0001_0001_af2pred
SCORE: 4.599 26.571 27.157 25.985 6.352 75.865 92.390 88.372 14.077 kit_ferr_buw_19343_000000097_0001_0001_af2pred
SCORE: 2.989 27.256 27.528 26.984 6.236 88.638 92.785 91.776 13.911 kit_ferr_buw_19427_000000057_0001_0001_af2pred
SCORE: 3.451 27.292 27.721 26.864 6.410 84.693 92.478 90.585 14.021 kit_ferr_buw_19876_000000088_0001_0001_af2pred
SCORE: 5.235 27.664 28.289 27.039 6.280 76.292 92.719 88.725 13.968 kit_ferr_buw_19878_000000466_0001_0001_af2pred
SCORE: 3.147 25.990 26.353 25.628 6.398 85.685 92.442 90.799 14.088 kit_ferr_buw_19888_000000449_0001_0001_af2pred
SCORE: 3.336 27.615 27.764 27.465 6.542 85.959 92.420 90.849 13.981 kit_ferr_buw_20652_000000131_0001_0001_af2pred
SCORE: 2.950 27.186 27.434 26.938 6.318 88.734 92.712 91.745 14.003 kit_ferr_buw_21199_000000007_0001_0001_af2pred
SCORE: 3.128 26.888 27.033 26.743 6.408 87.629 92.544 91.349 13.859 kit_ferr_buw_21511_000000005_0001_0001_af2pred
SCORE: 3.481 27.025 27.181 26.869 6.421 86.273 92.535 91.013 14.034 kit_ferr_buw_21529_000000024_0001_0001_af2pred
SCORE: 3.576 27.522 27.951 27.092 6.276 84.772 92.799 90.847 13.885 kit_ferr_buw_21608_000000912_0001_0001_af2pred
SCORE: 3.503 27.361 27.684 27.038 6.372 85.657 92.633 90.937 13.979 kit_ferr_buw_21836_000000171_0001_0001_af2pred
SCORE: 7.030 27.170 28.039 26.301 6.369 64.595 92.395 85.636 14.039 kit_ferr_buw_21852_000000045_0001_0001_af2pred
SCORE: 4.216 27.378 27.857 26.899 6.233 80.698 92.828 89.879 13.853 kit_ferr_buw_00168_000000416_0001_0001_af2pred
SCORE: 3.035 27.233 27.475 26.992 6.267 87.489 92.690 91.426 14.325 kit_ferr_buw_00366_000000127_0001_0001_af2pred
SCORE: 3.146 26.926 27.148 26.703 6.283 87.289 92.750 91.422 13.974 kit_ferr_buw_00392_000000246_0001_0001_af2pred
SCORE: 2.980 26.763 26.984 26.543 6.347 87.067 92.496 91.176 14.011 kit_ferr_buw_00519_000000095_0001_0001_af2pred
SCORE: 2.655 27.345 27.449 27.241 6.380 92.213 92.666 92.556 13.902 kit_ferr_buw_00666_000000833_0001_0001_af2pred
SCORE: 3.757 27.722 28.056 27.389 6.343 84.077 92.733 90.628 14.210 kit_ferr_buw_01176_000000667_0001_0001_af2pred
SCORE: 3.130 27.221 27.479 26.963 6.340 87.869 92.723 91.543 13.951 kit_ferr_buw_01321_000000164_0001_0001_af2pred
SCORE: 2.607 27.163 27.261 27.065 6.388 91.660 92.657 92.414 13.800 kit_ferr_buw_01338_000000279_0001_0001_af2pred
SCORE: 4.298 24.949 25.544 24.354 6.448 79.025 92.166 88.971 13.892 kit_ferr_buw_01414_000000751_0001_0001_af2pred
SCORE: 3.415 27.168 27.545 26.791 6.368 85.821 92.617 90.964 13.791 kit_ferr_buw_01498_000000069_0001_0001_af2pred
SCORE: 3.420 27.336 27.580 27.091 6.421 85.903 92.579 90.956 14.147 kit_ferr_buw_01765_000000743_0001_0001_af2pred
SCORE: 2.968 27.001 27.164 26.838 6.219 88.244 92.837 91.720 13.961 kit_ferr_buw_02046_000000287_0001_0001_af2pred
SCORE: 3.455 27.308 27.538 27.077 6.336 85.050 92.653 90.804 13.721 kit_ferr_buw_02472_000000107_0001_0001_af2pred
SCORE: 3.074 27.284 27.881 26.687 3.558 88.572 95.231 93.592 137.040 tie2_ferr_buw_06370_000000024_0001_0001_af2pred
SCORE: 3.014 27.237 27.552 26.922 3.555 89.585 95.287 93.884 8.659 tie2_ferr_buw_06394_000000003_0001_0001_af2pred
SCORE: 3.408 27.373 27.852 26.894 3.600 85.517 95.097 92.740 8.643 tie2_ferr_buw_06661_000000004_0001_0001_af2pred
SCORE: 4.352 27.245 27.918 26.572 3.575 79.655 95.154 91.341 8.648 tie2_ferr_buw_06715_000000007_0001_0001_af2pred
SCORE: 3.245 27.859 28.497 27.221 3.539 87.704 95.251 93.394 8.626 tie2_ferr_buw_06853_000000008_0001_0001_af2pred
SCORE: 4.025 26.967 27.511 26.423 3.601 82.489 94.884 91.834 8.679 tie2_ferr_buw_06883_000000011_0001_0001_af2pred
SCORE: 4.743 27.779 28.534 27.024 3.552 78.969 95.152 91.171 8.665 tie2_ferr_buw_06925_000000009_0001_0001_af2pred
SCORE: 3.226 27.221 27.699 26.742 3.587 87.088 95.107 93.134 8.633 tie2_ferr_buw_06934_000000005_0001_0001_af2pred
SCORE: 2.922 24.107 24.722 23.493 3.618 88.167 94.732 93.117 8.666 tie2_ferr_buw_06964_000000024_0001_0001_af2pred
SCORE: 3.482 27.702 28.097 27.307 3.619 85.506 94.758 92.482 8.613 tie2_ferr_buw_07142_000000003_0001_0001_af2pred
SCORE: 2.888 27.578 27.971 27.185 3.590 89.772 95.150 93.827 8.645 tie2_ferr_buw_07169_000000024_0001_0001_af2pred
SCORE: 3.210 27.204 27.627 26.781 3.579 87.792 95.062 93.273 8.664 tie2_ferr_buw_07184_000000006_0001_0001_af2pred
SCORE: 5.610 27.755 28.689 26.821 3.526 70.216 95.154 89.019 8.625 tie2_ferr_buw_07206_000000007_0001_0001_af2pred
SCORE: 3.160 27.725 28.186 27.263 3.556 88.398 95.181 93.512 8.639 tie2_ferr_buw_07253_000000022_0001_0001_af2pred
SCORE: 8.216 27.957 28.993 26.922 3.575 60.127 94.839 86.299 8.635 tie2_ferr_buw_07429_000000023_0001_0001_af2pred
SCORE: 2.687 27.593 28.034 27.152 3.557 91.803 95.230 94.386 8.658 tie2_ferr_buw_07508_000000006_0001_0001_af2pred
SCORE: 2.630 26.796 27.068 26.524 3.526 91.579 95.295 94.381 8.660 tie2_ferr_buw_07508_000000013_0001_0001_af2pred
SCORE: 2.993 27.261 27.695 26.827 3.547 88.587 95.219 93.588 8.654 tie2_ferr_buw_07549_000000023_0001_0001_af2pred
SCORE: 3.391 27.754 28.255 27.254 3.577 87.376 95.213 93.285 8.679 tie2_ferr_buw_07743_000000003_0001_0001_af2pred
SCORE: 3.768 27.863 28.456 27.271 3.545 84.933 95.270 92.727 8.662 tie2_ferr_buw_07767_000000005_0001_0001_af2pred
SCORE: 2.718 27.530 27.947 27.114 3.643 90.930 94.914 93.934 8.659 tie2_ferr_buw_07844_000000020_0001_0001_af2pred
SCORE: 3.508 27.739 28.340 27.138 3.556 85.981 95.204 92.935 8.651 tie2_ferr_buw_08067_000000013_0001_0001_af2pred
SCORE: 5.316 26.364 27.157 25.571 3.626 74.620 94.647 89.720 8.657 tie2_ferr_buw_08085_000000008_0001_0001_af2pred
SCORE: 2.916 26.527 26.868 26.186 3.558 89.792 95.003 93.721 8.667 tie2_ferr_buw_08110_000000020_0001_0001_af2pred
SCORE: 3.607 27.073 27.582 26.564 3.556 86.821 95.043 93.020 8.615 tie2_ferr_buw_08123_000000007_0001_0001_af2pred
SCORE: 2.617 27.045 27.342 26.748 3.558 91.633 95.026 94.191 8.627 tie2_ferr_buw_08183_000000013_0001_0001_af2pred
SCORE: 2.807 26.984 27.288 26.679 3.591 90.670 95.038 93.963 8.611 tie2_ferr_buw_08202_000000002_0001_0001_af2pred
SCORE: 3.273 26.994 27.504 26.484 3.608 87.460 95.079 93.204 8.627 tie2_ferr_buw_08276_000000018_0001_0001_af2pred
SCORE: 3.436 27.669 28.219 27.120 3.590 85.773 95.045 92.764 8.622 tie2_ferr_buw_08391_000000004_0001_0001_af2pred
SCORE: 4.615 27.309 27.992 26.625 3.605 79.627 94.910 91.150 8.622 tie2_ferr_buw_08496_000000018_0001_0001_af2pred
SCORE: 3.274 27.851 28.259 27.443 3.553 87.724 95.258 93.405 8.618 tie2_ferr_buw_08572_000000004_0001_0001_af2pred
SCORE: 2.857 27.514 27.919 27.109 3.521 90.460 95.332 94.134 8.655 tie2_ferr_buw_08608_000000005_0001_0001_af2pred
SCORE: 3.838 27.995 28.546 27.443 3.546 84.429 95.301 92.626 8.631 tie2_ferr_buw_08785_000000013_0001_0001_af2pred
SCORE: 2.907 27.223 27.597 26.849 3.607 89.359 95.002 93.614 8.616 tie2_ferr_buw_08868_000000004_0001_0001_af2pred
SCORE: 4.096 27.366 27.892 26.840 3.562 82.572 95.136 92.045 8.625 tie2_ferr_buw_08901_000000006_0001_0001_af2pred
SCORE: 2.744 27.528 27.981 27.074 3.532 90.832 95.311 94.209 8.648 tie2_ferr_buw_08918_000000008_0001_0001_af2pred
SCORE: 2.981 26.634 26.951 26.317 3.544 88.939 95.086 93.574 8.611 tie2_ferr_buw_08919_000000026_0001_0001_af2pred
SCORE: 3.201 27.809 28.324 27.294 3.598 88.385 95.160 93.493 8.621 tie2_ferr_buw_08993_000000013_0001_0001_af2pred
SCORE: 3.098 27.965 28.421 27.509 3.537 88.899 95.424 93.818 8.631 tie2_ferr_buw_09054_000000008_0001_0001_af2pred
SCORE: 5.147 25.865 26.593 25.137 3.607 76.759 94.931 90.460 8.624 tie2_ferr_buw_09077_000000009_0001_0001_af2pred
SCORE: 3.233 27.224 27.713 26.735 3.663 88.173 94.932 93.269 8.615 tie2_ferr_buw_09167_000000011_0001_0001_af2pred
SCORE: 3.898 27.512 28.171 26.853 3.595 83.375 94.921 92.080 8.644 tie2_ferr_buw_09387_000000014_0001_0001_af2pred
SCORE: 2.695 26.072 26.499 25.646 3.588 91.023 95.099 94.096 8.630 tie2_ferr_buw_09533_000000004_0001_0001_af2pred
SCORE: 3.638 26.192 26.727 25.656 3.582 85.193 94.947 92.547 8.626 tie2_ferr_buw_09591_000000014_0001_0001_af2pred
SCORE: 3.783 27.179 27.680 26.677 3.574 85.143 95.188 92.717 8.628 tie2_ferr_buw_09643_000000005_0001_0001_af2pred
SCORE: 2.987 26.019 26.498 25.541 3.569 88.666 95.047 93.477 8.625 tie2_ferr_buw_09782_000000018_0001_0001_af2pred
SCORE: 3.087 27.608 28.102 27.115 3.573 88.316 95.000 93.355 8.625 tie2_ferr_buw_09796_000000016_0001_0001_af2pred
SCORE: 3.093 27.915 28.421 27.410 3.615 88.792 95.009 93.479 8.597 tie2_ferr_buw_09939_000000026_0001_0001_af2pred
SCORE: 3.715 27.455 27.990 26.920 3.627 83.214 94.973 92.080 8.624 tie2_ferr_buw_10142_000000008_0001_0001_af2pred
SCORE: 3.055 27.435 27.763 27.107 3.593 89.071 95.139 93.646 8.637 tie2_ferr_buw_10183_000000010_0001_0001_af2pred
SCORE: 3.172 27.191 27.666 26.715 3.556 87.031 95.066 93.089 8.651 tie2_ferr_buw_10698_000000022_0001_0001_af2pred
SCORE: 4.138 27.526 28.188 26.865 3.535 83.405 95.236 92.325 8.617 tie2_ferr_buw_10714_000000005_0001_0001_af2pred
SCORE: 3.599 27.824 28.360 27.287 3.565 84.141 95.143 92.436 8.623 tie2_ferr_buw_10853_000000025_0001_0001_af2pred
SCORE: 3.184 26.881 27.337 26.424 3.520 88.250 95.264 93.539 8.664 tie2_ferr_buw_10866_000000019_0001_0001_af2pred
SCORE: 3.599 26.816 27.486 26.146 3.517 85.337 95.321 92.865 8.618 tie2_ferr_buw_11005_000000028_0001_0001_af2pred
SCORE: 2.740 27.416 27.707 27.125 3.562 91.995 95.264 94.460 8.647 tie2_ferr_buw_11182_000000008_0001_0001_af2pred
SCORE: 3.003 27.309 27.580 27.039 3.580 89.374 95.042 93.648 8.637 tie2_ferr_buw_11203_000000003_0001_0001_af2pred
SCORE: 3.186 27.812 28.334 27.290 3.515 88.694 95.404 93.753 8.629 tie2_ferr_buw_11397_000000015_0001_0001_af2pred
SCORE: 2.813 27.468 27.824 27.112 3.555 89.887 95.162 93.864 8.639 tie2_ferr_buw_11543_000000016_0001_0001_af2pred
SCORE: 2.560 27.206 27.507 26.906 3.619 91.653 95.060 94.222 8.631 tie2_ferr_buw_11556_000000020_0001_0001_af2pred
SCORE: 2.913 27.022 27.314 26.729 3.566 89.839 95.133 93.830 8.601 tie2_ferr_buw_11595_000000019_0001_0001_af2pred
SCORE: 4.690 27.875 28.582 27.168 3.549 77.076 95.226 90.760 8.623 tie2_ferr_buw_11704_000000001_0001_0001_af2pred
SCORE: 4.861 27.650 28.261 27.038 3.568 77.289 95.000 90.642 8.620 tie2_ferr_buw_11941_000000022_0001_0001_af2pred
SCORE: 4.227 28.064 28.681 27.447 3.528 81.871 95.323 92.014 8.608 tie2_ferr_buw_11958_000000021_0001_0001_af2pred
SCORE: 3.369 26.237 26.759 25.714 3.566 85.360 95.018 92.642 8.629 tie2_ferr_buw_12073_000000019_0001_0001_af2pred
SCORE: 3.447 27.357 27.806 26.908 3.529 86.115 95.191 92.958 8.618 tie2_ferr_buw_12127_000000021_0001_0001_af2pred
SCORE: 2.912 27.458 27.871 27.044 3.613 90.612 95.101 93.997 8.620 tie2_ferr_buw_12144_000000004_0001_0001_af2pred
SCORE: 3.600 27.258 27.796 26.720 3.559 84.789 95.188 92.630 8.652 tie2_ferr_buw_12183_000000024_0001_0001_af2pred
SCORE: 5.002 27.962 28.787 27.138 3.557 75.793 95.093 90.345 8.630 tie2_ferr_buw_12192_000000015_0001_0001_af2pred
SCORE: 2.403 26.824 26.975 26.673 3.582 93.088 95.057 94.573 8.635 tie2_ferr_buw_12746_000000010_0001_0001_af2pred
SCORE: 3.654 27.148 27.708 26.588 3.577 85.020 94.997 92.542 8.603 tie2_ferr_buw_12982_000000015_0001_0001_af2pred
SCORE: 2.764 26.784 27.142 26.425 3.544 90.431 95.181 94.012 8.635 tie2_ferr_buw_13118_000000002_0001_0001_af2pred
SCORE: 3.136 27.305 27.596 27.014 3.601 88.410 95.046 93.414 8.619 tie2_ferr_buw_13241_000000021_0001_0001_af2pred
SCORE: 5.378 27.997 28.750 27.244 3.547 75.718 95.060 90.301 8.629 tie2_ferr_buw_13518_000000016_0001_0001_af2pred
SCORE: 4.012 26.644 27.254 26.035 3.560 83.242 94.848 91.993 8.611 tie2_ferr_buw_13543_000000007_0001_0001_af2pred
SCORE: 3.039 26.426 26.765 26.086 3.606 89.048 94.754 93.350 8.627 tie2_ferr_buw_13571_000000000_0001_0001_af2pred
SCORE: 3.192 26.736 27.150 26.322 3.612 87.570 95.030 93.195 8.632 tie2_ferr_buw_13623_000000004_0001_0001_af2pred
SCORE: 2.979 27.346 27.670 27.021 3.582 89.152 95.075 93.618 8.616 tie2_ferr_buw_13638_000000017_0001_0001_af2pred
SCORE: 5.708 27.162 27.882 26.443 3.634 74.729 94.863 89.909 8.626 tie2_ferr_buw_13766_000000013_0001_0001_af2pred
SCORE: 3.225 27.851 28.420 27.281 3.581 88.164 95.197 93.467 8.619 tie2_ferr_buw_13861_000000002_0001_0001_af2pred
SCORE: 2.745 27.259 27.848 26.669 3.576 90.975 95.273 94.216 8.673 tie2_ferr_buw_14163_000000020_0001_0001_af2pred
SCORE: 5.496 25.724 26.590 24.858 3.642 74.750 94.565 89.690 8.659 tie2_ferr_buw_14202_000000010_0001_0001_af2pred
SCORE: 5.644 27.040 27.887 26.192 3.574 72.979 94.970 89.560 8.656 tie2_ferr_buw_14360_000000026_0001_0001_af2pred
SCORE: 5.521 27.600 28.368 26.832 3.613 72.775 94.714 89.316 8.659 tie2_ferr_buw_14495_000000002_0001_0001_af2pred
SCORE: 2.861 26.994 27.327 26.660 3.568 90.392 95.095 93.938 8.637 tie2_ferr_buw_14507_000000015_0001_0001_af2pred
SCORE: 3.326 27.524 28.034 27.015 3.584 88.159 95.103 93.395 8.615 tie2_ferr_buw_14564_000000014_0001_0001_af2pred
SCORE: 4.550 27.777 28.498 27.057 3.585 79.618 95.108 91.297 8.637 tie2_ferr_buw_14576_000000011_0001_0001_af2pred
SCORE: 3.102 27.646 28.192 27.100 3.567 88.497 95.135 93.502 8.635 tie2_ferr_buw_14599_000000017_0001_0001_af2pred
SCORE: 4.534 27.670 28.315 27.025 3.549 79.964 95.126 91.396 8.655 tie2_ferr_buw_14663_000000013_0001_0001_af2pred
SCORE: 4.368 28.125 28.899 27.351 3.498 81.172 95.374 91.880 8.627 tie2_ferr_buw_14746_000000021_0001_0001_af2pred
SCORE: 3.422 27.605 28.006 27.204 3.547 86.406 95.089 92.953 8.621 tie2_ferr_buw_14784_000000000_0001_0001_af2pred
SCORE: 2.732 27.613 28.023 27.203 3.532 90.965 95.272 94.213 8.624 tie2_ferr_buw_14817_000000026_0001_0001_af2pred
SCORE: 2.387 27.217 27.417 27.017 3.557 93.530 95.135 94.740 8.634 tie2_ferr_buw_15075_000000013_0001_0001_af2pred
SCORE: 3.144 27.494 27.943 27.044 3.582 87.624 95.143 93.293 8.624 tie2_ferr_buw_15179_000000022_0001_0001_af2pred
SCORE: 3.065 27.637 27.963 27.312 3.504 88.287 95.299 93.574 8.631 tie2_ferr_buw_15215_000000006_0001_0001_af2pred
SCORE: 3.220 26.817 27.225 26.409 3.594 88.488 95.029 93.420 8.663 tie2_ferr_buw_15220_000000023_0001_0001_af2pred
SCORE: 2.814 27.501 27.834 27.167 3.594 91.110 95.135 94.145 8.634 tie2_ferr_buw_15365_000000028_0001_0001_af2pred
SCORE: 2.604 27.433 27.795 27.070 3.580 92.256 95.146 94.435 8.628 tie2_ferr_buw_15644_000000010_0001_0001_af2pred
SCORE: 3.569 27.978 28.574 27.383 3.559 85.350 95.258 92.820 8.646 tie2_ferr_buw_15666_000000003_0001_0001_af2pred
SCORE: 3.751 27.145 27.740 26.550 3.630 85.824 94.849 92.628 8.633 tie2_ferr_buw_15718_000000019_0001_0001_af2pred
SCORE: 2.256 27.611 28.151 27.070 4.271 93.629 95.579 95.170 151.762 il10ra_HHH_b1_08653_000000013_0001_0001_af2pred
SCORE: 6.486 27.256 28.510 26.002 4.265 68.466 95.401 89.747 11.108 il10ra_HHH_b1_08773_000000041_0001_0001_af2pred
SCORE: 2.647 27.843 28.503 27.183 4.277 92.379 95.608 94.930 11.079 il10ra_HHH_b2_00020_af2_000000022_0001_0001_af2pred
SCORE: 2.335 27.746 28.197 27.295 4.251 92.040 95.672 94.910 11.307 il10ra_HHH_b2_00142_af2_000000049_0001_0001_af2pred
SCORE: 3.700 27.747 28.664 26.829 4.277 82.838 95.560 92.889 11.269 il10ra_HHH_b2_00151_af2_000000001_0001_0001_af2pred
SCORE: 2.284 27.607 28.135 27.079 4.244 93.914 95.613 95.256 11.184 il10ra_HHH_b2_00214_000000009_0001_0001_af2pred
SCORE: 4.421 28.100 28.931 27.269 4.283 80.904 95.551 92.477 11.281 il10ra_HHH_b2_00362_af2_000000008_0001_0001_af2pred
SCORE: 4.721 27.659 28.692 26.626 4.279 79.081 95.503 92.056 11.341 il10ra_HHH_b2_00362_af2_000000021_0001_0001_af2pred
SCORE: 2.153 26.518 26.855 26.180 4.310 93.006 95.506 94.981 11.288 il10ra_HHH_b2_00443_af2_000000047_0001_0001_af2pred
SCORE: 3.186 27.575 28.362 26.787 4.297 84.695 95.491 93.224 10.998 il10ra_HHH_b2_00497_af2_000000039_0001_0001_af2pred
SCORE: 2.634 27.553 28.245 26.862 4.272 91.478 95.600 94.734 11.294 il10ra_HHH_b2_00549_000000035_0001_0001_af2pred
SCORE: 2.484 27.284 27.937 26.631 4.261 92.861 95.611 95.034 11.230 il10ra_HHH_b2_00549_000000044_0001_0001_af2pred
SCORE: 3.131 27.780 28.452 27.108 4.273 88.209 95.582 94.034 11.246 il10ra_HHH_b2_00674_000000007_0001_0001_af2pred
SCORE: 3.471 27.867 28.640 27.093 4.290 85.911 95.528 93.509 11.057 il10ra_HHH_b2_00677_af2_000000020_0001_0001_af2pred
SCORE: 6.325 28.106 29.285 26.928 4.265 74.632 95.589 91.190 11.265 il10ra_HHH_b2_00677_af2_000000049_0001_0001_af2pred
SCORE: 2.335 27.286 27.770 26.802 4.298 93.442 95.537 95.097 11.166 il10ra_HHH_b2_00808_af2_000000006_0001_0001_af2pred
SCORE: 2.735 27.676 28.385 26.967 4.226 89.956 95.607 94.421 11.265 il10ra_HHH_b2_00831_000000048_0001_0001_af2pred
SCORE: 2.512 27.993 28.593 27.393 4.230 92.282 95.648 94.941 11.127 il10ra_HHH_b2_00831_af2_000000048_0001_0001_af2pred
SCORE: 2.658 27.575 28.382 26.769 4.251 91.233 95.648 94.721 11.064 il10ra_HHH_b2_01122_af2_000000036_0001_0001_af2pred
SCORE: 3.052 27.804 28.577 27.031 4.253 87.415 95.608 93.888 11.198 il10ra_HHH_b2_01152_000000010_0001_0001_af2pred
SCORE: 2.821 27.601 28.086 27.116 4.331 88.788 95.408 94.018 11.081 il10ra_HHH_b2_01152_000000045_0001_0001_af2pred
SCORE: 3.459 27.813 28.547 27.078 4.281 86.836 95.465 93.653 11.068 il10ra_HHH_b2_01152_af2_000000006_0001_0001_af2pred
SCORE: 2.479 27.680 28.229 27.131 4.279 92.773 95.588 94.997 11.221 il10ra_HHH_b2_01188_000000000_0001_0001_af2pred
SCORE: 2.481 27.584 28.263 26.904 4.262 91.917 95.568 94.802 11.305 il10ra_HHH_b2_01331_000000044_0001_0001_af2pred
SCORE: 2.117 27.409 27.876 26.942 4.270 94.957 95.574 95.445 11.264 il10ra_HHH_b2_01332_000000036_0001_0001_af2pred
SCORE: 2.784 27.756 28.461 27.052 4.265 89.625 95.606 94.351 11.093 il10ra_HHH_b2_01374_af2_000000007_0001_0001_af2pred
SCORE: 2.909 27.766 28.419 27.114 4.267 88.127 95.558 93.998 11.242 il10ra_HHH_b2_01376_000000027_0001_0001_af2pred
SCORE: 2.510 27.629 28.178 27.081 4.268 91.345 95.592 94.701 11.126 il10ra_HHH_b2_01376_af2_000000019_0001_0001_af2pred
SCORE: 2.783 27.706 28.428 26.985 4.297 90.009 95.497 94.345 11.096 il10ra_HHH_b2_01399_000000009_0001_0001_af2pred
SCORE: 3.194 27.662 28.403 26.920 4.280 86.930 95.521 93.718 11.179 il10ra_HHH_b2_01399_000000021_0001_0001_af2pred
SCORE: 2.937 27.714 28.445 26.984 4.248 89.413 95.572 94.279 11.084 il10ra_HHH_b2_01420_000000001_0001_0001_af2pred
SCORE: 2.683 26.177 26.524 25.830 4.344 91.128 95.372 94.481 11.077 il10ra_HHH_b2_01436_af2_000000035_0001_0001_af2pred
SCORE: 2.343 27.608 28.131 27.086 4.268 91.892 95.597 94.820 11.120 il10ra_HHH_b2_01514_af2_000000015_0001_0001_af2pred
SCORE: 2.757 27.550 28.237 26.863 4.265 90.046 95.552 94.396 11.344 il10ra_HHH_b2_01570_af2_000000019_0001_0001_af2pred
SCORE: 2.664 27.146 27.876 26.416 4.278 90.248 95.516 94.410 11.216 il10ra_HHH_b2_01571_af2_000000010_0001_0001_af2pred
SCORE: 2.709 27.856 28.485 27.226 4.261 91.694 95.632 94.805 11.292 il10ra_HHH_b2_01607_000000014_0001_0001_af2pred
SCORE: 4.588 27.505 28.396 26.613 4.250 78.012 95.530 91.852 11.169 il10ra_HHH_b2_01662_af2_000000017_0001_0001_af2pred
SCORE: 2.731 28.057 28.726 27.389 4.293 90.049 95.556 94.400 11.273 il10ra_HHH_b2_01699_000000012_0001_0001_af2pred
SCORE: 2.507 27.315 28.065 26.565 4.233 91.668 95.624 94.794 11.293 il10ra_HHH_b2_01916_af2_000000017_0001_0001_af2pred
SCORE: 2.987 27.587 28.373 26.801 4.212 89.132 95.636 94.271 11.269 il10ra_HHH_b2_01938_af2_000000001_0001_0001_af2pred
SCORE: 2.626 27.662 28.214 27.110 4.270 90.804 95.547 94.551 11.208 il10ra_HHH_b2_02099_af2_000000020_0001_0001_af2pred
SCORE: 2.457 27.686 28.290 27.082 4.275 92.529 95.566 94.929 11.219 il10ra_HHH_b2_02235_af2_000000008_0001_0001_af2pred
SCORE: 2.632 27.718 28.379 27.057 4.251 92.264 95.623 94.918 11.271 il10ra_HHH_b2_02308_af2_000000040_0001_0001_af2pred
SCORE: 2.638 27.344 27.885 26.803 4.244 90.054 95.530 94.380 11.198 il10ra_HHH_b2_02393_000000006_0001_0001_af2pred
SCORE: 3.424 27.225 28.016 26.435 4.262 85.785 95.593 93.534 11.272 il10ra_HHH_b2_02401_af2_000000005_0001_0001_af2pred
SCORE: 5.670 27.616 28.761 26.472 4.284 72.823 95.470 90.716 11.224 il10ra_HHH_b2_02623_000000009_0001_0001_af2pred
SCORE: 2.639 22.491 22.963 22.019 4.324 90.398 95.313 94.282 11.228 il10ra_HHH_b2_02753_af2_000000016_0001_0001_af2pred
SCORE: 3.030 27.729 28.403 27.055 4.230 88.017 95.646 94.045 11.335 il10ra_HHH_b2_02947_af2_000000037_0001_0001_af2pred
SCORE: 2.433 27.438 27.987 26.888 4.287 92.664 95.539 94.935 11.287 il10ra_HHH_b2_03270_000000005_0001_0001_af2pred
SCORE: 2.779 27.441 28.085 26.798 4.297 89.706 95.503 94.286 11.251 il10ra_HHH_b2_03387_af2_000000020_0001_0001_af2pred
SCORE: 3.135 27.588 28.269 26.907 4.249 85.509 95.615 93.494 11.230 il10ra_HHH_b2_03491_af2_000000015_0001_0001_af2pred
SCORE: 2.266 27.695 28.372 27.017 4.263 93.138 95.564 95.055 11.328 il10ra_HHH_b2_03530_af2_000000001_0001_0001_af2pred
SCORE: 2.365 27.624 28.165 27.082 4.276 93.033 95.568 95.036 11.291 il10ra_HHH_b2_03765_af2_000000046_0001_0001_af2pred
SCORE: 3.257 27.838 28.680 26.995 4.260 86.865 95.589 93.757 11.363 il10ra_HHH_b2_03846_af2_000000008_0001_0001_af2pred
SCORE: 2.833 27.724 28.450 26.998 4.254 88.894 95.584 94.180 11.287 il10ra_HHH_b2_03989_af2_000000032_0001_0001_af2pred
SCORE: 2.798 27.769 28.509 27.030 4.293 89.530 95.532 94.272 11.277 il10ra_HHH_b2_04060_af2_000000000_0001_0001_af2pred
SCORE: 2.449 27.609 28.150 27.069 4.270 93.076 95.606 95.075 11.308 il10ra_HHH_b2_04204_af2_000000026_0001_0001_af2pred
SCORE: 2.621 27.295 27.911 26.680 4.263 91.816 95.600 94.806 11.089 il10ra_HHH_b2_04210_af2_000000047_0001_0001_af2pred
SCORE: 6.000 27.972 29.108 26.837 4.282 72.164 95.542 90.635 11.179 il10ra_HHH_b2_04304_af2_000000048_0001_0001_af2pred
SCORE: 3.358 27.774 28.507 27.040 4.302 84.965 95.478 93.271 11.106 il10ra_HHH_b2_04311_000000013_0001_0001_af2pred
SCORE: 3.840 27.668 28.345 26.991 4.271 81.261 95.442 92.465 11.120 il10ra_HHH_b2_04311_af2_000000036_0001_0001_af2pred
SCORE: 2.484 26.825 27.504 26.147 4.295 92.760 95.508 94.931 11.357 il10ra_HHH_b2_04416_000000040_0001_0001_af2pred
SCORE: 2.624 28.120 28.652 27.587 4.281 90.911 95.622 94.633 11.184 il10ra_HHH_b2_04597_000000044_0001_0001_af2pred
SCORE: 3.540 27.778 28.495 27.062 4.260 84.053 95.585 93.164 11.087 il10ra_HHH_b2_04728_af2_000000045_0001_0001_af2pred
SCORE: 2.728 27.883 28.515 27.252 4.286 90.862 95.543 94.560 11.164 il10ra_HHH_b2_04759_af2_000000001_0001_0001_af2pred
SCORE: 1.981 27.847 28.275 27.419 4.271 95.229 95.613 95.533 11.108 il10ra_HHH_b2_04812_af2_000000045_0001_0001_af2pred
SCORE: 2.540 27.744 28.423 27.064 4.268 91.893 95.597 94.819 11.150 il10ra_HHH_b2_04835_af2_000000004_0001_0001_af2pred
SCORE: 2.386 27.718 28.148 27.288 4.262 92.693 95.623 95.008 11.215 il10ra_HHH_b2_04900_000000002_0001_0001_af2pred
SCORE: 3.044 27.671 28.411 26.930 4.261 88.123 95.575 94.011 11.119 il10ra_HHH_b2_05118_af2_000000005_0001_0001_af2pred
SCORE: 2.416 27.556 28.168 26.944 4.262 92.892 95.619 95.047 11.305 il10ra_HHH_b2_05422_000000012_0001_0001_af2pred
SCORE: 2.905 27.891 28.511 27.271 4.299 89.558 95.480 94.237 11.306 il10ra_HHH_b2_05478_af2_000000023_0001_0001_af2pred
SCORE: 2.507 27.701 28.248 27.155 4.261 91.911 95.594 94.821 11.294 il10ra_HHH_b2_05572_af2_000000014_0001_0001_af2pred
SCORE: 3.844 27.469 28.505 26.433 4.270 83.543 95.562 93.039 11.234 il10ra_HHH_b2_05650_af2_000000003_0001_0001_af2pred
SCORE: 2.467 27.570 28.195 26.946 4.262 92.132 95.603 94.874 11.172 il10ra_HHH_b2_05702_af2_000000038_0001_0001_af2pred
SCORE: 2.460 27.948 28.556 27.340 4.257 91.852 95.605 94.817 11.240 il10ra_HHH_b2_05898_af2_000000016_0001_0001_af2pred
SCORE: 4.189 27.987 28.819 27.155 4.269 87.474 95.603 93.896 11.100 il10ra_HHH_b2_05970_af2_000000045_0001_0001_af2pred
SCORE: 3.068 26.949 27.674 26.225 4.269 88.407 95.563 94.061 11.222 il10ra_HHH_b2_05971_000000004_0001_0001_af2pred
SCORE: 2.720 27.891 28.609 27.174 4.252 89.812 95.623 94.403 11.303 il10ra_HHH_b2_06203_af2_000000028_0001_0001_af2pred
SCORE: 3.132 27.783 28.470 27.096 4.278 85.741 95.584 93.518 11.345 il10ra_HHH_b2_06311_000000047_0001_0001_af2pred
SCORE: 3.779 27.904 28.843 26.965 4.251 83.780 95.591 93.112 11.221 il10ra_HHH_b2_06396_000000005_0001_0001_af2pred
SCORE: 3.549 27.771 28.593 26.949 4.245 86.095 95.650 93.644 11.401 il10ra_HHH_b2_06406_af2_000000005_0001_0001_af2pred
SCORE: 3.109 27.492 28.329 26.654 4.270 87.893 95.597 93.980 11.173 il10ra_HHH_b2_06719_af2_000000016_0001_0001_af2pred
SCORE: 2.505 27.416 27.981 26.852 4.277 92.469 95.498 94.862 11.272 il10ra_HHH_b2_06899_000000005_0001_0001_af2pred
SCORE: 2.289 27.198 27.756 26.640 4.239 93.133 95.619 95.097 11.144 il10ra_HHH_b2_06968_000000037_0001_0001_af2pred
SCORE: 4.371 27.335 28.114 26.556 4.248 80.710 95.412 92.326 11.131 il10ra_HHH_b2_07030_af2_000000013_0001_0001_af2pred
SCORE: 2.535 27.540 28.101 26.979 4.240 92.257 95.635 94.926 11.139 il10ra_HHH_b2_07281_af2_000000021_0001_0001_af2pred
SCORE: 3.361 27.497 28.301 26.692 4.236 85.861 95.584 93.543 11.286 il10ra_HHH_b2_07382_000000013_0001_0001_af2pred
SCORE: 2.981 27.461 28.062 26.860 4.247 89.993 95.580 94.407 11.321 il10ra_HHH_b2_07430_000000043_0001_0001_af2pred
SCORE: 2.719 27.872 28.456 27.289 4.290 89.323 95.486 94.192 11.216 il10ra_HHH_b2_07432_af2_000000003_0001_0001_af2pred
SCORE: 2.929 27.538 28.319 26.757 4.252 90.105 95.540 94.399 11.341 il10ra_HHH_b2_07597_af2_000000034_0001_0001_af2pred
SCORE: 2.934 27.532 28.186 26.879 4.245 86.997 95.578 93.777 11.291 il10ra_HHH_b2_08033_000000035_0001_0001_af2pred
SCORE: 2.895 27.665 28.429 26.901 4.309 89.102 95.469 94.133 11.187 il10ra_HHH_b2_08143_000000003_0001_0001_af2pred
SCORE: 2.264 27.204 27.650 26.758 4.273 94.061 95.595 95.273 11.197 il10ra_HHH_b2_08156_af2_000000028_0001_0001_af2pred
SCORE: 2.688 27.555 28.262 26.847 4.240 91.658 95.611 94.781 11.151 il10ra_HHH_b2_08306_af2_000000006_0001_0001_af2pred
SCORE: 2.219 27.549 28.121 26.977 4.262 94.920 95.534 95.405 11.317 il10ra_HHH_eva_0741_af2_000000045_0001_0001_af2pred
SCORE: 2.163 27.930 28.376 27.485 4.320 94.751 95.536 95.371 11.320 il10ra_ems_p1-15H-GBL-16H-GABBL-16H_0382_0001_0001_0001_000000031_0001_0001_af2pred
SCORE: 2.323 27.649 28.208 27.091 4.258 93.330 95.628 95.145 11.225 il10ra_HHH_b1_00160_000000025_0001_0001_af2pred
SCORE: 3.215 27.435 28.186 26.684 4.277 87.005 95.497 93.714 11.300 il10ra_HHH_b1_00180_000000046_0001_0001_af2pred
SCORE: 3.782 27.911 28.672 27.151 4.263 82.565 95.570 92.840 11.110 il10ra_HHH_b1_00754_000000020_0001_0001_af2pred
SCORE: 2.954 27.635 28.348 26.923 4.278 88.557 95.564 94.093 11.221 il10ra_HHH_b1_00784_000000016_0001_0001_af2pred
SCORE: 3.854 26.620 27.673 25.567 2.748 85.799 96.234 92.304 210.063 ror1_HHH_b1_07759_000000003_0001_0001_0001_af2pred
SCORE: 2.861 23.669 24.355 22.983 2.788 89.473 95.868 93.459 5.197 ror1_HHH_b1_08722_000000345_0001_0001_0001_af2pred
SCORE: 5.268 27.155 28.198 26.112 2.671 77.402 96.523 89.322 5.298 ror1_HHH_b1_00789_000000047_0001_0001_0001_af2pred
SCORE: 2.746 26.413 26.698 26.127 2.689 91.734 96.442 94.669 12.252 ror1_HHH_b2_05097_000000255_0001_0001_0001_af2pred
SCORE: 3.614 26.706 27.500 25.913 2.738 86.624 96.264 92.634 12.098 ror1_HHH_b1_04112_000000124_0001_0001_0001_af2pred
SCORE: 6.362 26.854 27.948 25.760 2.677 74.764 96.456 88.286 11.965 ror1_HHH_b2_07889_000000166_0001_0001_0001_af2pred
SCORE: 2.999 27.100 27.499 26.701 2.699 90.725 96.356 94.235 12.027 ror1_HHH_b1_00789_000000187_0001_0001_0001_af2pred
SCORE: 3.077 25.869 26.443 25.295 2.677 88.707 96.314 93.449 11.939 ror1_ferr_buw_19991_000000014_0001_0001_0001_af2pred
SCORE: 3.510 25.624 26.122 25.125 2.727 87.658 96.218 92.994 11.970 ror1_HHH_b1_04814_000000409_0001_0001_0001_af2pred
SCORE: 3.957 26.439 27.409 25.468 2.713 83.958 96.365 91.692 5.033 ror1_HHH_b2_04566_000000095_0001_0001_0001_af2pred
SCORE: 5.628 26.977 28.096 25.858 2.668 77.217 96.413 89.184 5.004 ror1_HHH_b1_05013_000000022_0001_0001_0001_af2pred
SCORE: 3.270 26.196 26.490 25.903 2.725 87.541 96.231 92.958 5.012 ror1_HHH_b2_05469_000000359_0001_0001_0001_af2pred
SCORE: 3.966 26.964 27.864 26.064 2.691 84.383 96.518 91.948 11.848 ror1_HHH_b1_00333_000000036_0001_0001_0001_af2pred
SCORE: 2.763 26.703 27.121 26.285 2.708 91.239 96.446 94.485 11.944 ror1_HHH_b2_03163_000000012_0001_0001_0001_af2pred
SCORE: 4.402 24.968 26.157 23.780 2.693 81.592 96.177 90.684 11.936 ror1_HHH_b1_02566_000000054_0001_0001_0001_af2pred
SCORE: 6.949 27.346 28.500 26.192 2.671 73.010 96.560 87.691 11.973 ror1_HHH_b1_06911_000000132_0001_0001_0001_af2pred
SCORE: 2.828 26.061 26.647 25.474 2.694 91.547 96.344 94.537 11.989 ror1_HHH_b2_00160_000000413_0001_0001_0001_af2pred
SCORE: 3.411 25.825 26.625 25.026 2.690 88.075 96.364 93.242 11.866 ror1_HHH_b2_06456_000000115_0001_0001_0001_af2pred
SCORE: 3.959 27.345 28.152 26.539 2.662 83.850 96.581 91.787 11.840 ror1_HHH_b2_05641_000000023_0001_0001_0001_af2pred
SCORE: 2.973 26.888 27.483 26.294 2.687 89.367 96.455 93.785 11.916 ror1_HHH_b1_08176_000000024_0001_0001_0001_af2pred
SCORE: 5.234 25.340 26.905 23.775 2.715 75.591 96.031 88.333 11.793 ror1_HHH_b1_08442_000000131_0001_0001_0001_af2pred
SCORE: 5.690 27.149 28.495 25.804 2.667 76.767 96.474 89.052 11.702 ror1_HHH_b1_05538_000000264_0001_0001_0001_af2pred
SCORE: 3.500 27.521 28.257 26.784 2.667 87.705 96.606 93.254 11.887 ror1_HHH_b2_00258_000000080_0001_0001_0001_af2pred
SCORE: 2.681 23.780 24.147 23.412 2.809 90.136 95.766 93.645 11.739 ror1_HHH_b1_07104_000000229_0001_0001_0001_af2pred
SCORE: 6.257 26.717 27.734 25.700 2.658 82.713 96.530 91.326 11.722 ror1_HHH_b2_00888_000000070_0001_0001_0001_af2pred
SCORE: 3.578 26.623 27.279 25.968 2.671 87.074 96.398 92.886 4.993 ror1_HHH_b1_02303_000000068_0001_0001_0001_af2pred
SCORE: 5.526 26.386 27.467 25.305 2.662 79.318 96.572 90.074 5.044 ror1_HHH_b2_06468_000000125_0001_0001_0001_af2pred
SCORE: 3.395 26.997 27.561 26.433 2.751 88.930 96.307 93.528 5.030 ror1_HHH_b1_00008_000000211_0001_0001_0001_af2pred
SCORE: 2.811 27.408 27.934 26.882 2.676 91.338 96.529 94.574 11.828 ror1_HHH_b1_06131_000000084_0001_0001_0001_af2pred
SCORE: 3.798 26.784 27.554 26.015 2.657 86.890 96.475 92.865 11.815 ror1_HHH_b2_03869_000000024_0001_0001_0001_af2pred
SCORE: 3.772 25.577 26.621 24.533 2.755 84.011 96.093 91.543 11.945 ror1_HHH_b1_06226_000000059_0001_0001_0001_af2pred
SCORE: 4.242 25.812 26.799 24.825 2.639 83.875 96.582 91.797 11.845 ror1_HHH_b1_05355_000000239_0001_0001_0001_af2pred
SCORE: 7.256 27.702 28.929 26.476 2.702 73.402 96.409 87.744 11.748 ror1_HHH_b1_04908_000000108_0001_0001_0001_af2pred
SCORE: 2.878 26.452 27.116 25.787 2.649 90.708 96.587 94.373 11.824 ror1_HHH_b2_02949_000000336_0001_0001_0001_af2pred
SCORE: 2.889 26.494 27.360 25.628 2.718 89.184 96.389 93.675 11.695 ror1_HHH_b1_03283_000000188_0001_0001_0001_af2pred
SCORE: 3.814 26.951 27.645 26.258 2.634 85.759 96.641 92.543 11.791 ror1_HHH_b2_00326_000000119_0001_0001_0001_af2pred
SCORE: 9.643 27.640 29.272 26.007 2.661 62.281 96.514 83.621 11.746 ror1_HHH_b1_03283_000000004_0001_0001_0001_af2pred
SCORE: 4.143 26.743 27.792 25.694 2.719 82.974 96.369 91.324 11.795 ror1_HHH_b2_04744_000000009_0001_0001_0001_af2pred
SCORE: 3.544 26.514 27.289 25.738 2.735 85.855 96.318 92.377 11.761 ror1_HHH_b1_07870_000000253_0001_0001_0001_af2pred
SCORE: 3.251 26.635 27.306 25.964 2.654 88.967 96.527 93.680 11.693 ror1_HHH_b1_08295_000000303_0001_0001_0001_af2pred
SCORE: 7.055 27.080 28.332 25.829 2.640 74.466 96.619 88.276 11.760 ror1_HHH_b1_00868_000000448_0001_0001_0001_af2pred
SCORE: 3.002 26.624 27.410 25.839 2.758 90.040 96.064 93.795 5.058 ror1_ferr_buw_17235_000000003_0001_0001_0001_af2pred
SCORE: 2.666 25.658 26.317 24.999 2.685 91.447 96.435 94.556 5.128 ror1_HHH_b1_02566_000000194_0001_0001_0001_af2pred
SCORE: 3.939 27.055 27.619 26.491 2.688 86.610 96.425 92.728 4.990 ror1_HHH_b1_06614_000000017_0001_0001_0001_af2pred
SCORE: 3.997 26.248 27.441 25.055 2.724 82.884 96.242 91.211 11.230 ror1_HHH_b1_08442_000000007_0001_0001_0001_af2pred
SCORE: 3.870 27.409 27.966 26.852 2.762 86.510 96.258 92.586 11.289 ror1_HHH_b2_03558_000000037_0001_0001_0001_af2pred
SCORE: 6.609 25.806 27.261 24.351 2.658 71.183 96.326 86.857 11.157 ror1_HHH_b1_04851_000000006_0001_0001_0001_af2pred
SCORE: 4.415 25.436 26.523 24.348 2.712 79.211 96.101 89.740 11.156 ror1_ferr_buw_12699_000000027_0001_0001_0001_af2pred
SCORE: 3.886 26.922 27.637 26.206 2.677 86.241 96.456 92.609 11.129 ror1_HHH_b1_05005_000000222_0001_0001_0001_af2pred
SCORE: 3.797 22.948 24.108 21.788 2.730 85.360 96.058 92.029 11.315 ror1_HHH_b1_06366_000000035_0001_0001_0001_af2pred
SCORE: 3.790 26.402 27.511 25.294 2.635 84.410 96.506 91.950 11.275 ror1_HHH_b2_06761_000000176_0001_0001_0001_af2pred
SCORE: 6.325 25.378 27.049 23.706 2.706 74.112 95.967 87.736 11.309 ror1_HHH_b2_07022_000000270_0001_0001_0001_af2pred
SCORE: 3.725 25.282 26.417 24.146 2.703 85.397 96.110 92.075 11.087 ror1_HHH_b1_04051_000000000_0001_0001_0001_af2pred
SCORE: 3.374 26.273 26.914 25.631 2.701 88.704 96.403 93.504 11.141 ror1_HHH_b1_00105_000000128_0001_0001_0001_af2pred
SCORE: 3.711 22.903 23.788 22.019 2.721 85.072 95.943 91.849 11.101 ror1_HHH_b1_04112_000000046_0001_0001_0001_af2pred
SCORE: 5.405 18.230 19.911 16.549 2.805 74.750 94.182 86.864 11.085 ror1_HHH_b2_06468_000000176_0001_0001_0001_af2pred
SCORE: 5.121 25.985 27.037 24.933 2.710 78.638 96.228 89.603 11.024 ror1_HHH_b1_07222_000000006_0001_0001_0001_af2pred
SCORE: 6.175 24.166 25.843 22.488 2.763 74.519 95.544 87.626 10.250 ror1_HHH_b1_01583_000000007_0001_0001_0001_af2pred
SCORE: 4.658 26.184 27.438 24.930 2.675 79.891 96.288 90.112 5.135 ror1_HHH_b1_00990_000000023_0001_0001_0001_af2pred
SCORE: 7.317 26.002 27.569 24.436 2.710 69.012 96.007 85.840 4.968 ror1_HHH_b1_00988_000000066_0001_0001_0001_af2pred
SCORE: 2.855 25.771 26.477 25.066 2.754 90.837 96.167 94.160 11.461 ror1_HHH_b2_07403_000000006_0001_0001_0001_af2pred
SCORE: 4.706 26.723 27.542 25.904 2.652 83.505 96.537 91.629 11.581 ror1_HHH_b2_00888_000000353_0001_0001_0001_af2pred
SCORE: 3.235 26.473 27.048 25.898 2.663 89.278 96.470 93.762 11.503 ror1_HHH_b2_02386_000000190_0001_0001_0001_af2pred
SCORE: 5.056 27.648 28.724 26.572 2.681 81.380 96.502 90.807 11.523 ror1_HHH_b1_01637_000000089_0001_0001_0001_af2pred
SCORE: 2.888 26.451 27.289 25.613 2.712 90.710 96.286 94.186 11.581 ror1_HHH_b2_01455_000000369_0001_0001_0001_af2pred
SCORE: 5.610 26.069 27.334 24.804 2.650 78.370 96.381 89.598 11.373 ror1_HHH_b1_01270_000000143_0001_0001_0001_af2pred
SCORE: 5.466 27.091 28.339 25.843 2.656 78.767 96.535 89.843 11.451 ror1_HHH_b1_05538_000000177_0001_0001_0001_af2pred
SCORE: 3.161 26.734 27.263 26.205 2.693 90.458 96.421 94.176 11.398 ror1_HHH_b1_01661_000000150_0001_0001_0001_af2pred
SCORE: 4.056 24.133 25.204 23.062 2.735 84.436 95.948 91.612 11.291 ror1_HHH_b2_07370_000000177_0001_0001_0001_af2pred
SCORE: 2.797 26.388 26.915 25.861 2.691 90.831 96.326 94.256 11.397 ror1_HHH_b2_01969_000000141_0001_0001_0001_af2pred
SCORE: 3.523 26.704 27.391 26.017 2.742 88.271 96.303 93.278 11.366 ror1_HHH_b2_07829_000000018_0001_0001_0001_af2pred
SCORE: 6.283 26.886 28.032 25.740 2.669 74.363 96.501 88.163 11.341 ror1_HHH_b2_06468_000000096_0001_0001_0001_af2pred
SCORE: 2.620 27.391 27.772 27.010 2.696 92.210 96.423 94.836 11.469 ror1_HHH_b1_06022_000000629_0001_0001_0001_af2pred
SCORE: 4.249 26.501 27.235 25.767 2.748 82.931 96.229 91.220 4.954 ror1_HHH_b2_02694_000000014_0001_0001_0001_af2pred
SCORE: 3.340 26.788 27.661 25.916 2.688 88.602 96.420 93.475 5.054 ror1_HHH_b1_04051_000000230_0001_0001_0001_af2pred
SCORE: 5.638 27.283 28.391 26.175 2.636 77.368 96.646 89.386 4.960 ror1_HHH_b1_08082_000000067_0001_0001_0001_af2pred
SCORE: 2.423 26.339 26.732 25.947 2.756 92.952 96.184 94.967 11.637 ror1_HHH_b1_07104_000000053_0001_0001_0001_af2pred
SCORE: 4.372 26.198 27.202 25.194 2.705 82.591 96.211 91.081 11.639 ror1_HHH_b1_04051_000000054_0001_0001_0001_af2pred
SCORE: 3.566 26.764 27.355 26.173 2.657 88.502 96.534 93.509 11.773 ror1_HHH_b1_03195_000000005_0001_0001_0001_af2pred
SCORE: 3.260 27.004 27.636 26.372 2.726 88.378 96.350 93.347 11.719 ror1_HHH_b2_07439_000000061_0001_0001_0001_af2pred
SCORE: 3.603 26.210 26.952 25.468 2.746 87.279 96.186 92.832 11.677 ror1_HHH_b2_03424_000000196_0001_0001_0001_af2pred
SCORE: 4.698 25.621 26.700 24.543 2.643 80.618 96.495 90.515 11.494 ror1_HHH_b1_06768_000000143_0001_0001_0001_af2pred
SCORE: 3.354 27.156 27.905 26.406 2.699 87.931 96.353 93.181 11.428 ror1_HHH_b1_06022_000000020_0001_0001_0001_af2pred
SCORE: 4.480 25.466 26.622 24.311 2.662 79.197 96.348 89.889 11.518 ror1_ferr_buw_19991_000000052_0001_0001_0001_af2pred
SCORE: 4.908 26.388 27.550 25.227 2.706 80.024 96.211 90.115 11.466 ror1_HHH_b1_08467_000000012_0001_0001_0001_af2pred
SCORE: 3.583 27.039 27.758 26.320 2.694 87.476 96.487 93.093 11.431 ror1_HHH_b2_06468_000000208_0001_0001_0001_af2pred
SCORE: 4.112 25.888 27.070 24.706 2.672 84.217 96.397 91.810 11.364 ror1_HHH_b1_03195_000000263_0001_0001_0001_af2pred
SCORE: 3.505 26.398 27.235 25.560 2.672 86.922 96.482 92.882 11.482 ror1_HHH_b1_03472_000000029_0001_0001_0001_af2pred
SCORE: 2.351 27.171 27.711 26.632 2.692 94.159 96.442 95.582 11.287 ror1_HHH_b2_04566_000000139_0001_0001_0001_af2pred
SCORE: 4.116 27.200 28.147 26.253 2.702 83.090 96.405 91.390 4.957 ror1_HHH_b2_00327_000000060_0001_0001_0001_af2pred
SCORE: 4.149 26.522 27.416 25.628 2.700 85.023 96.419 92.127 5.066 ror1_HHH_b1_01637_000000201_0001_0001_0001_af2pred
SCORE: 3.088 26.534 27.143 25.925 2.706 89.948 96.456 94.005 5.043 ror1_HHH_b1_08060_000000121_0001_0001_0001_af2pred
SCORE: 2.711 26.700 27.251 26.150 2.680 92.574 96.494 95.018 11.729 ror1_HHH_b1_04096_000000121_0001_0001_0001_af2pred
SCORE: 3.191 26.939 27.547 26.331 2.708 88.228 96.416 93.332 11.550 ror1_HHH_b1_07621_000000103_0001_0001_0001_af2pred
SCORE: 3.070 25.821 26.150 25.493 2.731 90.920 96.220 94.224 11.473 ror1_HHH_b1_01811_000000075_0001_0001_0001_af2pred
SCORE: 4.953 25.095 26.188 24.002 2.710 80.087 96.197 90.130 11.511 ror1_HHH_b1_06982_000000097_0001_0001_0001_af2pred
SCORE: 3.773 27.651 28.221 27.081 2.681 85.611 96.405 92.340 11.441 ror1_HHH_b1_06022_000000239_0001_0001_0001_af2pred
SCORE: 3.906 25.772 26.807 24.738 2.723 83.710 95.903 91.311 11.483 ror1_ferr_buw_13175_000000017_0001_0001_0001_af2pred
SCORE: 4.621 25.066 26.335 23.797 2.692 81.490 96.096 90.595 11.437 ror1_HHH_b1_04051_000000119_0001_0001_0001_af2pred
SCORE: 2.736 27.280 27.787 26.773 2.722 91.023 96.409 94.381 11.459 ror1_HHH_b1_07104_000000159_0001_0001_0001_af2pred
SCORE: 2.215 27.958 28.501 27.414 3.421 94.143 96.074 95.773 154.800 alk_HHH_b1_06154_000000041_0001_0001_af2pred
SCORE: 5.201 28.228 29.204 27.252 3.404 79.090 96.056 93.414 16.475 alk_HHH_b1_06222_000000004_0001_0001_af2pred
SCORE: 2.981 27.994 28.781 27.207 3.415 88.697 96.069 94.921 16.445 alk_HHH_b1_06420_af2_000000032_0001_0001_af2pred
SCORE: 2.560 27.988 28.644 27.332 3.423 91.436 96.046 95.328 16.448 alk_HHH_b1_06422_af2_000000008_0001_0001_af2pred
SCORE: 2.953 27.787 28.711 26.863 3.437 87.656 95.990 94.692 16.444 alk_HHH_b1_06422_af2_000000031_0001_0001_af2pred
SCORE: 2.559 28.052 28.795 27.309 3.380 90.910 96.181 95.360 16.452 alk_HHH_b1_06427_af2_000000002_0001_0001_af2pred
SCORE: 2.254 27.952 28.564 27.340 3.486 92.996 95.901 95.448 16.456 alk_HHH_b1_06434_af2_000000036_0001_0001_af2pred
SCORE: 2.686 27.394 28.001 26.786 3.472 88.955 95.899 94.817 16.444 alk_HHH_b1_06473_000000011_0001_0001_af2pred
SCORE: 2.646 27.610 28.204 27.016 3.402 89.716 96.099 95.105 16.424 alk_HHH_b1_06519_af2_000000033_0001_0001_af2pred
SCORE: 3.329 27.968 28.846 27.089 3.453 85.181 95.976 94.295 16.440 alk_HHH_b1_06551_000000001_0001_0001_af2pred
SCORE: 3.709 28.032 29.144 26.920 3.468 82.645 95.892 93.829 16.449 alk_HHH_b1_06551_000000045_0001_0001_af2pred
SCORE: 3.262 27.757 28.599 26.915 3.431 85.619 95.999 94.383 16.430 alk_HHH_b1_06588_000000024_0001_0001_af2pred
SCORE: 3.019 27.977 28.766 27.189 3.448 86.980 96.018 94.610 16.428 alk_HHH_b1_06609_af2_000000017_0001_0001_af2pred
SCORE: 2.740 28.064 28.842 27.285 3.350 89.225 96.223 95.133 16.427 alk_HHH_b1_06688_af2_000000007_0001_0001_af2pred
SCORE: 2.976 28.161 28.779 27.544 3.441 89.177 96.005 94.941 16.494 alk_HHH_b1_06771_000000021_0001_0001_af2pred
SCORE: 2.379 28.067 28.689 27.445 3.474 91.760 95.936 95.286 16.423 alk_HHH_b1_06868_000000037_0001_0001_af2pred
SCORE: 4.655 28.441 29.359 27.523 3.402 76.138 96.060 92.957 16.433 alk_HHH_b1_06876_af2_000000026_0001_0001_af2pred
SCORE: 4.104 28.017 28.908 27.126 3.455 82.357 95.954 93.836 16.447 alk_HHH_b1_07032_000000013_0001_0001_af2pred
SCORE: 4.959 28.020 29.171 26.868 3.402 73.264 96.078 92.525 16.444 alk_HHH_b1_07064_000000044_0001_0001_af2pred
SCORE: 2.728 27.752 28.428 27.076 3.411 89.073 96.097 95.003 16.433 alk_HHH_b1_07163_af2_000000025_0001_0001_af2pred
SCORE: 2.199 27.708 28.202 27.214 3.399 94.284 96.113 95.828 16.443 alk_HHH_b1_07409_af2_000000043_0001_0001_af2pred
SCORE: 3.608 28.106 28.961 27.251 3.413 84.303 96.066 94.234 16.440 alk_HHH_b1_07419_af2_000000002_0001_0001_af2pred
SCORE: 2.908 28.068 28.850 27.286 3.419 88.890 96.054 94.938 16.435 alk_HHH_b1_07419_af2_000000035_0001_0001_af2pred
SCORE: 2.707 27.904 28.529 27.279 3.432 90.563 96.019 95.170 16.454 alk_HHH_b1_07436_af2_000000011_0001_0001_af2pred
SCORE: 2.942 28.355 29.149 27.560 3.449 89.677 96.012 95.025 16.470 alk_HHH_b1_07506_af2_000000040_0001_0001_af2pred
SCORE: 2.253 27.852 28.416 27.287 3.375 94.521 96.152 95.898 16.399 alk_HHH_b1_07585_af2_000000019_0001_0001_af2pred
SCORE: 5.856 28.619 29.655 27.584 3.394 72.478 96.121 92.439 16.393 alk_HHH_b1_07590_af2_000000045_0001_0001_af2pred
SCORE: 2.673 28.165 29.014 27.316 3.455 90.688 95.993 95.167 16.402 alk_HHH_b1_07617_af2_000000002_0001_0001_af2pred
SCORE: 5.948 28.038 29.083 26.994 3.424 70.413 96.021 92.033 16.399 alk_HHH_b1_07619_000000003_0001_0001_af2pred
SCORE: 4.381 28.219 29.319 27.119 3.412 79.607 96.039 93.480 16.415 alk_HHH_b1_07622_af2_000000012_0001_0001_af2pred
SCORE: 2.438 27.720 28.233 27.207 3.401 91.487 96.063 95.350 16.395 alk_HHH_b1_07633_000000013_0001_0001_af2pred
SCORE: 2.163 27.645 28.198 27.093 3.421 93.896 96.023 95.692 16.395 alk_HHH_b1_07747_af2_000000043_0001_0001_af2pred
SCORE: 4.374 28.103 29.045 27.161 3.461 79.497 95.915 93.358 16.440 alk_HHH_b1_07771_af2_000000020_0001_0001_af2pred
SCORE: 3.769 28.109 28.903 27.314 3.386 83.585 96.079 94.134 16.384 alk_HHH_b1_07771_af2_000000033_0001_0001_af2pred
SCORE: 3.717 28.120 28.973 27.267 3.435 85.204 96.021 94.336 16.383 alk_HHH_b1_07772_000000005_0001_0001_af2pred
SCORE: 4.766 26.060 27.298 24.822 3.530 71.038 95.699 91.858 16.437 alk_HHH_b1_07785_af2_000000035_0001_0001_af2pred
SCORE: 4.834 28.118 29.188 27.047 3.436 75.627 96.036 92.858 16.375 alk_HHH_b1_07922_000000005_0001_0001_af2pred
SCORE: 3.328 28.076 28.877 27.276 3.436 85.190 96.021 94.334 16.405 alk_HHH_b1_07931_af2_000000007_0001_0001_af2pred
SCORE: 2.096 27.792 28.244 27.340 3.428 94.927 96.045 95.871 16.401 alk_HHH_b1_07951_000000026_0001_0001_af2pred
SCORE: 2.423 27.875 28.573 27.178 3.368 92.610 96.208 95.648 16.409 alk_HHH_b1_08001_af2_000000007_0001_0001_af2pred
SCORE: 3.457 27.944 28.790 27.098 3.499 82.892 95.846 93.829 16.408 alk_HHH_b1_08026_000000031_0001_0001_af2pred
SCORE: 2.213 27.661 28.283 27.040 3.448 93.054 95.957 95.505 16.390 alk_HHH_b1_08089_000000004_0001_0001_af2pred
SCORE: 5.110 27.973 28.868 27.077 3.396 87.554 96.112 94.779 16.423 alk_HHH_b1_08164_af2_000000029_0001_0001_af2pred
SCORE: 2.333 27.988 28.495 27.481 3.441 93.823 95.998 95.659 16.378 alk_HHH_b1_08166_af2_000000009_0001_0001_af2pred
SCORE: 2.446 27.718 28.295 27.141 3.427 91.826 96.038 95.382 16.425 alk_HHH_b1_08182_af2_000000003_0001_0001_af2pred
SCORE: 2.757 27.863 28.546 27.180 3.415 89.452 96.070 95.039 16.388 alk_HHH_b1_08233_af2_000000028_0001_0001_af2pred
SCORE: 2.253 27.854 28.396 27.312 3.418 94.175 96.059 95.766 16.392 alk_HHH_b1_08272_af2_000000011_0001_0001_af2pred
SCORE: 4.862 28.205 29.070 27.339 3.391 79.675 96.085 93.529 16.411 alk_HHH_b1_08340_000000019_0001_0001_af2pred
SCORE: 2.399 27.936 28.503 27.370 3.432 92.856 96.056 95.558 16.397 alk_HHH_b1_08465_af2_000000027_0001_0001_af2pred
SCORE: 3.198 27.282 28.069 26.495 3.420 85.500 96.036 94.395 16.406 alk_HHH_b1_08477_000000018_0001_0001_af2pred
SCORE: 2.000 27.798 28.392 27.203 3.427 95.310 96.067 95.949 16.476 alk_HHH_b1_08537_000000008_0001_0001_af2pred
SCORE: 5.293 28.086 29.116 27.057 3.438 74.678 95.994 92.675 16.401 alk_HHH_b2_00216_af2_000000022_0001_0001_af2pred
SCORE: 2.352 27.805 28.442 27.168 3.444 93.255 95.973 95.550 16.395 alk_HHH_b2_00232_af2_000000040_0001_0001_af2pred
SCORE: 2.570 27.871 28.531 27.210 3.417 91.663 96.077 95.389 16.416 alk_HHH_b2_00335_af2_000000029_0001_0001_af2pred
SCORE: 4.613 28.185 29.122 27.249 3.412 76.629 96.031 93.009 16.401 alk_HHH_b2_00354_af2_000000040_0001_0001_af2pred
SCORE: 2.493 28.265 28.846 27.685 3.400 92.584 96.125 95.573 16.410 alk_HHH_b2_00448_af2_000000011_0001_0001_af2pred
SCORE: 2.077 27.462 27.985 26.939 3.407 94.953 96.053 95.881 16.417 alk_HHH_b2_00527_000000031_0001_0001_af2pred
SCORE: 2.435 28.059 28.603 27.514 3.407 92.269 96.038 95.451 16.406 alk_HHH_b2_00605_af2_000000001_0001_0001_af2pred
SCORE: 3.088 27.722 28.327 27.116 3.417 86.304 96.052 94.534 16.431 alk_HHH_b2_00632_af2_000000004_0001_0001_af2pred
SCORE: 2.394 27.682 28.271 27.094 3.421 92.457 96.029 95.473 16.408 alk_HHH_b2_00783_af2_000000042_0001_0001_af2pred
SCORE: 2.750 28.104 28.879 27.329 3.382 89.671 96.166 95.155 16.399 alk_HHH_b2_00812_af2_000000005_0001_0001_af2pred
SCORE: 2.177 28.024 28.481 27.567 3.401 94.329 96.098 95.822 16.412 alk_HHH_b2_00966_af2_000000015_0001_0001_af2pred
SCORE: 3.560 28.012 28.774 27.249 3.450 85.456 95.981 94.342 16.412 alk_HHH_b2_00978_af2_000000042_0001_0001_af2pred
SCORE: 2.184 28.160 28.780 27.540 3.381 93.881 96.145 95.793 16.421 alk_HHH_b2_01064_000000028_0001_0001_af2pred
SCORE: 3.005 28.107 28.959 27.255 3.441 86.354 96.015 94.510 16.415 alk_HHH_b2_01485_af2_000000009_0001_0001_af2pred
SCORE: 3.072 28.077 28.848 27.307 3.426 86.992 96.058 94.646 16.425 alk_HHH_b2_01511_af2_000000031_0001_0001_af2pred
SCORE: 2.542 27.887 28.524 27.250 3.436 91.310 96.052 95.314 16.414 alk_HHH_b2_01516_af2_000000041_0001_0001_af2pred
SCORE: 2.688 27.135 27.912 26.358 3.444 89.203 95.932 94.884 16.448 alk_HHH_b2_01714_000000018_0001_0001_af2pred
SCORE: 2.515 28.191 28.874 27.508 3.421 91.252 96.060 95.311 16.408 alk_HHH_b2_01723_000000005_0001_0001_af2pred
SCORE: 2.394 28.152 28.710 27.594 3.459 92.151 95.960 95.367 16.453 alk_HHH_b2_01723_af2_000000002_0001_0001_af2pred
SCORE: 2.573 28.233 28.978 27.489 3.426 91.253 96.030 95.286 16.403 alk_HHH_b2_01739_af2_000000007_0001_0001_af2pred
SCORE: 2.116 28.029 28.620 27.438 3.406 95.138 96.103 95.953 16.410 alk_HHH_b2_01787_af2_000000036_0001_0001_af2pred
SCORE: 3.434 27.942 28.725 27.159 3.453 84.383 95.950 94.148 16.414 alk_HHH_b2_01807_000000002_0001_0001_af2pred
SCORE: 3.216 28.323 29.112 27.535 3.442 85.930 95.984 94.418 16.409 alk_HHH_b2_01976_af2_000000008_0001_0001_af2pred
SCORE: 3.362 27.929 28.611 27.247 3.496 86.851 95.866 94.462 16.412 alk_HHH_b2_02168_000000041_0001_0001_af2pred
SCORE: 4.543 27.438 28.607 26.268 3.540 75.592 95.714 92.580 16.395 alk_HHH_b2_02173_000000002_0001_0001_af2pred
SCORE: 5.364 28.026 29.036 27.015 3.440 78.070 95.946 93.162 16.433 alk_HHH_b2_02183_000000035_0001_0001_af2pred
SCORE: 3.014 27.693 28.312 27.074 3.460 87.465 95.982 94.655 16.389 alk_HHH_b2_02232_af2_000000033_0001_0001_af2pred
SCORE: 3.744 28.047 28.860 27.234 3.419 82.940 96.065 94.021 16.392 alk_HHH_b2_02297_af2_000000008_0001_0001_af2pred
SCORE: 2.574 27.740 28.385 27.095 3.476 90.952 95.939 95.162 16.383 alk_HHH_b2_02316_000000003_0001_0001_af2pred
SCORE: 2.720 27.944 28.598 27.289 3.436 89.823 96.039 95.071 16.404 alk_HHH_b2_02435_000000020_0001_0001_af2pred
SCORE: 2.509 27.912 28.561 27.263 3.393 90.893 96.088 95.279 16.394 alk_HHH_b2_02598_000000036_0001_0001_af2pred
SCORE: 3.202 15.362 16.670 14.054 3.495 81.526 95.517 93.338 16.399 alk_HHH_b2_02598_af2_000000047_0001_0001_af2pred
SCORE: 4.424 27.952 28.818 27.086 3.447 80.192 95.980 93.521 16.402 alk_HHH_b2_02667_000000002_0001_0001_af2pred
SCORE: 2.311 27.879 28.460 27.298 3.459 93.399 95.972 95.572 16.402 alk_HHH_b2_02777_000000010_0001_0001_af2pred
SCORE: 2.852 19.075 20.175 17.974 3.518 83.126 95.496 93.569 16.397 alk_HHH_b2_02802_000000039_0001_0001_af2pred
SCORE: 5.663 27.976 29.082 26.870 3.488 71.018 95.810 91.949 16.423 alk_HHH_b2_02802_af2_000000008_0001_0001_af2pred
SCORE: 7.046 28.076 29.335 26.817 3.457 66.698 95.902 91.354 16.417 alk_HHH_b2_02972_af2_000000023_0001_0001_af2pred
SCORE: 2.575 28.124 28.763 27.485 3.455 91.438 95.971 95.265 16.409 alk_HHH_b2_03234_af2_000000005_0001_0001_af2pred
SCORE: 2.312 27.510 27.935 27.086 3.432 92.796 95.971 95.477 16.442 alk_HHH_b2_03238_000000032_0001_0001_af2pred
SCORE: 3.031 28.225 28.859 27.592 3.429 87.042 96.057 94.653 16.437 alk_HHH_b2_03296_af2_000000000_0001_0001_af2pred
SCORE: 3.224 27.373 28.306 26.440 3.420 85.043 95.975 94.273 16.413 alk_HHH_b2_03478_af2_000000017_0001_0001_af2pred
SCORE: 2.852 27.670 28.204 27.136 3.441 89.456 95.979 94.963 16.469 alk_HHH_b2_03564_af2_000000037_0001_0001_af2pred
SCORE: 3.908 28.201 29.072 27.329 3.353 80.129 96.207 93.703 16.415 alk_HHH_b2_03812_af2_000000003_0001_0001_af2pred
SCORE: 3.885 28.007 28.957 27.056 3.401 82.955 96.097 94.051 16.410 alk_HHH_b2_03812_af2_000000004_0001_0001_af2pred
SCORE: 6.185 27.810 29.063 26.558 3.399 68.611 96.079 91.801 16.407 alk_HHH_b2_03878_af2_000000019_0001_0001_af2pred
SCORE: 3.542 27.855 28.543 27.167 3.359 85.483 96.202 94.532 16.390 alk_HHH_b2_03878_af2_000000033_0001_0001_af2pred
SCORE: 2.282 27.678 28.200 27.156 3.434 93.230 96.014 95.580 16.424 alk_HHH_b2_03896_000000021_0001_0001_af2pred
SCORE: 2.415 28.088 28.654 27.521 3.408 92.238 96.078 95.480 16.394 alk_HHH_b2_03979_af2_000000013_0001_0001_af2pred
SCORE: 2.120 27.843 28.266 27.421 3.364 94.318 96.174 95.885 16.401 alk_HHH_b2_04018_af2_000000017_0001_0001_af2pred
SCORE: 4.703 27.317 28.401 26.232 3.106 76.874 96.623 93.116 157.292 ltk_a163ca1559da7b4b86abf89ce1a5d894_0001_000000026_0001_0001_af2pred
SCORE: 3.353 27.394 28.149 26.639 3.149 84.469 96.587 94.435 16.328 ltk_a2d2d08f3880247091b1292d00a634ba_0001_af2_000000038_0001_0001_af2pred
SCORE: 9.587 27.788 29.164 26.413 3.119 60.609 96.577 90.189 16.329 ltk_a3f2b8fa098a86e575fcf54aca840db2_0001_1_af2_000000023_0001_0001_af2pred
SCORE: 2.437 26.961 27.553 26.370 3.127 92.379 96.576 95.831 16.298 ltk_a5a50604ac369d61bd27290096c8270e_0001_af2_000000035_0001_0001_af2pred
SCORE: 8.834 27.424 28.842 26.006 3.113 62.931 96.611 90.630 16.259 ltk_a63aea7f8a52002c96a0bcd1641b8d4a_0001_1_af2_000000049_0001_0001_af2pred
SCORE: 2.434 27.262 28.023 26.500 3.114 91.569 96.622 95.724 16.299 ltk_ac710d00df0a15e663fb636f306744b3_0001_1_af2_000000027_0001_0001_af2pred
SCORE: 6.999 27.382 28.753 26.011 3.086 65.490 96.675 91.137 16.345 ltk_af6d12b528c9b003f768ac46daed3fbf_0001_1_af2_000000004_0001_0001_af2pred
SCORE: 4.602 26.284 27.492 25.076 3.118 78.668 96.576 93.396 16.285 ltk_bc80f24c93df449264813166a7aded78_0001_000000022_0001_0001_af2pred
SCORE: 4.738 26.588 27.797 25.379 3.120 77.284 96.571 93.145 16.271 ltk_bc80f24c93df449264813166a7aded78_0001_000000042_0001_0001_af2pred
SCORE: 2.735 27.064 27.754 26.373 3.122 90.529 96.598 95.520 16.292 ltk_c31511196a668cb7f26710e5913b1740_0001_1_000000006_0001_0001_af2pred
SCORE: 2.569 27.171 27.868 26.475 3.117 91.088 96.606 95.626 16.309 ltk_c38d8a57ffac2d28dd7fcfea9e6fde6a_0001_1_000000041_0001_0001_af2pred
SCORE: 2.919 27.123 27.885 26.361 3.116 88.893 96.613 95.242 16.267 ltk_c973dbe8cded02ba43f0f1a78c1e9a04_0001_000000049_0001_0001_af2pred
SCORE: 8.313 27.191 28.431 25.951 3.125 61.386 96.570 90.321 16.384 ltk_c9f03b4399dbb8f44ad6ced2315451f9_0001_1_af2_000000034_0001_0001_af2pred
SCORE: 2.905 26.978 27.643 26.312 3.114 89.550 96.608 95.355 16.339 ltk_ce0e691d864d74cc0dee145e42b7b696_0001_1_af2_000000007_0001_0001_af2pred
SCORE: 2.847 27.311 27.897 26.725 3.122 89.193 96.540 95.235 16.358 ltk_d2a60185080c720c211d9d92bb8ace7f_0001_af2_000000019_0001_0001_af2pred
SCORE: 2.391 27.149 27.813 26.486 3.136 93.157 96.539 95.939 16.313 ltk_d48bb16d323c7c55e6503d01bab6ca6d_0001_000000015_0001_0001_af2pred
SCORE: 5.632 27.395 28.536 26.255 3.121 73.387 96.600 92.478 16.301 ltk_d4eec69c0b90ce06bf3cc15fde6963ba_0001_1_000000007_0001_0001_af2pred
SCORE: 2.794 27.325 28.074 26.575 3.107 89.989 96.616 95.439 16.278 ltk_e0aa41e34d15cf2e554e57505dcbb35d_0001_000000001_0001_0001_af2pred
SCORE: 2.961 26.931 27.834 26.028 3.128 88.510 96.565 95.135 16.322 ltk_e0aa41e34d15cf2e554e57505dcbb35d_0001_000000007_0001_0001_af2pred
SCORE: 2.636 10.075 10.917 9.234 3.216 87.093 96.009 94.426 16.338 ltk_e3bc70206f30ff4543af9c0881526539_0001_1_af2_000000049_0001_0001_af2pred
SCORE: 2.542 27.477 28.076 26.879 3.124 91.697 96.622 95.747 16.427 ltk_e405c8fde71a9e1420c87c6be07e6c0b_0001_1_af2_000000044_0001_0001_af2pred
SCORE: 2.757 27.185 27.828 26.542 3.124 90.057 96.588 95.428 16.373 ltk_e6e97a41724026910c114b4501b30b68_0001_af2_000000038_0001_0001_af2pred
SCORE: 4.847 27.602 28.544 26.661 3.116 81.035 96.600 93.835 16.264 ltk_f6563fa05faeca3957eee842d408c808_0001_000000045_0001_0001_af2pred
SCORE: 2.324 27.301 27.900 26.702 3.113 93.695 96.632 96.111 16.327 ltk_f9b0416caf2f5f661818e019a8d30461_0001_1_000000002_0001_0001_af2pred
SCORE: 5.206 26.477 27.613 25.341 3.135 72.185 96.534 92.210 16.245 ltk_068060612cec9e7f2be25d0c76d41525_0001_000000003_0001_0001_af2pred
SCORE: 3.718 27.701 28.496 26.907 3.108 81.721 96.653 94.001 16.356 ltk_095b6a59ff65584c34db5946d5db0983_0001_af2_000000015_0001_0001_af2pred
SCORE: 2.195 26.784 27.329 26.239 3.116 93.920 96.631 96.150 16.354 ltk_09869709d06cb525cd55f400c7a8f8a0_0001_af2_000000006_0001_0001_af2pred
SCORE: 3.000 26.509 27.195 25.823 3.118 88.750 96.603 95.209 16.343 ltk_09ae7306e0d9c83ed088a3bddc6a9505_0001_000000039_0001_0001_af2pred
SCORE: 5.811 27.068 28.175 25.960 3.121 73.740 96.566 92.512 16.391 ltk_0bd37feb6572f9efcaa6698804f79080_0001_000000019_0001_0001_af2pred
SCORE: 7.382 27.317 28.709 25.925 3.115 65.151 96.566 90.986 16.261 ltk_0e1366a1e871129823ff0d9eb171cf03_0001_1_af2_000000008_0001_0001_af2pred
SCORE: 3.277 27.352 28.223 26.481 3.121 86.499 96.589 94.798 16.344 ltk_0e329118510a7a84c699eb7726ab4f07_0001_000000016_0001_0001_af2pred
SCORE: 2.858 26.609 27.345 25.872 3.125 89.092 96.584 95.254 16.283 ltk_0ef50e9df041f4cb16a864061202c1c7_0001_af2_000000011_0001_0001_af2pred
SCORE: 2.875 22.088 22.964 21.212 3.183 87.166 96.313 94.689 16.293 ltk_1589888137b22d21f3888ea4f19d296a_0001_1_000000015_0001_0001_af2pred
SCORE: 4.443 27.487 28.418 26.556 3.143 80.340 96.517 93.644 16.296 ltk_15de39bf5727a6cd6d3e97e65d3f2377_0001_000000040_0001_0001_af2pred
SCORE: 6.975 28.022 29.074 26.971 3.104 72.803 96.649 92.414 16.300 ltk_18f4fc6a4d124134ac47a54f477ed9f0_0001_1_af2_000000021_0001_0001_af2pred
SCORE: 5.412 27.168 28.250 26.087 3.125 77.412 96.548 93.150 16.347 ltk_1c39d54a1888e3b8e314d0ccbf7018c2_0001_af2_000000014_0001_0001_af2pred
SCORE: 5.703 26.362 27.370 25.353 3.121 79.914 96.553 93.598 16.369 ltk_1e5854dc7a46d009d556c0d2026477a5_0001_1_000000040_0001_0001_af2pred
SCORE: 3.828 26.831 27.799 25.863 3.106 85.027 96.600 94.545 16.348 ltk_1f7ad80a01f6a0ac92445803fe988700_0001_000000026_0001_0001_af2pred
SCORE: 6.998 26.817 28.187 25.447 3.115 71.842 96.571 92.179 16.350 ltk_22aa8d8ad8dce7f663ea8fa348a52261_0001_af2_000000020_0001_0001_af2pred
SCORE: 3.085 26.789 27.610 25.969 3.118 87.149 96.584 94.908 16.269 ltk_23dc06e6c95d67f282490cb27e47116d_0001_000000030_0001_0001_af2pred
SCORE: 3.585 24.581 25.549 23.613 3.135 83.483 96.466 94.160 16.287 ltk_25b8f65eea30506755b2c3fc02a1d269_0001_af2_000000006_0001_0001_af2pred
SCORE: 2.855 27.296 27.983 26.610 3.125 89.397 96.619 95.336 16.287 ltk_26b1ad55b226f03db0745a42e2bcfdd2_0001_af2_000000004_0001_0001_af2pred
SCORE: 5.390 26.409 27.321 25.497 3.144 76.875 96.491 93.007 16.297 ltk_2b190584e8f22864895200b6b184b2d1_0001_000000043_0001_0001_af2pred
SCORE: 3.318 27.092 27.860 26.323 3.110 85.574 96.606 94.647 16.265 ltk_2bb8f7c4b7b4379f71127615d49396b2_0001_af2_000000002_0001_0001_af2pred
SCORE: 2.654 26.126 26.945 25.307 3.122 89.864 96.546 95.359 16.269 ltk_2ccf0a1412af474efb002135fd3db7a6_0001_000000006_0001_0001_af2pred
SCORE: 3.676 25.826 26.768 24.884 3.124 83.017 96.542 94.140 16.342 ltk_2e137d6699d8fa890198131d25759a54_0001_af2_000000047_0001_0001_af2pred
SCORE: 3.879 27.247 28.237 26.257 3.114 83.571 96.617 94.300 16.356 ltk_2f03223f8b77b4d113ea09889cd7fb59_0001_000000008_0001_0001_af2pred
SCORE: 3.987 26.525 27.528 25.523 3.104 79.417 96.586 93.537 16.363 ltk_3026dbc77263e755421489938b37d3cf_0001_000000031_0001_0001_af2pred
SCORE: 3.838 27.576 28.455 26.697 3.131 82.790 96.556 94.112 16.371 ltk_31cc85e0b30f9325889be9ac793a50fd_0001_1_af2_000000032_0001_0001_af2pred
SCORE: 2.961 27.206 27.988 26.424 3.109 89.245 96.628 95.317 16.304 ltk_3588fec6e814e3b95b4b54e35ad2ca57_0001_1_af2_000000045_0001_0001_af2pred
SCORE: 3.162 27.094 27.817 26.372 3.118 89.373 96.581 95.301 16.291 ltk_393f259bee1ff5c7c1c94a75254b9d8d_0001_000000010_0001_0001_af2pred
SCORE: 2.661 26.990 27.655 26.326 3.127 90.785 96.582 95.553 16.308 ltk_39ab2cb694c8b9c1dc7e65c0d672c93e_0001_af2_000000023_0001_0001_af2pred
SCORE: 2.170 26.504 27.017 25.990 3.097 94.284 96.650 96.230 16.364 ltk_39ed66e5fba071e4f274ea7f2cf018e6_0001_af2_000000006_0001_0001_af2pred
SCORE: 3.650 26.117 26.929 25.305 3.112 84.438 96.576 94.421 16.296 ltk_3a4e294d36980987f807922f6a5f9ec9_0001_af2_000000044_0001_0001_af2pred
SCORE: 2.925 27.300 28.118 26.481 3.101 87.430 96.627 94.993 16.274 ltk_3a843a39d849a7938cdc2719976d3b35_0001_1_af2_000000011_0001_0001_af2pred
SCORE: 2.642 26.685 27.369 26.001 3.106 90.950 96.614 95.608 16.253 ltk_3c1f8f6a4dea9d992b583dccf9470965_0001_af2_000000044_0001_0001_af2pred
SCORE: 6.346 27.393 28.616 26.170 3.102 78.439 96.611 93.384 16.245 ltk_3c4c9a652bece72580a06a5756bf376a_0001_1_af2_000000005_0001_0001_af2pred
SCORE: 3.215 26.892 27.723 26.060 3.144 89.047 96.489 95.167 16.312 ltk_3c61c42828ef4fab9ad17faae5c00a4c_0001_af2_000000023_0001_0001_af2pred
SCORE: 2.671 27.317 27.892 26.742 3.094 94.180 96.663 96.222 16.325 ltk_3c6e6c7a1689b1ff61bc13c65436e505_0001_1_af2_000000045_0001_0001_af2pred
SCORE: 3.822 26.582 27.600 25.563 3.124 80.794 96.599 93.792 16.346 ltk_42f8b9a235e54c912819b8ab3aebd5a2_0001_af2_000000013_0001_0001_af2pred
SCORE: 4.217 26.336 27.241 25.431 3.139 80.988 96.501 93.746 16.369 ltk_44d7d87cef3b3f1636c8b2572508b1bf_0001_1_af2_000000037_0001_0001_af2pred
SCORE: 3.632 26.190 27.138 25.241 3.111 83.780 96.584 94.310 16.341 ltk_4544e0a531afc7d9e0afe4bc02f091c9_0001_af2_000000031_0001_0001_af2pred
SCORE: 3.861 26.998 27.984 26.011 3.120 85.118 96.589 94.552 16.267 ltk_456536b65d10dbd81ff7701267a43f31_0001_1_af2_000000017_0001_0001_af2pred
SCORE: 2.791 26.786 27.419 26.153 3.121 88.584 96.586 95.165 16.362 ltk_4eadacea29f80ea3a0abedbb5e3c3690_0001_af2_000000013_0001_0001_af2pred
SCORE: 3.706 25.810 26.878 24.743 3.112 84.033 96.560 94.335 16.311 ltk_518b75cd7dbfcbdb180d83ec10239295_0001_1_af2_000000023_0001_0001_af2pred
SCORE: 3.141 27.298 28.033 26.563 3.118 86.705 96.594 94.838 16.292 ltk_52ba57536a5f4d361b988889b6b0b76f_0001_000000007_0001_0001_af2pred
SCORE: 2.401 26.888 27.473 26.302 3.128 91.850 96.586 95.745 16.319 ltk_52bb7ef063664ce9a35a134fb69b82b2_0001_af2_000000016_0001_0001_af2pred
SCORE: 3.934 27.416 28.394 26.438 3.116 81.439 96.647 93.946 16.270 ltk_593e769b0839ab5d7f0502e069298a38_0001_af2_000000032_0001_0001_af2pred
SCORE: 3.466 26.906 27.930 25.881 3.125 84.971 96.595 94.530 16.340 ltk_5bcacdafc85a3131fa54f94e9f9acbed_0001_1_af2_000000033_0001_0001_af2pred
SCORE: 2.976 27.051 27.769 26.333 3.120 88.864 96.601 95.227 16.351 ltk_5d51f9e72407035474b5bd6b6201e4b4_0001_000000030_0001_0001_af2pred
SCORE: 3.094 26.600 27.312 25.888 3.129 86.464 96.562 94.769 16.368 ltk_61524a4fb55e1538a39aebb24a7a2f30_0001_000000008_0001_0001_af2pred
SCORE: 2.505 26.870 27.444 26.296 3.125 92.877 96.590 95.930 16.353 ltk_64181aca15644899212caff081b6d20a_0001_000000003_0001_0001_af2pred
SCORE: 3.068 27.361 28.080 26.641 3.112 87.994 96.625 95.092 16.367 ltk_6c80a47497eec8d6906ce6ab33379a85_0001_af2_000000012_0001_0001_af2pred
SCORE: 3.105 23.933 24.753 23.113 3.172 84.353 96.371 94.237 16.259 ltk_6d7a5e300d552f8fe4195b5ca7ab279b_0001_af2_000000026_0001_0001_af2pred
SCORE: 2.559 26.861 27.693 26.029 3.114 92.043 96.588 95.781 16.294 ltk_72058906fc735f084406cd48d976d72e_0001_af2_000000000_0001_0001_af2pred
SCORE: 3.228 27.228 28.037 26.419 3.117 86.619 96.607 94.833 16.382 ltk_76e6e8f7232a9e65eeaab5ff8ecb4c96_0001_000000015_0001_0001_af2pred
SCORE: 3.048 27.245 27.965 26.526 3.120 87.081 96.603 94.912 16.383 ltk_78af2605e42daec4205f2e2222766fb7_0001_000000007_0001_0001_af2pred
SCORE: 8.145 26.871 28.198 25.544 3.124 66.492 96.514 91.182 16.306 ltk_7952cedb1bdadc68189d6e6f5581eaae_0001_af2_000000015_0001_0001_af2pred
SCORE: 4.593 13.394 15.122 11.667 3.196 76.067 95.967 92.432 16.280 ltk_796cb09f51c241c629a2416424e53d75_0001_000000043_0001_0001_af2pred
SCORE: 2.789 27.200 27.923 26.477 3.116 89.144 96.577 95.257 16.265 ltk_7adb21174c9ad44f2c16dfe8d2a3a99c_0001_af2_000000045_0001_0001_af2pred
SCORE: 2.463 27.435 27.971 26.899 3.101 91.622 96.624 95.735 16.382 ltk_7b369509830d94a0a7db5d65073b8b3b_0001_1_000000047_0001_0001_af2pred
SCORE: 4.735 27.632 28.648 26.615 3.108 81.224 96.591 93.862 16.359 ltk_7c97f9b0577646ccc41fc720e16f83b4_0001_af2_000000021_0001_0001_af2pred
SCORE: 3.111 27.161 28.024 26.297 3.096 86.524 96.634 94.838 16.334 ltk_7cbdf275c6f204f9d60ac8802deb44b6_0001_1_af2_000000024_0001_0001_af2pred
SCORE: 7.467 27.725 28.805 26.645 3.108 70.888 96.595 92.030 16.360 ltk_7f9b3cf633cfd27bca007b62ade1be3b_0001_1_af2_000000043_0001_0001_af2pred
SCORE: 2.877 27.225 27.917 26.533 3.126 89.216 96.577 95.270 16.306 ltk_80d2c3d53f8320a55307537ed575e81c_0001_000000046_0001_0001_af2pred
SCORE: 3.368 27.501 28.366 26.635 3.117 85.948 96.597 94.705 16.307 ltk_80d2c3d53f8320a55307537ed575e81c_0001_af2_000000010_0001_0001_af2pred
SCORE: 2.791 27.187 27.880 26.494 3.116 89.346 96.626 95.333 16.361 ltk_817f55ea79620009d595c52c317e02eb_0001_1_af2_000000011_0001_0001_af2pred
SCORE: 2.866 27.440 28.098 26.783 3.136 89.955 96.576 95.400 16.308 ltk_846b878e0d975d3e67ad4b99bb2da600_0001_af2_000000022_0001_0001_af2pred
SCORE: 2.617 27.497 28.191 26.802 3.129 90.646 96.615 95.555 16.279 ltk_84f52e1584beda2ebf4c81169b051020_0001_af2_000000019_0001_0001_af2pred
SCORE: 2.612 26.898 27.576 26.220 3.096 91.461 96.660 95.737 16.277 ltk_864d3af03e9d8c11fc124b2f0a0982f6_0001_1_af2_000000042_0001_0001_af2pred
SCORE: 7.792 27.645 28.780 26.510 3.145 79.412 96.553 93.509 16.292 ltk_8679c99a27c02dac6322965991044887_0001_af2_000000048_0001_0001_af2pred
SCORE: 6.431 27.466 28.479 26.453 3.117 73.698 96.565 92.504 16.308 ltk_86fbd291762cfbce52330bc58ab5caf9_0001_1_000000001_0001_0001_af2pred
SCORE: 3.065 27.418 28.117 26.719 3.113 89.241 96.586 95.282 16.372 ltk_8ab68358bcb3dc4ef35fb47e1bcab0f3_0001_af2_000000024_0001_0001_af2pred
SCORE: 4.502 27.569 28.549 26.589 3.109 81.942 96.612 94.007 16.329 ltk_8f6b033cc37342a50be9072d9d391e88_0001_000000026_0001_0001_af2pred
SCORE: 3.166 27.108 27.963 26.252 3.126 88.729 96.548 95.160 16.341 ltk_915f2ff3d992038fba6e7abf9b247813_0001_af2_000000041_0001_0001_af2pred
SCORE: 4.486 26.058 27.200 24.916 3.152 77.841 96.448 93.144 16.257 ltk_92e0ede9c415b62b59da53b560a71311_0001_1_000000016_0001_0001_af2pred
SCORE: 5.267 27.183 28.311 26.054 3.129 73.462 96.518 92.423 16.383 ltk_934a834d9b8b770824478def2ff2f329_0001_af2_000000023_0001_0001_af2pred
SCORE: 4.089 24.842 25.986 23.698 3.132 79.183 96.487 93.414 16.403 ltk_96901828190b971c916e7b6b8058f7b9_0001_1_000000020_0001_0001_af2pred
SCORE: 3.188 26.567 27.424 25.710 3.148 85.289 96.487 94.499 16.304 ltk_9c3e5e2d2b9ffb70dc788f52fbfab6d5_0001_1_af2_000000014_0001_0001_af2pred
SCORE: 2.704 27.121 27.761 26.480 3.110 88.970 96.651 95.287 16.279 ltk_9c8171e4a461ee498b7802d979d093e3_0001_1_af2_000000003_0001_0001_af2pred
SCORE: 4.782 27.786 28.393 27.179 6.396 76.772 92.519 88.880 123.045 kit_HHH_b1_01580_000000095_0001_0001_af2pred
SCORE: 2.701 26.990 27.197 26.782 6.497 89.503 92.430 91.754 8.709 kit_HHH_b1_02505_000000767_0001_0001_af2pred
SCORE: 3.086 28.077 28.448 27.707 6.428 85.970 92.573 91.047 8.713 kit_HHH_b1_04025_000000191_0001_0001_af2pred
SCORE: 2.638 27.479 27.693 27.265 6.534 91.022 92.413 92.092 8.710 kit_HHH_b1_04492_000000944_0001_0001_af2pred
SCORE: 3.986 27.729 28.220 27.238 6.447 81.585 92.484 89.966 8.724 kit_HHH_b1_04986_000000714_0001_0001_af2pred
SCORE: 2.588 27.111 27.128 27.094 6.402 92.588 92.555 92.562 8.753 kit_HHH_b1_05385_000000732_0001_0001_af2pred
SCORE: 2.434 27.440 27.358 27.522 6.437 93.546 92.611 92.827 8.731 kit_HHH_b1_06457_000000037_0001_0001_af2pred
SCORE: 4.093 27.743 28.219 27.267 6.543 82.380 92.355 90.050 8.768 kit_HHH_b1_07347_000000268_0001_0001_af2pred
SCORE: 7.169 27.994 28.843 27.145 6.378 68.954 92.557 87.103 8.714 kit_HHH_b1_08684_000000653_0001_0001_af2pred
SCORE: 6.123 28.038 28.784 27.292 6.346 72.738 92.570 87.987 8.709 kit_HHH_b1_08684_000000838_0001_0001_af2pred
SCORE: 7.290 27.759 28.598 26.920 6.425 67.807 92.407 86.723 8.748 kit_HHH_b2_04744_000000242_0001_0001_af2pred
SCORE: 3.561 27.751 28.120 27.383 6.396 85.107 92.511 90.800 8.766 kit_HHH_b2_05804_000000972_0001_0001_af2pred
SCORE: 2.490 27.224 27.194 27.254 6.431 92.527 92.550 92.545 8.762 kit_HHH_b2_07604_000000163_0001_0001_af2pred
SCORE: 2.721 27.185 27.357 27.013 6.541 90.639 92.407 91.999 8.741 kit_HHH_b1_01580_000000899_0001_0001_af2pred
SCORE: 2.660 27.258 27.458 27.058 6.599 91.303 92.325 92.089 8.757 kit_HHH_b1_01931_000000050_0001_0001_af2pred
SCORE: 2.863 27.733 27.871 27.594 6.425 90.105 92.573 92.003 8.740 kit_HHH_b1_03996_000000597_0001_0001_af2pred
SCORE: 3.470 27.171 27.681 26.662 6.462 84.024 92.433 90.490 8.766 kit_HHH_b1_05013_000000207_0001_0001_af2pred
SCORE: 2.465 27.901 27.937 27.865 6.471 92.970 92.514 92.619 8.778 kit_HHH_b1_05055_000000629_0001_0001_af2pred
SCORE: 3.433 27.217 27.476 26.959 6.468 86.899 92.497 91.203 8.742 kit_HHH_b1_05135_000000309_0001_0001_af2pred
SCORE: 2.501 27.592 27.726 27.459 6.605 92.667 92.289 92.377 8.775 kit_HHH_b1_06701_000000966_0001_0001_af2pred
SCORE: 2.772 27.448 27.657 27.240 6.496 90.603 92.478 92.045 8.715 kit_HHH_b1_08044_000000202_0001_0001_af2pred
SCORE: 2.793 27.459 27.614 27.305 6.542 90.888 92.357 92.018 8.732 kit_HHH_b2_01455_000000428_0001_0001_af2pred
SCORE: 4.435 27.694 28.107 27.282 6.320 81.155 92.725 90.051 8.786 kit_HHH_b2_04115_000000378_0001_0001_af2pred
SCORE: 2.619 27.568 27.662 27.473 6.414 91.365 92.541 92.269 8.718 kit_HHH_b2_04115_000000789_0001_0001_af2pred
SCORE: 4.352 27.834 28.303 27.365 6.489 80.280 92.486 89.666 8.736 kit_HHH_b1_01532_000000446_0001_0001_af2pred
SCORE: 2.549 27.332 27.369 27.294 6.439 92.966 92.612 92.694 8.701 kit_HHH_b1_02369_000000076_0001_0001_af2pred
SCORE: 2.761 27.104 27.279 26.929 6.584 91.009 92.311 92.010 8.753 kit_HHH_b1_04112_000000143_0001_0001_af2pred
SCORE: 2.819 27.620 27.763 27.477 6.445 91.602 92.593 92.364 8.778 kit_HHH_b1_04492_000000685_0001_0001_af2pred
SCORE: 2.607 27.363 27.565 27.161 6.508 90.912 92.406 92.061 8.771 kit_HHH_b1_05939_000000419_0001_0001_af2pred
SCORE: 2.444 26.900 27.052 26.749 6.439 91.801 92.482 92.325 8.769 kit_HHH_b1_05939_000000593_0001_0001_af2pred
SCORE: 4.198 27.908 28.360 27.455 6.385 81.189 92.617 89.976 8.754 kit_HHH_b1_06715_000000955_0001_0001_af2pred
SCORE: 4.101 27.472 27.828 27.116 6.469 81.665 92.517 90.009 8.750 kit_HHH_b1_07347_000000412_0001_0001_af2pred
SCORE: 4.569 27.595 28.163 27.028 6.476 80.055 92.403 89.550 8.777 kit_HHH_b1_08694_000000505_0001_0001_af2pred
SCORE: 2.388 25.058 24.981 25.135 6.611 91.594 92.207 92.065 8.692 kit_HHH_b2_01986_000000410_0001_0001_af2pred
SCORE: 3.040 27.371 27.523 27.219 6.519 88.593 92.351 91.483 8.714 kit_HHH_b2_03424_000000068_0001_0001_af2pred
SCORE: 3.248 27.583 27.876 27.289 6.465 87.118 92.507 91.262 8.695 kit_HHH_b2_04115_000000257_0001_0001_af2pred
SCORE: 2.942 27.774 28.011 27.536 6.365 89.565 92.648 91.936 8.734 kit_HHH_b1_03299_000000180_0001_0001_af2pred
SCORE: 4.701 27.215 27.833 26.596 6.531 77.290 92.321 88.848 8.706 kit_HHH_b1_04175_000000759_0001_0001_af2pred
SCORE: 3.432 27.927 28.304 27.549 6.423 87.310 92.548 91.338 8.699 kit_HHH_b1_06050_000000362_0001_0001_af2pred
SCORE: 3.183 27.475 27.755 27.196 6.479 87.930 92.474 91.424 8.755 kit_HHH_b1_06614_000000886_0001_0001_af2pred
SCORE: 4.288 27.789 28.316 27.262 6.446 79.610 92.487 89.511 8.726 kit_HHH_b1_07309_000000897_0001_0001_af2pred
SCORE: 2.365 27.329 27.426 27.231 6.421 93.434 92.600 92.793 8.766 kit_HHH_b2_01431_000000366_0001_0001_af2pred
SCORE: 4.540 27.101 27.748 26.454 6.499 78.555 92.322 89.141 8.717 kit_HHH_b2_03888_000000741_0001_0001_af2pred
SCORE: 3.080 27.585 27.747 27.424 6.393 88.725 92.665 91.754 8.761 kit_HHH_b2_06782_000000391_0001_0001_af2pred
SCORE: 3.070 27.352 27.561 27.144 6.521 87.923 92.385 91.354 8.776 kit_HHH_b2_07641_000000031_0001_0001_af2pred
SCORE: 3.150 27.332 27.468 27.196 6.463 88.119 92.481 91.473 8.767 kit_HHH_b1_05135_000000694_0001_0001_af2pred
SCORE: 2.837 27.383 27.439 27.327 6.402 90.312 92.593 92.066 8.766 kit_HHH_b1_07099_000000513_0001_0001_af2pred
SCORE: 3.768 27.283 27.804 26.762 6.570 82.896 92.250 90.088 8.950 kit_HHH_b1_07222_000000343_0001_0001_af2pred
SCORE: 5.609 26.377 26.928 25.827 6.553 73.567 92.031 87.765 8.735 kit_HHH_b2_02930_000000907_0001_0001_af2pred
SCORE: 2.494 27.858 27.909 27.807 6.503 92.943 92.523 92.620 8.717 kit_HHH_b2_08022_000000819_0001_0001_af2pred
SCORE: 2.333 26.934 26.825 27.043 6.486 93.284 92.374 92.584 8.710 kit_HHH_b1_01931_000000669_0001_0001_af2pred
SCORE: 3.895 26.944 27.488 26.400 6.554 81.513 92.258 89.775 8.723 kit_HHH_b1_05013_000000149_0001_0001_af2pred
SCORE: 3.599 27.491 27.821 27.161 6.492 84.398 92.393 90.546 8.751 kit_HHH_b1_05099_000000964_0001_0001_af2pred
SCORE: 3.509 27.344 27.676 27.012 6.526 88.296 92.366 91.426 8.712 kit_HHH_b1_05714_000000557_0001_0001_af2pred
SCORE: 2.981 27.330 27.485 27.175 6.411 89.240 92.524 91.765 8.724 kit_HHH_b1_06363_000000553_0001_0001_af2pred
SCORE: 3.505 27.739 28.055 27.423 6.390 85.741 92.651 91.054 8.778 kit_HHH_b1_06911_000000784_0001_0001_af2pred
SCORE: 6.951 27.114 28.008 26.221 6.446 68.142 92.308 86.724 8.759 kit_HHH_b1_07540_000000685_0001_0001_af2pred
SCORE: 3.474 27.823 28.241 27.405 6.481 87.710 92.474 91.373 8.762 kit_HHH_b1_07716_000000956_0001_0001_af2pred
SCORE: 2.862 27.290 27.331 27.249 6.427 90.305 92.510 92.000 8.774 kit_HHH_b2_05469_000000429_0001_0001_af2pred
SCORE: 4.194 27.150 27.746 26.555 6.426 80.580 92.402 89.670 8.757 kit_HHH_b1_00990_000000696_0001_0001_af2pred
SCORE: 4.839 27.920 28.434 27.406 6.452 78.282 92.487 89.205 8.722 kit_HHH_b1_02152_000000336_0001_0001_af2pred
SCORE: 2.992 27.731 28.071 27.390 6.391 88.319 92.568 91.586 8.741 kit_HHH_b1_02297_000000820_0001_0001_af2pred
SCORE: 4.328 26.944 27.541 26.346 6.462 78.841 92.405 89.270 8.727 kit_HHH_b1_04369_000000292_0001_0001_af2pred
SCORE: 3.564 27.766 28.069 27.463 6.464 85.027 92.312 90.629 8.749 kit_HHH_b1_05854_000000145_0001_0001_af2pred
SCORE: 2.521 27.469 27.567 27.371 6.472 92.478 92.582 92.558 8.753 kit_HHH_b1_06698_000000028_0001_0001_af2pred
SCORE: 3.143 27.638 27.930 27.346 6.535 88.924 92.395 91.593 8.716 kit_HHH_b1_08405_000000690_0001_0001_af2pred
SCORE: 4.010 27.170 27.519 26.822 6.505 81.794 92.403 89.952 8.761 kit_HHH_b2_00168_000000083_0001_0001_af2pred
SCORE: 5.719 27.452 28.188 26.716 6.357 74.062 92.565 88.289 8.755 kit_HHH_b2_02930_000000231_0001_0001_af2pred
SCORE: 4.348 27.361 27.809 26.914 6.511 77.860 92.377 89.022 8.767 kit_HHH_b2_06638_000000257_0001_0001_af2pred
SCORE: 2.309 27.726 27.759 27.692 6.510 94.576 92.443 92.936 8.778 kit_HHH_b2_07075_000000716_0001_0001_af2pred
SCORE: 4.013 27.790 28.255 27.324 6.426 82.405 92.432 90.115 8.783 kit_HHH_b1_01661_000000058_0001_0001_af2pred
SCORE: 2.396 27.613 27.571 27.655 6.474 93.866 92.505 92.819 8.773 kit_HHH_b1_04492_000000692_0001_0001_af2pred
SCORE: 5.357 27.906 28.582 27.229 6.475 75.904 92.383 88.575 8.777 kit_HHH_b1_05355_000000913_0001_0001_af2pred
SCORE: 3.124 27.576 27.784 27.368 6.455 88.445 92.526 91.583 8.737 kit_HHH_b1_05692_000000769_0001_0001_af2pred
SCORE: 4.717 27.748 28.301 27.195 6.450 78.164 92.434 89.136 8.749 kit_HHH_b1_07222_000000936_0001_0001_af2pred
SCORE: 2.372 27.748 27.966 27.530 6.455 93.211 92.501 92.665 8.724 kit_HHH_b1_07237_000000943_0001_0001_af2pred
SCORE: 2.517 27.401 27.446 27.356 6.498 93.447 92.480 92.704 8.758 kit_HHH_b1_07923_000000073_0001_0001_af2pred
SCORE: 2.785 27.349 27.415 27.284 6.477 90.743 92.491 92.087 8.704 kit_HHH_b2_00160_000000682_0001_0001_af2pred
SCORE: 6.011 28.107 28.877 27.338 6.468 70.210 92.487 87.339 8.707 kit_HHH_b2_06813_000000572_0001_0001_af2pred
SCORE: 4.306 27.552 28.086 27.019 6.396 81.794 92.583 90.090 8.747 kit_HHH_b2_06864_000000931_0001_0001_af2pred
SCORE: 2.652 27.163 27.306 27.021 6.521 90.250 92.372 91.882 8.725 kit_HHH_b1_00912_000000801_0001_0001_af2pred
SCORE: 3.132 27.540 27.716 27.364 6.331 88.546 92.708 91.746 8.709 kit_HHH_b1_05397_000000100_0001_0001_af2pred
SCORE: 2.979 27.655 27.906 27.404 6.484 88.715 92.397 91.546 8.724 kit_HHH_b2_00450_000000505_0001_0001_af2pred
SCORE: 2.265 27.474 27.560 27.389 6.491 94.101 92.497 92.868 8.726 kit_HHH_b2_03558_000000658_0001_0001_af2pred
SCORE: 2.603 27.821 27.923 27.719 6.557 92.524 92.372 92.407 8.716 kit_HHH_b1_03960_000000253_0001_0001_af2pred
SCORE: 2.667 27.637 27.801 27.473 6.470 91.753 92.514 92.338 8.758 kit_HHH_b1_04492_000000931_0001_0001_af2pred
SCORE: 2.558 27.618 27.713 27.522 6.392 92.132 92.585 92.481 8.739 kit_HHH_b1_05055_000000251_0001_0001_af2pred
SCORE: 3.155 27.632 27.775 27.489 6.435 88.440 92.539 91.592 8.708 kit_HHH_b1_07052_000000745_0001_0001_af2pred
SCORE: 2.390 27.333 27.342 27.324 6.436 93.029 92.587 92.689 8.776 kit_HHH_b1_08439_000000094_0001_0001_af2pred
SCORE: 4.337 27.682 28.164 27.201 6.447 82.170 92.503 90.115 8.754 kit_HHH_b2_02930_000000772_0001_0001_af2pred
SCORE: 3.260 27.740 28.088 27.392 6.463 87.527 92.537 91.379 8.704 kit_HHH_b2_07145_000000717_0001_0001_af2pred
SCORE: 2.859 27.741 28.111 27.370 6.463 90.508 92.531 92.064 8.703 kit_HHH_b1_01580_000000886_0001_0001_af2pred
SCORE: 3.419 27.406 27.671 27.141 6.540 87.126 92.392 91.175 8.756 kit_HHH_b1_02046_000000334_0001_0001_af2pred
SCORE: 6.351 27.966 28.685 27.246 6.383 67.944 92.498 86.824 8.741 kit_HHH_b1_06325_000000543_0001_0001_af2pred
SCORE: 4.411 27.287 27.803 26.770 6.392 76.901 92.612 88.981 8.729 kit_HHH_b1_08659_000000578_0001_0001_af2pred
SCORE: 2.331 27.448 27.498 27.397 6.444 93.765 92.552 92.832 8.699 kit_HHH_b2_01431_000000034_0001_0001_af2pred
SCORE: 3.032 27.757 28.060 27.454 6.477 87.955 92.490 91.442 8.720 kit_HHH_b2_05380_000000864_0001_0001_af2pred
SCORE: 3.999 27.474 27.857 27.091 6.522 82.852 92.401 90.195 8.764 kit_HHH_b2_06430_000000688_0001_0001_af2pred
SCORE: 2.186 27.536 27.607 27.465 6.491 94.771 92.444 92.982 8.766 kit_HHH_b1_00041_000000697_0001_0001_af2pred
SCORE: 6.077 27.682 28.481 26.882 6.440 71.669 92.410 87.617 8.760 kit_HHH_b1_01054_000000890_0001_0001_af2pred
SCORE: 4.653 25.420 26.486 24.353 2.607 81.566 96.204 91.208 198.508 cd86_HHH_b2_01541_000000004_0001_0001_af2pred
SCORE: 4.063 26.877 27.703 26.050 2.634 84.195 96.490 92.293 6.307 cd86_HHH_b2_01541_000000016_0001_0001_af2pred
SCORE: 2.963 26.429 26.937 25.922 2.541 90.077 96.605 94.377 6.325 cd86_HHH_b2_01688_000000013_0001_0001_af2pred
SCORE: 3.017 26.858 27.301 26.415 2.563 89.598 96.652 94.244 6.342 cd86_HHH_b2_01851_000000022_0001_0001_af2pred
SCORE: 3.325 26.483 26.985 25.981 2.663 87.600 96.276 93.315 6.360 cd86_HHH_b2_01930_000000021_0001_0001_af2pred
SCORE: 4.959 26.817 27.738 25.896 2.649 78.885 96.285 90.346 6.486 cd86_HHH_b2_01943_000000028_0001_0001_af2pred
SCORE: 3.025 26.902 27.518 26.285 2.567 89.908 96.733 94.404 6.415 cd86_HHH_b2_02326_000000002_0001_0001_af2pred
SCORE: 4.674 26.707 27.430 25.984 2.541 81.154 96.644 91.357 6.399 cd86_HHH_b2_02336_000000007_0001_0001_af2pred
SCORE: 3.601 26.082 26.766 25.399 2.644 86.310 96.177 92.809 6.479 cd86_HHH_b2_02336_000000013_0001_0001_af2pred
SCORE: 3.625 26.470 27.116 25.825 2.574 87.379 96.547 93.418 6.499 cd86_HHH_b2_02537_000000020_0001_0001_af2pred
SCORE: 2.838 25.879 26.434 25.324 2.583 91.059 96.536 94.667 6.483 cd86_HHH_b2_02803_000000006_0001_0001_af2pred
SCORE: 2.830 27.078 27.371 26.784 2.644 91.629 96.529 94.857 6.432 cd86_HHH_b2_03245_000000029_0001_0001_af2pred
SCORE: 3.861 26.927 27.423 26.432 2.687 86.115 96.324 92.840 6.482 cd86_HHH_b2_03263_000000003_0001_0001_af2pred
SCORE: 3.423 27.604 28.006 27.202 2.602 88.229 96.643 93.771 6.553 cd86_HHH_b2_03407_000000025_0001_0001_af2pred
SCORE: 2.877 10.588 10.919 10.258 2.604 88.157 95.206 92.800 6.510 cd86_HHH_b2_03773_000000002_0001_0001_af2pred
SCORE: 3.239 27.099 27.649 26.550 2.560 89.355 96.729 94.212 6.467 cd86_HHH_b2_03789_000000015_0001_0001_af2pred
SCORE: 2.662 26.310 26.526 26.093 2.484 91.269 96.864 94.955 6.444 cd86_HHH_b2_03913_000000006_0001_0001_af2pred
SCORE: 2.693 25.151 25.596 24.707 2.657 92.278 96.176 94.846 6.532 cd86_HHH_b2_03959_000000001_0001_0001_af2pred
SCORE: 2.960 26.345 26.792 25.898 2.618 91.467 96.551 94.816 6.521 cd86_HHH_b2_04031_000000017_0001_0001_af2pred
SCORE: 2.757 27.386 27.599 27.173 2.579 91.615 96.656 94.935 6.550 cd86_HHH_b2_04207_000000024_0001_0001_af2pred
SCORE: 3.711 27.185 27.892 26.477 2.604 84.781 96.591 92.560 6.539 cd86_HHH_b2_04234_000000016_0001_0001_af2pred
SCORE: 2.818 27.682 28.077 27.288 2.585 91.441 96.656 94.876 6.520 cd86_HHH_b2_04323_000000026_0001_0001_af2pred
SCORE: 2.756 27.219 27.661 26.777 2.660 92.411 96.400 95.038 6.521 cd86_HHH_b2_04423_000000006_0001_0001_af2pred
SCORE: 3.731 27.057 27.867 26.246 2.475 85.532 96.872 93.001 6.523 cd86_HHH_b2_04699_000000026_0001_0001_af2pred
SCORE: 3.537 27.091 27.738 26.444 2.635 86.586 96.506 93.120 6.537 cd86_HHH_b2_04706_000000029_0001_0001_af2pred
SCORE: 4.127 26.831 27.641 26.021 2.653 83.372 96.352 91.922 6.540 cd86_HHH_b2_04713_000000011_0001_0001_af2pred
SCORE: 2.731 26.865 27.293 26.438 2.633 92.224 96.519 95.053 6.578 cd86_HHH_b2_04923_000000013_0001_0001_af2pred
SCORE: 5.231 26.828 27.786 25.870 2.602 78.818 96.532 90.486 6.549 cd86_HHH_b2_04925_000000009_0001_0001_af2pred
SCORE: 4.024 26.919 27.871 25.967 2.541 83.932 96.715 92.352 6.450 cd86_HHH_b2_05268_000000029_0001_0001_af2pred
SCORE: 3.490 26.147 26.829 25.465 2.651 85.986 96.294 92.776 6.507 cd86_HHH_b2_05631_000000006_0001_0001_af2pred
SCORE: 3.710 27.699 28.248 27.149 2.632 85.779 96.547 92.872 6.534 cd86_HHH_b2_05711_000000012_0001_0001_af2pred
SCORE: 3.707 26.988 27.788 26.187 2.564 84.700 96.643 92.567 6.633 cd86_HHH_b2_05734_000000007_0001_0001_af2pred
SCORE: 4.524 27.272 28.128 26.416 2.670 81.289 96.357 91.214 6.483 cd86_HHH_b2_05772_000000022_0001_0001_af2pred
SCORE: 4.151 26.800 27.518 26.083 2.692 82.514 96.243 91.557 6.538 cd86_HHH_b2_06048_000000028_0001_0001_af2pred
SCORE: 3.683 27.723 28.410 27.037 2.579 86.276 96.656 93.113 6.538 cd86_HHH_b2_06342_000000004_0001_0001_af2pred
SCORE: 7.041 27.355 28.634 26.076 2.584 72.182 96.557 88.238 6.576 cd86_HHH_b2_06451_000000009_0001_0001_af2pred
SCORE: 3.782 27.172 27.900 26.444 2.552 85.273 96.651 92.768 6.568 cd86_HHH_b2_06481_000000025_0001_0001_af2pred
SCORE: 3.094 27.242 27.648 26.836 2.585 89.737 96.618 94.269 6.554 cd86_HHH_b2_06657_000000018_0001_0001_af2pred
SCORE: 2.780 27.446 27.993 26.899 2.683 90.730 96.360 94.439 6.523 cd86_HHH_b2_06859_000000028_0001_0001_af2pred
SCORE: 2.628 26.872 27.383 26.362 2.606 91.938 96.521 94.957 6.564 cd86_HHH_b2_07106_000000012_0001_0001_af2pred
SCORE: 3.745 26.768 27.598 25.939 2.597 85.895 96.514 92.890 6.546 cd86_HHH_b2_07147_000000013_0001_0001_af2pred
SCORE: 4.622 26.483 27.446 25.520 2.567 81.998 96.586 91.607 6.532 cd86_HHH_b2_07287_000000023_0001_0001_af2pred
SCORE: 9.865 26.438 28.286 24.589 2.521 58.099 96.243 83.224 6.595 cd86_HHH_b2_07421_000000016_0001_0001_af2pred
SCORE: 5.657 22.172 23.578 20.766 2.610 75.845 95.860 89.028 6.641 cd86_HHH_b2_07534_000000001_0001_0001_af2pred
SCORE: 3.295 27.252 27.823 26.682 2.594 88.491 96.625 93.849 6.542 cd86_HHH_b2_07796_000000019_0001_0001_af2pred
SCORE: 2.406 26.502 26.801 26.202 2.609 94.595 96.587 95.907 6.552 cd86_HHH_b2_08075_000000003_0001_0001_af2pred
SCORE: 2.611 26.939 27.094 26.783 2.541 92.934 96.774 95.463 6.482 cd86_HHH_b2_08166_000000022_0001_0001_af2pred
SCORE: 6.115 27.809 28.980 26.637 2.562 72.097 96.734 88.325 6.459 cd86_HHH_b2_08382_000000009_0001_0001_af2pred
SCORE: 2.731 26.468 26.496 26.439 2.666 92.257 96.168 94.833 6.534 cd86_HHH_b1_00219_000000025_0001_0001_af2pred
SCORE: 3.506 25.563 25.969 25.157 2.546 87.515 96.604 93.502 6.544 cd86_HHH_b1_00230_000000015_0001_0001_af2pred
SCORE: 6.615 26.588 27.563 25.613 2.566 80.760 96.474 91.111 6.554 cd86_HHH_b1_00317_000000010_0001_0001_af2pred
SCORE: 6.858 26.892 27.907 25.876 2.559 68.389 96.595 86.968 6.546 cd86_HHH_b1_00352_000000009_0001_0001_af2pred
SCORE: 2.623 27.135 27.395 26.875 2.623 92.574 96.532 95.181 6.532 cd86_HHH_b1_00478_000000016_0001_0001_af2pred
SCORE: 9.150 26.741 28.336 25.147 2.568 63.896 96.502 85.373 6.542 cd86_HHH_b1_00482_000000009_0001_0001_af2pred
SCORE: 7.010 27.046 28.415 25.677 2.540 69.623 96.753 87.493 6.610 cd86_HHH_b1_00482_000000012_0001_0001_af2pred
SCORE: 5.174 26.845 27.922 25.769 2.590 79.706 96.570 90.814 6.508 cd86_HHH_b1_00494_000000027_0001_0001_af2pred
SCORE: 2.626 26.618 27.103 26.133 2.549 92.831 96.712 95.388 6.546 cd86_HHH_b1_00572_000000016_0001_0001_af2pred
SCORE: 3.003 27.059 27.237 26.880 2.617 90.955 96.602 94.675 6.447 cd86_HHH_b1_00627_000000017_0001_0001_af2pred
SCORE: 3.133 26.536 27.040 26.032 2.589 91.143 96.556 94.708 6.471 cd86_HHH_b1_00670_000000005_0001_0001_af2pred
SCORE: 3.107 27.129 27.764 26.494 2.513 89.965 96.830 94.486 6.469 cd86_HHH_b1_00670_000000010_0001_0001_af2pred
SCORE: 2.418 27.112 27.492 26.732 2.591 93.406 96.571 95.491 6.512 cd86_HHH_b1_00752_000000003_0001_0001_af2pred
SCORE: 2.950 25.444 25.933 24.956 2.574 89.391 96.373 93.990 6.454 cd86_HHH_b1_00757_000000003_0001_0001_af2pred
SCORE: 3.264 26.728 27.428 26.028 2.582 86.922 96.496 93.228 6.533 cd86_HHH_b1_00757_000000006_0001_0001_af2pred
SCORE: 2.885 27.516 28.095 26.938 2.616 91.197 96.578 94.741 6.418 cd86_HHH_b1_00857_000000011_0001_0001_af2pred
SCORE: 7.579 25.762 27.151 24.373 2.612 71.804 96.211 87.881 6.473 cd86_HHH_b1_01033_000000019_0001_0001_af2pred
SCORE: 3.460 27.585 28.153 27.017 2.595 87.331 96.554 93.406 6.489 cd86_HHH_b1_01250_000000024_0001_0001_af2pred
SCORE: 3.712 27.093 27.650 26.535 2.552 84.785 96.747 92.664 6.461 cd86_HHH_b1_01304_000000000_0001_0001_af2pred
SCORE: 2.880 26.964 27.303 26.626 2.521 90.264 96.828 94.588 6.486 cd86_HHH_b1_01330_000000019_0001_0001_af2pred
SCORE: 2.855 27.215 27.621 26.808 2.672 91.650 96.348 94.744 6.471 cd86_HHH_b1_01553_000000017_0001_0001_af2pred
SCORE: 3.803 27.165 27.707 26.624 2.559 86.664 96.699 93.274 6.484 cd86_HHH_b1_01647_000000023_0001_0001_af2pred
SCORE: 3.196 26.638 26.880 26.396 2.553 89.147 96.687 94.113 6.467 cd86_HHH_b1_01675_000000014_0001_0001_af2pred
SCORE: 7.047 27.033 28.177 25.888 2.644 68.577 96.277 86.823 6.481 cd86_HHH_b1_01692_000000015_0001_0001_af2pred
SCORE: 6.480 26.204 27.709 24.699 2.537 72.053 96.595 88.218 6.502 cd86_HHH_b1_02200_000000011_0001_0001_af2pred
SCORE: 3.074 26.808 27.420 26.196 2.592 89.989 96.613 94.352 6.487 cd86_HHH_b1_02368_000000001_0001_0001_af2pred
SCORE: 2.909 26.969 27.360 26.579 2.641 91.442 96.426 94.725 6.412 cd86_HHH_b1_02368_000000016_0001_0001_af2pred
SCORE: 6.041 20.093 21.542 18.645 2.783 71.592 94.094 86.413 6.408 cd86_HHH_b1_02373_000000028_0001_0001_af2pred
SCORE: 2.439 26.693 27.061 26.326 2.571 94.029 96.687 95.780 6.454 cd86_HHH_b1_02579_000000014_0001_0001_af2pred
SCORE: 7.645 27.447 28.732 26.163 2.507 69.107 96.738 87.307 6.422 cd86_HHH_b1_02757_000000022_0001_0001_af2pred
SCORE: 3.744 27.099 27.812 26.386 2.645 85.759 96.411 92.775 6.514 cd86_HHH_b1_03091_000000018_0001_0001_af2pred
SCORE: 5.442 26.956 27.985 25.928 2.616 76.135 96.446 89.513 6.530 cd86_HHH_b1_03178_000000001_0001_0001_af2pred
SCORE: 2.889 26.960 27.327 26.594 2.577 91.661 96.653 94.949 6.499 cd86_HHH_b1_03460_000000008_0001_0001_af2pred
SCORE: 3.989 25.772 26.569 24.975 2.555 84.884 96.495 92.532 6.489 cd86_HHH_b1_03479_000000005_0001_0001_af2pred
SCORE: 2.575 8.322 8.733 7.911 2.596 89.320 94.976 93.046 6.534 cd86_HHH_b1_03487_000000017_0001_0001_af2pred
SCORE: 2.760 26.822 27.524 26.120 2.565 92.128 96.655 95.110 6.543 cd86_HHH_b1_03487_000000027_0001_0001_af2pred
SCORE: 3.402 26.603 27.224 25.982 2.663 88.577 96.436 93.754 6.524 cd86_HHH_b1_03607_000000005_0001_0001_af2pred
SCORE: 3.370 26.811 27.451 26.172 2.654 87.921 96.468 93.551 6.517 cd86_HHH_b1_03607_000000022_0001_0001_af2pred
SCORE: 3.440 27.119 27.706 26.532 2.480 86.201 96.908 93.253 6.508 cd86_HHH_b1_03630_000000010_0001_0001_af2pred
SCORE: 5.407 26.499 27.507 25.491 2.511 73.362 96.519 88.615 6.566 cd86_HHH_b1_03636_000000000_0001_0001_af2pred
SCORE: 2.860 27.291 27.585 26.997 2.626 91.224 96.503 94.701 6.439 cd86_HHH_b1_04088_000000007_0001_0001_af2pred
SCORE: 4.035 26.746 27.611 25.881 2.624 82.859 96.458 91.816 6.546 cd86_HHH_b1_04164_000000027_0001_0001_af2pred
SCORE: 6.859 27.179 28.322 26.036 2.532 70.427 96.677 87.717 6.521 cd86_HHH_b1_04245_000000016_0001_0001_af2pred
SCORE: 2.687 26.841 27.201 26.481 2.601 91.873 96.593 94.982 6.518 cd86_HHH_b1_04360_000000029_0001_0001_af2pred
SCORE: 4.440 25.692 26.488 24.896 2.626 82.618 96.288 91.622 6.502 cd86_HHH_b1_04370_000000001_0001_0001_af2pred
SCORE: 2.433 26.675 27.015 26.335 2.674 93.823 96.355 95.490 6.484 cd86_HHH_b1_04439_000000009_0001_0001_af2pred
SCORE: 3.101 26.891 27.332 26.450 2.606 89.484 96.534 94.128 6.518 cd86_HHH_b1_04526_000000022_0001_0001_af2pred
SCORE: 4.799 27.106 27.928 26.285 2.526 79.688 96.640 90.854 6.536 cd86_HHH_b1_04527_000000025_0001_0001_af2pred
SCORE: 2.694 26.368 26.601 26.135 2.643 92.847 96.346 95.151 6.511 cd86_HHH_b1_04531_000000024_0001_0001_af2pred
SCORE: 4.879 27.162 28.302 26.022 2.582 79.635 96.634 90.832 6.546 cd86_HHH_b1_04551_000000019_0001_0001_af2pred
SCORE: 3.481 26.737 27.471 26.003 2.703 88.208 96.207 93.477 6.621 cd86_HHH_b1_04566_000000001_0001_0001_af2pred
SCORE: 6.759 26.943 28.265 25.621 2.672 71.063 96.304 87.689 6.540 cd86_HHH_b1_04616_000000019_0001_0001_af2pred
SCORE: 3.243 27.753 28.836 26.670 3.136 93.249 96.602 96.116 252.821 ltk_HHH_b1_07846_af2_000000031_0001_0001_af2pred
SCORE: 1.874 27.104 27.851 26.357 3.106 96.100 96.640 96.562 28.443 ltk_HHH_b1_08567_af2_000000019_0001_0001_af2pred
SCORE: 2.770 27.451 28.232 26.670 3.117 87.559 96.642 95.326 28.404 ltk_HHH_b2_00606_af2_000000016_0001_0001_af2pred
SCORE: 2.950 26.312 27.255 25.369 3.123 85.981 96.574 95.039 28.533 ltk_HHH_b2_00681_af2_000000010_0001_0001_af2pred
SCORE: 3.469 27.091 28.206 25.975 3.106 83.423 96.634 94.720 28.600 ltk_HHH_b2_01213_af2_000000016_0001_0001_af2pred
SCORE: 2.031 26.885 27.511 26.259 3.093 94.879 96.683 96.422 28.921 ltk_HHH_b2_01365_af2_000000033_0001_0001_af2pred
SCORE: 2.106 26.573 27.188 25.958 3.108 93.847 96.610 96.210 29.340 ltk_HHH_b2_01590_af2_000000009_0001_0001_af2pred
SCORE: 1.826 26.757 27.398 26.115 3.107 95.754 96.638 96.510 29.999 ltk_HHH_b2_02818_000000018_0001_0001_af2pred
SCORE: 2.468 27.198 27.850 26.546 3.123 91.105 96.601 95.805 30.257 ltk_HHH_b2_02845_af2_000000023_0001_0001_af2pred
SCORE: 2.535 27.126 27.818 26.433 3.112 90.648 96.615 95.751 30.711 ltk_HHH_b2_05345_af2_000000043_0001_0001_af2pred
SCORE: 3.103 27.601 28.469 26.733 3.110 91.042 96.617 95.809 31.000 ltk_HHH_b2_06433_af2_000000042_0001_0001_af2pred
SCORE: 3.222 27.406 28.313 26.499 3.088 85.625 96.669 95.069 31.105 ltk_HHH_b2_07048_af2_000000036_0001_0001_af2pred
SCORE: 5.176 25.003 26.538 23.468 3.130 72.519 96.507 93.032 31.045 ltk_HHH_b2_08040_af2_000000044_0001_0001_af2pred
SCORE: 2.066 26.748 27.407 26.089 3.128 93.985 96.590 96.213 31.212 ltk_HHH_eva_0703_000000043_0001_0001_af2pred
SCORE: 5.118 26.812 28.195 25.430 3.095 72.290 96.622 93.096 31.130 ltk_HHH_b1_00046_000000004_0001_0001_af2pred
SCORE: 2.280 26.876 27.515 26.237 3.099 92.089 96.644 95.984 31.077 ltk_HHH_b1_01719_af2_000000036_0001_0001_af2pred
SCORE: 3.058 27.893 28.836 26.949 3.103 88.226 96.653 95.432 31.211 ltk_HHH_b1_03319_af2_000000018_0001_0001_af2pred
SCORE: 3.095 24.369 25.540 23.198 3.135 84.005 96.493 94.683 31.166 ltk_HHH_b1_03826_af2_000000006_0001_0001_af2pred
SCORE: 2.131 27.155 27.633 26.676 3.130 92.445 96.601 95.999 31.117 ltk_HHH_b1_04298_000000040_0001_0001_af2pred
SCORE: 2.534 27.366 28.103 26.628 3.113 88.312 96.649 95.441 31.235 ltk_HHH_b1_04298_af2_000000045_0001_0001_af2pred
SCORE: 2.084 27.385 28.095 26.675 3.121 94.548 96.625 96.324 31.101 ltk_HHH_b1_04577_000000043_0001_0001_af2pred
SCORE: 2.824 9.165 10.702 7.627 3.170 84.349 96.158 94.447 31.032 ltk_HHH_b1_06173_000000017_0001_0001_af2pred
SCORE: 2.103 27.189 27.937 26.441 3.103 94.304 96.623 96.287 30.831 ltk_HHH_b2_00944_af2_000000008_0001_0001_af2pred
SCORE: 2.014 26.579 27.259 25.900 3.122 94.053 96.592 96.224 30.959 ltk_HHH_b2_00957_af2_000000034_0001_0001_af2pred
SCORE: 2.693 26.699 27.599 25.798 3.117 89.046 96.594 95.501 31.049 ltk_HHH_b2_01263_af2_000000023_0001_0001_af2pred
SCORE: 2.344 27.146 27.793 26.498 3.112 92.591 96.637 96.051 31.015 ltk_HHH_b2_02695_af2_000000047_0001_0001_af2pred
SCORE: 2.597 26.829 27.662 25.996 3.085 89.884 96.684 95.699 30.977 ltk_HHH_b2_06008_af2_000000029_0001_0001_af2pred
SCORE: 3.144 25.363 26.412 24.313 3.139 83.698 96.525 94.667 31.168 ltk_HHH_b2_07782_af2_000000025_0001_0001_af2pred
SCORE: 2.010 27.254 27.898 26.610 3.110 94.564 96.640 96.339 31.148 ltk_HHH_b1_00372_af2_000000015_0001_0001_af2pred
SCORE: 4.903 27.633 28.976 26.290 3.091 75.635 96.684 93.634 31.095 ltk_HHH_b1_05277_af2_000000027_0001_0001_af2pred
SCORE: 2.877 27.390 28.272 26.507 3.097 90.085 96.648 95.697 31.178 ltk_HHH_b1_08304_af2_000000012_0001_0001_af2pred
SCORE: 2.105 27.080 27.757 26.403 3.124 93.802 96.595 96.190 31.089 ltk_HHH_b2_00995_af2_000000030_0001_0001_af2pred
SCORE: 2.296 26.621 27.305 25.937 3.111 92.472 96.577 95.982 30.993 ltk_HHH_b2_01263_000000000_0001_0001_af2pred
SCORE: 2.654 26.786 27.693 25.878 3.101 89.434 96.621 95.580 30.882 ltk_HHH_b2_01842_af2_000000025_0001_0001_af2pred
SCORE: 3.478 23.686 24.929 22.442 3.151 82.024 96.457 94.366 31.264 ltk_HHH_b2_02845_af2_000000033_0001_0001_af2pred
SCORE: 5.175 27.337 28.503 26.170 3.121 76.600 96.590 93.694 31.028 ltk_HHH_b2_07121_000000047_0001_0001_af2pred
SCORE: 4.057 10.235 12.462 8.008 3.226 77.376 95.939 93.250 31.126 ltk_HHH_b2_08240_000000003_0001_0001_af2pred
SCORE: 2.176 27.501 28.088 26.913 3.126 92.798 96.613 96.060 31.069 ltk_HHH_b2_08370_af2_000000033_0001_0001_af2pred
SCORE: 3.634 13.925 15.593 12.257 3.160 79.285 96.225 93.770 31.236 ltk_HHH_b1_00126_af2_000000026_0001_0001_af2pred
SCORE: 2.583 27.494 28.335 26.653 3.110 89.908 96.635 95.660 31.204 ltk_HHH_b1_01719_af2_000000041_0001_0001_af2pred
SCORE: 2.468 26.864 27.659 26.068 3.129 90.610 96.587 95.721 31.168 ltk_HHH_b1_03826_af2_000000012_0001_0001_af2pred
SCORE: 4.117 27.436 28.738 26.134 3.118 81.892 96.627 94.492 31.078 ltk_HHH_b1_04487_000000012_0001_0001_af2pred
SCORE: 2.699 27.134 27.997 26.272 3.108 88.683 96.618 95.469 31.242 ltk_HHH_b1_06197_af2_000000038_0001_0001_af2pred
SCORE: 7.753 27.237 28.609 25.864 3.112 61.549 96.618 91.537 31.360 ltk_HHH_b2_00340_000000005_0001_0001_af2pred
SCORE: 2.296 27.254 28.075 26.433 3.098 92.317 96.668 96.038 31.152 ltk_HHH_b2_00995_af2_000000048_0001_0001_af2pred
SCORE: 4.122 27.816 28.865 26.767 3.126 84.372 96.622 94.847 31.007 ltk_HHH_b2_06433_af2_000000034_0001_0001_af2pred
SCORE: 2.732 27.350 28.170 26.529 3.107 89.656 96.634 95.623 31.064 ltk_HHH_b2_07479_000000014_0001_0001_af2pred
SCORE: 3.014 27.366 28.405 26.327 3.110 87.236 96.649 95.286 31.028 ltk_HHH_b2_07989_af2_000000019_0001_0001_af2pred
SCORE: 2.555 26.820 27.612 26.029 3.120 90.453 96.605 95.714 31.165 ltk_HHH_b2_08040_af2_000000048_0001_0001_af2pred
SCORE: 2.357 27.278 28.089 26.467 3.120 92.054 96.628 95.965 31.247 ltk_HHH_b2_08097_af2_000000047_0001_0001_af2pred
SCORE: 2.449 27.078 28.115 26.040 3.089 90.975 96.662 95.838 31.228 ltk_HHH_b1_00047_af2_000000035_0001_0001_af2pred
SCORE: 2.304 27.123 27.942 26.305 3.146 93.152 96.561 96.067 31.205 ltk_HHH_b1_00245_000000017_0001_0001_af2pred
SCORE: 4.730 27.164 28.411 25.918 3.099 75.522 96.653 93.592 31.140 ltk_HHH_b1_05277_af2_000000005_0001_0001_af2pred
SCORE: 4.683 27.918 29.140 26.696 3.109 77.530 96.654 93.883 31.263 ltk_HHH_b1_05277_af2_000000039_0001_0001_af2pred
SCORE: 3.826 27.797 28.919 26.675 3.103 80.151 96.666 94.273 31.039 ltk_HHH_b1_05412_000000034_0001_0001_af2pred
SCORE: 2.825 27.210 28.155 26.265 3.124 87.452 96.611 95.284 31.238 ltk_HHH_b1_07391_af2_000000043_0001_0001_af2pred
SCORE: 2.460 26.460 27.308 25.611 3.096 91.811 96.662 95.959 31.116 ltk_HHH_b1_07697_af2_000000020_0001_0001_af2pred
SCORE: 5.713 27.367 28.670 26.063 3.086 79.495 96.659 94.172 31.104 ltk_HHH_b1_07767_000000039_0001_0001_af2pred
SCORE: 4.230 27.392 28.555 26.229 3.104 89.734 96.650 95.648 31.113 ltk_HHH_b1_07846_af2_000000005_0001_0001_af2pred
SCORE: 1.989 27.359 28.108 26.611 3.098 94.809 96.669 96.400 31.257 ltk_HHH_b2_00957_000000036_0001_0001_af2pred
SCORE: 2.285 27.343 28.127 26.559 3.129 92.901 96.567 96.035 31.188 ltk_HHH_b2_01263_000000042_0001_0001_af2pred
SCORE: 2.512 27.344 28.204 26.484 3.095 90.717 96.663 95.802 31.047 ltk_HHH_b2_01842_af2_000000026_0001_0001_af2pred
SCORE: 2.347 27.176 27.836 26.517 3.109 90.361 96.633 95.724 31.160 ltk_HHH_b2_02205_af2_000000021_0001_0001_af2pred
SCORE: 2.545 27.084 27.899 26.269 3.098 90.163 96.666 95.724 31.160 ltk_HHH_b2_07354_af2_000000043_0001_0001_af2pred
SCORE: 3.799 27.249 28.401 26.098 3.077 88.616 96.683 95.514 31.122 ltk_HHH_b2_07876_000000029_0001_0001_af2pred
SCORE: 2.380 25.129 25.935 24.324 3.142 91.437 96.516 95.780 31.210 ltk_HHH_b1_00245_000000030_0001_0001_af2pred
SCORE: 3.118 26.700 27.635 25.765 3.103 85.159 96.611 94.952 31.006 ltk_HHH_b1_00642_af2_000000030_0001_0001_af2pred
SCORE: 2.999 27.498 28.334 26.662 3.111 86.463 96.623 95.151 31.024 ltk_HHH_b1_00987_000000031_0001_0001_af2pred
SCORE: 3.241 27.503 28.566 26.440 3.093 83.993 96.674 94.836 31.048 ltk_HHH_b1_04305_000000000_0001_0001_af2pred
SCORE: 3.041 27.179 28.298 26.061 3.119 85.769 96.613 95.042 30.999 ltk_HHH_b1_05277_af2_000000015_0001_0001_af2pred
SCORE: 2.048 26.055 26.727 25.383 3.111 94.285 96.616 96.278 31.055 ltk_HHH_b1_05412_af2_000000003_0001_0001_af2pred
SCORE: 3.517 26.675 27.823 25.526 3.127 82.807 96.586 94.589 31.254 ltk_HHH_b1_08275_af2_000000024_0001_0001_af2pred
SCORE: 2.946 26.229 27.353 25.104 3.112 86.920 96.608 95.204 31.114 ltk_HHH_b2_00944_af2_000000012_0001_0001_af2pred
SCORE: 1.896 27.398 27.995 26.801 3.099 95.563 96.672 96.511 31.057 ltk_HHH_b2_00957_000000027_0001_0001_af2pred
SCORE: 2.051 25.931 26.472 25.390 3.118 94.250 96.570 96.234 31.152 ltk_HHH_b2_01590_af2_000000025_0001_0001_af2pred
SCORE: 2.868 27.429 28.300 26.558 3.127 88.719 96.612 95.469 30.999 ltk_HHH_b2_02845_af2_000000000_0001_0001_af2pred
SCORE: 3.089 26.709 27.803 25.615 3.103 90.483 96.649 95.755 31.108 ltk_HHH_b2_06433_af2_000000022_0001_0001_af2pred
SCORE: 2.137 27.200 27.900 26.501 3.110 94.367 96.618 96.292 30.960 ltk_HHH_b1_01850_000000003_0001_0001_af2pred
SCORE: 2.619 26.972 27.723 26.220 3.119 90.704 96.569 95.719 30.995 ltk_HHH_b1_03294_000000001_0001_0001_af2pred
SCORE: 2.396 27.504 28.161 26.848 3.125 91.221 96.600 95.821 30.983 ltk_HHH_b1_05279_000000025_0001_0001_af2pred
SCORE: 2.132 27.025 27.711 26.339 3.094 94.299 96.676 96.332 31.018 ltk_HHH_b1_05387_000000049_0001_0001_af2pred
SCORE: 1.945 27.250 27.907 26.592 3.122 95.386 96.616 96.438 30.961 ltk_HHH_b1_07733_af2_000000027_0001_0001_af2pred
SCORE: 2.643 27.263 28.385 26.142 3.096 90.109 96.652 95.704 31.157 ltk_HHH_b1_08304_af2_000000041_0001_0001_af2pred
SCORE: 2.051 27.135 27.783 26.487 3.122 94.997 96.585 96.355 30.995 ltk_HHH_b1_08648_af2_000000021_0001_0001_af2pred
SCORE: 7.357 27.902 28.977 26.826 3.109 71.793 96.653 93.051 31.154 ltk_HHH_b2_00056_000000029_0001_0001_af2pred
SCORE: 2.330 26.751 27.644 25.857 3.108 92.861 96.643 96.095 31.029 ltk_HHH_b2_03124_af2_000000038_0001_0001_af2pred
SCORE: 2.702 26.967 28.011 25.923 3.103 89.556 96.659 95.630 30.884 ltk_HHH_b2_03755_af2_000000049_0001_0001_af2pred
SCORE: 2.669 26.819 27.634 26.005 3.117 89.751 96.624 95.628 31.118 ltk_HHH_b2_04287_af2_000000016_0001_0001_af2pred
SCORE: 2.204 27.504 28.228 26.780 3.106 93.625 96.651 96.212 30.913 ltk_HHH_b2_04726_af2_000000029_0001_0001_af2pred
SCORE: 4.640 23.645 25.450 21.840 3.135 73.075 96.471 93.081 31.131 ltk_HHH_b2_05505_af2_000000046_0001_0001_af2pred
SCORE: 1.794 27.253 27.849 26.658 3.119 95.508 96.618 96.457 30.970 ltk_HHH_b2_07160_000000046_0001_0001_af2pred
SCORE: 3.510 17.067 18.640 15.494 3.177 77.229 96.196 93.448 30.969 ltk_HHH_b2_07561_000000016_0001_0001_af2pred
SCORE: 1.871 27.112 27.751 26.472 3.100 95.529 96.650 96.487 30.988 ltk_HHH_b1_00372_af2_000000004_0001_0001_af2pred
SCORE: 3.324 27.088 27.979 26.197 3.107 83.513 96.616 94.718 31.162 ltk_HHH_b1_00987_af2_000000024_0001_0001_af2pred
SCORE: 1.982 27.597 28.204 26.990 3.107 95.002 96.673 96.431 31.173 ltk_HHH_b1_01766_af2_000000017_0001_0001_af2pred
SCORE: 2.455 20.916 21.997 19.835 3.189 88.938 96.328 95.257 30.955 ltk_HHH_b1_02597_af2_000000016_0001_0001_af2pred
SCORE: 2.329 26.989 27.744 26.234 3.090 92.153 96.675 96.019 31.086 ltk_HHH_b1_03545_af2_000000018_0001_0001_af2pred
SCORE: 3.574 26.725 27.767 25.683 3.123 83.545 96.569 94.682 31.041 ltk_HHH_b1_03826_af2_000000002_0001_0001_af2pred
SCORE: 2.501 27.315 28.157 26.473 3.080 92.110 96.712 96.045 30.983 ltk_HHH_b1_07697_af2_000000028_0001_0001_af2pred
SCORE: 2.718 26.631 27.556 25.706 3.132 88.027 96.573 95.335 30.959 ltk_HHH_b2_00995_af2_000000027_0001_0001_af2pred
SCORE: 3.257 27.513 27.694 27.332 6.390 86.664 92.599 91.156 123.976 kit_ferr_buw_06829_000000183_0001_0001_af2pred
SCORE: 4.319 27.397 27.821 26.972 6.329 79.917 92.658 89.561 8.952 kit_ferr_buw_07134_000000762_0001_0001_af2pred
SCORE: 3.247 26.753 27.130 26.376 6.349 86.505 92.583 91.106 8.942 kit_ferr_buw_08085_000000244_0001_0001_af2pred
SCORE: 2.746 27.012 27.149 26.876 6.407 90.356 92.636 92.082 8.947 kit_ferr_buw_08461_000000536_0001_0001_af2pred
SCORE: 5.254 26.718 27.426 26.010 6.532 70.978 92.070 86.942 8.936 kit_ferr_buw_08477_000000280_0001_0001_af2pred
SCORE: 3.058 27.134 27.241 27.027 6.267 87.702 92.747 91.521 9.009 kit_ferr_buw_08716_000000447_0001_0001_af2pred
SCORE: 2.902 27.023 27.251 26.795 6.440 89.229 92.418 91.643 9.006 kit_ferr_buw_09051_000000260_0001_0001_af2pred
SCORE: 3.575 26.567 26.812 26.323 6.360 85.263 92.489 90.732 8.984 kit_ferr_buw_09434_000000241_0001_0001_af2pred
SCORE: 2.659 27.440 27.555 27.325 6.372 91.708 92.665 92.433 8.987 kit_ferr_buw_09852_000000814_0001_0001_af2pred
SCORE: 2.820 27.271 27.371 27.170 6.302 89.856 92.679 91.992 8.933 kit_ferr_buw_09934_000000139_0001_0001_af2pred
SCORE: 3.114 26.631 26.901 26.361 6.360 86.913 92.512 91.150 8.926 kit_ferr_buw_10167_000000731_0001_0001_af2pred
SCORE: 3.657 27.302 27.550 27.055 6.345 83.767 92.635 90.479 8.996 kit_ferr_buw_10463_000000194_0001_0001_af2pred
SCORE: 3.990 27.756 28.108 27.404 6.279 81.782 92.763 90.093 8.941 kit_ferr_buw_10505_000000128_0001_0001_af2pred
SCORE: 2.339 27.594 27.729 27.459 6.264 92.916 92.846 92.863 8.962 kit_ferr_buw_10633_000000155_0001_0001_af2pred
SCORE: 2.893 19.432 19.523 19.341 6.568 85.990 91.684 90.300 8.978 kit_ferr_buw_10761_000000215_0001_0001_af2pred
SCORE: 2.926 26.783 26.945 26.620 6.336 88.196 92.523 91.471 8.967 kit_ferr_buw_11131_000000302_0001_0001_af2pred
SCORE: 2.646 27.211 27.282 27.141 6.387 91.382 92.595 92.300 8.978 kit_ferr_buw_11174_000000373_0001_0001_af2pred
SCORE: 4.543 27.597 28.007 27.186 6.306 79.423 92.636 89.423 8.973 kit_ferr_buw_11353_000000792_0001_0001_af2pred
SCORE: 3.452 27.245 27.571 26.919 6.253 85.015 92.755 90.873 8.922 kit_ferr_buw_11377_000000222_0001_0001_af2pred
SCORE: 2.857 26.921 27.057 26.786 6.340 89.629 92.686 91.942 8.929 kit_ferr_buw_11624_000000202_0001_0001_af2pred
SCORE: 2.762 26.267 26.301 26.233 6.389 89.760 92.525 91.852 8.901 kit_ferr_buw_11661_000000196_0001_0001_af2pred
SCORE: 2.930 26.963 27.099 26.827 6.395 89.045 92.609 91.742 8.924 kit_ferr_buw_12100_000000272_0001_0001_af2pred
SCORE: 2.295 26.773 26.758 26.789 6.350 93.751 92.634 92.906 8.953 kit_ferr_buw_13087_000000611_0001_0001_af2pred
SCORE: 3.664 27.645 27.963 27.328 6.268 86.011 92.737 91.102 8.965 kit_ferr_buw_13297_000000931_0001_0001_af2pred
SCORE: 2.923 26.961 27.232 26.691 6.374 89.298 92.694 91.868 8.945 kit_ferr_buw_13437_000000807_0001_0001_af2pred
SCORE: 3.811 27.552 27.979 27.125 6.372 83.529 92.679 90.454 8.929 kit_ferr_buw_13796_000000804_0001_0001_af2pred
SCORE: 2.975 26.718 26.869 26.567 6.440 88.677 92.527 91.591 8.929 kit_ferr_buw_13834_000000439_0001_0001_af2pred
SCORE: 3.074 27.410 27.646 27.174 6.335 88.354 92.711 91.651 8.926 kit_ferr_buw_13841_000000347_0001_0001_af2pred
SCORE: 3.398 27.341 27.624 27.058 6.385 85.327 92.609 90.838 8.963 kit_ferr_buw_14169_000000114_0001_0001_af2pred
SCORE: 3.063 26.570 26.740 26.400 6.273 86.478 92.640 91.142 8.969 kit_ferr_buw_14801_000000346_0001_0001_af2pred
SCORE: 3.015 27.467 27.647 27.286 6.301 89.222 92.760 91.900 8.970 kit_ferr_buw_14916_000000320_0001_0001_af2pred
SCORE: 2.762 27.312 27.416 27.208 6.364 90.611 92.730 92.215 8.934 kit_ferr_buw_15129_000000123_0001_0001_af2pred
SCORE: 3.388 27.372 27.656 27.088 6.320 85.409 92.717 90.940 8.958 kit_ferr_buw_15322_000000772_0001_0001_af2pred
SCORE: 3.142 27.328 27.450 27.206 6.403 87.034 92.673 91.302 8.928 kit_ferr_buw_15341_000000768_0001_0001_af2pred
SCORE: 5.472 26.568 27.299 25.838 6.460 73.625 92.091 87.601 8.926 kit_ferr_buw_15498_000000333_0001_0001_af2pred
SCORE: 3.798 27.098 27.553 26.643 6.384 82.550 92.432 90.029 8.944 kit_ferr_buw_15632_000000156_0001_0001_af2pred
SCORE: 3.043 27.636 27.852 27.419 6.449 89.124 92.567 91.730 9.005 kit_ferr_buw_15664_000000268_0001_0001_af2pred
SCORE: 3.027 27.650 27.922 27.378 6.308 88.489 92.670 91.653 8.953 kit_ferr_buw_15979_000000661_0001_0001_af2pred
SCORE: 2.382 26.536 26.625 26.447 6.422 93.157 92.529 92.682 8.965 kit_ferr_buw_16132_000000913_0001_0001_af2pred
SCORE: 3.728 27.224 27.535 26.913 6.360 82.662 92.607 90.189 8.945 kit_ferr_buw_16138_000000818_0001_0001_af2pred
SCORE: 2.939 27.479 27.590 27.368 6.264 88.790 92.831 91.849 8.930 kit_ferr_buw_16522_000000058_0001_0001_af2pred
SCORE: 3.139 27.435 27.765 27.105 6.415 87.662 92.592 91.393 8.974 kit_ferr_buw_16711_000000022_0001_0001_af2pred
SCORE: 3.340 27.397 27.640 27.155 6.285 86.238 92.713 91.139 8.955 kit_ferr_buw_16902_000000465_0001_0001_af2pred
SCORE: 3.697 27.057 27.303 26.811 6.274 84.016 92.738 90.618 8.979 kit_ferr_buw_16967_000000367_0001_0001_af2pred
SCORE: 3.861 26.978 27.293 26.662 6.377 82.276 92.575 90.071 8.953 kit_ferr_buw_17119_000000049_0001_0001_af2pred
SCORE: 4.986 26.027 26.784 25.270 6.367 73.895 92.341 87.856 8.981 kit_ferr_buw_17197_000000042_0001_0001_af2pred
SCORE: 3.573 27.655 27.976 27.335 6.308 84.902 92.688 90.795 8.913 kit_ferr_buw_17356_000000131_0001_0001_af2pred
SCORE: 2.945 27.054 27.265 26.844 6.386 88.939 92.518 91.648 8.932 kit_ferr_buw_17467_000000054_0001_0001_af2pred
SCORE: 3.564 27.045 27.377 26.713 6.282 84.601 92.760 90.777 8.901 kit_ferr_buw_17680_000000059_0001_0001_af2pred
SCORE: 3.119 27.290 27.508 27.071 6.281 88.293 92.691 91.622 8.959 kit_ferr_buw_17680_000000109_0001_0001_af2pred
SCORE: 3.044 27.014 27.198 26.831 6.382 87.235 92.601 91.296 8.936 kit_ferr_buw_17790_000000732_0001_0001_af2pred
SCORE: 3.580 27.428 27.872 26.984 6.425 84.654 92.585 90.657 8.953 kit_ferr_buw_17877_000000339_0001_0001_af2pred
SCORE: 3.884 27.607 28.027 27.187 6.312 84.162 92.697 90.622 8.975 kit_ferr_buw_17877_000000515_0001_0001_af2pred
SCORE: 2.866 27.336 27.481 27.192 6.304 90.060 92.727 92.078 8.931 kit_ferr_buw_17919_000000079_0001_0001_af2pred
SCORE: 3.526 27.011 27.381 26.642 6.340 83.740 92.569 90.422 8.969 kit_ferr_buw_18300_000000234_0001_0001_af2pred
SCORE: 2.543 27.095 27.285 26.906 6.271 91.598 92.772 92.487 8.977 kit_ferr_buw_18899_000000095_0001_0001_af2pred
SCORE: 2.671 26.658 26.896 26.420 6.441 91.339 92.512 92.227 8.980 kit_ferr_buw_19057_000000455_0001_0001_af2pred
SCORE: 3.378 27.270 27.562 26.978 6.299 86.404 92.661 91.140 8.983 kit_ferr_buw_19666_000000530_0001_0001_af2pred
SCORE: 3.431 27.468 27.759 27.176 6.363 84.459 92.629 90.643 8.965 kit_ferr_buw_20278_000000097_0001_0001_af2pred
SCORE: 2.734 27.703 27.859 27.546 6.307 91.009 92.793 92.360 8.967 kit_ferr_buw_20322_000000319_0001_0001_af2pred
SCORE: 4.823 24.899 25.663 24.134 6.583 71.671 91.922 86.998 8.909 kit_ferr_buw_20392_000000088_0001_0001_af2pred
SCORE: 4.244 27.167 27.684 26.650 6.372 80.675 92.576 89.682 8.927 kit_ferr_buw_20573_000000067_0001_0001_af2pred
SCORE: 3.029 26.942 27.136 26.748 6.346 87.886 92.676 91.512 8.908 kit_ferr_buw_20742_000000061_0001_0001_af2pred
SCORE: 3.353 27.288 27.571 27.005 6.313 87.173 92.743 91.389 8.937 kit_ferr_buw_20788_000000352_0001_0001_af2pred
SCORE: 3.601 27.350 27.602 27.099 6.586 85.412 92.354 90.666 8.950 kit_ferr_buw_20810_000000331_0001_0001_af2pred
SCORE: 7.549 27.755 28.582 26.927 6.327 66.880 92.571 86.324 8.955 kit_ferr_buw_20960_000000430_0001_0001_af2pred
SCORE: 3.264 27.607 27.810 27.405 6.328 87.888 92.752 91.570 8.898 kit_ferr_buw_21014_000000644_0001_0001_af2pred
SCORE: 3.084 27.588 27.822 27.353 6.312 89.742 92.653 91.945 8.958 kit_ferr_buw_21027_000000594_0001_0001_af2pred
SCORE: 2.811 27.470 27.623 27.317 6.352 90.457 92.720 92.170 8.950 kit_ferr_buw_21237_000000279_0001_0001_af2pred
SCORE: 2.422 27.187 27.281 27.092 6.412 93.103 92.602 92.724 8.956 kit_ferr_buw_21311_000000346_0001_0001_af2pred
SCORE: 3.034 27.312 27.570 27.054 6.422 89.299 92.504 91.724 8.971 kit_ferr_buw_21381_000000281_0001_0001_af2pred
SCORE: 4.081 27.254 27.754 26.754 6.410 80.718 92.504 89.639 8.942 kit_ferr_buw_21383_000000155_0001_0001_af2pred
SCORE: 2.383 27.112 27.279 26.946 6.391 93.321 92.638 92.804 8.908 kit_ferr_buw_21389_000000860_0001_0001_af2pred
SCORE: 3.368 27.097 27.355 26.840 6.311 87.078 92.724 91.351 8.926 kit_ferr_buw_22033_000000749_0001_0001_af2pred
SCORE: 3.436 26.924 27.310 26.539 6.282 85.032 92.756 90.878 8.929 kit_ferr_buw_00166_000000405_0001_0001_af2pred
SCORE: 2.890 27.287 27.522 27.052 6.379 88.671 92.575 91.626 8.925 kit_ferr_buw_00365_000000154_0001_0001_af2pred
SCORE: 5.906 27.126 27.824 26.428 6.386 70.627 92.417 87.119 8.902 kit_ferr_buw_00427_000000468_0001_0001_af2pred
SCORE: 3.167 26.847 27.075 26.620 6.336 87.925 92.711 91.547 8.968 kit_ferr_buw_00450_000000858_0001_0001_af2pred
SCORE: 3.263 27.848 28.093 27.602 6.267 88.219 92.824 91.704 8.941 kit_ferr_buw_01088_000000203_0001_0001_af2pred
SCORE: 3.568 27.407 27.781 27.033 6.334 84.943 92.689 90.805 8.942 kit_ferr_buw_01141_000000174_0001_0001_af2pred
SCORE: 4.128 26.198 26.594 25.801 6.454 79.433 92.327 89.192 8.948 kit_ferr_buw_01176_000000222_0001_0001_af2pred
SCORE: 3.654 27.404 27.711 27.097 6.353 84.080 92.656 90.571 8.956 kit_ferr_buw_01176_000000559_0001_0001_af2pred
SCORE: 2.880 26.801 26.922 26.681 6.469 89.348 92.376 91.640 8.922 kit_ferr_buw_01394_000000409_0001_0001_af2pred
SCORE: 2.474 26.322 26.545 26.098 6.377 91.269 92.497 92.198 8.976 kit_ferr_buw_01417_000000928_0001_0001_af2pred
SCORE: 3.090 27.248 27.621 26.875 6.369 86.967 92.659 91.275 8.975 kit_ferr_buw_01479_000000145_0001_0001_af2pred
SCORE: 4.601 26.644 27.002 26.286 6.395 78.334 92.293 88.899 8.971 kit_ferr_buw_01506_000000185_0001_0001_af2pred
SCORE: 2.723 27.333 27.484 27.182 6.224 90.438 92.868 92.277 8.888 kit_ferr_buw_01802_000000083_0001_0001_af2pred
SCORE: 4.060 26.149 26.513 25.784 6.392 78.029 92.365 88.879 8.976 kit_ferr_buw_01902_000000977_0001_0001_af2pred
SCORE: 2.717 27.533 27.802 27.265 6.484 91.055 92.470 92.126 8.958 kit_ferr_buw_01923_000000019_0001_0001_af2pred
SCORE: 2.090 27.201 27.284 27.119 6.436 95.046 92.488 93.110 8.929 kit_ferr_buw_02098_000000276_0001_0001_af2pred
SCORE: 2.726 27.539 27.610 27.469 6.281 90.215 92.859 92.216 8.916 kit_ferr_buw_02525_000000199_0001_0001_af2pred
SCORE: 2.621 27.261 27.300 27.222 6.382 90.697 92.525 92.080 8.952 kit_ferr_buw_03180_000000064_0001_0001_af2pred
SCORE: 3.026 27.138 27.311 26.965 6.313 88.316 92.637 91.586 8.936 kit_ferr_buw_03312_000000232_0001_0001_af2pred
SCORE: 3.160 27.255 27.484 27.025 6.418 87.171 92.569 91.257 8.942 kit_ferr_buw_03347_000000115_0001_0001_af2pred
SCORE: 2.963 27.327 27.516 27.139 6.267 88.897 92.769 91.827 8.948 kit_ferr_buw_03439_000000160_0001_0001_af2pred
SCORE: 4.394 26.802 27.214 26.391 6.405 77.957 92.249 88.774 8.963 kit_ferr_buw_03685_000000523_0001_0001_af2pred
SCORE: 3.502 27.170 27.498 26.843 6.336 84.338 92.578 90.575 8.962 kit_ferr_buw_03690_000000617_0001_0001_af2pred
SCORE: 3.317 16.468 16.759 16.178 6.524 83.260 91.724 89.666 8.980 kit_ferr_buw_03729_000000385_0001_0001_af2pred
SCORE: 3.232 27.316 27.486 27.146 6.379 86.716 92.575 91.151 8.967 kit_ferr_buw_04022_000000435_0001_0001_af2pred
SCORE: 3.760 27.084 27.355 26.813 6.377 84.273 92.558 90.544 8.956 kit_ferr_buw_04472_000000039_0001_0001_af2pred
SCORE: 4.339 27.036 27.741 26.331 3.569 79.057 95.010 91.085 137.716 tie2_ferr_buw_03228_000000021_0001_0001_af2pred
SCORE: 2.626 26.746 26.920 26.572 3.574 91.496 95.069 94.190 8.648 tie2_ferr_buw_03231_000000012_0001_0001_af2pred
SCORE: 3.464 26.674 27.286 26.062 3.556 86.667 95.034 92.975 8.647 tie2_ferr_buw_03480_000000001_0001_0001_af2pred
SCORE: 3.438 26.178 26.745 25.612 3.585 86.007 95.099 92.862 8.633 tie2_ferr_buw_03580_000000002_0001_0001_af2pred
SCORE: 3.056 26.971 27.354 26.587 3.589 89.495 94.968 93.622 8.655 tie2_ferr_buw_03797_000000003_0001_0001_af2pred
SCORE: 4.021 26.443 27.197 25.689 3.643 80.684 94.851 91.366 8.640 tie2_ferr_buw_03834_000000006_0001_0001_af2pred
SCORE: 3.240 27.336 27.827 26.844 3.567 87.666 95.206 93.351 8.646 tie2_ferr_buw_04004_000000005_0001_0001_af2pred
SCORE: 3.126 27.513 27.986 27.039 3.629 88.009 94.935 93.231 8.616 tie2_ferr_buw_04014_000000018_0001_0001_af2pred
SCORE: 3.067 25.298 25.661 24.936 3.628 88.331 94.837 93.236 8.662 tie2_ferr_buw_04102_000000018_0001_0001_af2pred
SCORE: 3.373 28.015 28.534 27.495 3.582 87.363 95.140 93.227 8.635 tie2_ferr_buw_04214_000000025_0001_0001_af2pred
SCORE: 3.136 27.833 28.293 27.374 3.568 88.563 95.226 93.586 8.671 tie2_ferr_buw_04262_000000013_0001_0001_af2pred
SCORE: 3.057 27.912 28.404 27.419 3.560 89.497 95.262 93.844 8.623 tie2_ferr_buw_04262_000000016_0001_0001_af2pred
SCORE: 4.500 27.910 28.540 27.280 3.564 81.026 95.113 91.647 8.641 tie2_ferr_buw_04360_000000022_0001_0001_af2pred
SCORE: 2.861 27.182 27.412 26.951 3.606 90.602 94.870 93.820 8.618 tie2_ferr_buw_04462_000000027_0001_0001_af2pred
SCORE: 2.973 26.905 27.428 26.381 3.563 89.175 95.176 93.700 8.626 tie2_ferr_buw_04470_000000007_0001_0001_af2pred
SCORE: 4.421 27.850 28.608 27.092 3.574 78.969 95.138 91.160 8.656 tie2_ferr_buw_04479_000000006_0001_0001_af2pred
SCORE: 3.994 26.699 27.325 26.073 3.613 81.439 94.332 91.160 8.646 tie2_ferr_buw_04741_000000003_0001_0001_af2pred
SCORE: 2.886 27.748 28.092 27.404 3.562 90.490 95.218 94.055 8.641 tie2_ferr_buw_04911_000000019_0001_0001_af2pred
SCORE: 2.600 27.299 27.550 27.048 3.569 92.412 95.084 94.427 8.631 tie2_ferr_buw_04913_000000000_0001_0001_af2pred
SCORE: 3.391 21.150 21.691 20.609 3.642 84.722 94.486 92.084 8.657 tie2_ferr_buw_04977_000000010_0001_0001_af2pred
SCORE: 3.176 27.772 28.287 27.256 3.566 88.863 95.260 93.686 8.659 tie2_ferr_buw_05053_000000020_0001_0001_af2pred
SCORE: 3.512 26.912 27.329 26.496 3.588 85.820 95.027 92.762 8.625 tie2_ferr_buw_05089_000000028_0001_0001_af2pred
SCORE: 2.499 26.793 27.079 26.507 3.578 91.819 95.018 94.231 8.662 tie2_ferr_buw_05219_000000011_0001_0001_af2pred
SCORE: 4.156 27.577 28.125 27.029 3.589 82.272 94.754 91.683 8.616 tie2_ferr_buw_05226_000000009_0001_0001_af2pred
SCORE: 3.494 25.552 26.113 24.992 3.585 84.997 94.914 92.474 8.659 tie2_ferr_buw_05290_000000023_0001_0001_af2pred
SCORE: 3.077 26.142 26.708 25.576 3.556 88.034 95.107 93.367 8.638 tie2_ferr_buw_05391_000000019_0001_0001_af2pred
SCORE: 4.439 27.007 27.579 26.434 3.579 81.330 94.922 91.577 8.633 tie2_ferr_buw_05454_000000021_0001_0001_af2pred
SCORE: 2.755 27.272 27.522 27.021 3.546 90.925 95.141 94.103 8.634 tie2_ferr_buw_05487_000000005_0001_0001_af2pred
SCORE: 3.437 27.928 28.474 27.381 3.545 87.536 95.322 93.406 8.654 tie2_ferr_buw_05619_000000018_0001_0001_af2pred
SCORE: 3.046 27.601 27.912 27.291 3.554 88.938 95.224 93.677 8.607 tie2_ferr_buw_05673_000000003_0001_0001_af2pred
SCORE: 4.085 26.320 26.880 25.760 3.588 80.162 94.888 91.264 8.658 tie2_ferr_buw_05858_000000017_0001_0001_af2pred
SCORE: 3.475 26.700 27.194 26.205 3.575 85.358 94.982 92.614 8.608 tie2_ferr_buw_05960_000000021_0001_0001_af2pred
SCORE: 2.665 27.611 27.927 27.296 3.537 91.587 95.258 94.354 8.662 tie2_ferr_buw_06098_000000024_0001_0001_af2pred
SCORE: 3.206 26.617 27.034 26.199 3.566 88.194 95.163 93.449 8.623 tie2_ferr_buw_06175_000000020_0001_0001_af2pred
SCORE: 2.984 27.913 28.381 27.444 3.585 89.286 95.159 93.714 8.653 tie2_ferr_buw_06224_000000009_0001_0001_af2pred
SCORE: 2.798 27.421 27.774 27.067 3.522 90.966 95.324 94.252 8.664 tie2_ferr_buw_06232_000000017_0001_0001_af2pred
SCORE: 3.830 27.240 27.796 26.685 3.602 84.369 94.878 92.292 8.624 tie2_ferr_buw_06243_000000014_0001_0001_af2pred
SCORE: 2.699 27.365 27.757 26.973 3.687 90.787 94.748 93.774 8.656 tie2_ferr_buw_06270_000000017_0001_0001_af2pred
SCORE: 5.238 27.551 28.265 26.837 3.608 81.322 94.927 91.580 8.592 tie2_ferr_buw_06274_000000006_0001_0001_af2pred
SCORE: 2.683 26.999 27.347 26.651 3.580 90.535 95.006 93.906 8.604 tie2_ferr_buw_06352_000000017_0001_0001_af2pred
SCORE: 3.918 27.853 28.552 27.155 3.568 82.892 95.259 92.217 8.627 tie2_ferr_buw_06385_000000001_0001_0001_af2pred
SCORE: 4.028 25.496 26.109 24.882 3.648 81.433 94.543 91.318 8.599 tie2_ferr_buw_06390_000000016_0001_0001_af2pred
SCORE: 3.500 27.944 28.571 27.316 3.521 86.226 95.301 93.068 8.620 tie2_ferr_buw_06452_000000003_0001_0001_af2pred
SCORE: 2.471 26.752 26.925 26.578 3.594 93.395 95.029 94.627 8.641 tie2_ferr_buw_06483_000000008_0001_0001_af2pred
SCORE: 2.908 27.034 27.339 26.730 3.607 89.283 94.986 93.583 8.636 tie2_ferr_buw_06695_000000000_0001_0001_af2pred
SCORE: 3.009 27.646 28.058 27.233 3.575 89.976 95.193 93.909 8.624 tie2_ferr_buw_06853_000000001_0001_0001_af2pred
SCORE: 3.385 26.727 27.251 26.203 3.506 86.694 95.272 93.162 8.652 tie2_ferr_buw_06979_000000009_0001_0001_af2pred
SCORE: 2.846 26.717 27.084 26.350 3.576 90.265 95.110 93.918 8.644 tie2_ferr_buw_07012_000000021_0001_0001_af2pred
SCORE: 3.388 27.569 28.092 27.045 3.576 85.839 95.130 92.844 8.656 tie2_ferr_buw_07114_000000005_0001_0001_af2pred
SCORE: 2.887 27.573 28.009 27.136 3.517 90.003 95.301 93.998 8.655 tie2_ferr_buw_07194_000000007_0001_0001_af2pred
SCORE: 2.845 27.075 27.464 26.685 3.613 90.277 94.977 93.821 8.616 tie2_ferr_buw_07208_000000021_0001_0001_af2pred
SCORE: 3.085 27.771 28.082 27.460 3.595 88.579 95.160 93.541 8.614 tie2_ferr_buw_07219_000000004_0001_0001_af2pred
SCORE: 3.764 27.168 27.693 26.642 3.536 83.955 95.199 92.433 8.619 tie2_ferr_buw_07360_000000029_0001_0001_af2pred
SCORE: 5.761 27.646 28.471 26.820 3.582 75.717 94.946 90.215 8.610 tie2_ferr_buw_07367_000000009_0001_0001_af2pred
SCORE: 3.291 26.910 27.296 26.523 3.540 86.400 95.143 92.992 8.626 tie2_ferr_buw_07551_000000010_0001_0001_af2pred
SCORE: 4.312 27.264 27.931 26.596 3.535 81.230 95.247 91.798 8.600 tie2_ferr_buw_07568_000000015_0001_0001_af2pred
SCORE: 11.096 28.011 29.439 26.582 3.477 51.841 95.222 84.549 8.623 tie2_ferr_buw_07657_000000014_0001_0001_af2pred
SCORE: 3.612 27.128 27.936 26.321 3.548 84.100 95.267 92.519 8.642 tie2_ferr_buw_07657_000000028_0001_0001_af2pred
SCORE: 3.236 27.845 28.346 27.344 3.481 88.098 95.483 93.666 8.618 tie2_ferr_buw_07713_000000024_0001_0001_af2pred
SCORE: 3.590 27.702 28.194 27.210 3.620 85.842 95.005 92.750 8.640 tie2_ferr_buw_07739_000000016_0001_0001_af2pred
SCORE: 3.174 27.161 27.604 26.718 3.523 87.093 95.223 93.223 8.646 tie2_ferr_buw_07761_000000022_0001_0001_af2pred
SCORE: 4.287 26.851 27.420 26.282 3.562 82.331 94.836 91.760 8.607 tie2_ferr_buw_08044_000000003_0001_0001_af2pred
SCORE: 3.336 27.464 27.903 27.025 3.592 87.712 94.982 93.193 8.614 tie2_ferr_buw_08111_000000017_0001_0001_af2pred
SCORE: 3.303 26.883 27.337 26.428 3.578 86.993 94.972 93.009 8.613 tie2_ferr_buw_08207_000000005_0001_0001_af2pred
SCORE: 2.991 26.199 26.676 25.722 3.572 88.495 94.971 93.378 8.602 tie2_ferr_buw_08224_000000001_0001_0001_af2pred
SCORE: 3.291 26.722 27.342 26.102 3.572 86.844 95.160 93.114 8.587 tie2_ferr_buw_08254_000000003_0001_0001_af2pred
SCORE: 3.338 27.417 27.841 26.993 3.578 87.195 95.108 93.161 8.624 tie2_ferr_buw_08339_000000006_0001_0001_af2pred
SCORE: 3.160 27.462 28.063 26.862 3.526 88.725 95.320 93.697 8.625 tie2_ferr_buw_08430_000000010_0001_0001_af2pred
SCORE: 4.027 27.854 28.537 27.171 3.535 81.336 95.313 91.875 8.613 tie2_ferr_buw_08598_000000009_0001_0001_af2pred
SCORE: 2.786 26.801 27.294 26.307 3.535 89.607 95.235 93.850 8.613 tie2_ferr_buw_08918_000000012_0001_0001_af2pred
SCORE: 3.082 27.732 28.191 27.273 3.568 88.257 95.196 93.489 8.625 tie2_ferr_buw_09055_000000020_0001_0001_af2pred
SCORE: 3.036 27.046 27.456 26.636 3.545 88.420 95.052 93.420 8.638 tie2_ferr_buw_09089_000000001_0001_0001_af2pred
SCORE: 2.783 26.742 27.186 26.298 3.587 91.101 95.112 94.126 8.655 tie2_ferr_buw_09286_000000018_0001_0001_af2pred
SCORE: 4.417 28.101 28.870 27.332 3.546 83.439 95.233 92.331 8.596 tie2_ferr_buw_09329_000000002_0001_0001_af2pred
SCORE: 3.089 27.718 28.086 27.350 3.537 88.559 95.304 93.645 8.617 tie2_ferr_buw_09349_000000004_0001_0001_af2pred
SCORE: 2.858 27.316 27.737 26.896 3.526 89.711 95.150 93.812 8.603 tie2_ferr_buw_09531_000000002_0001_0001_af2pred
SCORE: 5.010 27.582 28.345 26.819 3.560 75.583 95.088 90.289 8.649 tie2_ferr_buw_09546_000000000_0001_0001_af2pred
SCORE: 3.174 27.708 28.299 27.116 3.537 87.725 95.341 93.467 8.610 tie2_ferr_buw_09570_000000007_0001_0001_af2pred
SCORE: 3.374 27.658 28.213 27.103 3.548 86.487 95.309 93.139 8.642 tie2_ferr_buw_09704_000000017_0001_0001_af2pred
SCORE: 3.361 27.025 27.521 26.529 3.585 86.553 95.034 92.948 8.635 tie2_ferr_buw_09851_000000002_0001_0001_af2pred
SCORE: 4.310 28.183 28.780 27.585 3.592 83.001 95.174 92.179 8.605 tie2_ferr_buw_09974_000000017_0001_0001_af2pred
SCORE: 2.921 26.950 27.216 26.685 3.608 90.000 94.848 93.656 8.607 tie2_ferr_buw_10093_000000022_0001_0001_af2pred
SCORE: 3.181 27.405 27.947 26.863 3.523 87.291 95.309 93.337 8.640 tie2_ferr_buw_10096_000000012_0001_0001_af2pred
SCORE: 3.133 26.937 27.421 26.452 3.566 87.875 95.166 93.372 8.592 tie2_ferr_buw_10143_000000010_0001_0001_af2pred
SCORE: 2.702 27.089 27.405 26.772 3.620 91.799 94.993 94.207 8.629 tie2_ferr_buw_10206_000000004_0001_0001_af2pred
SCORE: 2.657 27.108 27.539 26.677 3.579 91.584 95.152 94.274 8.620 tie2_ferr_buw_10369_000000009_0001_0001_af2pred
SCORE: 3.956 27.442 27.963 26.920 3.562 84.566 95.076 92.490 8.597 tie2_ferr_buw_10449_000000019_0001_0001_af2pred
SCORE: 4.582 27.581 28.262 26.901 3.592 80.051 94.953 91.286 8.616 tie2_ferr_buw_10478_000000001_0001_0001_af2pred
SCORE: 2.594 26.407 26.646 26.169 3.618 91.231 94.856 93.964 8.593 tie2_ferr_buw_10659_000000000_0001_0001_af2pred
SCORE: 4.447 27.589 28.230 26.947 3.539 81.149 95.171 91.721 8.621 tie2_ferr_buw_10666_000000018_0001_0001_af2pred
SCORE: 3.641 27.197 27.763 26.630 3.544 85.347 95.215 92.787 8.631 tie2_ferr_buw_10805_000000002_0001_0001_af2pred
SCORE: 2.675 27.736 28.086 27.386 3.572 92.068 95.227 94.450 8.642 tie2_ferr_buw_10852_000000023_0001_0001_af2pred
SCORE: 2.816 27.369 27.729 27.009 3.558 90.849 95.204 94.132 8.641 tie2_ferr_buw_10858_000000026_0001_0001_af2pred
SCORE: 3.269 27.296 27.786 26.805 3.590 87.561 94.977 93.152 8.616 tie2_ferr_buw_10866_000000005_0001_0001_af2pred
SCORE: 3.196 27.215 27.703 26.727 3.521 88.098 95.301 93.529 8.660 tie2_ferr_buw_10866_000000015_0001_0001_af2pred
SCORE: 3.152 27.118 27.656 26.581 3.583 86.518 95.078 92.972 8.639 tie2_ferr_buw_10877_000000010_0001_0001_af2pred
SCORE: 3.632 27.159 27.564 26.754 3.612 85.124 95.036 92.598 8.591 tie2_ferr_buw_10891_000000011_0001_0001_af2pred
SCORE: 3.624 27.390 27.886 26.894 3.576 83.879 95.128 92.361 8.615 tie2_ferr_buw_11071_000000022_0001_0001_af2pred
SCORE: 4.014 27.687 28.276 27.098 3.594 81.443 95.031 91.688 8.660 tie2_ferr_buw_11127_000000013_0001_0001_af2pred
SCORE: 2.874 27.594 27.894 27.295 3.587 90.068 95.117 93.875 8.647 tie2_ferr_buw_11170_000000008_0001_0001_af2pred
SCORE: 3.932 27.764 28.677 26.851 3.394 78.631 95.990 93.327 201.558 alk_HHH_b1_02775_000000049_0001_0001_af2pred
SCORE: 2.176 27.896 28.321 27.470 3.425 94.263 96.034 95.762 23.810 alk_HHH_b1_02797_000000026_0001_0001_af2pred
SCORE: 2.334 27.565 28.037 27.092 3.400 92.969 96.109 95.627 23.949 alk_HHH_b1_02838_af2_000000018_0001_0001_af2pred
SCORE: 2.091 27.912 28.405 27.418 3.428 95.009 96.042 95.884 23.990 alk_HHH_b1_02864_000000006_0001_0001_af2pred
SCORE: 2.651 27.900 28.543 27.256 3.421 91.226 96.038 95.299 24.075 alk_HHH_b1_02876_000000009_0001_0001_af2pred
SCORE: 2.847 27.794 28.511 27.078 3.401 89.132 96.090 95.022 24.116 alk_HHH_b1_02876_af2_000000014_0001_0001_af2pred
SCORE: 2.886 26.005 26.967 25.043 3.505 87.350 95.715 94.431 24.090 alk_HHH_b1_02934_af2_000000019_0001_0001_af2pred
SCORE: 2.250 27.953 28.385 27.521 3.399 93.954 96.114 95.783 24.108 alk_HHH_b1_02942_af2_000000006_0001_0001_af2pred
SCORE: 2.356 28.023 28.524 27.522 3.445 92.948 96.003 95.534 24.100 alk_HHH_b1_03040_af2_000000034_0001_0001_af2pred
SCORE: 7.688 28.167 29.488 26.847 3.430 63.651 96.002 91.039 24.114 alk_HHH_b1_03172_af2_000000030_0001_0001_af2pred
SCORE: 2.498 27.908 28.567 27.248 3.461 92.165 95.976 95.391 24.151 alk_HHH_b1_03190_af2_000000008_0001_0001_af2pred
SCORE: 2.493 27.751 28.307 27.195 3.410 91.596 96.036 95.355 24.098 alk_HHH_b1_03202_000000030_0001_0001_af2pred
SCORE: 2.256 27.900 28.402 27.399 3.452 93.801 95.974 95.641 24.265 alk_HHH_b1_03212_af2_000000036_0001_0001_af2pred
SCORE: 2.396 28.016 28.642 27.389 3.403 91.962 96.096 95.462 24.084 alk_HHH_b1_03237_000000014_0001_0001_af2pred
SCORE: 6.433 27.427 28.572 26.283 3.405 78.340 96.082 93.360 24.214 alk_HHH_b1_03397_000000008_0001_0001_af2pred
SCORE: 2.389 27.996 28.497 27.495 3.415 92.153 96.081 95.479 24.158 alk_HHH_b1_03448_af2_000000005_0001_0001_af2pred
SCORE: 2.991 8.604 9.490 7.717 3.582 83.940 95.166 93.444 24.277 alk_HHH_b1_03596_000000005_0001_0001_af2pred
SCORE: 2.719 27.986 28.718 27.254 3.417 90.153 96.077 95.168 24.411 alk_HHH_b1_03596_af2_000000009_0001_0001_af2pred
SCORE: 4.808 28.083 29.148 27.017 3.421 81.086 96.009 93.719 24.122 alk_HHH_b1_03601_000000046_0001_0001_af2pred
SCORE: 4.167 13.369 15.111 11.627 3.606 75.860 95.128 92.171 24.363 alk_HHH_b1_03763_000000015_0001_0001_af2pred
SCORE: 2.530 28.004 28.606 27.402 3.405 91.602 96.048 95.366 24.121 alk_HHH_b1_03815_000000036_0001_0001_af2pred
SCORE: 3.202 28.110 29.052 27.167 3.485 85.116 95.919 94.262 24.157 alk_HHH_b1_03913_af2_000000006_0001_0001_af2pred
SCORE: 2.609 27.967 28.582 27.353 3.453 91.982 95.967 95.356 24.167 alk_HHH_b1_03971_000000018_0001_0001_af2pred
SCORE: 3.188 27.928 28.741 27.115 3.401 84.825 96.042 94.321 24.317 alk_HHH_b1_04116_000000009_0001_0001_af2pred
SCORE: 2.004 26.913 27.312 26.515 3.445 94.785 95.959 95.779 24.313 alk_HHH_b1_04147_000000021_0001_0001_af2pred
SCORE: 6.913 28.325 29.518 27.132 3.378 69.318 96.115 92.004 24.290 alk_HHH_b1_04225_000000025_0001_0001_af2pred
SCORE: 2.102 27.872 28.494 27.251 3.430 94.665 96.039 95.828 24.121 alk_HHH_b1_04232_af2_000000000_0001_0001_af2pred
SCORE: 2.788 28.003 28.644 27.362 3.420 89.574 96.055 95.060 24.388 alk_HHH_b1_04232_af2_000000012_0001_0001_af2pred
SCORE: 2.421 28.091 28.669 27.514 3.410 92.104 96.083 95.473 24.390 alk_HHH_b1_04304_af2_000000004_0001_0001_af2pred
SCORE: 2.504 28.100 28.761 27.440 3.483 92.582 95.885 95.378 24.253 alk_HHH_b1_04578_af2_000000003_0001_0001_af2pred
SCORE: 3.088 28.026 28.857 27.194 3.444 87.504 95.983 94.682 24.246 alk_HHH_b1_04590_000000043_0001_0001_af2pred
SCORE: 4.673 28.339 29.211 27.467 3.383 78.500 96.153 93.445 24.147 alk_HHH_b1_04609_af2_000000018_0001_0001_af2pred
SCORE: 2.539 12.362 12.989 11.735 3.510 86.052 95.451 94.009 24.204 alk_HHH_b1_04671_000000016_0001_0001_af2pred
SCORE: 3.129 27.873 28.602 27.143 3.375 85.827 96.121 94.542 24.157 alk_HHH_b1_04747_000000026_0001_0001_af2pred
SCORE: 5.122 27.974 28.977 26.971 3.445 76.198 95.970 92.936 24.211 alk_HHH_b1_04846_af2_000000041_0001_0001_af2pred
SCORE: 3.072 17.524 18.693 16.354 3.529 80.748 95.413 93.163 24.207 alk_HHH_b1_04945_000000040_0001_0001_af2pred
SCORE: 2.086 27.274 27.721 26.828 3.428 94.436 96.008 95.767 24.264 alk_HHH_b1_05074_000000012_0001_0001_af2pred
SCORE: 2.152 27.797 28.172 27.422 3.427 94.347 96.051 95.789 24.324 alk_HHH_b1_05164_af2_000000003_0001_0001_af2pred
SCORE: 2.424 27.668 28.130 27.205 3.429 92.671 95.974 95.467 24.228 alk_HHH_b1_05213_af2_000000008_0001_0001_af2pred
SCORE: 2.152 28.209 28.651 27.768 3.450 94.446 96.006 95.767 24.313 alk_HHH_b1_05410_af2_000000024_0001_0001_af2pred
SCORE: 2.384 27.811 28.379 27.244 3.398 92.959 96.135 95.647 24.173 alk_HHH_b1_05419_af2_000000040_0001_0001_af2pred
SCORE: 2.946 27.992 28.728 27.256 3.410 87.231 96.073 94.716 24.090 alk_HHH_b1_05420_af2_000000005_0001_0001_af2pred
SCORE: 2.797 28.159 28.826 27.492 3.435 90.028 96.013 95.094 24.120 alk_HHH_b1_05571_000000017_0001_0001_af2pred
SCORE: 2.239 28.221 28.727 27.715 3.429 93.875 96.059 95.724 24.134 alk_HHH_b1_05676_af2_000000045_0001_0001_af2pred
SCORE: 2.515 27.820 28.523 27.117 3.379 92.003 96.150 95.514 24.272 alk_HHH_b1_05789_af2_000000001_0001_0001_af2pred
SCORE: 2.304 28.001 28.595 27.406 3.396 92.662 96.101 95.574 24.215 alk_HHH_b1_05911_000000020_0001_0001_af2pred
SCORE: 2.210 27.783 28.434 27.131 3.457 93.934 96.016 95.696 24.303 alk_HHH_b1_05917_af2_000000008_0001_0001_af2pred
SCORE: 2.779 27.506 28.122 26.890 3.472 89.317 95.935 94.919 24.342 alk_HHH_b1_05949_af2_000000015_0001_0001_af2pred
SCORE: 2.717 28.070 28.707 27.433 3.462 90.990 95.930 95.172 24.387 alk_HHH_b1_05981_af2_000000002_0001_0001_af2pred
SCORE: 2.617 7.418 8.142 6.695 3.640 87.691 95.129 93.988 24.198 alk_HHH_b1_06067_af2_000000047_0001_0001_af2pred
SCORE: 2.105 28.004 28.529 27.478 3.391 93.744 96.116 95.752 24.374 alk_HHH_b1_06091_000000009_0001_0001_af2pred
SCORE: 2.744 27.719 28.376 27.062 3.417 89.861 96.057 95.106 24.215 alk_HHH_b1_06188_af2_000000043_0001_0001_af2pred
SCORE: 2.470 27.990 28.596 27.383 3.400 93.250 96.064 95.632 24.365 alk_HHH_b1_06219_af2_000000006_0001_0001_af2pred
SCORE: 2.500 27.522 28.029 27.016 3.441 91.713 95.983 95.328 24.128 alk_HHH_b1_06268_000000009_0001_0001_af2pred
SCORE: 2.323 27.708 28.268 27.147 3.406 92.370 96.089 95.518 24.219 alk_HHH_b1_06269_af2_000000002_0001_0001_af2pred
SCORE: 2.323 28.145 28.818 27.472 3.420 93.494 96.060 95.667 24.279 alk_HHH_b1_06326_af2_000000004_0001_0001_af2pred
SCORE: 4.244 27.916 28.929 26.902 3.443 79.888 95.971 93.503 24.265 alk_HHH_b1_06431_af2_000000037_0001_0001_af2pred
SCORE: 2.854 27.950 28.552 27.348 3.420 89.169 96.042 94.987 24.158 alk_HHH_b1_06476_af2_000000000_0001_0001_af2pred
SCORE: 2.826 28.186 28.824 27.549 3.421 89.803 96.056 95.096 24.170 alk_HHH_b1_06559_af2_000000010_0001_0001_af2pred
SCORE: 2.555 27.862 28.444 27.280 3.431 90.961 96.034 95.255 24.151 alk_HHH_b1_06664_af2_000000024_0001_0001_af2pred
SCORE: 2.403 27.986 28.618 27.354 3.463 93.069 95.951 95.509 24.218 alk_HHH_b1_06700_af2_000000009_0001_0001_af2pred
SCORE: 2.432 27.794 28.339 27.250 3.413 91.801 96.066 95.412 24.218 alk_HHH_b1_06751_af2_000000009_0001_0001_af2pred
SCORE: 2.443 28.129 28.810 27.449 3.380 92.462 96.204 95.630 24.276 alk_HHH_b1_06811_af2_000000042_0001_0001_af2pred
SCORE: 2.844 28.158 28.782 27.533 3.349 88.609 96.237 95.066 24.196 alk_HHH_b1_06907_af2_000000037_0001_0001_af2pred
SCORE: 3.364 28.254 28.983 27.525 3.386 83.322 96.125 94.161 24.387 alk_HHH_b1_06909_af2_000000005_0001_0001_af2pred
SCORE: 2.127 27.731 28.277 27.185 3.450 94.175 95.992 95.713 24.131 alk_HHH_b1_06937_af2_000000005_0001_0001_af2pred
SCORE: 4.061 28.133 29.073 27.192 3.462 81.757 95.938 93.763 24.334 alk_HHH_b1_06972_af2_000000026_0001_0001_af2pred
SCORE: 2.869 28.179 28.978 27.379 3.411 88.458 96.064 94.897 24.322 alk_HHH_b1_07034_000000007_0001_0001_af2pred
SCORE: 2.241 27.647 28.244 27.049 3.456 93.378 95.964 95.567 24.484 alk_HHH_b1_07042_000000047_0001_0001_af2pred
SCORE: 4.367 27.780 28.727 26.834 3.473 76.829 95.843 92.926 24.236 alk_HHH_b1_07227_000000012_0001_0001_af2pred
SCORE: 2.949 27.232 28.049 26.415 3.457 87.260 95.941 94.609 24.144 alk_HHH_b1_07241_000000021_0001_0001_af2pred
SCORE: 3.423 27.102 27.936 26.269 3.435 82.774 95.968 93.944 24.400 alk_HHH_b1_07245_af2_000000007_0001_0001_af2pred
SCORE: 2.531 28.073 28.710 27.436 3.411 91.373 96.053 95.335 24.290 alk_HHH_b1_07275_000000007_0001_0001_af2pred
SCORE: 2.295 27.912 28.640 27.185 3.413 92.302 96.109 95.525 24.267 alk_HHH_b1_07288_000000036_0001_0001_af2pred
SCORE: 2.747 27.989 28.797 27.181 3.446 89.837 96.027 95.077 24.119 alk_HHH_b1_07288_af2_000000037_0001_0001_af2pred
SCORE: 2.440 27.832 28.485 27.179 3.446 91.393 95.984 95.280 24.403 alk_HHH_b1_07299_000000012_0001_0001_af2pred
SCORE: 2.558 28.249 28.936 27.562 3.400 92.936 96.096 95.612 24.341 alk_HHH_b1_07307_000000007_0001_0001_af2pred
SCORE: 2.296 27.833 28.375 27.292 3.443 92.946 95.998 95.530 24.378 alk_HHH_b1_07545_af2_000000002_0001_0001_af2pred
SCORE: 2.275 26.958 27.578 26.338 3.505 91.962 95.777 95.191 24.248 alk_HHH_b1_07672_000000014_0001_0001_af2pred
SCORE: 2.830 27.860 28.586 27.133 3.398 87.377 96.030 94.702 24.217 alk_HHH_b1_07672_af2_000000038_0001_0001_af2pred
SCORE: 2.059 28.168 28.636 27.699 3.407 94.664 96.098 95.878 24.096 alk_HHH_b1_07722_af2_000000001_0001_0001_af2pred
SCORE: 2.500 27.963 28.532 27.393 3.409 91.143 96.071 95.315 24.350 alk_HHH_b1_07730_000000035_0001_0001_af2pred
SCORE: 2.174 25.857 26.438 25.276 3.475 91.873 95.786 95.186 24.299 alk_HHH_b1_07807_000000046_0001_0001_af2pred
SCORE: 2.014 27.518 28.024 27.012 3.435 94.495 95.965 95.739 24.398 alk_HHH_b1_07851_000000018_0001_0001_af2pred
SCORE: 5.468 27.775 28.921 26.629 3.389 70.858 96.110 92.236 24.224 alk_HHH_b1_07867_af2_000000016_0001_0001_af2pred
SCORE: 3.199 28.103 28.900 27.306 3.371 86.379 96.166 94.665 24.165 alk_HHH_b1_07916_af2_000000016_0001_0001_af2pred
SCORE: 2.251 27.435 27.883 26.986 3.447 93.166 95.980 95.548 24.137 alk_HHH_b1_07940_af2_000000018_0001_0001_af2pred
SCORE: 2.558 27.920 28.510 27.330 3.400 90.864 96.098 95.295 24.138 alk_HHH_b1_08064_af2_000000001_0001_0001_af2pred
SCORE: 2.559 27.539 28.068 27.009 3.434 91.870 96.017 95.381 24.110 alk_HHH_b1_08122_af2_000000023_0001_0001_af2pred
SCORE: 2.619 28.229 28.777 27.680 3.384 91.543 96.144 95.438 24.193 alk_HHH_b1_08224_af2_000000009_0001_0001_af2pred
SCORE: 2.511 27.761 28.304 27.218 3.423 92.064 96.012 95.407 24.067 alk_HHH_b1_08290_000000028_0001_0001_af2pred
SCORE: 2.083 27.613 27.963 27.263 3.447 95.538 96.021 95.947 24.287 alk_HHH_b1_08314_af2_000000013_0001_0001_af2pred
SCORE: 2.353 27.788 28.420 27.155 3.455 92.603 95.925 95.415 24.214 alk_HHH_b1_08331_af2_000000005_0001_0001_af2pred
SCORE: 3.423 27.870 28.725 27.016 3.405 84.806 96.088 94.357 24.296 alk_HHH_b1_08376_af2_000000048_0001_0001_af2pred
SCORE: 3.837 28.361 29.331 27.391 3.445 82.183 95.961 93.847 24.098 alk_HHH_b1_08436_000000031_0001_0001_af2pred
SCORE: 2.592 27.686 28.447 26.926 3.416 90.731 96.042 95.227 24.403 alk_HHH_b1_08513_af2_000000045_0001_0001_af2pred
SCORE: 2.495 27.799 28.511 27.087 3.432 89.233 95.969 94.936 24.361 alk_HHH_b1_08547_af2_000000041_0001_0001_af2pred
SCORE: 2.472 28.000 28.503 27.496 3.441 92.402 96.000 95.448 24.385 alk_HHH_b1_08557_af2_000000003_0001_0001_af2pred
SCORE: 4.866 28.244 29.220 27.268 3.438 79.529 96.004 93.476 24.090 alk_HHH_b1_08665_af2_000000014_0001_0001_af2pred
SCORE: 2.608 28.378 29.115 27.642 3.414 90.611 96.079 95.240 24.151 alk_HHH_b1_08665_af2_000000023_0001_0001_af2pred
SCORE: 6.316 26.194 27.261 25.127 2.544 73.429 96.105 87.931 133.630 cd86_ferr_buw_17604_000000023_0001_0001_af2pred
SCORE: 4.057 25.127 26.061 24.193 2.601 83.150 95.908 91.309 5.016 cd86_ferr_buw_17704_000000026_0001_0001_af2pred
SCORE: 10.123 25.027 26.801 23.253 2.546 57.418 95.483 81.762 5.011 cd86_ferr_buw_17845_000000025_0001_0001_af2pred
SCORE: 3.158 25.646 26.354 24.937 2.549 88.372 96.460 93.545 5.002 cd86_ferr_buw_17997_000000021_0001_0001_af2pred
SCORE: 3.564 22.925 23.674 22.175 2.673 85.295 95.487 91.814 5.027 cd86_ferr_buw_18063_000000003_0001_0001_af2pred
SCORE: 7.321 27.801 28.961 26.640 2.566 68.191 96.596 86.357 5.004 cd86_ferr_buw_18205_000000026_0001_0001_af2pred
SCORE: 3.235 25.047 25.766 24.327 2.578 88.692 96.207 93.498 5.052 cd86_ferr_buw_18289_000000019_0001_0001_af2pred
SCORE: 3.341 26.045 26.836 25.253 2.614 87.165 96.299 93.006 5.035 cd86_ferr_buw_18541_000000011_0001_0001_af2pred
SCORE: 2.686 27.284 27.744 26.823 2.614 91.480 96.487 94.682 5.044 cd86_ferr_buw_18744_000000023_0001_0001_af2pred
SCORE: 3.075 11.053 12.330 9.776 2.648 87.690 95.140 92.454 5.042 cd86_ferr_buw_18822_000000020_0001_0001_af2pred
SCORE: 4.877 25.689 26.826 24.552 2.619 77.535 95.962 89.320 5.063 cd86_ferr_buw_18834_000000028_0001_0001_af2pred
SCORE: 3.092 26.335 26.824 25.845 2.550 89.852 96.530 94.123 5.043 cd86_ferr_buw_18981_000000010_0001_0001_af2pred
SCORE: 3.361 26.820 27.482 26.157 2.573 88.729 96.519 93.711 5.049 cd86_ferr_buw_19041_000000001_0001_0001_af2pred
SCORE: 4.074 21.809 22.862 20.756 2.618 83.296 95.374 91.020 5.047 cd86_ferr_buw_19059_000000000_0001_0001_af2pred
SCORE: 2.937 27.120 27.620 26.620 2.652 90.779 96.384 94.363 5.040 cd86_ferr_buw_19193_000000021_0001_0001_af2pred
SCORE: 3.534 25.859 26.682 25.037 2.549 86.620 96.410 92.881 5.031 cd86_ferr_buw_19210_000000019_0001_0001_af2pred
SCORE: 2.673 27.090 27.460 26.720 2.550 91.555 96.662 94.821 5.044 cd86_ferr_buw_19259_000000020_0001_0001_af2pred
SCORE: 6.853 23.813 25.453 22.173 2.598 69.109 95.582 86.039 4.996 cd86_ferr_buw_19320_000000017_0001_0001_af2pred
SCORE: 3.907 25.119 26.066 24.173 2.621 83.439 95.941 91.435 5.023 cd86_ferr_buw_19343_000000005_0001_0001_af2pred
SCORE: 2.859 26.390 27.111 25.669 2.566 91.047 96.590 94.592 5.009 cd86_ferr_buw_19548_000000026_0001_0001_af2pred
SCORE: 3.158 25.730 26.286 25.173 2.602 88.789 96.181 93.516 5.043 cd86_ferr_buw_19561_000000010_0001_0001_af2pred
SCORE: 4.071 27.272 28.015 26.530 2.577 83.239 96.423 91.670 5.017 cd86_ferr_buw_19598_000000028_0001_0001_af2pred
SCORE: 3.167 27.537 28.073 27.001 2.595 89.854 96.536 94.127 5.049 cd86_ferr_buw_19607_000000001_0001_0001_af2pred
SCORE: 2.848 26.790 27.381 26.198 2.599 90.823 96.483 94.442 5.035 cd86_ferr_buw_19651_000000011_0001_0001_af2pred
SCORE: 3.029 26.634 27.209 26.060 2.600 90.759 96.461 94.405 5.050 cd86_ferr_buw_19773_000000008_0001_0001_af2pred
SCORE: 4.652 27.381 28.164 26.599 2.530 78.727 96.772 90.267 5.031 cd86_ferr_buw_19784_000000022_0001_0001_af2pred
SCORE: 3.857 27.603 28.524 26.683 2.601 84.309 96.494 92.102 5.047 cd86_ferr_buw_19995_000000002_0001_0001_af2pred
SCORE: 3.512 27.089 27.844 26.334 2.559 87.030 96.471 93.068 5.049 cd86_ferr_buw_20247_000000019_0001_0001_af2pred
SCORE: 2.728 25.759 26.169 25.349 2.639 91.940 96.265 94.706 5.038 cd86_ferr_buw_20294_000000016_0001_0001_af2pred
SCORE: 4.480 25.669 26.609 24.729 2.651 81.517 96.108 90.849 5.037 cd86_ferr_buw_20320_000000026_0001_0001_af2pred
SCORE: 4.567 26.841 27.811 25.870 2.602 81.690 96.289 91.027 4.990 cd86_ferr_buw_20512_000000001_0001_0001_af2pred
SCORE: 5.283 24.446 25.771 23.122 2.497 74.521 96.122 88.336 4.995 cd86_ferr_buw_20707_000000007_0001_0001_af2pred
SCORE: 3.202 26.659 27.273 26.044 2.575 87.893 96.476 93.382 5.028 cd86_ferr_buw_20725_000000019_0001_0001_af2pred
SCORE: 2.595 23.331 23.849 22.813 2.557 91.654 96.254 94.596 4.979 cd86_ferr_buw_20924_000000024_0001_0001_af2pred
SCORE: 2.638 26.026 26.541 25.512 2.616 92.362 96.330 94.900 4.987 cd86_ferr_buw_21018_000000001_0001_0001_af2pred
SCORE: 2.701 27.283 27.654 26.911 2.620 92.123 96.509 94.928 5.019 cd86_ferr_buw_21098_000000022_0001_0001_af2pred
SCORE: 2.564 26.829 27.193 26.466 2.649 92.881 96.317 95.078 5.037 cd86_ferr_buw_21170_000000016_0001_0001_af2pred
SCORE: 3.295 27.540 28.255 26.825 2.622 88.376 96.488 93.564 5.024 cd86_ferr_buw_21191_000000017_0001_0001_af2pred
SCORE: 4.018 26.586 27.327 25.845 2.581 84.759 96.392 92.199 5.030 cd86_ferr_buw_21349_000000011_0001_0001_af2pred
SCORE: 4.033 27.272 28.351 26.194 2.561 81.771 96.512 91.199 5.016 cd86_ferr_buw_21416_000000004_0001_0001_af2pred
SCORE: 3.701 26.008 26.942 25.075 2.489 85.312 96.795 92.656 5.023 cd86_ferr_buw_21643_000000016_0001_0001_af2pred
SCORE: 3.491 27.257 28.040 26.474 2.567 86.851 96.669 93.130 5.017 cd86_ferr_buw_21655_000000024_0001_0001_af2pred
SCORE: 2.920 26.839 27.449 26.229 2.661 90.324 96.258 94.119 5.020 cd86_ferr_buw_21736_000000008_0001_0001_af2pred
SCORE: 3.865 25.578 26.362 24.793 2.629 85.177 96.208 92.232 4.999 cd86_ferr_buw_21747_000000026_0001_0001_af2pred
SCORE: 2.727 26.864 27.330 26.398 2.616 92.204 96.340 94.849 5.002 cd86_ferr_buw_21873_000000021_0001_0001_af2pred
SCORE: 3.623 14.029 15.529 12.528 2.557 83.762 94.753 90.791 5.000 cd86_ferr_buw_21981_000000024_0001_0001_af2pred
SCORE: 2.844 26.236 26.900 25.573 2.639 91.365 96.305 94.525 4.994 cd86_ferr_buw_22071_000000021_0001_0001_af2pred
SCORE: 2.979 27.043 27.592 26.494 2.693 89.871 96.351 94.015 4.971 cd86_ferr_buw_22159_000000019_0001_0001_af2pred
SCORE: 2.488 25.573 26.118 25.028 2.633 93.056 96.231 95.087 5.023 cd86_ferr_buw_22202_000000010_0001_0001_af2pred
SCORE: 4.530 26.996 27.999 25.992 2.593 81.311 96.465 91.002 4.987 cd86_ferr_buw_22220_000000016_0001_0001_af2pred
SCORE: 3.691 27.282 27.930 26.634 2.561 85.741 96.615 92.696 5.019 cd86_ferr_buw_22228_000000007_0001_0001_af2pred
SCORE: 3.919 26.369 27.143 25.595 2.582 85.921 96.300 92.558 5.014 cd86_ferr_buw_00145_000000026_0001_0001_af2pred
SCORE: 2.612 25.270 25.858 24.682 2.568 92.413 96.177 94.820 5.030 cd86_ferr_buw_00168_000000025_0001_0001_af2pred
SCORE: 4.459 25.391 26.430 24.352 2.599 80.579 96.044 90.470 5.026 cd86_ferr_buw_00334_000000016_0001_0001_af2pred
SCORE: 4.891 23.877 25.293 22.460 2.511 76.353 96.028 88.936 5.024 cd86_ferr_buw_00446_000000023_0001_0001_af2pred
SCORE: 8.669 21.655 24.101 19.210 2.589 58.275 94.365 81.356 5.022 cd86_ferr_buw_00806_000000025_0001_0001_af2pred
SCORE: 4.109 26.276 27.352 25.201 2.524 83.513 96.627 91.900 5.019 cd86_ferr_buw_01244_000000024_0001_0001_af2pred
SCORE: 3.435 26.505 27.351 25.659 2.626 87.549 96.358 93.182 5.018 cd86_ferr_buw_01311_000000015_0001_0001_af2pred
SCORE: 4.799 23.970 25.198 22.742 2.610 77.562 95.538 89.058 5.017 cd86_ferr_buw_01477_000000023_0001_0001_af2pred
SCORE: 2.265 26.490 26.932 26.049 2.629 94.981 96.421 95.902 5.001 cd86_ferr_buw_01549_000000022_0001_0001_af2pred
SCORE: 3.293 26.375 27.164 25.585 2.603 87.644 96.417 93.254 5.033 cd86_ferr_buw_01739_000000009_0001_0001_af2pred
SCORE: 3.332 25.733 26.366 25.100 2.480 89.293 96.657 94.002 5.001 cd86_ferr_buw_01752_000000012_0001_0001_af2pred
SCORE: 2.749 27.273 27.906 26.640 2.622 91.969 96.421 94.816 4.992 cd86_ferr_buw_01779_000000017_0001_0001_af2pred
SCORE: 2.746 24.936 25.594 24.277 2.557 91.186 96.389 94.514 5.008 cd86_ferr_buw_01800_000000025_0001_0001_af2pred
SCORE: 3.237 26.605 27.425 25.786 2.658 88.159 96.175 93.286 4.990 cd86_ferr_buw_01838_000000027_0001_0001_af2pred
SCORE: 3.309 27.096 27.732 26.460 2.613 87.742 96.389 93.272 5.018 cd86_ferr_buw_01951_000000003_0001_0001_af2pred
SCORE: 4.016 26.227 27.218 25.236 2.579 83.992 96.466 91.970 5.047 cd86_ferr_buw_01966_000000028_0001_0001_af2pred
SCORE: 2.740 26.789 27.194 26.384 2.581 92.290 96.515 94.992 5.008 cd86_ferr_buw_02067_000000016_0001_0001_af2pred
SCORE: 3.601 25.653 26.524 24.783 2.521 85.965 96.336 92.597 5.033 cd86_ferr_buw_02069_000000019_0001_0001_af2pred
SCORE: 2.907 26.709 27.396 26.022 2.655 90.406 96.222 94.126 5.026 cd86_ferr_buw_02241_000000022_0001_0001_af2pred
SCORE: 3.427 27.009 27.595 26.422 2.587 87.358 96.550 93.237 5.033 cd86_ferr_buw_02354_000000006_0001_0001_af2pred
SCORE: 5.701 26.175 27.427 24.923 2.590 72.100 96.238 87.537 4.995 cd86_ferr_buw_02481_000000024_0001_0001_af2pred
SCORE: 4.532 26.597 27.502 25.691 2.564 79.982 96.371 90.463 4.991 cd86_ferr_buw_02518_000000024_0001_0001_af2pred
SCORE: 3.937 24.979 25.911 24.048 2.592 83.695 95.639 91.334 4.986 cd86_ferr_buw_02542_000000013_0001_0001_af2pred
SCORE: 3.666 24.882 25.734 24.031 2.603 86.744 96.064 92.704 5.027 cd86_ferr_buw_02577_000000017_0001_0001_af2pred
SCORE: 2.228 26.007 26.419 25.595 2.567 94.665 96.433 95.796 5.030 cd86_ferr_buw_02598_000000010_0001_0001_af2pred
SCORE: 3.069 25.364 25.871 24.858 2.587 88.853 96.455 93.714 5.019 cd86_ferr_buw_02821_000000004_0001_0001_af2pred
SCORE: 6.444 15.058 17.571 12.545 2.581 66.339 94.457 84.322 5.006 cd86_ferr_buw_02842_000000023_0001_0001_af2pred
SCORE: 3.213 26.302 26.964 25.640 2.613 88.677 96.358 93.589 5.031 cd86_ferr_buw_02906_000000019_0001_0001_af2pred
SCORE: 4.053 26.443 27.423 25.463 2.555 84.743 96.302 92.135 5.007 cd86_ferr_buw_02970_000000016_0001_0001_af2pred
SCORE: 5.278 25.092 26.337 23.846 2.642 77.373 95.605 89.033 5.031 cd86_ferr_buw_02979_000000014_0001_0001_af2pred
SCORE: 3.657 26.295 27.156 25.434 2.610 86.474 96.328 92.776 5.030 cd86_ferr_buw_03087_000000025_0001_0001_af2pred
SCORE: 2.908 27.218 27.677 26.758 2.666 90.258 96.343 94.150 5.035 cd86_ferr_buw_03118_000000003_0001_0001_af2pred
SCORE: 3.563 26.860 27.552 26.169 2.678 87.658 96.215 93.131 5.018 cd86_ferr_buw_03241_000000018_0001_0001_af2pred
SCORE: 4.069 25.404 26.386 24.422 2.586 83.174 96.097 91.439 4.991 cd86_ferr_buw_03308_000000018_0001_0001_af2pred
SCORE: 4.855 26.384 27.383 25.384 2.592 79.730 96.249 90.295 4.992 cd86_ferr_buw_03441_000000003_0001_0001_af2pred
SCORE: 2.412 26.724 27.310 26.139 2.604 93.645 96.449 95.438 4.996 cd86_ferr_buw_03455_000000020_0001_0001_af2pred
SCORE: 2.701 26.686 27.184 26.187 2.553 91.494 96.640 94.785 4.987 cd86_ferr_buw_03580_000000005_0001_0001_af2pred
SCORE: 2.787 24.607 25.202 24.012 2.566 91.203 96.171 94.381 4.984 cd86_ferr_buw_03610_000000016_0001_0001_af2pred
SCORE: 2.918 26.799 27.334 26.264 2.488 90.270 96.818 94.458 5.009 cd86_ferr_buw_03614_000000016_0001_0001_af2pred
SCORE: 8.097 24.267 25.991 22.543 2.547 60.921 95.518 83.047 5.029 cd86_ferr_buw_03656_000000006_0001_0001_af2pred
SCORE: 2.454 26.669 26.997 26.342 2.513 93.546 96.741 95.589 5.013 cd86_ferr_buw_03663_000000017_0001_0001_af2pred
SCORE: 3.373 26.735 27.459 26.011 2.631 87.630 96.290 93.168 5.029 cd86_ferr_buw_03684_000000005_0001_0001_af2pred
SCORE: 3.149 26.010 26.823 25.196 2.617 88.610 96.286 93.519 5.009 cd86_ferr_buw_03742_000000014_0001_0001_af2pred
SCORE: 2.992 26.261 26.807 25.715 2.573 89.655 96.517 94.044 5.030 cd86_ferr_buw_03743_000000024_0001_0001_af2pred
SCORE: 2.907 23.738 24.727 22.749 2.609 88.979 95.962 93.445 5.005 cd86_ferr_buw_03800_000000012_0001_0001_af2pred
SCORE: 3.496 26.684 27.439 25.928 2.766 86.968 95.907 92.685 5.032 cd86_ferr_buw_04121_000000016_0001_0001_af2pred
SCORE: 2.836 26.995 27.535 26.454 2.606 91.634 96.502 94.747 4.997 cd86_ferr_buw_04156_000000005_0001_0001_af2pred
SCORE: 2.742 26.431 26.970 25.892 2.589 90.536 96.367 94.265 5.002 cd86_ferr_buw_04184_000000024_0001_0001_af2pred
SCORE: 3.944 27.674 28.288 27.059 2.554 85.852 96.649 92.757 5.013 cd86_ferr_buw_04207_000000020_0001_0001_af2pred
SCORE: 2.466 27.332 27.388 27.276 4.142 92.805 93.931 93.540 183.448 il2ra_c66c727fe7b11027095aa3ef302aaf37_0001_af2_000000049_0001_0001_af2pred
SCORE: 2.331 27.637 27.715 27.560 4.077 94.397 94.149 94.235 6.348 il2ra_c69f903efbfaa5a7916c0153bdfcc247_0001_af2_000000033_0001_0001_af2pred
SCORE: 2.797 27.274 27.384 27.163 4.042 91.610 94.220 93.313 6.426 il2ra_c839b00de2d74b58ead539899b931618_0001_af2_000000046_0001_0001_af2pred
SCORE: 2.909 27.961 28.081 27.840 3.992 91.151 94.407 93.276 6.394 il2ra_c98ec5430ce8a2918233993a3b8dcdc7_0001_000000036_0001_0001_af2pred
SCORE: 5.454 27.440 28.074 26.805 4.026 77.765 94.218 88.499 6.413 il2ra_c9a8daa1dfea21d1414aecde54be4f54_0001_1_000000024_0001_0001_af2pred
SCORE: 2.783 27.589 27.677 27.502 3.983 91.742 94.375 93.460 6.429 il2ra_ce0e691d864d74cc0dee145e42b7b696_0001_1_af2_000000013_0001_0001_af2pred
SCORE: 2.681 17.410 17.249 17.571 4.185 90.195 92.774 91.878 6.585 il2ra_cedd301b4a0c43ec11f1ac2dbd5fc5c2_0001_1_000000029_0001_0001_af2pred
SCORE: 4.665 26.425 27.030 25.819 3.950 80.040 94.217 89.289 6.486 il2ra_cffd2965c37bdde328b01796c783dcd7_0001_1_af2_000000038_0001_0001_af2pred
SCORE: 2.783 27.066 27.259 26.873 3.973 92.062 94.364 93.563 6.512 il2ra_d2ab44039953146213386c40dc749a9c_0001_af2_000000003_0001_0001_af2pred
SCORE: 12.299 27.933 29.313 26.553 3.854 63.839 94.660 83.947 6.548 il2ra_d4f58537f9d5e1f361f6ea2252377c33_0001_1_af2_000000003_0001_0001_af2pred
SCORE: 2.436 27.147 27.246 27.048 3.993 93.064 94.339 93.896 6.597 il2ra_d748845c734ecd5d1a1fe79520bcbce9_0001_af2_000000000_0001_0001_af2pred
SCORE: 4.213 28.124 28.623 27.625 3.979 82.588 94.406 90.298 6.489 il2ra_de9a9fc6acbd8e3936335abe3222638e_0001_000000024_0001_0001_af2pred
SCORE: 2.399 26.829 26.796 26.862 4.005 94.014 94.304 94.203 6.497 il2ra_deb7b30061304182a523e842a27686af_0001_1_af2_000000009_0001_0001_af2pred
SCORE: 2.723 27.198 27.501 26.894 3.962 91.566 94.338 93.374 6.497 il2ra_debbfd01c8131f8c3cfe6d4127745c0e_0001_1_000000014_0001_0001_af2pred
SCORE: 3.791 27.088 27.608 26.567 4.098 86.551 93.936 91.369 6.540 il2ra_e0dbc3348a3fcd95f014b317fc0bf3a6_0001_af2_000000025_0001_0001_af2pred
SCORE: 2.707 7.078 6.828 7.327 4.166 88.770 92.422 91.153 6.512 il2ra_e1ae4cb039f7b6770b9307eb87230ce5_0001_000000002_0001_0001_af2pred
SCORE: 2.912 26.868 27.194 26.542 4.073 91.155 94.041 93.038 6.533 il2ra_e577cf9893892e11dfbc93bbc029d3b7_0001_af2_000000001_0001_0001_af2pred
SCORE: 7.524 26.708 27.637 25.779 4.050 68.333 94.003 85.080 6.485 il2ra_e6a9f0e24292654465a3c3805779fe2a_0001_1_af2_000000006_0001_0001_af2pred
SCORE: 3.290 9.457 9.409 9.506 4.333 86.014 91.583 89.647 6.470 il2ra_e6ff42cd532c599068f00f3617e20445_0001_1_af2_000000010_0001_0001_af2pred
SCORE: 6.998 26.034 27.117 24.952 4.020 71.054 94.000 86.024 6.576 il2ra_ebba243d8586257010e8360e5f5ca4ba_0001_1_000000040_0001_0001_af2pred
SCORE: 3.542 9.592 9.410 9.774 4.224 85.492 92.177 89.853 6.581 il2ra_f0cb0fb5f53788d920e016a77b0a8930_0001_1_af2_000000045_0001_0001_af2pred
SCORE: 4.892 25.608 26.447 24.769 4.138 78.947 93.657 88.544 6.586 il2ra_f72021f8cb70fb76a13a12d6924f0047_0001_af2_000000034_0001_0001_af2pred
SCORE: 5.116 27.497 27.888 27.107 3.956 81.968 94.386 90.069 6.610 il2ra_f9826e68ac8f85037c11d022164892ca_0001_af2_000000040_0001_0001_af2pred
SCORE: 2.928 27.436 27.667 27.205 4.032 92.321 94.212 93.555 6.646 il2ra_f9b0416caf2f5f661818e019a8d30461_0001_1_af2_000000013_0001_0001_af2pred
SCORE: 3.011 26.424 26.749 26.098 4.003 89.948 94.186 92.713 6.538 il2ra_f9b99143cd5479455dafe59d6cfc3f9b_0001_1_000000030_0001_0001_af2pred
SCORE: 3.418 27.767 28.258 27.276 4.004 87.598 94.262 91.946 6.644 il2ra_017b51176d24a44496ad4c5526fe69be_0001_000000004_0001_0001_af2pred
SCORE: 3.398 27.495 27.824 27.166 4.096 87.305 94.069 91.718 6.523 il2ra_04f554f7f0ced1044f38f3d13508aac1_0001_1_000000041_0001_0001_af2pred
SCORE: 3.241 27.147 27.641 26.653 4.158 88.478 93.750 91.918 6.558 il2ra_05704e1fd9caa56bbe7e60a05d7e4425_0001_000000007_0001_0001_af2pred
SCORE: 8.865 27.648 28.752 26.544 3.923 64.036 94.291 83.774 6.548 il2ra_05e43983d6d416f7770a7ecfe97503de_0001_af2_000000034_0001_0001_af2pred
SCORE: 7.133 26.560 27.642 25.477 3.973 68.419 94.151 85.207 6.546 il2ra_05e43983d6d416f7770a7ecfe97503de_0001_af2_000000039_0001_0001_af2pred
SCORE: 2.992 7.703 7.577 7.828 4.124 86.933 92.337 90.459 6.570 il2ra_093f7d884af8442902c544b9c13aca27_0001_af2_000000013_0001_0001_af2pred
SCORE: 2.878 27.185 27.493 26.877 3.973 89.640 94.429 92.765 6.545 il2ra_09869709d06cb525cd55f400c7a8f8a0_0001_af2_000000001_0001_0001_af2pred
SCORE: 5.543 27.753 28.498 27.008 4.150 75.524 93.858 87.486 6.538 il2ra_0a422992f29012bba61f5c403ef98247_0001_1_af2_000000026_0001_0001_af2pred
SCORE: 3.690 16.097 16.073 16.120 4.259 84.397 92.017 89.369 6.533 il2ra_0a42daeb3aece44cdc522fd0f5bebdbb_0001_af2_000000042_0001_0001_af2pred
SCORE: 3.349 27.666 27.906 27.426 4.061 87.829 94.198 91.984 6.578 il2ra_0bb1f46babd324ae23c413163e2aac6b_0001_1_af2_000000002_0001_0001_af2pred
SCORE: 3.246 26.875 27.231 26.519 4.023 87.440 94.180 91.837 6.595 il2ra_0bcd393228a558932df86f9a4d776609_0001_af2_000000028_0001_0001_af2pred
SCORE: 5.668 21.404 22.096 20.713 4.123 74.234 93.145 86.571 6.606 il2ra_0c3f1ad226cb76d7bcdd6a902dc11329_0001_1_000000007_0001_0001_af2pred
SCORE: 3.256 5.831 5.757 5.905 3.900 88.472 93.461 91.727 6.576 il2ra_0cd074c2d6d3de76f1399c5a775575d2_0001_1_000000027_0001_0001_af2pred
SCORE: 4.534 28.404 29.034 27.774 4.019 83.662 94.292 90.597 6.600 il2ra_0e5b0144b4fbb293fd96004309b0ac2b_0001_af2_000000031_0001_0001_af2pred
SCORE: 3.082 22.153 22.381 21.924 4.137 88.909 93.403 91.841 6.603 il2ra_0f91de3147d923573a0621cd0b52f718_0001_1_000000027_0001_0001_af2pred
SCORE: 3.079 27.780 28.051 27.508 4.032 90.873 94.269 93.089 6.592 il2ra_124d57577c2b517c69f57302ed47646d_0001_1_af2_000000019_0001_0001_af2pred
SCORE: 2.736 27.519 27.838 27.200 4.029 91.338 94.137 93.164 6.588 il2ra_1367b61cf7496d89bdd089167ff5860a_0001_1_000000000_0001_0001_af2pred
SCORE: 5.705 28.004 28.573 27.434 3.948 80.157 94.455 89.485 6.615 il2ra_14038bbd37f346df2b559176d807e97f_0001_af2_000000001_0001_0001_af2pred
SCORE: 2.443 5.617 5.193 6.041 3.910 91.370 93.775 92.939 6.629 il2ra_158a6b89760520da7d81904e09f6a8cd_0001_1_af2_000000049_0001_0001_af2pred
SCORE: 8.012 27.637 28.400 26.873 4.014 72.769 93.762 86.465 6.535 il2ra_16141f37abde0e9eb7b367745c36d2d1_0001_1_af2_000000018_0001_0001_af2pred
SCORE: 3.269 25.735 26.061 25.408 4.038 86.924 94.063 91.582 6.554 il2ra_170279623b3219226b9a8ffbe09ff086_0001_1_000000037_0001_0001_af2pred
SCORE: 2.341 6.811 6.230 7.392 4.072 90.796 92.772 92.085 6.579 il2ra_17323e15bbbf7995c42081b3fcd2192f_0001_000000034_0001_0001_af2pred
SCORE: 3.513 25.179 25.570 24.789 4.086 86.370 93.915 91.293 6.503 il2ra_190733a505cf72e9f5bb281964386224_0001_1_000000043_0001_0001_af2pred
SCORE: 3.317 27.123 27.564 26.682 4.062 88.541 94.078 92.153 6.570 il2ra_193ffb7b85432c893949fee4c11939b1_0001_af2_000000038_0001_0001_af2pred
SCORE: 5.166 27.770 28.526 27.014 3.969 80.580 94.320 89.544 6.572 il2ra_1d6b5438aa0d917bea2962dcb63062e6_0001_1_af2_000000027_0001_0001_af2pred
SCORE: 8.421 27.753 28.419 27.086 3.976 77.417 94.226 88.383 6.606 il2ra_203459f366b7792c07b25f416df71e65_0001_1_af2_000000015_0001_0001_af2pred
SCORE: 5.560 27.213 27.903 26.523 3.959 78.124 94.370 88.723 6.544 il2ra_20d3a32343df724d29476e444d462b0f_0001_1_af2_000000034_0001_0001_af2pred
SCORE: 3.637 8.051 8.325 7.776 4.218 84.324 92.016 89.342 6.580 il2ra_237c1db967835f05d0664dd0b4c7660e_0001_af2_000000003_0001_0001_af2pred
SCORE: 4.242 26.963 27.437 26.488 4.097 82.974 94.000 90.167 6.581 il2ra_23887b7af660956ed16a9c889f5d2f9d_0001_1_af2_000000046_0001_0001_af2pred
SCORE: 8.022 28.215 29.232 27.199 4.048 66.936 94.157 84.695 6.567 il2ra_254fd6335d9893b71f3e86f2dece3ed4_0001_af2_000000040_0001_0001_af2pred
SCORE: 2.995 27.256 27.408 27.105 4.022 90.698 94.262 93.023 6.535 il2ra_2723fefb2504348229f2f56aa7a0cadc_0001_af2_000000014_0001_0001_af2pred
SCORE: 4.010 27.267 27.676 26.859 4.017 86.096 94.241 91.410 6.671 il2ra_27a332d8ba213affb6c9118b9f587b5c_0001_1_af2_000000007_0001_0001_af2pred
SCORE: 4.216 26.911 27.262 26.561 3.940 85.611 94.210 91.221 6.647 il2ra_2831ad2b959e7a4f8280710757ff98bc_0001_af2_000000032_0001_0001_af2pred
SCORE: 4.123 28.157 28.574 27.739 3.964 86.348 94.484 91.656 6.580 il2ra_28a0fc824a05ace2ac410b9ea3585f08_0001_1_af2_000000041_0001_0001_af2pred
SCORE: 2.852 7.950 7.671 8.230 4.084 87.632 92.378 90.728 6.541 il2ra_2a4f856794d1e40934f31da389ef513d_0001_1_000000031_0001_0001_af2pred
SCORE: 3.866 26.890 27.376 26.404 3.992 85.566 94.209 91.205 6.560 il2ra_2c1a291787c6f40772924d4e9068d803_0001_af2_000000041_0001_0001_af2pred
SCORE: 2.647 12.943 12.549 13.336 4.209 88.822 92.195 91.022 6.468 il2ra_2e6e1eda43ba67e2c9eb6e09d05f5a85_0001_000000030_0001_0001_af2pred
SCORE: 2.568 26.787 26.894 26.679 3.967 92.164 94.400 93.623 6.501 il2ra_30554b25d4cb88526b5de2d18227f4b9_0001_af2_000000032_0001_0001_af2pred
SCORE: 2.371 27.574 27.564 27.583 3.998 93.235 94.250 93.897 6.583 il2ra_31dab337c75776deac3d6f68dc8cd1f9_0001_000000036_0001_0001_af2pred
SCORE: 4.316 27.899 28.612 27.186 4.046 85.322 94.254 91.150 6.589 il2ra_3238e653598b5db2ff0e85b8c703c919_0001_1_af2_000000027_0001_0001_af2pred
SCORE: 3.155 7.735 7.664 7.807 4.214 87.044 92.055 90.313 6.661 il2ra_32b58a4c18ac0fb80dbe58589a4d5d55_0001_1_af2_000000022_0001_0001_af2pred
SCORE: 3.419 27.915 28.309 27.521 4.102 88.242 94.011 92.006 6.572 il2ra_32b6e23cd357e2260cea784b93048354_0001_000000006_0001_0001_af2pred
SCORE: 3.946 27.816 28.271 27.362 4.015 84.715 94.316 90.979 6.567 il2ra_39bbab77a7a10dd11318338469cd0246_0001_1_af2_000000023_0001_0001_af2pred
SCORE: 3.751 25.448 26.055 24.840 4.096 85.911 93.753 91.027 6.591 il2ra_3a8c88d79b188a8ceeecc11bdada4b1a_0001_af2_000000030_0001_0001_af2pred
SCORE: 11.180 28.474 29.820 27.129 3.899 57.004 94.403 81.403 6.556 il2ra_3a8c88d79b188a8ceeecc11bdada4b1a_0001_af2_000000031_0001_0001_af2pred
SCORE: 4.013 27.255 27.996 26.515 4.093 84.461 93.835 90.577 6.498 il2ra_3a8c88d79b188a8ceeecc11bdada4b1a_0001_af2_000000046_0001_0001_af2pred
SCORE: 3.005 27.412 27.745 27.078 4.048 90.880 94.185 93.036 6.487 il2ra_3a8c9d8b51907fb311a13ef47c45c45e_0001_1_af2_000000013_0001_0001_af2pred
SCORE: 2.587 21.639 21.757 21.522 4.001 90.796 93.680 92.678 6.566 il2ra_3adf794c310dfc5b06560a56f1fbbe6f_0001_1_af2_000000048_0001_0001_af2pred
SCORE: 3.918 27.652 28.219 27.085 3.961 84.886 94.391 91.087 6.519 il2ra_3cfacc6722bd33c9c25ec9075f684c77_0001_af2_000000037_0001_0001_af2pred
SCORE: 6.048 27.665 28.408 26.922 3.941 73.599 94.439 87.195 6.487 il2ra_3f644ac8923858e1affd9a9ef8ca8bc9_0001_af2_000000001_0001_0001_af2pred
SCORE: 4.018 28.401 28.852 27.950 4.005 84.887 94.364 91.070 6.625 il2ra_423e4ec02624e66727e26aa6d356216c_0001_af2_000000004_0001_0001_af2pred
SCORE: 2.715 27.132 27.200 27.065 4.137 93.198 93.816 93.601 6.590 il2ra_490c46be001311c379c03e06fdb6e4f5_0001_1_af2_000000010_0001_0001_af2pred
SCORE: 2.690 27.895 28.049 27.742 4.071 93.239 94.198 93.865 6.613 il2ra_490c46be001311c379c03e06fdb6e4f5_0001_1_af2_000000019_0001_0001_af2pred
SCORE: 2.722 27.488 27.660 27.317 3.939 91.718 94.524 93.549 6.588 il2ra_4a92b4ba36de93453a6b43bef29be7d4_0001_af2_000000011_0001_0001_af2pred
SCORE: 3.745 28.067 28.615 27.519 3.985 85.328 94.450 91.279 6.557 il2ra_4d83e183faf91f8a362147004bdfc8eb_0001_1_af2_000000013_0001_0001_af2pred
SCORE: 3.843 27.277 27.668 26.887 4.032 84.130 94.270 90.745 6.568 il2ra_4f575086fd6ab18483b3fd27c2b89281_0001_af2_000000022_0001_0001_af2pred
SCORE: 6.688 27.161 27.851 26.470 3.979 81.425 94.310 89.832 6.571 il2ra_51b6739cc660c7d2729fca1ea004028f_0001_af2_000000047_0001_0001_af2pred
SCORE: 4.916 27.407 28.037 26.777 3.905 77.931 94.535 88.763 6.557 il2ra_51ca37a6c6f4fc58c297404745c018ad_0001_af2_000000016_0001_0001_af2pred
SCORE: 2.979 15.626 15.425 15.827 4.221 86.275 92.087 90.067 6.576 il2ra_57f16503c3ed7559aa135d11549c9b80_0001_af2_000000034_0001_0001_af2pred
SCORE: 2.436 27.007 26.989 27.025 4.172 93.794 93.822 93.812 6.567 il2ra_59fab20addf39e83a8e217f37d8c4291_0001_af2_000000049_0001_0001_af2pred
SCORE: 3.365 7.405 7.721 7.089 4.022 84.747 92.672 89.917 8.092 il2ra_5aed09890fd46f02a60ca541bcb2e05a_0001_1_af2_000000025_0001_0001_af2pred
SCORE: 5.734 27.028 27.868 26.187 3.977 75.061 94.232 87.568 6.600 il2ra_5b280ff452c1d219987978312b678990_0001_000000027_0001_0001_af2pred
SCORE: 3.187 26.794 26.950 26.638 4.027 88.299 94.061 92.058 6.553 il2ra_5ba91734c250141e91f729f6a7c3105f_0001_000000022_0001_0001_af2pred
SCORE: 3.486 27.785 28.062 27.508 4.100 87.788 93.948 91.807 6.547 il2ra_5d510d83e37287238b8f177fa55b38d8_0001_af2_000000047_0001_0001_af2pred
SCORE: 3.906 27.926 28.483 27.369 3.956 85.255 94.471 91.268 6.554 il2ra_5f3e0c73b8c1e9eab0d031a76c4c02c2_0001_1_af2_000000001_0001_0001_af2pred
SCORE: 2.611 27.503 27.811 27.195 4.011 92.993 94.283 93.835 6.493 il2ra_5fa2c1a30f04debedfe40931e4d0b367_0001_af2_000000029_0001_0001_af2pred
SCORE: 2.750 28.238 28.656 27.819 4.202 91.314 93.819 92.948 6.608 il2ra_60f5615d9f300d57bfe8bbada9316b04_0001_af2_000000043_0001_0001_af2pred
SCORE: 3.271 27.105 27.422 26.788 3.928 88.485 94.480 92.396 6.564 il2ra_644f6be5315cad5e50a8f8773e4c1815_0001_af2_000000024_0001_0001_af2pred
SCORE: 4.236 27.132 27.392 26.871 3.915 84.562 94.449 91.012 6.584 il2ra_6672226eca430ed5930c76525ca4d6d2_0001_af2_000000026_0001_0001_af2pred
SCORE: 3.844 16.294 16.792 15.795 4.212 81.632 92.170 88.507 6.624 il2ra_684917106388d69075f371d1b5c11ecb_0001_af2_000000028_0001_0001_af2pred
SCORE: 6.297 21.242 22.134 20.351 4.156 70.419 92.959 85.124 6.600 il2ra_6c2800a769814540b5b47941e710ff28_0001_af2_000000000_0001_0001_af2pred
SCORE: 7.690 24.653 26.031 23.276 4.057 66.702 93.511 84.192 6.593 il2ra_6f20f5d2bbfddb9c96e635410b677c38_0001_af2_000000036_0001_0001_af2pred
SCORE: 3.278 6.583 6.578 6.589 4.115 86.316 92.807 90.551 6.582 il2ra_6f4e18b70ea6afe83e6ac5c3da76eb22_0001_af2_000000027_0001_0001_af2pred
SCORE: 9.511 27.165 28.549 25.781 3.916 60.233 94.403 82.526 6.580 il2ra_70c6ce9fb17d9ef36ffee2b668c96e47_0001_af2_000000049_0001_0001_af2pred
SCORE: 3.610 27.213 27.761 26.666 3.912 85.415 94.621 91.421 6.556 il2ra_70edeae4402e3991830f1afa7294c57e_0001_1_000000047_0001_0001_af2pred
SCORE: 2.387 26.863 27.479 26.248 3.121 92.761 96.574 95.967 220.566 ltk_HHH_b2_07863_af2_000000006_0001_0001_af2pred
SCORE: 2.797 27.260 28.136 26.384 3.093 90.410 96.663 95.667 20.719 ltk_HHH_b2_07864_000000004_0001_0001_af2pred
SCORE: 2.292 26.817 27.555 26.079 3.107 93.423 96.622 96.113 20.670 ltk_HHH_b2_07881_af2_000000001_0001_0001_af2pred
SCORE: 2.512 26.886 27.625 26.148 3.124 91.324 96.580 95.743 20.694 ltk_HHH_b2_08058_af2_000000025_0001_0001_af2pred
SCORE: 2.694 27.077 27.816 26.338 3.116 91.208 96.609 95.749 20.739 ltk_HHH_b2_08149_af2_000000005_0001_0001_af2pred
SCORE: 2.281 26.799 27.383 26.214 3.139 92.968 96.554 95.983 20.737 ltk_HHH_b2_08364_af2_000000015_0001_0001_af2pred
SCORE: 2.715 26.591 27.527 25.654 3.098 90.302 96.646 95.636 20.754 ltk_HHH_b2_08380_af2_000000018_0001_0001_af2pred
SCORE: 1.992 26.060 26.827 25.292 3.125 95.321 96.574 96.374 20.767 ltk_HHH_b1_00006_af2_000000042_0001_0001_af2pred
SCORE: 5.860 27.197 28.572 25.823 3.099 69.126 96.643 92.262 20.772 ltk_HHH_b1_00022_af2_000000048_0001_0001_af2pred
SCORE: 2.460 27.043 27.972 26.115 3.106 92.679 96.625 95.997 20.845 ltk_HHH_b1_00134_af2_000000006_0001_0001_af2pred
SCORE: 4.028 26.906 28.118 25.693 3.127 79.677 96.592 93.899 20.962 ltk_HHH_b1_00169_af2_000000002_0001_0001_af2pred
SCORE: 3.778 25.743 26.825 24.660 3.138 80.757 96.439 93.942 20.876 ltk_HHH_b1_00177_af2_000000030_0001_0001_af2pred
SCORE: 2.654 27.130 27.862 26.398 3.106 91.665 96.613 95.825 20.959 ltk_HHH_b1_00318_000000049_0001_0001_af2pred
SCORE: 6.056 27.764 29.112 26.416 3.105 72.980 96.650 92.881 20.925 ltk_HHH_b1_00332_000000016_0001_0001_af2pred
SCORE: 2.326 27.154 27.915 26.393 3.141 93.192 96.525 95.994 20.884 ltk_HHH_b1_00337_000000007_0001_0001_af2pred
SCORE: 3.285 27.099 27.984 26.214 3.100 85.187 96.619 94.798 20.882 ltk_HHH_b1_00344_af2_000000032_0001_0001_af2pred
SCORE: 2.458 27.202 28.031 26.373 3.116 92.010 96.621 95.887 20.766 ltk_HHH_b1_00371_af2_000000000_0001_0001_af2pred
SCORE: 4.076 27.549 28.598 26.501 3.101 82.345 96.655 94.377 20.860 ltk_HHH_b1_00572_af2_000000020_0001_0001_af2pred
SCORE: 4.865 26.340 27.592 25.089 3.136 79.706 96.515 93.838 20.897 ltk_HHH_b1_00591_af2_000000015_0001_0001_af2pred
SCORE: 5.399 27.891 28.928 26.854 3.119 78.107 96.584 93.642 20.787 ltk_HHH_b1_00591_af2_000000043_0001_0001_af2pred
SCORE: 2.185 27.511 28.085 26.938 3.114 94.690 96.636 96.327 21.020 ltk_HHH_b1_00689_af2_000000014_0001_0001_af2pred
SCORE: 5.350 27.392 28.813 25.972 3.104 72.619 96.638 92.814 20.829 ltk_HHH_b1_00697_af2_000000014_0001_0001_af2pred
SCORE: 2.754 17.094 18.395 15.793 3.172 85.830 96.213 94.559 20.916 ltk_HHH_b1_00764_000000015_0001_0001_af2pred
SCORE: 2.177 25.905 26.575 25.236 3.114 93.440 96.596 96.093 21.064 ltk_HHH_b1_00866_af2_000000020_0001_0001_af2pred
SCORE: 2.495 26.807 27.532 26.082 3.123 91.078 96.579 95.703 20.777 ltk_HHH_b1_00937_af2_000000040_0001_0001_af2pred
SCORE: 2.369 27.058 27.906 26.209 3.116 93.267 96.622 96.088 20.796 ltk_HHH_b1_01063_af2_000000021_0001_0001_af2pred
SCORE: 2.274 27.195 27.900 26.490 3.106 93.587 96.616 96.133 20.825 ltk_HHH_b1_01124_af2_000000032_0001_0001_af2pred
SCORE: 5.414 26.198 27.560 24.836 3.125 73.581 96.498 92.849 20.816 ltk_HHH_b1_01167_000000041_0001_0001_af2pred
SCORE: 2.427 27.711 28.302 27.121 3.121 93.039 96.619 96.049 20.795 ltk_HHH_b1_01226_af2_000000019_0001_0001_af2pred
SCORE: 2.547 27.110 27.861 26.360 3.093 91.668 96.667 95.871 20.922 ltk_HHH_b1_01298_af2_000000022_0001_0001_af2pred
SCORE: 2.246 27.019 27.661 26.376 3.134 93.018 96.570 96.005 20.926 ltk_HHH_b1_01300_000000006_0001_0001_af2pred
SCORE: 2.590 27.414 28.189 26.639 3.144 92.431 96.533 95.880 20.821 ltk_HHH_b1_01339_af2_000000044_0001_0001_af2pred
SCORE: 3.085 26.730 27.621 25.839 3.160 88.645 96.457 95.213 20.842 ltk_HHH_b1_01357_af2_000000021_0001_0001_af2pred
SCORE: 2.948 27.008 27.895 26.122 3.108 88.684 96.605 95.343 21.006 ltk_HHH_b1_01401_af2_000000016_0001_0001_af2pred
SCORE: 3.960 27.153 28.153 26.153 3.115 83.889 96.610 94.585 21.107 ltk_HHH_b1_01481_000000034_0001_0001_af2pred
SCORE: 5.904 27.080 28.563 25.596 3.095 69.498 96.654 92.330 20.805 ltk_HHH_b1_01492_000000042_0001_0001_af2pred
SCORE: 3.525 26.622 27.545 25.699 3.122 83.546 96.562 94.489 20.825 ltk_HHH_b1_01497_af2_000000028_0001_0001_af2pred
SCORE: 3.529 27.437 28.241 26.634 3.091 87.059 96.668 95.138 20.779 ltk_HHH_b1_01526_000000010_0001_0001_af2pred
SCORE: 2.431 27.352 27.984 26.720 3.149 92.960 96.563 95.989 20.794 ltk_HHH_b1_01591_af2_000000007_0001_0001_af2pred
SCORE: 2.373 20.715 21.534 19.896 3.162 90.279 96.372 95.402 20.887 ltk_HHH_b1_01645_000000011_0001_0001_af2pred
SCORE: 3.864 25.506 26.813 24.200 3.135 80.113 96.516 93.904 20.804 ltk_HHH_b1_01648_000000038_0001_0001_af2pred
SCORE: 4.261 27.443 28.587 26.300 3.106 81.034 96.665 94.176 20.810 ltk_HHH_b1_01686_af2_000000009_0001_0001_af2pred
SCORE: 2.590 27.622 28.356 26.887 3.115 91.915 96.628 95.877 20.778 ltk_HHH_b1_01693_000000046_0001_0001_af2pred
SCORE: 2.967 27.526 28.471 26.582 3.105 88.538 96.657 95.364 21.005 ltk_HHH_b1_01693_af2_000000011_0001_0001_af2pred
SCORE: 2.724 27.214 27.975 26.453 3.144 90.459 96.561 95.590 20.972 ltk_HHH_b1_01700_af2_000000000_0001_0001_af2pred
SCORE: 2.503 27.641 28.532 26.749 3.122 92.383 96.624 95.949 20.938 ltk_HHH_b1_01735_af2_000000043_0001_0001_af2pred
SCORE: 6.571 27.224 28.533 25.914 3.120 74.552 96.558 93.054 20.938 ltk_HHH_b1_01747_000000007_0001_0001_af2pred
SCORE: 2.894 26.853 27.725 25.980 3.113 88.360 96.611 95.297 20.879 ltk_HHH_b1_01845_af2_000000005_0001_0001_af2pred
SCORE: 3.879 17.858 19.591 16.124 3.197 76.979 96.089 93.046 20.960 ltk_HHH_b1_01959_af2_000000011_0001_0001_af2pred
SCORE: 3.669 27.362 28.364 26.360 3.101 83.543 96.618 94.537 20.801 ltk_HHH_b1_01974_af2_000000048_0001_0001_af2pred
SCORE: 2.302 27.854 28.613 27.094 3.110 93.130 96.650 96.089 20.899 ltk_HHH_b1_02028_af2_000000032_0001_0001_af2pred
SCORE: 4.972 26.923 28.230 25.615 3.110 74.811 96.597 93.128 20.780 ltk_HHH_b1_02081_af2_000000026_0001_0001_af2pred
SCORE: 3.437 27.032 28.029 26.036 3.112 85.623 96.570 94.827 20.756 ltk_HHH_b1_02101_af2_000000033_0001_0001_af2pred
SCORE: 2.479 26.440 27.048 25.832 3.128 92.198 96.582 95.884 20.848 ltk_HHH_b1_02231_af2_000000042_0001_0001_af2pred
SCORE: 2.456 26.202 26.939 25.466 3.124 91.334 96.543 95.714 20.868 ltk_HHH_b1_02260_000000035_0001_0001_af2pred
SCORE: 4.682 18.463 20.470 16.457 3.184 75.108 96.153 92.803 20.837 ltk_HHH_b1_02336_000000027_0001_0001_af2pred
SCORE: 2.906 23.819 24.800 22.838 3.112 87.099 96.554 95.048 20.851 ltk_HHH_b1_02373_000000022_0001_0001_af2pred
SCORE: 2.633 26.493 27.296 25.690 3.139 91.156 96.538 95.681 21.086 ltk_HHH_b1_02436_af2_000000016_0001_0001_af2pred
SCORE: 2.273 26.983 27.569 26.397 3.129 93.933 96.605 96.180 20.895 ltk_HHH_b1_02462_af2_000000008_0001_0001_af2pred
SCORE: 2.781 27.208 28.051 26.364 3.110 88.417 96.629 95.321 20.947 ltk_HHH_b1_02482_000000042_0001_0001_af2pred
SCORE: 2.551 27.032 27.964 26.099 3.110 91.216 96.591 95.735 20.896 ltk_HHH_b1_02595_af2_000000043_0001_0001_af2pred
SCORE: 3.698 25.818 26.838 24.798 3.139 81.353 96.546 94.127 20.828 ltk_HHH_b1_02657_af2_000000039_0001_0001_af2pred
SCORE: 4.111 26.218 27.392 25.044 3.104 81.174 96.581 94.128 20.860 ltk_HHH_b1_02715_000000026_0001_0001_af2pred
SCORE: 4.287 26.000 27.225 24.775 3.136 77.261 96.543 93.473 20.942 ltk_HHH_b1_02728_af2_000000005_0001_0001_af2pred
SCORE: 2.225 26.993 27.691 26.295 3.134 93.656 96.577 96.112 20.771 ltk_HHH_b1_02798_000000020_0001_0001_af2pred
SCORE: 2.967 27.436 28.324 26.548 3.122 88.525 96.579 95.296 20.789 ltk_HHH_b1_02800_000000011_0001_0001_af2pred
SCORE: 6.504 27.218 28.605 25.831 3.113 68.591 96.566 92.112 20.784 ltk_HHH_b1_02815_af2_000000019_0001_0001_af2pred
SCORE: 2.233 27.033 27.833 26.233 3.120 93.452 96.599 96.098 20.838 ltk_HHH_b1_02832_af2_000000047_0001_0001_af2pred
SCORE: 2.252 26.664 27.338 25.990 3.119 93.660 96.582 96.117 20.834 ltk_HHH_b1_02833_000000003_0001_0001_af2pred
SCORE: 3.015 26.472 27.463 25.480 3.113 88.559 96.610 95.328 20.893 ltk_HHH_b1_02908_af2_000000019_0001_0001_af2pred
SCORE: 2.311 26.952 27.600 26.304 3.118 94.239 96.593 96.218 20.827 ltk_HHH_b1_03013_af2_000000044_0001_0001_af2pred
SCORE: 2.467 27.575 28.514 26.636 3.114 91.927 96.649 95.897 20.933 ltk_HHH_b1_03038_000000001_0001_0001_af2pred
SCORE: 7.582 27.111 28.536 25.685 3.135 63.547 96.526 91.275 20.979 ltk_HHH_b1_03091_af2_000000000_0001_0001_af2pred
SCORE: 3.799 25.801 26.925 24.678 3.125 81.184 96.564 94.116 20.931 ltk_HHH_b1_03091_af2_000000005_0001_0001_af2pred
SCORE: 6.480 27.932 29.275 26.588 3.092 70.075 96.653 92.421 20.906 ltk_HHH_b1_03192_000000005_0001_0001_af2pred
SCORE: 2.319 26.786 27.673 25.900 3.105 92.683 96.644 96.014 20.736 ltk_HHH_b1_03226_af2_000000007_0001_0001_af2pred
SCORE: 3.038 18.762 20.047 17.478 3.156 83.882 96.334 94.351 20.917 ltk_HHH_b1_03262_af2_000000002_0001_0001_af2pred
SCORE: 3.210 25.765 26.957 24.572 3.135 83.553 96.509 94.446 20.790 ltk_HHH_b1_03355_af2_000000018_0001_0001_af2pred
SCORE: 4.639 20.773 22.530 19.016 3.150 73.999 96.351 92.792 20.856 ltk_HHH_b1_03355_af2_000000027_0001_0001_af2pred
SCORE: 2.698 26.406 27.192 25.620 3.154 89.902 96.522 95.468 20.952 ltk_HHH_b1_03483_af2_000000001_0001_0001_af2pred
SCORE: 3.168 26.486 27.479 25.494 3.102 86.832 96.600 95.045 20.900 ltk_HHH_b1_03504_af2_000000044_0001_0001_af2pred
SCORE: 3.631 26.948 28.067 25.830 3.113 84.975 96.577 94.730 21.031 ltk_HHH_b1_03508_af2_000000003_0001_0001_af2pred
SCORE: 2.902 26.946 27.818 26.074 3.124 89.195 96.582 95.406 20.859 ltk_HHH_b1_03546_af2_000000030_0001_0001_af2pred
SCORE: 3.119 26.300 27.307 25.294 3.153 87.257 96.505 95.032 20.905 ltk_HHH_b1_03546_af2_000000043_0001_0001_af2pred
SCORE: 2.919 26.634 27.565 25.703 3.108 89.876 96.606 95.534 21.045 ltk_HHH_b1_03565_af2_000000022_0001_0001_af2pred
SCORE: 3.174 26.902 27.952 25.852 3.104 87.620 96.655 95.217 20.838 ltk_HHH_b1_03595_af2_000000036_0001_0001_af2pred
SCORE: 2.848 26.953 27.768 26.139 3.108 89.467 96.622 95.482 20.909 ltk_HHH_b1_03733_af2_000000010_0001_0001_af2pred
SCORE: 3.345 26.394 27.353 25.434 3.123 85.108 96.586 94.758 20.822 ltk_HHH_b1_03733_af2_000000032_0001_0001_af2pred
SCORE: 4.580 26.956 28.204 25.708 3.109 79.776 96.634 93.950 20.909 ltk_HHH_b1_03748_af2_000000026_0001_0001_af2pred
SCORE: 4.772 26.939 28.258 25.620 3.115 76.549 96.624 93.428 20.821 ltk_HHH_b1_03748_af2_000000030_0001_0001_af2pred
SCORE: 3.608 26.456 27.510 25.402 3.115 82.786 96.570 94.375 20.800 ltk_HHH_b1_03748_af2_000000039_0001_0001_af2pred
SCORE: 3.787 26.754 27.741 25.768 3.102 81.821 96.594 94.242 20.862 ltk_HHH_b1_03785_000000015_0001_0001_af2pred
SCORE: 2.577 26.758 27.622 25.895 3.139 92.587 96.530 95.902 21.025 ltk_HHH_b1_04037_af2_000000036_0001_0001_af2pred
SCORE: 2.432 21.712 22.511 20.913 3.149 89.917 96.446 95.407 20.882 ltk_HHH_b1_04047_000000004_0001_0001_af2pred
SCORE: 3.312 26.950 27.969 25.930 3.116 85.063 96.597 94.761 20.915 ltk_HHH_b1_04076_af2_000000008_0001_0001_af2pred
SCORE: 3.506 26.958 27.884 26.031 3.109 83.761 96.600 94.556 20.906 ltk_HHH_b1_04105_000000039_0001_0001_af2pred
SCORE: 2.399 27.284 28.017 26.550 3.126 92.587 96.612 95.971 21.027 ltk_HHH_b1_04184_000000024_0001_0001_af2pred
SCORE: 3.862 27.018 28.065 25.972 3.096 82.148 96.618 94.314 20.913 ltk_HHH_b1_04331_000000043_0001_0001_af2pred
SCORE: 4.313 26.375 27.490 25.260 3.128 78.130 96.533 93.603 20.818 ltk_HHH_b1_04337_000000040_0001_0001_af2pred
SCORE: 6.210 25.941 27.469 24.412 3.133 70.079 96.530 92.318 20.761 ltk_HHH_b1_04498_000000015_0001_0001_af2pred
SCORE: 2.188 5.219 4.739 5.699 3.948 91.927 93.585 93.057 164.485 il2ra_HHH_b1_04787_af2_000000032_0001_0001_af2pred
SCORE: 2.462 27.475 27.649 27.302 4.046 93.937 94.245 94.147 5.617 il2ra_HHH_b1_04891_af2_000000046_0001_0001_af2pred
SCORE: 2.339 27.499 27.789 27.208 3.955 94.204 94.460 94.379 5.566 il2ra_HHH_b1_05006_000000048_0001_0001_af2pred
SCORE: 2.350 23.537 23.463 23.611 4.031 93.747 93.962 93.893 5.534 il2ra_HHH_b1_05295_000000041_0001_0001_af2pred
SCORE: 2.082 26.520 26.225 26.814 3.996 95.315 94.341 94.651 5.577 il2ra_HHH_b1_05478_af2_000000049_0001_0001_af2pred
SCORE: 4.726 26.373 27.226 25.520 3.953 79.359 94.263 89.517 5.545 il2ra_HHH_b1_05697_af2_000000027_0001_0001_af2pred
SCORE: 4.930 8.525 9.153 7.896 4.224 79.519 92.338 88.256 5.524 il2ra_HHH_b1_05735_af2_000000043_0001_0001_af2pred
SCORE: 2.326 26.916 26.842 26.989 4.069 94.315 94.216 94.247 5.544 il2ra_HHH_b1_05736_af2_000000018_0001_0001_af2pred
SCORE: 2.276 5.411 4.778 6.043 4.069 91.399 93.068 92.537 5.523 il2ra_HHH_b1_05736_af2_000000022_0001_0001_af2pred
SCORE: 4.108 24.946 25.501 24.391 3.988 82.398 94.159 90.414 5.627 il2ra_HHH_b1_05759_af2_000000048_0001_0001_af2pred
SCORE: 2.476 27.761 28.118 27.404 3.906 93.600 94.624 94.298 5.536 il2ra_HHH_b1_05839_af2_000000020_0001_0001_af2pred
SCORE: 2.628 8.453 8.051 8.856 4.102 88.056 92.339 90.975 5.548 il2ra_HHH_b1_05985_000000016_0001_0001_af2pred
SCORE: 2.814 26.034 26.129 25.939 4.080 91.060 94.002 93.065 5.605 il2ra_HHH_b1_06037_000000011_0001_0001_af2pred
SCORE: 2.783 26.514 26.884 26.143 3.949 90.708 94.443 93.254 5.527 il2ra_HHH_b1_06056_af2_000000037_0001_0001_af2pred
SCORE: 2.413 21.520 21.881 21.158 4.002 92.182 93.853 93.321 5.509 il2ra_HHH_b1_06102_af2_000000040_0001_0001_af2pred
SCORE: 2.917 24.437 24.786 24.088 4.046 90.504 93.980 92.873 5.508 il2ra_HHH_b1_06139_000000044_0001_0001_af2pred
SCORE: 3.298 21.058 21.729 20.387 4.121 86.032 93.124 90.866 5.497 il2ra_HHH_b1_06145_000000000_0001_0001_af2pred
SCORE: 4.995 16.169 17.238 15.101 4.262 73.966 91.367 85.826 5.639 il2ra_HHH_b1_06145_000000001_0001_0001_af2pred
SCORE: 4.262 26.967 27.556 26.379 3.922 83.421 94.521 90.987 5.554 il2ra_HHH_b1_06152_af2_000000044_0001_0001_af2pred
SCORE: 2.373 7.261 6.724 7.799 3.982 90.611 93.038 92.265 5.553 il2ra_HHH_b1_06182_af2_000000044_0001_0001_af2pred
SCORE: 2.414 27.633 27.983 27.282 4.034 94.027 94.237 94.170 5.568 il2ra_HHH_b1_06253_000000005_0001_0001_af2pred
SCORE: 3.893 26.705 27.267 26.143 3.904 83.061 94.304 90.724 5.592 il2ra_HHH_b1_06294_af2_000000002_0001_0001_af2pred
SCORE: 5.267 27.230 27.962 26.497 3.912 78.513 94.595 89.474 5.681 il2ra_HHH_b1_06346_000000032_0001_0001_af2pred
SCORE: 2.848 27.606 27.937 27.274 3.890 91.800 94.664 93.752 5.554 il2ra_HHH_b1_06407_af2_000000015_0001_0001_af2pred
SCORE: 2.977 27.600 28.006 27.194 3.962 89.882 94.519 93.042 5.510 il2ra_HHH_b1_06551_af2_000000046_0001_0001_af2pred
SCORE: 4.738 22.683 23.680 21.686 4.171 79.222 93.391 88.879 5.550 il2ra_HHH_b1_06680_000000001_0001_0001_af2pred
SCORE: 2.918 21.319 21.953 20.684 4.111 86.918 93.285 91.258 5.519 il2ra_HHH_b1_06799_000000040_0001_0001_af2pred
SCORE: 3.608 27.601 28.088 27.113 4.020 86.892 94.344 91.971 5.594 il2ra_HHH_b1_06860_000000008_0001_0001_af2pred
SCORE: 2.098 23.300 23.401 23.200 3.935 94.924 94.311 94.506 5.524 il2ra_HHH_b1_06861_af2_000000029_0001_0001_af2pred
SCORE: 4.377 27.816 28.581 27.052 3.916 78.886 94.571 89.576 5.678 il2ra_HHH_b1_06910_af2_000000030_0001_0001_af2pred
SCORE: 4.926 27.536 28.396 26.676 3.988 78.132 94.377 89.204 5.606 il2ra_HHH_b1_07063_000000012_0001_0001_af2pred
SCORE: 2.423 5.074 4.636 5.511 3.969 92.187 93.721 93.232 5.647 il2ra_HHH_b1_07063_af2_000000048_0001_0001_af2pred
SCORE: 2.730 25.230 25.393 25.067 4.108 91.293 93.880 93.056 5.664 il2ra_HHH_b1_07124_af2_000000034_0001_0001_af2pred
SCORE: 2.763 27.766 28.086 27.446 3.986 90.720 94.465 93.272 5.571 il2ra_HHH_b1_07257_000000010_0001_0001_af2pred
SCORE: 2.437 8.028 7.478 8.578 4.337 88.812 91.753 90.817 5.554 il2ra_HHH_b1_07261_af2_000000037_0001_0001_af2pred
SCORE: 3.804 26.714 27.414 26.014 3.997 84.894 94.158 91.208 5.573 il2ra_HHH_b1_07479_000000029_0001_0001_af2pred
SCORE: 2.796 25.481 25.923 25.038 3.948 90.364 94.286 93.037 5.583 il2ra_HHH_b1_07611_af2_000000027_0001_0001_af2pred
SCORE: 2.421 27.053 26.940 27.166 4.074 94.457 94.167 94.259 5.682 il2ra_HHH_b1_07636_af2_000000008_0001_0001_af2pred
SCORE: 2.665 11.542 11.173 11.911 4.302 87.831 92.030 90.693 5.652 il2ra_HHH_b1_07761_af2_000000020_0001_0001_af2pred
SCORE: 8.707 27.876 29.069 26.683 3.942 68.223 94.386 86.055 5.558 il2ra_HHH_b1_07895_af2_000000042_0001_0001_af2pred
SCORE: 2.315 6.044 5.493 6.596 3.965 90.854 92.978 92.302 5.670 il2ra_HHH_b1_08212_af2_000000022_0001_0001_af2pred
SCORE: 3.849 25.253 26.095 24.411 4.015 84.171 93.957 90.841 5.528 il2ra_HHH_b1_08236_000000024_0001_0001_af2pred
SCORE: 3.038 27.918 28.361 27.475 3.929 89.799 94.625 93.088 5.586 il2ra_HHH_b1_08269_000000012_0001_0001_af2pred
SCORE: 5.126 27.152 28.057 26.248 3.905 78.648 94.574 89.502 5.656 il2ra_HHH_b1_08269_000000019_0001_0001_af2pred
SCORE: 3.144 27.847 28.210 27.483 4.044 89.339 94.214 92.662 5.507 il2ra_HHH_b1_08269_000000021_0001_0001_af2pred
SCORE: 3.166 25.969 26.484 25.454 3.997 89.372 94.247 92.695 5.574 il2ra_HHH_b1_08269_000000028_0001_0001_af2pred
SCORE: 2.269 27.880 28.177 27.583 4.013 94.762 94.401 94.516 5.594 il2ra_HHH_b1_08367_af2_000000021_0001_0001_af2pred
SCORE: 4.198 8.692 9.110 8.275 4.273 81.195 92.207 88.701 5.580 il2ra_HHH_b1_08410_000000005_0001_0001_af2pred
SCORE: 3.570 21.512 22.149 20.876 4.119 83.473 93.316 90.182 5.646 il2ra_HHH_b1_08657_000000019_0001_0001_af2pred
SCORE: 2.446 24.690 24.771 24.610 4.016 93.836 94.134 94.039 5.558 il2ra_HHH_b1_08744_af2_000000042_0001_0001_af2pred
SCORE: 3.096 26.912 27.286 26.538 3.915 90.380 94.667 93.302 5.594 il2ra_HHH_b2_00042_af2_000000027_0001_0001_af2pred
SCORE: 2.299 26.833 26.790 26.877 3.885 94.575 94.796 94.726 5.592 il2ra_HHH_b2_00286_af2_000000042_0001_0001_af2pred
SCORE: 2.630 5.555 5.281 5.829 4.015 89.461 93.246 92.041 5.560 il2ra_HHH_b2_00290_af2_000000016_0001_0001_af2pred
SCORE: 2.364 26.166 26.554 25.778 3.879 93.095 94.689 94.182 5.658 il2ra_HHH_b2_00387_af2_000000019_0001_0001_af2pred
SCORE: 3.465 16.129 16.737 15.521 4.199 83.875 92.534 89.776 5.558 il2ra_HHH_b2_00517_af2_000000009_0001_0001_af2pred
SCORE: 2.466 27.003 27.333 26.673 3.968 93.656 94.376 94.147 5.575 il2ra_HHH_b2_00624_af2_000000030_0001_0001_af2pred
SCORE: 2.566 27.490 27.855 27.125 3.971 92.994 94.372 93.933 5.644 il2ra_HHH_b2_00640_000000000_0001_0001_af2pred
SCORE: 2.531 10.793 10.017 11.570 4.256 88.292 91.965 90.795 5.574 il2ra_HHH_b2_00693_af2_000000043_0001_0001_af2pred
SCORE: 3.089 27.064 27.518 26.610 3.953 89.941 94.448 93.013 5.613 il2ra_HHH_b2_00732_000000034_0001_0001_af2pred
SCORE: 3.499 26.796 27.297 26.296 3.981 87.443 94.421 92.199 5.574 il2ra_HHH_b2_00732_af2_000000013_0001_0001_af2pred
SCORE: 3.184 27.763 28.228 27.298 3.960 88.564 94.438 92.567 5.527 il2ra_HHH_b2_00800_000000013_0001_0001_af2pred
SCORE: 2.424 13.713 13.356 14.069 4.138 89.073 92.272 91.253 5.537 il2ra_HHH_b2_00948_af2_000000033_0001_0001_af2pred
SCORE: 2.842 19.387 19.370 19.405 3.982 90.471 93.699 92.671 5.597 il2ra_HHH_b2_01035_af2_000000025_0001_0001_af2pred
SCORE: 2.820 25.530 25.884 25.177 3.931 92.099 94.329 93.619 5.656 il2ra_HHH_b2_01035_af2_000000034_0001_0001_af2pred
SCORE: 4.627 27.211 28.036 26.386 3.895 82.654 94.510 90.734 5.565 il2ra_HHH_b2_01219_af2_000000012_0001_0001_af2pred
SCORE: 3.989 27.546 28.284 26.807 3.912 84.315 94.471 91.237 5.592 il2ra_HHH_b2_01219_af2_000000013_0001_0001_af2pred
SCORE: 3.508 21.706 22.201 21.211 4.247 84.661 93.228 90.500 5.689 il2ra_HHH_b2_01381_000000023_0001_0001_af2pred
SCORE: 2.040 10.506 9.504 11.509 4.150 91.491 92.358 92.082 5.687 il2ra_HHH_b2_01404_000000028_0001_0001_af2pred
SCORE: 2.606 6.324 5.924 6.725 4.271 89.969 92.401 91.626 5.641 il2ra_HHH_b2_01424_af2_000000048_0001_0001_af2pred
SCORE: 2.305 26.829 26.912 26.746 4.067 94.737 94.150 94.337 5.560 il2ra_HHH_b2_01579_af2_000000016_0001_0001_af2pred
SCORE: 2.467 19.480 19.691 19.269 4.003 90.902 93.783 92.866 5.523 il2ra_HHH_b2_01600_000000044_0001_0001_af2pred
SCORE: 3.841 17.852 18.479 17.224 4.206 80.939 92.792 89.017 5.606 il2ra_HHH_b2_01663_000000020_0001_0001_af2pred
SCORE: 2.731 25.847 26.398 25.296 4.073 90.753 93.935 92.922 5.515 il2ra_HHH_b2_02227_000000048_0001_0001_af2pred
SCORE: 6.420 16.009 17.607 14.412 4.037 68.448 91.537 84.184 5.660 il2ra_HHH_b2_02485_af2_000000000_0001_0001_af2pred
SCORE: 4.300 26.459 27.070 25.848 4.053 82.777 93.945 90.388 5.565 il2ra_HHH_b2_02558_af2_000000030_0001_0001_af2pred
SCORE: 3.633 26.906 27.477 26.334 3.814 87.469 94.811 92.473 5.553 il2ra_HHH_b2_02558_af2_000000035_0001_0001_af2pred
SCORE: 3.063 12.549 12.723 12.375 4.204 84.383 91.961 89.548 5.572 il2ra_HHH_b2_02647_000000035_0001_0001_af2pred
SCORE: 3.664 15.048 15.712 14.383 4.146 79.357 91.962 87.948 5.581 il2ra_HHH_b2_02647_000000037_0001_0001_af2pred
SCORE: 2.517 25.050 25.086 25.014 4.022 93.549 94.185 93.983 5.665 il2ra_HHH_b2_02850_000000005_0001_0001_af2pred
SCORE: 2.490 25.273 25.425 25.121 3.877 93.055 94.604 94.111 5.586 il2ra_HHH_b2_03039_af2_000000048_0001_0001_af2pred
SCORE: 2.306 27.330 27.591 27.070 4.072 94.571 94.203 94.320 5.590 il2ra_HHH_b2_03283_af2_000000019_0001_0001_af2pred
SCORE: 2.462 25.997 25.927 26.068 4.004 93.050 94.198 93.833 5.663 il2ra_HHH_b2_03287_af2_000000010_0001_0001_af2pred
SCORE: 2.650 27.625 28.133 27.116 4.039 92.569 94.241 93.709 5.566 il2ra_HHH_b2_03528_af2_000000019_0001_0001_af2pred
SCORE: 2.503 26.560 26.906 26.214 4.007 92.752 94.265 93.783 5.656 il2ra_HHH_b2_03528_af2_000000044_0001_0001_af2pred
SCORE: 4.336 10.166 10.892 9.441 4.218 78.957 91.722 87.657 5.572 il2ra_HHH_b2_03609_000000037_0001_0001_af2pred
SCORE: 3.997 24.162 24.939 23.385 3.995 81.608 94.027 90.072 5.655 il2ra_HHH_b2_03612_000000004_0001_0001_af2pred
SCORE: 2.556 27.211 27.519 26.902 3.924 92.266 94.542 93.817 5.581 il2ra_HHH_b2_03759_af2_000000033_0001_0001_af2pred
SCORE: 2.297 19.739 19.489 19.989 4.177 92.553 93.288 93.054 5.525 il2ra_HHH_b2_03851_af2_000000028_0001_0001_af2pred
SCORE: 2.581 5.957 5.659 6.255 3.940 89.659 93.322 92.155 5.523 il2ra_HHH_b2_03896_af2_000000024_0001_0001_af2pred
SCORE: 2.198 27.509 27.729 27.288 4.034 94.651 94.232 94.366 5.582 il2ra_HHH_b2_03950_af2_000000036_0001_0001_af2pred
SCORE: 2.422 8.687 8.018 9.356 4.382 89.229 91.714 90.923 5.569 il2ra_HHH_b2_04009_af2_000000047_0001_0001_af2pred
SCORE: 3.976 25.222 26.041 24.403 3.894 83.398 94.560 91.005 5.643 il2ra_HHH_b2_04160_000000022_0001_0001_af2pred
SCORE: 2.667 5.744 5.413 6.074 3.935 90.505 93.119 92.286 5.654 il2ra_HHH_b2_04207_af2_000000005_0001_0001_af2pred
SCORE: 2.295 5.548 5.001 6.096 3.956 92.313 93.307 92.991 5.641 il2ra_HHH_b2_04207_af2_000000024_0001_0001_af2pred
SCORE: 3.471 18.006 18.415 17.597 4.184 85.990 92.862 90.674 5.566 il2ra_HHH_b2_04234_000000035_0001_0001_af2pred
SCORE: 3.845 27.572 28.071 27.073 3.935 86.523 94.607 92.032 5.581 il2ra_HHH_b2_04234_af2_000000025_0001_0001_af2pred
SCORE: 2.389 26.836 27.160 26.512 3.986 93.381 94.380 94.062 5.586 il2ra_HHH_b2_04293_af2_000000013_0001_0001_af2pred
SCORE: 3.695 26.516 27.258 25.775 3.883 85.655 94.521 91.698 5.662 il2ra_HHH_b2_04342_000000025_0001_0001_af2pred
SCORE: 2.668 27.343 27.507 27.180 3.874 92.266 94.671 93.905 5.655 il2ra_HHH_b2_04417_af2_000000034_0001_0001_af2pred
SCORE: 2.313 25.358 25.408 25.309 4.037 93.299 94.016 93.788 5.651 il2ra_HHH_b2_04443_af2_000000018_0001_0001_af2pred
SCORE: 6.305 27.950 28.936 26.965 3.403 71.174 96.054 92.122 242.394 alk_HHH_b1_05355_af2_000000047_0001_0001_af2pred
SCORE: 3.020 28.492 29.291 27.693 3.417 88.176 96.065 94.819 93.967 alk_HHH_b1_06050_af2_000000048_0001_0001_af2pred
SCORE: 2.059 27.809 28.192 27.425 3.465 95.485 95.949 95.876 141.014 alk_HHH_b1_06361_af2_000000000_0001_0001_af2pred
SCORE: 6.871 28.334 29.491 27.178 3.453 68.565 95.970 91.639 157.042 alk_HHH_b1_06757_af2_000000027_0001_0001_af2pred
SCORE: 2.078 27.715 28.162 27.268 3.446 94.167 95.985 95.698 160.816 alk_HHH_b1_07104_000000011_0001_0001_af2pred
SCORE: 2.322 27.569 28.166 26.973 3.426 92.272 96.019 95.427 160.574 alk_HHH_b1_07198_000000048_0001_0001_af2pred
SCORE: 3.561 28.102 28.960 27.244 3.434 85.169 96.028 94.312 161.054 alk_HHH_b1_07529_af2_000000030_0001_0001_af2pred
SCORE: 2.545 26.453 27.121 25.784 3.448 89.901 95.931 94.978 161.389 alk_HHH_b1_07533_000000044_0001_0001_af2pred
SCORE: 3.282 28.027 28.956 27.098 3.418 84.127 96.084 94.194 161.172 alk_HHH_b1_07870_af2_000000036_0001_0001_af2pred
SCORE: 2.563 27.813 28.330 27.296 3.459 90.717 95.900 95.081 161.206 alk_HHH_b1_08573_000000013_0001_0001_af2pred
SCORE: 2.425 27.811 28.412 27.210 3.473 92.567 95.937 95.405 161.169 alk_HHH_b1_08628_af2_000000017_0001_0001_af2pred
SCORE: 4.630 28.010 29.027 26.993 3.458 80.381 95.954 93.493 161.236 alk_HHH_b1_08694_af2_000000043_0001_0001_af2pred
SCORE: 3.360 27.999 28.798 27.201 3.432 85.762 96.043 94.418 161.001 alk_HHH_b2_00388_000000001_0001_0001_af2pred
SCORE: 3.205 27.777 28.584 26.971 3.417 86.205 96.058 94.500 161.471 alk_HHH_b2_00981_000000045_0001_0001_af2pred
SCORE: 2.442 27.967 28.525 27.409 3.431 91.903 96.053 95.397 161.245 alk_HHH_b2_05506_000000045_0001_0001_af2pred
SCORE: 2.684 24.930 25.790 24.070 3.489 88.410 95.824 94.653 161.231 alk_HHH_b2_06821_af2_000000019_0001_0001_af2pred
SCORE: 2.520 27.157 27.982 26.333 3.430 90.757 96.024 95.192 161.551 alk_HHH_b2_07045_af2_000000004_0001_0001_af2pred
SCORE: 2.313 27.045 27.689 26.400 3.419 91.907 96.033 95.381 161.294 alk_HHH_b1_00111_000000019_0001_0001_af2pred
SCORE: 3.028 28.172 28.907 27.438 3.436 88.685 96.040 94.878 160.430 alk_HHH_b1_00113_000000017_0001_0001_af2pred
SCORE: 2.349 27.724 28.267 27.181 3.477 92.378 95.894 95.339 160.404 alk_HHH_b1_00191_000000016_0001_0001_af2pred
SCORE: 2.826 27.423 28.063 26.784 3.478 90.095 95.903 94.985 160.807 alk_HHH_b1_00433_af2_000000000_0001_0001_af2pred
SCORE: 2.371 27.708 28.276 27.141 3.372 92.465 96.135 95.555 160.783 alk_HHH_b1_00578_000000020_0001_0001_af2pred
SCORE: 5.544 26.124 27.472 24.776 3.569 68.954 95.608 91.396 160.170 alk_HHH_b1_01043_af2_000000046_0001_0001_af2pred
SCORE: 3.822 27.604 28.517 26.692 3.459 83.856 95.918 94.012 160.233 alk_HHH_b1_01270_000000008_0001_0001_af2pred
SCORE: 5.189 27.703 28.882 26.523 3.461 71.517 95.889 92.038 160.408 alk_HHH_b1_01340_000000016_0001_0001_af2pred
SCORE: 5.359 28.094 29.153 27.035 3.437 74.715 96.002 92.638 160.811 alk_HHH_b1_01583_af2_000000036_0001_0001_af2pred
SCORE: 6.870 28.095 29.186 27.003 3.460 75.358 95.935 92.683 160.790 alk_HHH_b1_02061_000000044_0001_0001_af2pred
SCORE: 3.896 28.268 29.185 27.351 3.402 83.931 96.087 94.166 160.414 alk_HHH_b1_02061_af2_000000044_0001_0001_af2pred
SCORE: 4.136 27.814 28.760 26.868 3.406 77.742 96.068 93.171 160.752 alk_HHH_b1_02152_000000035_0001_0001_af2pred
SCORE: 5.316 28.130 29.056 27.204 3.356 79.667 96.213 93.598 159.837 alk_HHH_b1_02922_af2_000000014_0001_0001_af2pred
SCORE: 4.761 28.028 29.010 27.047 3.402 75.918 96.090 92.902 159.807 alk_HHH_b1_03279_000000001_0001_0001_af2pred
SCORE: 2.422 27.685 28.352 27.018 3.410 92.944 96.063 95.570 160.548 alk_HHH_b1_03970_000000013_0001_0001_af2pred
SCORE: 3.157 24.815 25.916 23.714 3.512 83.838 95.735 93.855 160.666 alk_HHH_b1_04448_000000038_0001_0001_af2pred
SCORE: 6.223 28.480 29.559 27.401 3.456 75.768 95.963 92.771 160.695 alk_HHH_b1_04458_af2_000000032_0001_0001_af2pred
SCORE: 6.206 28.196 29.139 27.252 3.436 73.688 96.018 92.489 160.823 alk_HHH_b1_04908_af2_000000007_0001_0001_af2pred
SCORE: 2.444 28.077 28.674 27.481 3.436 92.588 95.983 95.447 180.759 alk_HHH_b1_05414_af2_000000049_0001_0001_af2pred
SCORE: 2.530 27.828 28.509 27.148 3.433 90.578 95.993 95.137 21.700 alk_HHH_b1_05538_000000021_0001_0001_af2pred
SCORE: 2.378 28.025 28.633 27.418 3.456 93.142 95.996 95.545 21.724 alk_HHH_b1_05787_000000011_0001_0001_af2pred
SCORE: 2.872 27.806 28.569 27.042 3.399 88.939 96.111 94.977 21.728 alk_HHH_b1_05945_000000036_0001_0001_af2pred
SCORE: 3.696 27.972 28.856 27.088 3.399 82.388 96.096 93.929 21.897 alk_HHH_b1_06363_af2_000000000_0001_0001_af2pred
SCORE: 2.236 27.813 28.320 27.305 3.398 94.088 96.129 95.806 21.829 alk_HHH_b1_06573_af2_000000043_0001_0001_af2pred
SCORE: 2.817 27.958 28.676 27.241 3.443 90.131 96.037 95.104 21.742 alk_HHH_b1_07051_af2_000000014_0001_0001_af2pred
SCORE: 2.497 27.939 28.625 27.254 3.396 91.572 96.113 95.396 21.805 alk_HHH_b1_07870_af2_000000018_0001_0001_af2pred
SCORE: 5.103 28.466 29.429 27.503 3.391 76.312 96.119 92.989 21.753 alk_HHH_b1_07872_af2_000000020_0001_0001_af2pred
SCORE: 2.377 27.752 28.430 27.074 3.438 91.155 96.034 95.263 21.926 alk_HHH_b1_08482_af2_000000028_0001_0001_af2pred
SCORE: 5.248 27.983 28.964 27.001 3.470 76.361 95.928 92.836 21.792 alk_HHH_b1_08694_af2_000000017_0001_0001_af2pred
SCORE: 2.081 27.197 27.724 26.670 3.415 94.166 96.064 95.764 21.769 alk_HHH_b2_01879_af2_000000039_0001_0001_af2pred
SCORE: 2.788 27.996 28.614 27.378 3.422 89.575 96.042 95.020 22.020 alk_HHH_b2_03424_af2_000000018_0001_0001_af2pred
SCORE: 2.362 28.133 28.689 27.576 3.431 92.345 96.062 95.475 21.908 alk_HHH_b2_04115_af2_000000000_0001_0001_af2pred
SCORE: 2.232 28.070 28.561 27.579 3.423 93.423 96.078 95.659 21.874 alk_HHH_b2_04115_af2_000000012_0001_0001_af2pred
SCORE: 2.925 28.181 28.936 27.426 3.492 88.398 95.881 94.698 21.812 alk_HHH_b2_04115_af2_000000035_0001_0001_af2pred
SCORE: 4.516 28.317 29.239 27.395 3.429 77.624 96.025 93.117 21.775 alk_HHH_b2_04744_af2_000000043_0001_0001_af2pred
SCORE: 2.108 27.933 28.479 27.387 3.423 94.082 96.038 95.729 21.786 alk_HHH_b2_05147_000000032_0001_0001_af2pred
SCORE: 2.133 28.026 28.424 27.629 3.406 93.960 96.102 95.764 21.751 alk_HHH_b2_05334_000000013_0001_0001_af2pred
SCORE: 3.589 28.324 29.115 27.533 3.406 84.373 96.085 94.234 21.883 alk_HHH_b2_05641_000000009_0001_0001_af2pred
SCORE: 2.710 27.985 28.668 27.303 3.457 88.977 95.983 94.876 21.938 alk_HHH_b2_06456_af2_000000023_0001_0001_af2pred
SCORE: 3.334 28.020 28.744 27.295 3.427 86.971 96.031 94.599 21.789 alk_HHH_b2_06468_000000011_0001_0001_af2pred
SCORE: 3.404 27.796 28.450 27.141 3.395 86.367 96.130 94.587 21.745 alk_HHH_b2_06468_af2_000000007_0001_0001_af2pred
SCORE: 1.901 27.347 27.927 26.768 3.413 95.182 96.077 95.936 21.871 alk_HHH_b2_07217_000000046_0001_0001_af2pred
SCORE: 2.307 27.886 28.365 27.406 3.463 93.897 95.956 95.630 21.802 alk_HHH_b2_07449_af2_000000018_0001_0001_af2pred
SCORE: 2.673 27.666 28.243 27.090 3.426 91.257 96.042 95.286 21.850 alk_HHH_b2_07604_000000013_0001_0001_af2pred
SCORE: 2.677 27.864 28.464 27.265 3.421 90.538 96.052 95.181 22.019 alk_HHH_b2_07723_000000049_0001_0001_af2pred
SCORE: 2.923 28.180 28.971 27.388 3.420 88.324 96.102 94.873 21.777 alk_HHH_b2_07861_af2_000000033_0001_0001_af2pred
SCORE: 2.710 27.119 27.804 26.434 3.472 87.979 95.856 94.611 21.989 alk_HHH_b1_00111_000000001_0001_0001_af2pred
SCORE: 2.424 27.815 28.346 27.284 3.418 92.809 96.017 95.510 21.960 alk_HHH_b1_00578_000000015_0001_0001_af2pred
SCORE: 4.303 28.338 29.193 27.482 3.386 79.171 96.106 93.429 21.989 alk_HHH_b1_01763_af2_000000004_0001_0001_af2pred
SCORE: 2.156 27.549 27.970 27.127 3.494 94.609 95.856 95.659 21.753 alk_HHH_b1_01927_af2_000000007_0001_0001_af2pred
SCORE: 3.983 27.879 28.930 26.827 3.425 81.147 96.060 93.703 21.769 alk_HHH_b1_02376_af2_000000020_0001_0001_af2pred
SCORE: 2.271 27.774 28.318 27.229 3.456 93.819 96.006 95.660 21.747 alk_HHH_b1_02500_af2_000000006_0001_0001_af2pred
SCORE: 2.379 27.476 28.088 26.864 3.412 92.508 96.082 95.517 21.881 alk_HHH_b1_03651_af2_000000026_0001_0001_af2pred
SCORE: 3.595 27.945 28.757 27.132 3.444 83.340 96.026 94.021 21.930 alk_HHH_b1_04171_000000025_0001_0001_af2pred
SCORE: 2.410 27.789 28.424 27.153 3.424 92.940 96.065 95.571 21.936 alk_HHH_b1_05414_000000033_0001_0001_af2pred
SCORE: 2.433 27.856 28.478 27.234 3.429 91.720 96.036 95.354 21.926 alk_HHH_b1_05538_000000010_0001_0001_af2pred
SCORE: 3.466 27.469 28.267 26.671 3.470 84.330 95.916 94.085 21.933 alk_HHH_b1_05692_af2_000000042_0001_0001_af2pred
SCORE: 2.548 28.285 28.919 27.650 3.448 91.793 96.002 95.337 21.857 alk_HHH_b1_05787_000000010_0001_0001_af2pred
SCORE: 3.541 27.939 28.726 27.152 3.441 83.588 95.985 94.026 21.929 alk_HHH_b1_06211_000000000_0001_0001_af2pred
SCORE: 4.112 28.214 29.104 27.323 3.442 80.323 95.958 93.487 21.796 alk_HHH_b1_06667_af2_000000039_0001_0001_af2pred
SCORE: 3.462 27.986 28.883 27.089 3.393 86.652 96.130 94.632 21.792 alk_HHH_b1_07051_af2_000000024_0001_0001_af2pred
SCORE: 2.548 28.090 28.705 27.476 3.404 91.402 96.084 95.344 21.763 alk_HHH_b1_07113_000000004_0001_0001_af2pred
SCORE: 4.094 28.133 28.980 27.286 3.404 82.502 96.106 93.956 21.805 alk_HHH_b1_07222_af2_000000012_0001_0001_af2pred
SCORE: 3.314 28.299 29.032 27.565 3.431 86.785 96.034 94.573 21.767 alk_HHH_b1_07347_af2_000000003_0001_0001_af2pred
SCORE: 2.500 27.243 27.897 26.590 3.450 91.162 95.972 95.212 21.910 alk_HHH_b1_07469_af2_000000038_0001_0001_af2pred
SCORE: 3.021 28.373 29.086 27.660 3.407 88.198 96.109 94.859 21.909 alk_HHH_b1_07641_af2_000000004_0001_0001_af2pred
SCORE: 2.565 28.167 28.821 27.513 3.459 91.361 95.979 95.249 21.837 alk_HHH_b1_07759_000000011_0001_0001_af2pred
SCORE: 2.422 27.823 28.406 27.240 3.434 91.525 96.021 95.310 21.845 alk_HHH_b1_08060_af2_000000031_0001_0001_af2pred
SCORE: 2.846 27.994 28.700 27.288 3.437 90.306 96.037 95.131 21.807 alk_HHH_b1_08405_af2_000000012_0001_0001_af2pred
SCORE: 4.885 27.794 28.837 26.751 3.437 76.387 95.968 92.874 21.913 alk_HHH_b1_08659_af2_000000020_0001_0001_af2pred
SCORE: 2.736 28.070 28.791 27.349 3.457 89.496 95.978 94.954 21.907 alk_HHH_b2_00388_000000018_0001_0001_af2pred
SCORE: 3.447 27.901 28.626 27.177 3.414 84.801 96.076 94.294 21.880 alk_HHH_b2_01353_000000021_0001_0001_af2pred
SCORE: 2.518 28.105 28.629 27.581 3.453 91.552 96.004 95.301 21.764 alk_HHH_b2_03308_000000035_0001_0001_af2pred
SCORE: 2.576 27.992 28.700 27.283 3.432 90.593 96.017 95.160 21.956 alk_HHH_b2_03869_af2_000000002_0001_0001_af2pred
SCORE: 3.143 28.123 28.884 27.363 3.403 87.825 96.106 94.797 21.821 alk_HHH_b2_03869_af2_000000004_0001_0001_af2pred
SCORE: 2.590 27.715 28.240 27.190 3.388 91.218 96.137 95.360 21.782 alk_HHH_b2_04744_af2_000000044_0001_0001_af2pred
SCORE: 2.465 27.988 28.517 27.460 3.470 92.169 95.962 95.363 21.757 alk_HHH_b2_06808_af2_000000008_0001_0001_af2pred
SCORE: 2.527 27.811 28.362 27.260 3.431 91.548 96.036 95.327 21.840 alk_HHH_b2_07604_af2_000000010_0001_0001_af2pred
SCORE: 4.305 28.060 28.924 27.196 3.470 80.561 95.963 93.529 21.986 alk_HHH_b2_07861_af2_000000034_0001_0001_af2pred
SCORE: 5.290 27.755 28.691 26.820 3.394 77.442 96.075 93.131 21.781 alk_HHH_b2_08266_af2_000000046_0001_0001_af2pred
SCORE: 3.704 27.403 28.175 26.631 3.497 80.620 95.787 93.390 21.968 alk_HHH_b1_01223_000000019_0001_0001_af2pred
SCORE: 3.374 28.134 28.969 27.299 3.414 85.578 96.071 94.413 21.769 alk_HHH_b1_02560_af2_000000041_0001_0001_af2pred
SCORE: 3.009 26.917 27.676 26.158 3.432 87.939 95.997 94.723 21.937 alk_HHH_b1_03293_000000021_0001_0001_af2pred
SCORE: 5.772 24.147 25.359 22.936 2.759 77.243 95.856 88.999 205.135 ror1_HHH_b2_03559_000000160_0001_0001_0001_af2pred
SCORE: 3.583 22.718 23.553 21.884 2.842 87.663 95.739 92.764 10.430 ror1_HHH_b2_05483_000000004_0001_0001_0001_af2pred
SCORE: 5.705 26.854 28.135 25.574 2.700 75.532 96.431 88.731 10.504 ror1_HHH_b1_06159_000000144_0001_0001_0001_af2pred
SCORE: 3.167 26.859 27.540 26.179 2.702 89.057 96.445 93.723 10.435 ror1_HHH_b1_01558_000000258_0001_0001_0001_af2pred
SCORE: 8.740 27.297 28.533 26.061 2.661 68.376 96.483 86.128 10.470 ror1_HHH_b2_03526_000000151_0001_0001_0001_af2pred
SCORE: 3.665 27.036 27.782 26.290 2.676 87.685 96.523 93.267 10.387 ror1_HHH_b1_03418_000000331_0001_0001_0001_af2pred
SCORE: 4.274 27.236 27.924 26.548 2.698 83.669 96.420 91.722 10.357 ror1_HHH_b2_06355_000000021_0001_0001_0001_af2pred
SCORE: 2.977 27.115 27.475 26.754 2.791 90.807 96.218 94.224 10.395 ror1_HHH_b1_06747_000000128_0001_0001_0001_af2pred
SCORE: 5.280 27.289 28.281 26.298 2.644 79.292 96.563 90.200 10.588 ror1_HHH_b1_07649_000000026_0001_0001_0001_af2pred
SCORE: 5.508 26.547 27.776 25.318 2.708 75.437 96.387 88.668 10.527 ror1_HHH_b2_00066_000000082_0001_0001_0001_af2pred
SCORE: 3.501 27.468 28.149 26.788 2.669 86.962 96.599 93.049 10.509 ror1_HHH_b2_05685_000000150_0001_0001_0001_af2pred
SCORE: 3.042 27.115 27.739 26.491 2.686 89.613 96.495 93.960 10.325 ror1_HHH_b1_00700_000000059_0001_0001_0001_af2pred
SCORE: 4.536 26.312 27.547 25.078 2.661 82.014 96.405 91.103 10.262 ror1_HHH_b1_07558_000000107_0001_0001_0001_af2pred
SCORE: 3.390 26.762 27.417 26.107 2.669 88.303 96.546 93.509 10.375 ror1_HHH_b2_04006_000000071_0001_0001_0001_af2pred
SCORE: 4.291 26.721 27.567 25.875 2.633 83.481 96.578 91.753 10.344 ror1_HHH_b2_03413_000000190_0001_0001_0001_af2pred
SCORE: 3.889 24.641 25.213 24.069 2.750 85.135 96.143 92.088 10.125 ror1_HHH_b2_05640_000000106_0001_0001_0001_af2pred
SCORE: 2.913 26.065 26.809 25.321 2.722 89.457 96.351 93.811 10.236 ror1_HHH_b2_01673_000000374_0001_0001_0001_af2pred
SCORE: 4.958 26.994 27.704 26.284 2.679 82.133 96.448 91.174 10.283 ror1_HHH_b2_07873_000000121_0001_0001_0001_af2pred
SCORE: 2.352 26.169 26.714 25.624 2.671 95.050 96.537 95.989 10.278 ror1_HHH_b1_05655_000000132_0001_0001_0001_af2pred
SCORE: 2.745 26.853 27.398 26.309 2.747 91.909 96.345 94.711 10.283 ror1_HHH_b1_07968_000000006_0001_0001_0001_af2pred
SCORE: 5.600 25.965 27.200 24.730 2.717 75.220 96.177 88.456 10.243 ror1_HHH_b1_04270_000000077_0001_0001_0001_af2pred
SCORE: 3.607 26.127 27.043 25.211 2.735 85.902 96.287 92.461 10.318 ror1_HHH_b2_06324_000000526_0001_0001_0001_af2pred
SCORE: 3.937 27.328 28.022 26.633 2.679 84.780 96.522 92.196 10.307 ror1_HHH_b1_04612_000000005_0001_0001_0001_af2pred
SCORE: 3.132 27.096 27.618 26.574 2.667 89.440 96.563 93.939 10.366 ror1_HHH_b2_04143_000000039_0001_0001_0001_af2pred
SCORE: 4.909 26.524 27.520 25.529 2.689 79.657 96.412 90.239 10.236 ror1_HHH_b1_04742_000000005_0001_0001_0001_af2pred
SCORE: 4.179 26.370 27.272 25.468 2.738 83.035 96.302 91.414 10.191 ror1_HHH_b1_00786_000000107_0001_0001_0001_af2pred
SCORE: 2.488 26.847 27.306 26.388 2.726 93.977 96.386 95.498 10.275 ror1_HHH_b2_03319_000000152_0001_0001_0001_af2pred
SCORE: 3.869 24.503 25.545 23.461 2.783 84.244 95.974 91.653 10.199 ror1_HHH_b2_05210_000000127_0001_0001_0001_af2pred
SCORE: 3.399 25.911 26.457 25.365 2.701 88.240 96.312 93.338 10.219 ror1_HHH_b2_07800_000000092_0001_0001_0001_af2pred
SCORE: 3.176 26.283 26.770 25.797 2.675 89.065 96.509 93.767 10.234 ror1_HHH_b2_03231_000000148_0001_0001_0001_af2pred
SCORE: 7.346 27.460 28.796 26.123 2.670 74.095 96.511 88.253 9.874 ror1_HHH_b1_00652_000000111_0001_0001_0001_af2pred
SCORE: 3.036 25.931 26.574 25.288 2.708 89.658 96.344 93.880 10.206 ror1_HHH_b2_05909_000000209_0001_0001_0001_af2pred
SCORE: 7.733 26.893 28.056 25.731 2.610 79.121 96.661 90.199 10.205 ror1_HHH_b1_07333_000000059_0001_0001_0001_af2pred
SCORE: 2.606 26.134 26.302 25.965 2.774 92.549 96.056 94.764 10.213 ror1_HHH_b1_01599_000000225_0001_0001_0001_af2pred
SCORE: 3.238 25.965 26.576 25.354 2.729 89.456 96.299 93.778 10.229 ror1_HHH_b1_02331_000000017_0001_0001_0001_af2pred
SCORE: 6.258 27.020 28.299 25.741 2.623 75.479 96.605 88.822 10.209 ror1_HHH_b1_08147_000000304_0001_0001_0001_af2pred
SCORE: 3.530 23.260 24.163 22.357 2.747 85.446 96.076 92.159 10.190 ror1_HHH_b2_06091_000000070_0001_0001_0001_af2pred
SCORE: 2.548 26.668 27.007 26.328 2.678 93.013 96.517 95.226 10.169 ror1_HHH_b2_07017_000000043_0001_0001_0001_af2pred
SCORE: 3.654 26.116 27.045 25.187 2.728 85.876 96.283 92.449 10.163 ror1_HHH_b2_07245_000000014_0001_0001_0001_af2pred
SCORE: 2.689 26.827 27.286 26.368 2.720 93.293 96.397 95.253 10.204 ror1_HHH_b1_02770_000000023_0001_0001_0001_af2pred
SCORE: 4.881 26.516 27.555 25.477 2.636 82.492 96.613 91.411 10.200 ror1_HHH_b2_02616_000000020_0001_0001_0001_af2pred
SCORE: 3.247 26.011 26.831 25.191 2.681 88.099 96.437 93.365 10.204 ror1_HHH_b2_06208_000000497_0001_0001_0001_af2pred
SCORE: 6.402 27.272 28.427 26.117 2.676 72.228 96.368 87.474 10.257 ror1_HHH_b2_05934_000000239_0001_0001_0001_af2pred
SCORE: 3.620 23.446 24.482 22.411 2.798 85.606 95.931 92.127 10.144 ror1_HHH_b1_01559_000000192_0001_0001_0001_af2pred
SCORE: 3.492 26.556 27.481 25.631 2.710 85.549 96.388 92.395 10.161 ror1_HHH_b1_01880_000000022_0001_0001_0001_af2pred
SCORE: 4.015 26.877 27.424 26.330 2.712 85.938 96.459 92.583 10.349 ror1_HHH_b1_01940_000000305_0001_0001_0001_af2pred
SCORE: 2.805 26.710 27.220 26.200 2.667 91.897 96.560 94.842 10.532 ror1_HHH_b1_03413_000000124_0001_0001_0001_af2pred
SCORE: 3.600 26.984 27.586 26.382 2.659 86.811 96.599 92.993 10.495 ror1_HHH_b2_07480_000000161_0001_0001_0001_af2pred
SCORE: 3.359 27.095 27.795 26.394 2.709 87.710 96.442 93.225 10.436 ror1_HHH_b1_07392_000000033_0001_0001_0001_af2pred
SCORE: 4.145 24.536 25.692 23.379 2.797 82.654 95.920 91.033 10.247 ror1_HHH_b2_04059_000000206_0001_0001_0001_af2pred
SCORE: 3.809 22.753 23.401 22.104 2.693 85.055 96.122 92.045 10.282 ror1_HHH_b1_07283_000000027_0001_0001_0001_af2pred
SCORE: 3.868 27.449 27.962 26.935 2.764 84.460 96.178 91.861 10.283 ror1_HHH_b1_01953_000000439_0001_0001_0001_af2pred
SCORE: 7.653 26.504 28.079 24.929 2.644 70.478 96.397 86.848 10.248 ror1_HHH_b1_05706_000000372_0001_0001_0001_af2pred
SCORE: 2.969 26.875 27.376 26.374 2.770 89.856 96.256 93.898 10.321 ror1_HHH_b2_00935_000000086_0001_0001_0001_af2pred
SCORE: 2.613 27.343 27.611 27.074 2.686 92.394 96.523 95.002 10.230 ror1_HHH_b1_00083_000000003_0001_0001_0001_af2pred
SCORE: 3.022 25.819 26.557 25.081 2.707 90.180 96.290 94.039 10.223 ror1_HHH_b2_03103_000000029_0001_0001_0001_af2pred
SCORE: 4.967 23.063 24.774 21.352 2.672 78.725 96.161 89.737 10.239 ror1_HHH_b1_00241_000000265_0001_0001_0001_af2pred
SCORE: 3.945 26.575 27.043 26.107 2.684 85.987 96.457 92.599 10.247 ror1_HHH_b1_07034_000000090_0001_0001_0001_af2pred
SCORE: 3.288 27.062 27.480 26.645 2.678 89.011 96.537 93.764 10.271 ror1_HHH_b2_07800_000000308_0001_0001_0001_af2pred
SCORE: 3.037 26.990 27.278 26.702 2.745 91.909 96.370 94.726 10.367 ror1_HHH_b2_02927_000000013_0001_0001_0001_af2pred
SCORE: 2.453 26.689 27.147 26.231 2.690 93.595 96.472 95.412 10.332 ror1_HHH_b2_04158_000000129_0001_0001_0001_af2pred
SCORE: 2.930 27.040 27.700 26.380 2.676 91.099 96.517 94.521 10.317 ror1_HHH_b1_03184_000000045_0001_0001_0001_af2pred
SCORE: 4.318 27.231 28.083 26.379 2.691 85.892 96.492 92.587 10.322 ror1_HHH_b2_04646_000000334_0001_0001_0001_af2pred
SCORE: 3.087 27.721 28.147 27.296 2.691 90.516 96.532 94.315 10.254 ror1_HHH_b2_07820_000000060_0001_0001_0001_af2pred
SCORE: 4.828 26.686 27.683 25.688 2.660 81.285 96.501 90.895 10.379 ror1_HHH_b1_04614_000000001_0001_0001_0001_af2pred
SCORE: 4.684 26.250 27.323 25.176 2.726 80.963 96.268 90.629 10.331 ror1_HHH_b1_08074_000000300_0001_0001_0001_af2pred
SCORE: 3.892 26.131 26.797 25.464 2.749 86.343 96.166 92.547 10.434 ror1_HHH_b1_00758_000000650_0001_0001_0001_af2pred
SCORE: 3.015 25.896 26.541 25.251 2.710 90.053 96.315 94.008 10.253 ror1_HHH_b1_05789_000000001_0001_0001_0001_af2pred
SCORE: 3.004 26.322 26.753 25.890 2.712 89.984 96.310 93.980 10.305 ror1_HHH_b2_08064_000000388_0001_0001_0001_af2pred
SCORE: 2.468 26.228 26.729 25.726 2.756 93.517 96.253 95.245 10.246 ror1_HHH_b1_02432_000000072_0001_0001_0001_af2pred
SCORE: 3.163 26.371 27.240 25.501 2.733 89.663 96.263 93.832 10.293 ror1_HHH_b2_03180_000000105_0001_0001_0001_af2pred
SCORE: 5.223 27.178 28.251 26.106 2.671 79.925 96.399 90.330 10.394 ror1_HHH_b1_03497_000000226_0001_0001_0001_af2pred
SCORE: 3.063 27.417 27.981 26.853 2.727 90.301 96.429 94.171 10.357 ror1_HHH_b1_02182_000000017_0001_0001_0001_af2pred
SCORE: 7.268 27.251 28.825 25.677 2.634 69.840 96.586 86.732 10.046 ror1_HHH_b1_02762_000000268_0001_0001_0001_af2pred
SCORE: 6.955 27.068 28.267 25.869 2.647 75.644 96.579 88.866 10.232 ror1_HHH_b1_03190_000000035_0001_0001_0001_af2pred
SCORE: 3.264 26.385 27.138 25.633 2.701 88.989 96.425 93.686 10.186 ror1_HHH_b1_04578_000000030_0001_0001_0001_af2pred
SCORE: 2.932 26.475 26.997 25.953 2.733 90.546 96.268 94.160 10.150 ror1_HHH_b2_02388_000000066_0001_0001_0001_af2pred
SCORE: 3.332 27.281 27.635 26.927 2.699 87.088 96.427 92.986 10.160 ror1_HHH_b2_07655_000000290_0001_0001_0001_af2pred
SCORE: 9.880 27.253 28.996 25.511 2.628 62.197 96.536 83.884 10.091 ror1_HHH_b1_03745_000000164_0001_0001_0001_af2pred
SCORE: 3.564 26.146 26.969 25.322 2.704 86.654 96.381 92.797 10.083 ror1_HHH_b1_01485_000000143_0001_0001_0001_af2pred
SCORE: 3.100 26.275 26.958 25.591 2.710 89.073 96.353 93.671 10.148 ror1_HHH_b2_03371_000000121_0001_0001_0001_af2pred
SCORE: 3.538 25.971 26.848 25.094 2.697 86.946 96.301 92.854 10.129 ror1_HHH_b2_04509_000000177_0001_0001_0001_af2pred
SCORE: 2.714 27.014 27.431 26.598 2.703 92.365 96.468 94.956 10.151 ror1_HHH_b1_02859_000000046_0001_0001_0001_af2pred
SCORE: 3.236 26.991 27.338 26.643 2.766 89.041 96.274 93.609 10.059 ror1_HHH_b1_07463_000000068_0001_0001_0001_af2pred
SCORE: 3.939 26.014 26.885 25.142 2.720 84.321 96.369 91.930 10.061 ror1_HHH_b2_08114_000000204_0001_0001_0001_af2pred
SCORE: 2.658 26.931 27.277 26.584 2.752 92.432 96.301 94.876 10.076 ror1_HHH_b1_03318_000000119_0001_0001_0001_af2pred
SCORE: 3.298 27.220 27.626 26.814 2.656 89.809 96.574 94.082 10.124 ror1_HHH_b1_03761_000000199_0001_0001_0001_af2pred
SCORE: 6.486 25.785 26.795 24.775 2.724 75.366 96.000 88.398 10.119 ror1_HHH_b2_05141_000000017_0001_0001_0001_af2pred
SCORE: 7.741 25.532 26.983 24.082 2.707 71.570 95.981 86.987 10.205 ror1_HHH_b1_05255_000000109_0001_0001_0001_af2pred
SCORE: 2.841 26.455 26.991 25.918 2.701 91.137 96.410 94.467 10.224 ror1_HHH_b2_08048_000000052_0001_0001_0001_af2pred
SCORE: 3.666 24.709 25.773 23.645 2.649 85.506 96.464 92.427 10.145 ror1_HHH_b1_00576_000000362_0001_0001_0001_af2pred
SCORE: 4.607 27.416 28.424 26.407 2.714 82.074 96.474 91.169 10.170 ror1_HHH_b2_01556_000000226_0001_0001_0001_af2pred
SCORE: 2.852 25.888 26.474 25.301 2.767 92.367 96.186 94.779 10.127 ror1_HHH_b2_03526_000000202_0001_0001_0001_af2pred
SCORE: 2.978 27.035 27.706 26.364 2.788 90.035 96.186 93.920 10.345 ror1_HHH_b1_02709_000000195_0001_0001_0001_af2pred
SCORE: 4.316 24.031 24.990 23.073 2.774 82.033 95.952 90.824 10.328 ror1_HHH_b1_08087_000000037_0001_0001_0001_af2pred
SCORE: 2.734 27.209 27.556 26.863 2.715 90.905 96.418 94.387 10.373 ror1_HHH_b1_00079_000000057_0001_0001_0001_af2pred
SCORE: 3.440 27.308 27.964 26.653 2.679 87.798 96.591 93.352 10.149 ror1_HHH_b1_02367_000000111_0001_0001_0001_af2pred
SCORE: 2.749 26.789 27.313 26.265 2.738 91.444 96.332 94.531 10.124 ror1_HHH_b1_05702_000000052_0001_0001_0001_af2pred
SCORE: 4.370 27.318 28.148 26.489 2.674 83.018 96.515 91.542 10.120 ror1_HHH_b1_01410_000000212_0001_0001_0001_af2pred
SCORE: 3.207 27.718 28.275 27.161 2.734 89.289 96.438 93.804 10.105 ror1_HHH_b2_04855_000000120_0001_0001_0001_af2pred
SCORE: 2.376 27.635 28.283 26.988 4.262 93.028 95.622 95.062 193.057 il10ra_HHH_b1_00478_af2_000000004_0001_0001_af2pred
SCORE: 2.480 27.710 28.244 27.176 4.272 92.344 95.568 94.872 17.000 il10ra_HHH_b1_00508_af2_000000004_0001_0001_af2pred
SCORE: 3.078 27.350 28.142 26.559 4.266 88.633 95.532 94.042 16.911 il10ra_HHH_b1_00509_000000026_0001_0001_af2pred
SCORE: 2.791 27.524 28.316 26.732 4.259 90.153 95.578 94.407 16.931 il10ra_HHH_b1_00509_000000041_0001_0001_af2pred
SCORE: 2.853 27.703 28.359 27.047 4.262 90.476 95.623 94.512 16.847 il10ra_HHH_b1_00510_000000042_0001_0001_af2pred
SCORE: 3.230 27.672 28.489 26.856 4.270 86.877 95.536 93.667 16.856 il10ra_HHH_b1_00566_000000023_0001_0001_af2pred
SCORE: 3.282 27.497 28.192 26.802 4.273 87.215 95.488 93.702 17.194 il10ra_HHH_b1_00682_000000001_0001_0001_af2pred
SCORE: 3.074 27.464 28.145 26.784 4.238 88.834 95.622 94.156 16.984 il10ra_HHH_b1_00682_000000021_0001_0001_af2pred
SCORE: 2.760 27.570 28.277 26.863 4.263 90.260 95.580 94.432 16.870 il10ra_HHH_b1_00717_000000022_0001_0001_af2pred
SCORE: 2.713 27.722 28.347 27.097 4.272 91.162 95.570 94.618 16.932 il10ra_HHH_b1_00775_af2_000000017_0001_0001_af2pred
SCORE: 2.972 27.139 27.739 26.539 4.263 89.503 95.548 94.242 18.446 il10ra_HHH_b1_00804_000000037_0001_0001_af2pred
SCORE: 3.154 27.663 28.541 26.786 4.273 87.584 95.503 93.793 17.067 il10ra_HHH_b1_00851_af2_000000041_0001_0001_af2pred
SCORE: 4.488 27.662 28.507 26.816 4.257 81.524 95.554 92.525 16.976 il10ra_HHH_b1_00996_000000009_0001_0001_af2pred
SCORE: 3.517 27.544 28.206 26.881 4.288 86.119 95.530 93.498 16.905 il10ra_HHH_b1_01020_000000019_0001_0001_af2pred
SCORE: 2.763 27.148 27.912 26.385 4.265 90.022 95.556 94.361 16.981 il10ra_HHH_b1_01025_000000012_0001_0001_af2pred
SCORE: 2.944 27.385 28.187 26.584 4.271 89.206 95.552 94.182 16.983 il10ra_HHH_b1_01025_af2_000000003_0001_0001_af2pred
SCORE: 2.587 27.505 28.242 26.768 4.282 92.557 95.526 94.885 18.537 il10ra_HHH_b1_01030_000000001_0001_0001_af2pred
SCORE: 3.438 27.916 28.815 27.016 4.248 85.143 95.598 93.340 18.574 il10ra_HHH_b1_01060_af2_000000008_0001_0001_af2pred
SCORE: 3.282 27.986 28.732 27.241 4.260 85.999 95.588 93.518 18.651 il10ra_HHH_b1_01060_af2_000000009_0001_0001_af2pred
SCORE: 4.022 27.654 28.655 26.652 4.277 84.265 95.519 93.089 16.995 il10ra_HHH_b1_01069_af2_000000044_0001_0001_af2pred
SCORE: 2.975 27.993 28.660 27.327 4.251 88.968 95.583 94.155 18.500 il10ra_HHH_b1_01073_000000023_0001_0001_af2pred
SCORE: 2.924 27.595 28.292 26.898 4.274 89.780 95.553 94.307 16.928 il10ra_HHH_b1_01119_000000006_0001_0001_af2pred
SCORE: 3.588 27.677 28.384 26.971 4.270 85.162 95.536 93.296 17.066 il10ra_HHH_b1_01236_000000004_0001_0001_af2pred
SCORE: 5.630 27.333 28.325 26.340 4.305 74.204 95.154 90.631 18.627 il10ra_HHH_b1_01307_af2_000000000_0001_0001_af2pred
SCORE: 7.552 28.146 29.426 26.867 4.202 65.370 95.682 89.138 18.477 il10ra_HHH_b1_01411_af2_000000004_0001_0001_af2pred
SCORE: 5.564 28.027 29.093 26.961 4.253 77.643 95.591 91.716 16.901 il10ra_HHH_b1_01411_af2_000000009_0001_0001_af2pred
SCORE: 4.977 28.134 29.102 27.166 4.254 78.081 95.612 91.827 16.863 il10ra_HHH_b1_01411_af2_000000042_0001_0001_af2pred
SCORE: 2.414 27.990 28.596 27.385 4.303 93.008 95.479 94.946 16.966 il10ra_HHH_b1_01553_af2_000000011_0001_0001_af2pred
SCORE: 2.285 27.496 28.080 26.912 4.265 93.505 95.566 95.121 16.953 il10ra_HHH_b1_01607_000000015_0001_0001_af2pred
SCORE: 2.276 27.211 27.483 26.939 4.277 93.670 95.491 95.098 17.086 il10ra_HHH_b1_01645_000000026_0001_0001_af2pred
SCORE: 3.024 27.943 28.508 27.378 4.248 88.960 95.627 94.187 16.933 il10ra_HHH_b1_01675_af2_000000045_0001_0001_af2pred
SCORE: 2.987 27.889 28.495 27.283 4.286 88.188 95.571 93.977 18.586 il10ra_HHH_b1_01693_af2_000000008_0001_0001_af2pred
SCORE: 3.479 28.002 28.700 27.303 4.279 84.759 95.584 93.246 16.931 il10ra_HHH_b1_01693_af2_000000011_0001_0001_af2pred
SCORE: 3.591 27.707 28.524 26.890 4.279 84.879 95.534 93.234 18.509 il10ra_HHH_b1_01693_af2_000000026_0001_0001_af2pred
SCORE: 3.382 27.867 28.542 27.191 4.228 86.669 95.647 93.709 18.535 il10ra_HHH_b1_01693_af2_000000036_0001_0001_af2pred
SCORE: 3.377 27.227 28.033 26.421 4.263 85.825 95.554 93.453 18.561 il10ra_HHH_b1_01761_000000049_0001_0001_af2pred
SCORE: 3.654 28.065 28.895 27.235 4.273 83.362 95.621 92.974 18.619 il10ra_HHH_b1_01959_000000037_0001_0001_af2pred
SCORE: 2.525 27.669 28.330 27.007 4.290 92.585 95.541 94.903 18.518 il10ra_HHH_b1_02151_af2_000000040_0001_0001_af2pred
SCORE: 5.240 27.097 28.119 26.075 4.251 77.778 95.507 91.679 16.958 il10ra_HHH_b1_02260_af2_000000025_0001_0001_af2pred
SCORE: 4.725 27.746 28.722 26.769 4.258 79.682 95.534 92.111 17.149 il10ra_HHH_b1_02264_af2_000000031_0001_0001_af2pred
SCORE: 3.203 27.717 28.513 26.921 4.229 86.948 95.663 93.781 18.605 il10ra_HHH_b1_02264_af2_000000036_0001_0001_af2pred
SCORE: 2.588 27.222 27.891 26.554 4.265 92.665 95.594 94.962 16.925 il10ra_HHH_b1_02435_af2_000000010_0001_0001_af2pred
SCORE: 2.635 26.974 27.698 26.250 4.224 91.896 95.597 94.798 18.480 il10ra_HHH_b1_02472_000000046_0001_0001_af2pred
SCORE: 2.519 27.835 28.282 27.389 4.272 91.452 95.610 94.713 16.954 il10ra_HHH_b1_02557_af2_000000045_0001_0001_af2pred
SCORE: 2.539 27.223 27.573 26.872 4.232 91.898 95.551 94.763 16.874 il10ra_HHH_b1_02693_af2_000000027_0001_0001_af2pred
SCORE: 3.287 27.620 28.294 26.946 4.279 87.939 95.427 93.811 16.906 il10ra_HHH_b1_02695_af2_000000012_0001_0001_af2pred
SCORE: 5.828 27.597 28.684 26.510 4.287 77.160 95.440 91.493 16.912 il10ra_HHH_b1_02832_af2_000000000_0001_0001_af2pred
SCORE: 2.452 27.576 28.406 26.746 4.272 92.679 95.575 94.950 18.562 il10ra_HHH_b1_02832_af2_000000009_0001_0001_af2pred
SCORE: 2.111 27.676 28.226 27.127 4.314 95.102 95.500 95.414 18.513 il10ra_HHH_b1_02860_af2_000000034_0001_0001_af2pred
SCORE: 3.561 27.565 28.298 26.832 4.244 87.404 95.552 93.793 18.477 il10ra_HHH_b1_03011_af2_000000048_0001_0001_af2pred
SCORE: 2.180 27.297 27.857 26.737 4.276 94.214 95.526 95.243 18.535 il10ra_HHH_b1_03058_000000026_0001_0001_af2pred
SCORE: 3.273 27.841 28.667 27.016 4.270 87.212 95.563 93.760 16.932 il10ra_HHH_b1_03121_af2_000000025_0001_0001_af2pred
SCORE: 2.563 27.538 28.164 26.912 4.273 90.752 95.554 94.517 18.607 il10ra_HHH_b1_03142_af2_000000048_0001_0001_af2pred
SCORE: 3.322 27.337 28.310 26.364 4.262 86.231 95.540 93.530 16.936 il10ra_HHH_b1_03204_af2_000000009_0001_0001_af2pred
SCORE: 8.755 28.090 29.438 26.742 4.293 58.908 95.422 87.538 17.086 il10ra_HHH_b1_03272_af2_000000020_0001_0001_af2pred
SCORE: 2.796 27.766 28.589 26.943 4.262 90.714 95.580 94.530 17.050 il10ra_HHH_b1_03381_000000002_0001_0001_af2pred
SCORE: 7.375 27.589 28.922 26.255 4.254 64.650 95.506 88.844 18.629 il10ra_HHH_b1_03381_af2_000000011_0001_0001_af2pred
SCORE: 3.168 27.910 28.571 27.248 4.253 88.673 95.576 94.085 16.938 il10ra_HHH_b1_03402_000000009_0001_0001_af2pred
SCORE: 2.963 25.069 25.500 24.638 4.342 88.938 95.335 93.954 18.521 il10ra_HHH_b1_03420_af2_000000011_0001_0001_af2pred
SCORE: 2.670 27.670 28.288 27.053 4.285 91.394 95.555 94.657 16.801 il10ra_HHH_b1_03480_af2_000000045_0001_0001_af2pred
SCORE: 6.649 27.690 29.021 26.358 4.223 69.131 95.650 89.924 16.842 il10ra_HHH_b1_03504_af2_000000034_0001_0001_af2pred
SCORE: 3.819 27.796 28.763 26.830 4.262 86.516 95.539 93.591 19.118 il10ra_HHH_b1_03508_af2_000000013_0001_0001_af2pred
SCORE: 3.898 27.925 28.943 26.908 4.253 82.993 95.575 92.858 19.025 il10ra_HHH_b1_03546_000000048_0001_0001_af2pred
SCORE: 2.725 27.988 28.780 27.197 4.307 90.879 95.520 94.518 18.393 il10ra_HHH_b1_03612_000000041_0001_0001_af2pred
SCORE: 2.214 27.237 27.743 26.731 4.289 94.480 95.522 95.297 18.408 il10ra_HHH_b1_03622_af2_000000000_0001_0001_af2pred
SCORE: 4.006 27.985 28.980 26.991 4.309 82.188 95.450 92.587 16.791 il10ra_HHH_b1_03627_af2_000000019_0001_0001_af2pred
SCORE: 4.955 27.912 28.978 26.845 4.254 77.993 95.511 91.729 16.789 il10ra_HHH_b1_03725_af2_000000008_0001_0001_af2pred
SCORE: 3.214 27.632 28.351 26.912 4.248 87.637 95.544 93.837 16.857 il10ra_HHH_b1_03758_af2_000000004_0001_0001_af2pred
SCORE: 2.367 27.582 28.017 27.147 4.300 93.638 95.537 95.127 17.042 il10ra_HHH_b1_03771_000000021_0001_0001_af2pred
SCORE: 3.608 27.423 28.392 26.455 4.281 84.478 95.438 93.072 17.495 il10ra_HHH_b1_03995_000000021_0001_0001_af2pred
SCORE: 2.303 27.798 28.376 27.220 4.228 94.274 95.687 95.382 17.368 il10ra_HHH_b1_04047_af2_000000016_0001_0001_af2pred
SCORE: 5.022 27.768 28.876 26.660 4.300 80.806 95.392 92.243 16.951 il10ra_HHH_b1_04109_000000016_0001_0001_af2pred
SCORE: 2.509 27.510 28.045 26.975 4.259 92.555 95.614 94.953 17.067 il10ra_HHH_b1_04174_af2_000000007_0001_0001_af2pred
SCORE: 3.225 27.825 28.603 27.046 4.220 86.828 95.651 93.746 16.950 il10ra_HHH_b1_04215_000000045_0001_0001_af2pred
SCORE: 3.919 27.460 28.255 26.666 4.273 83.675 95.530 92.970 17.015 il10ra_HHH_b1_04244_af2_000000047_0001_0001_af2pred
SCORE: 3.263 27.620 28.434 26.805 4.302 87.876 95.529 93.877 16.924 il10ra_HHH_b1_04267_af2_000000026_0001_0001_af2pred
SCORE: 2.868 27.200 27.863 26.538 4.248 89.352 95.602 94.253 16.906 il10ra_HHH_b1_04268_000000036_0001_0001_af2pred
SCORE: 5.678 27.878 29.123 26.632 4.263 74.727 95.582 91.080 18.595 il10ra_HHH_b1_04282_af2_000000049_0001_0001_af2pred
SCORE: 5.683 27.870 28.955 26.784 4.292 77.161 95.517 91.554 16.984 il10ra_HHH_b1_04327_af2_000000025_0001_0001_af2pred
SCORE: 3.045 27.347 28.146 26.548 4.255 88.311 95.551 93.988 18.528 il10ra_HHH_b1_04335_000000005_0001_0001_af2pred
SCORE: 4.087 27.440 28.399 26.482 4.269 81.477 95.568 92.526 17.105 il10ra_HHH_b1_04412_000000002_0001_0001_af2pred
SCORE: 2.728 27.711 28.480 26.942 4.253 90.528 95.612 94.514 18.572 il10ra_HHH_b1_04412_af2_000000019_0001_0001_af2pred
SCORE: 3.884 27.854 28.718 26.990 4.217 83.127 95.582 92.893 18.587 il10ra_HHH_b1_04432_000000008_0001_0001_af2pred
SCORE: 2.479 27.283 27.859 26.707 4.368 91.894 95.365 94.616 16.961 il10ra_HHH_b1_04480_000000020_0001_0001_af2pred
SCORE: 6.870 27.740 29.033 26.448 4.250 70.319 95.571 90.119 18.518 il10ra_HHH_b1_04498_000000022_0001_0001_af2pred
SCORE: 7.251 27.549 28.637 26.460 4.259 73.300 95.411 90.637 18.558 il10ra_HHH_b1_04563_af2_000000018_0001_0001_af2pred
SCORE: 3.088 27.844 28.486 27.201 4.268 87.743 95.520 93.841 18.610 il10ra_HHH_b1_04569_af2_000000003_0001_0001_af2pred
SCORE: 2.428 27.402 27.995 26.809 4.268 93.453 95.599 95.135 16.945 il10ra_HHH_b1_04589_af2_000000035_0001_0001_af2pred
SCORE: 4.418 27.835 28.912 26.758 4.281 77.750 95.521 91.684 18.592 il10ra_HHH_b1_04667_000000045_0001_0001_af2pred
SCORE: 2.205 27.466 27.993 26.939 4.312 93.928 95.535 95.188 16.945 il10ra_HHH_b1_04688_af2_000000002_0001_0001_af2pred
SCORE: 5.282 17.190 18.365 16.015 4.367 75.221 94.801 90.574 18.463 il10ra_HHH_b1_04779_000000017_0001_0001_af2pred
SCORE: 2.419 27.790 28.404 27.176 4.293 93.146 95.553 95.034 18.657 il10ra_HHH_b1_04941_000000000_0001_0001_af2pred
SCORE: 3.974 27.733 28.758 26.708 4.238 82.489 95.482 92.677 16.885 il10ra_HHH_b1_04947_000000001_0001_0001_af2pred
SCORE: 2.520 27.810 28.408 27.212 4.310 92.227 95.516 94.806 18.522 il10ra_HHH_b1_04953_af2_000000001_0001_0001_af2pred
SCORE: 4.227 27.557 28.503 26.611 4.277 81.754 95.538 92.562 17.074 il10ra_HHH_b1_05014_000000014_0001_0001_af2pred
SCORE: 5.538 27.937 29.120 26.755 4.220 73.227 95.634 90.796 16.970 il10ra_HHH_b1_05081_af2_000000001_0001_0001_af2pred
SCORE: 4.203 27.992 29.036 26.947 4.212 79.897 95.688 92.279 18.466 il10ra_HHH_b1_05081_af2_000000006_0001_0001_af2pred
SCORE: 2.734 27.636 28.404 26.868 4.252 90.372 95.615 94.483 17.088 il10ra_HHH_b1_05101_af2_000000009_0001_0001_af2pred
SCORE: 2.515 27.393 28.084 26.703 4.281 92.189 95.531 94.809 16.870 il10ra_HHH_b1_05101_af2_000000033_0001_0001_af2pred
SCORE: 4.112 28.104 29.120 27.088 4.229 81.616 95.632 92.606 18.582 il10ra_HHH_b1_05104_af2_000000015_0001_0001_af2pred
SCORE: 2.939 27.533 27.857 27.210 2.575 89.727 96.660 94.464 124.380 cd86_HHH_b1_04464_000000014_0001_0001_af2pred
SCORE: 2.613 26.773 27.027 26.519 2.624 92.415 96.594 95.270 6.884 cd86_HHH_b1_06118_000000002_0001_0001_af2pred
SCORE: 2.344 27.003 27.179 26.826 2.577 94.705 96.658 96.039 6.896 cd86_HHH_b1_06913_000000021_0001_0001_af2pred
SCORE: 2.478 27.444 27.732 27.156 2.642 92.869 96.447 95.314 6.846 cd86_HHH_b1_08326_000000000_0001_0001_af2pred
SCORE: 2.975 27.568 28.151 26.985 2.691 90.246 96.402 94.452 6.879 cd86_HHH_b2_01175_000000000_0001_0001_af2pred
SCORE: 4.806 27.433 28.453 26.412 2.496 81.724 96.910 92.099 6.832 cd86_HHH_b2_02487_000000003_0001_0001_af2pred
SCORE: 3.026 26.954 27.324 26.584 2.501 89.313 96.898 94.496 6.875 cd86_HHH_b2_03316_000000022_0001_0001_af2pred
SCORE: 2.702 27.143 27.409 26.877 2.576 92.144 96.677 95.241 6.873 cd86_HHH_b2_03470_000000027_0001_0001_af2pred
SCORE: 2.649 27.070 27.569 26.572 2.584 90.601 96.697 94.766 6.870 cd86_HHH_b2_03986_000000026_0001_0001_af2pred
SCORE: 2.389 26.785 27.143 26.427 2.572 93.892 96.683 95.799 6.839 cd86_HHH_b2_05345_000000000_0001_0001_af2pred
SCORE: 2.890 26.784 27.350 26.218 2.566 90.043 96.720 94.605 6.921 cd86_HHH_b2_05568_000000011_0001_0001_af2pred
SCORE: 2.938 27.424 27.841 27.007 2.593 89.810 96.529 94.401 6.885 cd86_HHH_b2_07063_000000003_0001_0001_af2pred
SCORE: 4.962 27.104 27.984 26.223 2.559 78.478 96.672 90.909 6.842 cd86_HHH_b2_07876_000000028_0001_0001_af2pred
SCORE: 3.345 27.661 28.234 27.087 2.728 87.428 96.272 93.471 6.842 cd86_HHH_b2_08347_000000023_0001_0001_af2pred
SCORE: 2.523 26.740 27.029 26.451 2.836 91.522 95.910 94.520 6.875 cd86_HHH_b1_01950_000000024_0001_0001_af2pred
SCORE: 9.446 27.686 28.970 26.402 2.601 65.745 96.518 86.770 6.854 cd86_HHH_b1_02668_000000015_0001_0001_af2pred
SCORE: 5.651 27.203 28.389 26.018 2.577 73.478 96.535 89.231 6.891 cd86_HHH_b1_04423_000000008_0001_0001_af2pred
SCORE: 2.906 9.084 9.791 8.377 2.632 85.266 95.140 92.012 6.849 cd86_HHH_b1_04879_000000002_0001_0001_af2pred
SCORE: 2.673 26.902 27.210 26.595 2.551 91.903 96.708 95.186 6.877 cd86_HHH_b1_05470_000000003_0001_0001_af2pred
SCORE: 7.906 27.684 29.149 26.218 2.576 66.049 96.535 86.878 6.841 cd86_HHH_b1_05481_000000005_0001_0001_af2pred
SCORE: 3.148 27.208 27.785 26.630 2.606 88.584 96.623 94.076 6.909 cd86_HHH_b1_06069_000000023_0001_0001_af2pred
SCORE: 3.402 25.737 26.423 25.050 2.588 87.844 96.459 93.730 6.840 cd86_HHH_b1_06524_000000017_0001_0001_af2pred
SCORE: 4.375 26.423 27.478 25.369 2.668 78.910 96.319 90.804 6.882 cd86_HHH_b1_06710_000000020_0001_0001_af2pred
SCORE: 2.845 26.979 27.296 26.662 2.673 90.432 96.330 94.462 6.873 cd86_HHH_b2_00472_000000006_0001_0001_af2pred
SCORE: 2.988 26.019 26.599 25.440 2.580 89.398 96.531 94.272 6.849 cd86_HHH_b2_01586_000000028_0001_0001_af2pred
SCORE: 3.013 26.983 27.373 26.593 2.669 89.731 96.377 94.272 6.717 cd86_HHH_b2_01624_000000024_0001_0001_af2pred
SCORE: 4.553 27.395 28.287 26.503 2.588 81.313 96.605 91.761 6.841 cd86_HHH_b2_01659_000000010_0001_0001_af2pred
SCORE: 3.563 27.157 27.855 26.460 2.553 86.404 96.754 93.476 6.778 cd86_HHH_b2_05810_000000024_0001_0001_af2pred
SCORE: 3.252 26.879 27.491 26.268 2.571 87.784 96.559 93.779 6.817 cd86_HHH_b1_00046_000000019_0001_0001_af2pred
SCORE: 2.685 26.865 27.296 26.433 2.615 90.843 96.653 94.813 6.826 cd86_HHH_b1_01924_000000017_0001_0001_af2pred
SCORE: 2.507 26.754 27.235 26.273 2.610 91.925 96.483 95.039 6.797 cd86_HHH_b1_02335_000000025_0001_0001_af2pred
SCORE: 2.732 26.683 27.030 26.335 2.644 91.705 96.521 94.996 6.850 cd86_HHH_b1_02773_000000025_0001_0001_af2pred
SCORE: 4.161 24.935 25.871 23.999 2.693 80.224 96.134 91.094 6.817 cd86_HHH_b1_04673_000000018_0001_0001_af2pred
SCORE: 5.606 26.765 27.969 25.561 2.595 77.045 96.513 90.346 6.786 cd86_HHH_b1_08096_000000004_0001_0001_af2pred
SCORE: 2.801 27.153 27.871 26.434 2.612 90.812 96.632 94.788 6.776 cd86_HHH_b2_00681_000000011_0001_0001_af2pred
SCORE: 3.455 27.789 28.335 27.242 2.615 86.644 96.555 93.416 6.803 cd86_HHH_b2_01576_000000003_0001_0001_af2pred
SCORE: 2.786 26.663 27.011 26.314 2.712 90.255 96.282 94.373 6.793 cd86_HHH_b2_01805_000000008_0001_0001_af2pred
SCORE: 3.359 27.272 27.892 26.652 2.708 87.350 96.348 93.498 6.824 cd86_HHH_b2_02415_000000020_0001_0001_af2pred
SCORE: 2.596 27.015 27.478 26.552 2.577 91.762 96.727 95.154 6.810 cd86_HHH_b2_04072_000000020_0001_0001_af2pred
SCORE: 4.719 26.216 27.249 25.182 2.567 78.858 96.556 90.950 6.802 cd86_HHH_b2_07225_000000029_0001_0001_af2pred
SCORE: 3.616 27.134 27.812 26.455 2.555 87.364 96.754 93.780 6.776 cd86_HHH_b2_07369_000000016_0001_0001_af2pred
SCORE: 2.637 27.331 27.854 26.808 2.729 91.532 96.316 94.800 6.913 cd86_HHH_b2_07669_000000023_0001_0001_af2pred
SCORE: 3.103 27.152 27.526 26.778 2.601 90.001 96.558 94.481 6.912 cd86_HHH_b2_08107_000000009_0001_0001_af2pred
SCORE: 6.062 26.986 27.989 25.984 2.606 77.137 96.453 90.334 6.942 cd86_HHH_b1_01005_000000001_0001_0001_af2pred
SCORE: 2.531 27.153 27.500 26.805 2.570 92.914 96.641 95.461 6.903 cd86_HHH_b1_03466_000000004_0001_0001_af2pred
SCORE: 3.975 26.934 27.832 26.036 2.621 83.814 96.526 92.499 6.924 cd86_HHH_b1_04148_000000018_0001_0001_af2pred
SCORE: 5.930 27.456 28.637 26.275 2.610 72.701 96.480 88.948 6.975 cd86_HHH_b1_04151_000000005_0001_0001_af2pred
SCORE: 7.858 27.358 28.619 26.096 2.518 67.135 96.826 87.421 6.890 cd86_HHH_b2_00691_000000015_0001_0001_af2pred
SCORE: 6.719 27.069 28.094 26.044 2.528 73.206 96.736 89.283 6.893 cd86_HHH_b2_01561_000000019_0001_0001_af2pred
SCORE: 3.111 27.256 27.822 26.689 2.696 87.348 96.343 93.494 6.847 cd86_HHH_b2_01738_000000002_0001_0001_af2pred
SCORE: 4.440 26.730 27.722 25.738 2.508 83.186 96.751 92.454 6.828 cd86_HHH_b2_02487_000000008_0001_0001_af2pred
SCORE: 4.284 26.717 27.617 25.818 2.672 81.763 96.337 91.720 6.830 cd86_HHH_b2_02759_000000006_0001_0001_af2pred
SCORE: 3.298 25.544 26.264 24.824 2.649 86.535 96.300 93.207 6.826 cd86_HHH_b2_03615_000000016_0001_0001_af2pred
SCORE: 2.341 26.056 26.259 25.853 2.715 93.341 96.162 95.268 6.846 cd86_HHH_b2_03755_000000022_0001_0001_af2pred
SCORE: 2.783 27.319 27.810 26.827 2.587 91.210 96.659 94.933 6.879 cd86_HHH_b2_05026_000000005_0001_0001_af2pred
SCORE: 3.560 25.731 26.226 25.235 2.638 86.132 96.253 93.047 6.862 cd86_HHH_b2_06147_000000026_0001_0001_af2pred
SCORE: 3.278 26.893 27.403 26.383 2.596 87.473 96.459 93.613 6.650 cd86_HHH_b2_07121_000000014_0001_0001_af2pred
SCORE: 2.042 26.582 26.926 26.238 2.680 95.365 96.406 96.076 6.788 cd86_HHH_b2_07884_000000024_0001_0001_af2pred
SCORE: 6.779 25.408 26.993 23.822 2.584 71.213 96.405 88.425 6.762 cd86_HHH_b1_01807_000000026_0001_0001_af2pred
SCORE: 2.890 27.518 28.018 27.018 2.612 90.641 96.565 94.688 6.682 cd86_HHH_b1_03347_000000002_0001_0001_af2pred
SCORE: 2.349 26.481 26.978 25.984 2.625 93.346 96.456 95.471 6.728 cd86_HHH_b1_05470_000000000_0001_0001_af2pred
SCORE: 3.414 27.371 28.062 26.680 2.598 86.166 96.608 93.300 6.693 cd86_HHH_b1_06173_000000022_0001_0001_af2pred
SCORE: 3.694 25.896 26.682 25.110 2.548 86.469 96.442 93.283 6.709 cd86_HHH_b1_08096_000000002_0001_0001_af2pred
SCORE: 2.415 26.888 27.086 26.690 2.566 93.271 96.713 95.622 6.695 cd86_HHH_b2_02237_000000024_0001_0001_af2pred
SCORE: 2.347 26.062 26.228 25.896 2.579 93.559 96.646 95.668 6.709 cd86_HHH_b2_02285_000000013_0001_0001_af2pred
SCORE: 3.425 27.892 28.589 27.195 2.595 88.618 96.683 94.128 6.679 cd86_HHH_b2_04226_000000003_0001_0001_af2pred
SCORE: 3.094 26.759 27.340 26.178 2.652 88.140 96.439 93.810 6.728 cd86_HHH_b2_04694_000000012_0001_0001_af2pred
SCORE: 3.545 27.480 28.083 26.877 2.581 86.482 96.693 93.458 6.700 cd86_HHH_b2_07206_000000006_0001_0001_af2pred
SCORE: 4.844 26.243 27.419 25.067 2.598 76.438 96.444 90.106 6.672 cd86_HHH_b1_00047_000000029_0001_0001_af2pred
SCORE: 3.104 27.295 27.872 26.717 2.708 88.868 96.301 93.946 6.725 cd86_HHH_b1_00425_000000006_0001_0001_af2pred
SCORE: 2.601 27.245 27.872 26.618 2.705 91.532 96.332 94.811 6.688 cd86_HHH_b1_01184_000000022_0001_0001_af2pred
SCORE: 2.407 27.317 27.610 27.023 2.575 93.843 96.636 95.751 6.711 cd86_HHH_b1_05601_000000016_0001_0001_af2pred
SCORE: 2.633 26.862 27.331 26.392 2.689 91.370 96.461 94.848 6.538 cd86_HHH_b1_06118_000000004_0001_0001_af2pred
SCORE: 2.299 25.139 25.449 24.828 2.584 93.385 96.492 95.508 6.758 cd86_HHH_b1_06525_000000028_0001_0001_af2pred
SCORE: 2.461 27.131 27.407 26.854 2.672 92.539 96.479 95.231 6.767 cd86_HHH_b2_04198_000000022_0001_0001_af2pred
SCORE: 3.910 27.356 28.219 26.494 2.566 85.704 96.770 93.264 6.719 cd86_HHH_b2_04226_000000016_0001_0001_af2pred
SCORE: 4.168 26.409 27.340 25.478 2.656 81.989 96.341 91.795 6.700 cd86_HHH_b2_06008_000000025_0001_0001_af2pred
SCORE: 2.851 27.053 27.494 26.612 2.616 89.996 96.623 94.524 6.690 cd86_HHH_b2_08369_000000010_0001_0001_af2pred
SCORE: 3.284 27.674 28.262 27.087 2.611 88.352 96.588 93.979 6.707 cd86_HHH_b1_01414_000000021_0001_0001_af2pred
SCORE: 2.583 25.033 25.288 24.778 2.676 91.477 95.971 94.547 6.659 cd86_HHH_b1_03347_000000024_0001_0001_af2pred
SCORE: 3.039 26.537 27.246 25.829 2.582 89.417 96.553 94.293 6.656 cd86_HHH_b1_04122_000000010_0001_0001_af2pred
SCORE: 3.064 27.703 28.224 27.182 2.581 90.137 96.664 94.596 6.640 cd86_HHH_b1_05389_000000001_0001_0001_af2pred
SCORE: 2.515 26.780 27.315 26.244 2.571 91.998 96.686 95.201 6.626 cd86_HHH_b2_02877_000000012_0001_0001_af2pred
SCORE: 2.879 27.314 27.729 26.899 2.530 89.906 96.842 94.645 6.640 cd86_HHH_b2_03615_000000023_0001_0001_af2pred
SCORE: 3.350 27.047 27.601 26.492 2.600 87.349 96.550 93.635 6.648 cd86_HHH_b2_04249_000000005_0001_0001_af2pred
SCORE: 2.628 26.756 27.230 26.282 2.594 91.732 96.540 95.017 6.659 cd86_HHH_b2_04256_000000021_0001_0001_af2pred
SCORE: 3.507 27.162 27.750 26.575 2.613 86.573 96.554 93.392 6.600 cd86_HHH_b2_04726_000000013_0001_0001_af2pred
SCORE: 2.889 27.140 27.474 26.806 2.611 90.181 96.615 94.577 6.661 cd86_HHH_b1_01749_000000015_0001_0001_af2pred
SCORE: 5.464 26.777 27.757 25.796 2.557 76.226 96.520 90.091 6.444 cd86_HHH_b1_03713_000000028_0001_0001_af2pred
SCORE: 2.809 26.512 26.987 26.036 2.580 90.014 96.769 94.629 6.577 cd86_HHH_b1_04298_000000004_0001_0001_af2pred
SCORE: 2.616 27.263 27.615 26.912 2.607 92.099 96.604 95.177 6.557 cd86_HHH_b1_04508_000000004_0001_0001_af2pred
SCORE: 2.575 26.455 26.981 25.928 2.638 91.448 96.380 94.817 6.628 cd86_HHH_b1_05299_000000013_0001_0001_af2pred
SCORE: 2.982 27.277 27.933 26.622 2.566 90.823 96.600 94.770 6.590 cd86_HHH_b1_08096_000000015_0001_0001_af2pred
SCORE: 2.586 27.403 27.902 26.904 2.564 91.765 96.760 95.178 6.593 cd86_HHH_b2_00571_000000027_0001_0001_af2pred
SCORE: 2.929 25.095 25.575 24.616 2.679 89.017 96.301 93.994 6.556 cd86_HHH_b2_00606_000000021_0001_0001_af2pred
SCORE: 3.519 27.776 28.350 27.202 2.630 86.423 96.592 93.371 6.671 cd86_HHH_b2_00944_000000017_0001_0001_af2pred
SCORE: 8.630 27.495 28.940 26.051 2.557 62.720 96.594 85.864 6.582 cd86_HHH_b2_01590_000000023_0001_0001_af2pred
SCORE: 3.995 21.360 22.283 20.437 2.735 81.584 95.631 91.182 6.584 cd86_HHH_b2_02013_000000014_0001_0001_af2pred
SCORE: 2.717 26.994 27.391 26.596 2.801 90.047 96.047 94.146 6.555 cd86_HHH_b2_03158_000000005_0001_0001_af2pred
SCORE: 4.448 27.133 27.560 26.707 2.587 88.934 96.718 94.252 6.589 cd86_HHH_b2_06587_000000007_0001_0001_af2pred
SCORE: 3.392 27.451 28.474 26.427 3.106 85.824 96.667 94.915 203.213 ltk_HHH_b2_06468_af2_000000008_0001_0001_af2pred
SCORE: 2.644 26.944 27.693 26.196 3.097 90.203 96.626 95.588 22.859 ltk_HHH_b2_08283_af2_000000035_0001_0001_af2pred
SCORE: 2.251 27.317 28.082 26.551 3.119 94.412 96.638 96.279 22.953 ltk_HHH_b1_01192_000000024_0001_0001_af2pred
SCORE: 3.457 24.505 25.802 23.207 3.144 84.928 96.478 94.612 23.023 ltk_HHH_b1_02721_af2_000000037_0001_0001_af2pred
SCORE: 3.247 25.907 26.878 24.937 3.108 87.191 96.574 95.058 23.043 ltk_HHH_b1_02922_af2_000000020_0001_0001_af2pred
SCORE: 2.739 27.238 28.073 26.404 3.113 90.760 96.607 95.663 23.187 ltk_HHH_b1_03149_af2_000000026_0001_0001_af2pred
SCORE: 5.627 12.910 15.277 10.542 3.204 68.673 95.878 91.483 23.094 ltk_HHH_b1_03325_000000000_0001_0001_af2pred
SCORE: 2.587 25.656 26.464 24.848 3.121 89.753 96.542 95.445 23.037 ltk_HHH_b1_04343_af2_000000049_0001_0001_af2pred
SCORE: 2.726 25.456 26.250 24.662 3.140 89.139 96.521 95.328 23.130 ltk_HHH_b1_05227_000000017_0001_0001_af2pred
SCORE: 5.873 26.238 27.849 24.627 3.118 69.109 96.569 92.132 23.109 ltk_HHH_b1_05463_af2_000000049_0001_0001_af2pred
SCORE: 3.960 22.149 23.807 20.491 3.134 80.647 96.440 93.889 23.108 ltk_HHH_b1_05714_000000012_0001_0001_af2pred
SCORE: 5.685 26.453 27.783 25.123 3.107 72.309 96.614 92.687 23.200 ltk_HHH_b1_05901_af2_000000040_0001_0001_af2pred
SCORE: 4.525 27.318 28.425 26.212 3.114 77.692 96.616 93.559 23.216 ltk_HHH_b1_06082_af2_000000002_0001_0001_af2pred
SCORE: 1.992 26.511 27.082 25.940 3.121 95.422 96.612 96.420 23.060 ltk_HHH_b1_06361_af2_000000049_0001_0001_af2pred
SCORE: 2.650 26.950 27.855 26.046 3.094 90.126 96.644 95.591 23.290 ltk_HHH_b1_08153_000000026_0001_0001_af2pred
SCORE: 3.569 26.770 27.808 25.731 3.085 83.076 96.667 94.471 23.201 ltk_HHH_b2_00327_000000000_0001_0001_af2pred
SCORE: 2.512 27.363 28.007 26.718 3.112 91.704 96.651 95.852 23.242 ltk_HHH_b2_03785_af2_000000033_0001_0001_af2pred
SCORE: 4.073 12.541 14.439 10.642 3.224 77.066 95.920 92.874 23.111 ltk_HHH_b2_06638_000000024_0001_0001_af2pred
SCORE: 2.821 25.167 26.071 24.263 3.149 87.749 96.520 95.103 23.216 ltk_HHH_b2_06808_000000049_0001_0001_af2pred
SCORE: 2.149 27.045 27.825 26.264 3.109 93.935 96.630 96.195 23.227 ltk_HHH_b2_06847_000000032_0001_0001_af2pred
SCORE: 2.582 26.351 27.076 25.626 3.121 90.098 96.553 95.510 23.205 ltk_HHH_b2_07145_af2_000000039_0001_0001_af2pred
SCORE: 2.906 26.070 27.130 25.011 3.120 87.898 96.554 95.155 23.089 ltk_HHH_b2_07145_af2_000000045_0001_0001_af2pred
SCORE: 2.450 27.412 28.153 26.670 3.109 92.519 96.628 95.964 23.129 ltk_HHH_b1_00743_af2_000000023_0001_0001_af2pred
SCORE: 6.019 26.678 27.846 25.511 3.120 77.159 96.580 93.442 23.362 ltk_HHH_b1_00964_000000009_0001_0001_af2pred
SCORE: 4.662 26.914 28.088 25.741 3.102 75.400 96.627 93.197 23.192 ltk_HHH_b1_01183_af2_000000002_0001_0001_af2pred
SCORE: 2.224 27.495 28.267 26.724 3.124 94.293 96.643 96.264 23.187 ltk_HHH_b1_01192_af2_000000035_0001_0001_af2pred
SCORE: 5.447 27.014 28.367 25.662 3.120 77.099 96.575 93.428 23.214 ltk_HHH_b1_01270_af2_000000000_0001_0001_af2pred
SCORE: 3.463 26.919 28.172 25.665 3.120 85.471 96.597 94.799 23.181 ltk_HHH_b1_01832_000000017_0001_0001_af2pred
SCORE: 2.511 26.079 27.068 25.089 3.112 91.145 96.610 95.727 23.452 ltk_HHH_b1_02500_af2_000000025_0001_0001_af2pred
SCORE: 3.828 26.487 27.637 25.337 3.123 81.513 96.566 94.134 23.315 ltk_HHH_b1_02922_af2_000000048_0001_0001_af2pred
SCORE: 3.629 25.280 26.583 23.978 3.104 81.399 96.582 94.129 23.080 ltk_HHH_b1_03651_af2_000000004_0001_0001_af2pred
SCORE: 2.219 26.956 27.685 26.226 3.141 94.122 96.568 96.173 23.079 ltk_HHH_b1_04096_af2_000000038_0001_0001_af2pred
SCORE: 3.549 27.037 28.091 25.984 3.098 83.850 96.625 94.561 23.112 ltk_HHH_b1_04112_000000047_0001_0001_af2pred
SCORE: 3.373 19.175 20.452 17.898 3.167 82.254 96.289 94.022 23.232 ltk_HHH_b1_04128_000000049_0001_0001_af2pred
SCORE: 2.102 26.982 27.682 26.283 3.099 94.534 96.646 96.305 23.197 ltk_HHH_b1_04777_af2_000000028_0001_0001_af2pred
SCORE: 3.385 27.194 28.148 26.241 3.109 85.315 96.622 94.796 23.208 ltk_HHH_b1_05099_af2_000000049_0001_0001_af2pred
SCORE: 2.143 27.442 28.109 26.774 3.117 94.276 96.631 96.250 23.306 ltk_HHH_b1_06022_000000007_0001_0001_af2pred
SCORE: 2.428 26.983 27.817 26.149 3.115 92.699 96.610 95.979 23.226 ltk_HHH_b1_07191_af2_000000018_0001_0001_af2pred
SCORE: 2.239 26.469 27.046 25.892 3.135 94.272 96.531 96.166 23.285 ltk_HHH_b2_00160_000000029_0001_0001_af2pred
SCORE: 2.247 23.966 24.854 23.078 3.146 91.686 96.473 95.700 23.091 ltk_HHH_b2_00282_af2_000000031_0001_0001_af2pred
SCORE: 4.430 26.697 27.926 25.469 3.120 77.120 96.588 93.443 23.142 ltk_HHH_b2_00326_000000003_0001_0001_af2pred
SCORE: 3.208 26.167 27.131 25.204 3.113 84.755 96.590 94.678 23.225 ltk_HHH_b2_00327_af2_000000017_0001_0001_af2pred
SCORE: 2.403 26.983 27.738 26.228 3.104 92.648 96.613 95.972 23.124 ltk_HHH_b2_00388_000000013_0001_0001_af2pred
SCORE: 2.985 27.177 28.130 26.224 3.093 87.348 96.649 95.146 23.169 ltk_HHH_b2_01002_af2_000000014_0001_0001_af2pred
SCORE: 2.141 27.488 28.006 26.970 3.119 94.829 96.638 96.345 23.140 ltk_HHH_b2_02525_af2_000000032_0001_0001_af2pred
SCORE: 3.316 26.698 27.614 25.782 3.143 84.425 96.536 94.579 23.162 ltk_HHH_b2_02694_000000040_0001_0001_af2pred
SCORE: 2.920 25.570 26.320 24.821 3.142 89.289 96.495 95.330 23.121 ltk_HHH_b2_03308_af2_000000047_0001_0001_af2pred
SCORE: 2.345 27.230 27.866 26.594 3.122 93.359 96.614 96.088 23.107 ltk_HHH_b2_03850_af2_000000004_0001_0001_af2pred
SCORE: 2.455 26.799 27.377 26.221 3.107 92.195 96.607 95.894 23.218 ltk_HHH_b2_04454_af2_000000012_0001_0001_af2pred
SCORE: 2.910 27.264 28.334 26.194 3.121 87.746 96.603 95.172 23.125 ltk_HHH_b2_07045_000000000_0001_0001_af2pred
SCORE: 2.520 26.699 27.454 25.944 3.112 91.324 96.612 95.758 23.279 ltk_HHH_b1_00202_000000017_0001_0001_af2pred
SCORE: 6.786 27.521 28.855 26.187 3.088 66.054 96.624 91.685 23.231 ltk_HHH_b1_00407_000000032_0001_0001_af2pred
SCORE: 2.496 10.453 11.082 9.824 3.224 87.967 96.035 94.732 23.273 ltk_HHH_b1_00789_af2_000000001_0001_0001_af2pred
SCORE: 5.474 27.506 28.748 26.264 3.109 72.483 96.600 92.704 23.089 ltk_HHH_b1_01254_000000001_0001_0001_af2pred
SCORE: 5.794 26.843 28.158 25.527 3.133 68.189 96.505 91.930 23.134 ltk_HHH_b1_01856_af2_000000041_0001_0001_af2pred
SCORE: 2.183 26.589 27.232 25.946 3.121 94.472 96.590 96.248 23.089 ltk_HHH_b1_01927_000000002_0001_0001_af2pred
SCORE: 2.680 27.317 28.093 26.542 3.138 90.800 96.577 95.644 23.111 ltk_HHH_b1_02152_af2_000000012_0001_0001_af2pred
SCORE: 3.310 26.732 27.748 25.716 3.144 85.819 96.520 94.791 23.230 ltk_HHH_b1_02303_000000027_0001_0001_af2pred
SCORE: 2.435 27.051 27.892 26.211 3.098 91.134 96.624 95.737 23.245 ltk_HHH_b1_02485_af2_000000015_0001_0001_af2pred
SCORE: 2.621 27.395 28.057 26.732 3.110 90.877 96.655 95.721 23.262 ltk_HHH_b1_02963_af2_000000016_0001_0001_af2pred
SCORE: 2.394 26.702 27.524 25.879 3.110 92.577 96.615 95.962 23.225 ltk_HHH_b1_05125_af2_000000047_0001_0001_af2pred
SCORE: 2.697 26.947 27.699 26.196 3.126 90.416 96.585 95.589 23.204 ltk_HHH_b1_05183_000000028_0001_0001_af2pred
SCORE: 3.777 27.097 28.211 25.982 3.129 79.616 96.600 93.856 23.230 ltk_HHH_b1_05805_af2_000000000_0001_0001_af2pred
SCORE: 5.410 27.244 28.383 26.105 3.096 72.957 96.625 92.801 23.251 ltk_HHH_b1_06046_000000020_0001_0001_af2pred
SCORE: 3.042 27.133 27.952 26.313 3.130 88.609 96.589 95.300 23.123 ltk_HHH_b1_06211_af2_000000040_0001_0001_af2pred
SCORE: 2.968 27.072 27.893 26.251 3.134 88.901 96.587 95.345 23.086 ltk_HHH_b1_06289_af2_000000002_0001_0001_af2pred
SCORE: 2.692 26.184 27.124 25.243 3.122 89.151 96.575 95.375 23.110 ltk_HHH_b1_07382_000000007_0001_0001_af2pred
SCORE: 3.024 16.063 17.277 14.848 3.188 84.326 96.163 94.251 23.181 ltk_HHH_b1_07641_af2_000000028_0001_0001_af2pred
SCORE: 2.376 26.677 27.360 25.993 3.102 93.029 96.655 96.069 23.110 ltk_HHH_b1_08439_af2_000000029_0001_0001_af2pred
SCORE: 5.979 27.121 28.465 25.778 3.130 73.747 96.579 92.890 23.436 ltk_HHH_b1_08636_af2_000000043_0001_0001_af2pred
SCORE: 4.920 26.681 28.002 25.359 3.125 73.850 96.560 92.891 23.251 ltk_HHH_b1_08659_000000044_0001_0001_af2pred
SCORE: 3.195 27.029 27.800 26.259 3.153 86.696 96.490 94.908 23.235 ltk_HHH_b2_00168_000000018_0001_0001_af2pred
SCORE: 3.167 27.197 28.070 26.323 3.110 88.313 96.618 95.276 23.398 ltk_HHH_b2_02930_000000014_0001_0001_af2pred
SCORE: 2.620 17.992 19.236 16.748 3.191 87.422 96.249 94.823 23.207 ltk_HHH_b2_03011_000000021_0001_0001_af2pred
SCORE: 2.218 26.606 27.402 25.809 3.118 92.946 96.579 95.992 23.271 ltk_HHH_b2_03785_af2_000000029_0001_0001_af2pred
SCORE: 2.990 27.598 28.504 26.692 3.118 88.064 96.608 95.228 23.119 ltk_HHH_b2_04115_000000032_0001_0001_af2pred
SCORE: 2.306 27.419 28.115 26.723 3.139 92.986 96.599 96.016 23.122 ltk_HHH_b2_04115_af2_000000039_0001_0001_af2pred
SCORE: 2.686 27.283 27.970 26.596 3.142 89.772 96.539 95.446 23.109 ltk_HHH_b2_04376_af2_000000042_0001_0001_af2pred
SCORE: 2.190 25.531 26.201 24.860 3.123 93.310 96.548 96.025 23.120 ltk_HHH_b2_05833_af2_000000017_0001_0001_af2pred
SCORE: 2.222 24.713 25.437 23.989 3.136 93.313 96.526 96.007 23.245 ltk_HHH_b2_06026_af2_000000043_0001_0001_af2pred
SCORE: 3.403 25.400 26.511 24.288 3.144 84.470 96.489 94.547 23.214 ltk_HHH_b2_06430_af2_000000009_0001_0001_af2pred
SCORE: 2.050 20.839 21.626 20.052 3.132 92.005 96.470 95.749 23.198 ltk_HHH_b2_07217_000000015_0001_0001_af2pred
SCORE: 2.394 25.539 26.386 24.692 3.107 91.449 96.595 95.763 23.092 ltk_HHH_b2_07217_000000049_0001_0001_af2pred
SCORE: 2.397 26.012 26.872 25.152 3.113 92.462 96.625 95.953 23.067 ltk_HHH_b1_00231_000000036_0001_0001_af2pred
SCORE: 2.810 27.201 27.868 26.535 3.123 90.728 96.604 95.654 23.119 ltk_HHH_b1_01192_af2_000000037_0001_0001_af2pred
SCORE: 2.642 26.663 27.421 25.904 3.106 89.991 96.605 95.536 23.217 ltk_HHH_b1_01464_af2_000000034_0001_0001_af2pred
SCORE: 4.591 27.791 28.891 26.690 3.124 78.904 96.610 93.750 23.127 ltk_HHH_b1_01637_af2_000000046_0001_0001_af2pred
SCORE: 3.544 27.581 28.523 26.638 3.100 83.499 96.653 94.528 23.138 ltk_HHH_b1_02854_000000037_0001_0001_af2pred
SCORE: 3.116 27.403 28.428 26.379 3.095 88.144 96.656 95.281 23.101 ltk_HHH_b1_03149_af2_000000035_0001_0001_af2pred
SCORE: 3.724 26.579 27.612 25.546 3.152 84.444 96.516 94.566 23.065 ltk_HHH_b1_04672_af2_000000002_0001_0001_af2pred
SCORE: 2.425 26.988 27.651 26.325 3.144 93.482 96.547 96.052 23.113 ltk_HHH_b1_05385_af2_000000004_0001_0001_af2pred
SCORE: 3.062 27.394 28.418 26.369 3.098 88.239 96.667 95.305 23.082 ltk_HHH_b1_06046_af2_000000033_0001_0001_af2pred
SCORE: 4.431 25.120 26.281 23.958 3.120 77.083 96.541 93.397 23.174 ltk_HHH_b1_06082_000000009_0001_0001_af2pred
SCORE: 4.103 23.354 24.887 21.820 3.157 77.204 96.414 93.310 23.283 ltk_HHH_b1_06226_af2_000000035_0001_0001_af2pred
SCORE: 2.257 26.905 27.591 26.219 3.129 93.160 96.581 96.028 23.207 ltk_HHH_b1_06698_000000037_0001_0001_af2pred
SCORE: 3.004 26.600 27.422 25.777 3.131 87.143 96.535 95.018 23.179 ltk_HHH_b1_06701_000000043_0001_0001_af2pred
SCORE: 4.963 27.247 28.424 26.070 3.115 79.096 96.607 93.778 23.133 ltk_HHH_b1_07023_af2_000000000_0001_0001_af2pred
SCORE: 2.696 21.262 22.345 20.179 3.169 86.335 96.343 94.726 23.243 ltk_HHH_b1_07096_000000031_0001_0001_af2pred
SCORE: 4.395 28.025 29.133 26.918 3.110 80.518 96.640 94.035 23.120 ltk_HHH_b1_08120_af2_000000000_0001_0001_af2pred
SCORE: 4.334 26.835 28.009 25.661 3.102 78.646 96.630 93.724 23.098 ltk_HHH_b1_08659_000000026_0001_0001_af2pred
SCORE: 2.411 25.287 25.572 25.002 4.116 92.474 93.970 93.523 192.202 il2ra_HHH_b1_06462_000000036_0001_0001_af2pred
SCORE: 2.481 19.731 19.917 19.545 4.118 89.332 93.325 92.132 5.274 il2ra_HHH_b1_06474_af2_000000041_0001_0001_af2pred
SCORE: 2.260 27.037 27.352 26.723 3.985 93.743 94.303 94.136 5.272 il2ra_HHH_b1_06630_000000038_0001_0001_af2pred
SCORE: 2.608 5.562 5.463 5.661 3.938 89.325 93.211 92.049 5.332 il2ra_HHH_b1_06702_af2_000000041_0001_0001_af2pred
SCORE: 3.860 27.238 27.793 26.684 3.943 82.888 94.594 91.096 5.344 il2ra_HHH_b1_06947_af2_000000040_0001_0001_af2pred
SCORE: 2.569 23.425 23.910 22.939 3.972 91.266 94.245 93.355 5.283 il2ra_HHH_b1_07016_af2_000000008_0001_0001_af2pred
SCORE: 3.087 23.864 24.705 23.023 3.849 88.392 94.354 92.573 5.278 il2ra_HHH_b1_07016_af2_000000036_0001_0001_af2pred
SCORE: 4.424 23.729 24.803 22.655 4.156 80.557 93.512 89.640 5.276 il2ra_HHH_b1_07188_af2_000000045_0001_0001_af2pred
SCORE: 2.562 7.738 7.412 8.064 4.091 88.247 92.803 91.441 5.303 il2ra_HHH_b1_07446_af2_000000028_0001_0001_af2pred
SCORE: 3.044 18.631 18.891 18.371 4.239 85.642 92.707 90.596 5.197 il2ra_HHH_b1_08011_000000033_0001_0001_af2pred
SCORE: 2.798 15.683 15.748 15.618 4.170 87.516 92.766 91.197 5.269 il2ra_HHH_b1_08022_000000031_0001_0001_af2pred
SCORE: 3.415 26.680 27.213 26.147 4.052 89.649 94.134 92.793 5.286 il2ra_HHH_b1_08070_000000040_0001_0001_af2pred
SCORE: 3.347 26.321 26.788 25.854 3.971 87.048 94.333 92.156 5.264 il2ra_HHH_b1_08079_af2_000000035_0001_0001_af2pred
SCORE: 3.053 21.350 22.078 20.621 4.131 84.603 93.300 90.701 5.379 il2ra_HHH_b1_08249_af2_000000026_0001_0001_af2pred
SCORE: 2.173 26.326 26.216 26.436 4.111 94.920 94.043 94.305 5.295 il2ra_HHH_b1_08352_af2_000000002_0001_0001_af2pred
SCORE: 3.065 10.146 10.532 9.760 4.028 82.998 92.191 89.444 5.315 il2ra_HHH_b1_08494_000000039_0001_0001_af2pred
SCORE: 2.308 27.311 27.640 26.982 3.979 93.748 94.512 94.284 5.284 il2ra_HHH_b1_08538_af2_000000039_0001_0001_af2pred
SCORE: 2.954 22.047 22.394 21.700 4.091 87.458 93.606 91.768 5.295 il2ra_HHH_b1_08651_000000025_0001_0001_af2pred
SCORE: 3.759 28.254 28.925 27.584 4.007 83.388 94.397 91.107 5.327 il2ra_HHH_b1_08767_af2_000000032_0001_0001_af2pred
SCORE: 2.382 27.910 28.162 27.658 4.048 92.600 94.314 93.801 5.303 il2ra_HHH_b2_00004_af2_000000029_0001_0001_af2pred
SCORE: 2.308 27.036 27.273 26.800 3.922 93.732 94.562 94.314 5.318 il2ra_HHH_b2_00013_000000027_0001_0001_af2pred
SCORE: 2.630 11.396 10.868 11.925 4.342 87.626 92.137 90.789 5.338 il2ra_HHH_b2_00175_af2_000000042_0001_0001_af2pred
SCORE: 2.330 27.379 27.637 27.121 3.975 93.284 94.440 94.094 5.288 il2ra_HHH_b2_00226_af2_000000026_0001_0001_af2pred
SCORE: 3.086 17.575 18.162 16.988 4.230 85.208 92.569 90.369 5.296 il2ra_HHH_b2_00437_000000034_0001_0001_af2pred
SCORE: 2.780 27.577 27.874 27.281 3.928 90.897 94.695 93.560 5.310 il2ra_HHH_b2_00547_000000003_0001_0001_af2pred
SCORE: 3.057 27.017 27.332 26.703 3.921 90.257 94.507 93.237 5.325 il2ra_HHH_b2_00649_000000016_0001_0001_af2pred
SCORE: 2.521 21.377 21.310 21.445 4.189 90.625 93.461 92.613 5.315 il2ra_HHH_b2_00666_af2_000000037_0001_0001_af2pred
SCORE: 3.811 25.311 25.885 24.737 4.059 83.157 93.994 90.755 5.372 il2ra_HHH_b2_00728_000000025_0001_0001_af2pred
SCORE: 4.428 12.953 13.937 11.968 4.218 77.676 91.931 87.671 5.308 il2ra_HHH_b2_00738_af2_000000041_0001_0001_af2pred
SCORE: 2.975 8.170 8.030 8.311 4.244 86.742 91.880 90.344 5.379 il2ra_HHH_b2_00818_af2_000000024_0001_0001_af2pred
SCORE: 2.192 25.050 25.345 24.755 4.005 94.342 94.330 94.333 5.273 il2ra_HHH_b2_00868_000000027_0001_0001_af2pred
SCORE: 2.409 27.331 27.467 27.195 3.926 93.972 94.527 94.361 5.402 il2ra_HHH_b2_00947_af2_000000002_0001_0001_af2pred
SCORE: 2.313 11.924 11.228 12.619 4.089 90.093 92.889 92.053 5.348 il2ra_HHH_b2_00947_af2_000000019_0001_0001_af2pred
SCORE: 2.113 6.781 6.185 7.376 4.125 90.858 92.708 92.155 5.373 il2ra_HHH_b2_01007_af2_000000004_0001_0001_af2pred
SCORE: 2.977 21.462 21.972 20.952 4.080 87.889 93.562 91.867 5.381 il2ra_HHH_b2_01027_000000037_0001_0001_af2pred
SCORE: 2.803 27.550 27.919 27.181 4.002 89.705 94.347 92.959 5.367 il2ra_HHH_b2_01058_af2_000000048_0001_0001_af2pred
SCORE: 2.380 8.233 7.920 8.547 4.230 88.078 91.791 90.681 5.296 il2ra_HHH_b2_01086_000000014_0001_0001_af2pred
SCORE: 2.580 14.342 14.242 14.442 4.229 86.633 92.575 90.799 5.330 il2ra_HHH_b2_01209_af2_000000033_0001_0001_af2pred
SCORE: 2.818 6.817 6.553 7.081 4.242 88.228 92.056 90.912 5.325 il2ra_HHH_b2_01229_af2_000000032_0001_0001_af2pred
SCORE: 3.032 22.933 23.490 22.376 4.056 87.118 93.811 91.811 5.283 il2ra_HHH_b2_01234_af2_000000004_0001_0001_af2pred
SCORE: 2.564 8.040 7.676 8.403 4.211 88.293 92.077 90.946 5.302 il2ra_HHH_b2_01360_af2_000000020_0001_0001_af2pred
SCORE: 2.428 13.331 13.212 13.451 4.230 87.940 92.413 91.077 5.285 il2ra_HHH_b2_01425_af2_000000046_0001_0001_af2pred
SCORE: 2.460 15.541 15.402 15.680 4.195 89.344 92.882 91.825 5.353 il2ra_HHH_b2_01498_af2_000000039_0001_0001_af2pred
SCORE: 2.479 27.607 28.108 27.105 3.993 93.461 94.392 94.114 5.389 il2ra_HHH_b2_01520_af2_000000010_0001_0001_af2pred
SCORE: 2.799 26.718 27.111 26.324 3.855 90.354 94.756 93.440 5.313 il2ra_HHH_b2_01544_af2_000000009_0001_0001_af2pred
SCORE: 5.220 27.436 28.482 26.390 4.021 74.677 94.199 88.365 5.307 il2ra_HHH_b2_01882_af2_000000039_0001_0001_af2pred
SCORE: 2.754 27.480 27.969 26.990 3.924 91.004 94.538 93.482 5.256 il2ra_HHH_b2_01895_af2_000000012_0001_0001_af2pred
SCORE: 3.781 9.176 9.708 8.645 4.102 80.231 92.258 88.664 5.348 il2ra_HHH_b2_01915_000000008_0001_0001_af2pred
SCORE: 3.261 22.439 23.180 21.698 4.011 87.145 93.809 91.817 5.290 il2ra_HHH_b2_02193_000000010_0001_0001_af2pred
SCORE: 2.839 11.107 11.032 11.181 4.063 85.896 92.662 90.640 5.257 il2ra_HHH_b2_02265_af2_000000015_0001_0001_af2pred
SCORE: 2.549 5.420 5.019 5.820 4.202 90.069 92.570 91.822 5.353 il2ra_HHH_b2_02329_af2_000000011_0001_0001_af2pred
SCORE: 2.550 8.740 8.266 9.213 4.280 88.963 92.217 91.245 5.296 il2ra_HHH_b2_02391_af2_000000049_0001_0001_af2pred
SCORE: 2.550 27.545 27.661 27.428 4.003 92.803 94.410 93.929 5.337 il2ra_HHH_b2_02392_af2_000000022_0001_0001_af2pred
SCORE: 2.736 11.960 11.884 12.037 4.135 85.808 92.074 90.202 5.360 il2ra_HHH_b2_02471_000000048_0001_0001_af2pred
SCORE: 3.141 24.012 24.633 23.391 4.083 87.632 93.848 91.991 5.311 il2ra_HHH_b2_02601_000000031_0001_0001_af2pred
SCORE: 2.726 8.528 8.613 8.443 4.147 85.984 92.212 90.351 5.317 il2ra_HHH_b2_02611_000000046_0001_0001_af2pred
SCORE: 2.612 27.898 28.334 27.461 4.050 91.731 94.304 93.535 5.278 il2ra_HHH_b2_02691_af2_000000030_0001_0001_af2pred
SCORE: 3.050 26.951 27.629 26.273 4.026 88.894 94.214 92.624 5.318 il2ra_HHH_b2_02815_af2_000000017_0001_0001_af2pred
SCORE: 2.564 27.807 28.073 27.540 4.010 91.702 94.421 93.608 5.343 il2ra_HHH_b2_02835_000000042_0001_0001_af2pred
SCORE: 2.272 21.558 21.679 21.436 4.104 93.166 93.618 93.483 5.381 il2ra_HHH_b2_03207_000000027_0001_0001_af2pred
SCORE: 3.088 26.616 27.038 26.194 3.987 86.309 94.431 92.004 5.278 il2ra_HHH_b2_03217_000000037_0001_0001_af2pred
SCORE: 1.889 27.535 27.530 27.540 3.976 96.250 94.491 95.017 5.271 il2ra_HHH_b2_03226_000000010_0001_0001_af2pred
SCORE: 2.972 23.926 24.387 23.466 4.030 87.722 93.997 92.122 5.318 il2ra_HHH_b2_03630_af2_000000043_0001_0001_af2pred
SCORE: 2.710 26.969 27.330 26.607 3.937 91.516 94.541 93.637 5.283 il2ra_HHH_b2_03674_000000047_0001_0001_af2pred
SCORE: 2.857 6.109 5.905 6.313 4.263 88.500 92.082 91.012 5.309 il2ra_HHH_b2_03686_af2_000000017_0001_0001_af2pred
SCORE: 2.372 5.626 5.296 5.956 4.045 90.475 92.936 92.200 5.386 il2ra_HHH_b2_03712_af2_000000046_0001_0001_af2pred
SCORE: 2.674 26.221 26.545 25.897 3.903 89.529 94.527 93.033 5.364 il2ra_HHH_b2_03873_af2_000000021_0001_0001_af2pred
SCORE: 2.392 23.677 23.908 23.445 4.010 92.943 94.064 93.729 5.316 il2ra_HHH_b2_04047_af2_000000048_0001_0001_af2pred
SCORE: 4.810 26.836 27.561 26.110 3.834 87.644 94.719 92.604 5.290 il2ra_HHH_b2_04083_af2_000000048_0001_0001_af2pred
SCORE: 2.570 26.718 27.166 26.271 4.131 90.436 93.936 92.890 5.354 il2ra_HHH_b2_04183_af2_000000042_0001_0001_af2pred
SCORE: 2.873 27.868 28.280 27.456 3.928 89.284 94.500 92.941 5.303 il2ra_HHH_b2_04185_af2_000000007_0001_0001_af2pred
SCORE: 2.553 8.332 7.937 8.728 4.242 88.112 91.941 90.797 5.299 il2ra_HHH_b2_04231_af2_000000019_0001_0001_af2pred
SCORE: 3.038 25.064 25.619 24.509 4.043 87.326 94.120 92.089 5.251 il2ra_HHH_b2_04377_af2_000000048_0001_0001_af2pred
SCORE: 2.793 27.978 28.292 27.664 4.072 90.066 94.223 92.981 5.333 il2ra_HHH_b2_04438_000000038_0001_0001_af2pred
SCORE: 5.452 23.293 24.407 22.179 4.177 71.514 93.297 86.787 5.339 il2ra_HHH_b2_04848_af2_000000016_0001_0001_af2pred
SCORE: 2.476 25.491 25.673 25.308 3.991 92.679 94.257 93.785 5.317 il2ra_HHH_b2_04882_000000011_0001_0001_af2pred
SCORE: 6.940 24.231 25.412 23.050 4.177 81.464 93.427 89.852 5.288 il2ra_HHH_b2_04997_af2_000000049_0001_0001_af2pred
SCORE: 3.590 27.642 28.023 27.261 3.976 85.811 94.412 91.842 5.298 il2ra_HHH_b2_05061_000000039_0001_0001_af2pred
SCORE: 2.910 28.114 28.561 27.668 4.047 89.998 94.292 93.009 5.316 il2ra_HHH_b2_05105_af2_000000024_0001_0001_af2pred
SCORE: 2.014 19.645 19.248 20.042 4.044 93.686 93.696 93.693 5.365 il2ra_HHH_b2_05391_af2_000000043_0001_0001_af2pred
SCORE: 3.332 27.836 28.152 27.521 4.027 87.931 94.292 92.391 5.345 il2ra_HHH_b2_05395_000000028_0001_0001_af2pred
SCORE: 2.573 22.597 23.216 21.977 4.008 91.266 93.981 93.169 5.305 il2ra_HHH_b2_05580_000000029_0001_0001_af2pred
SCORE: 2.263 15.038 14.788 15.288 4.217 89.249 92.694 91.664 5.397 il2ra_HHH_b2_05596_000000013_0001_0001_af2pred
SCORE: 2.852 25.821 26.225 25.417 3.945 89.688 94.452 93.028 5.314 il2ra_HHH_b2_05690_af2_000000039_0001_0001_af2pred
SCORE: 3.958 27.600 28.369 26.831 3.984 81.071 94.438 90.443 5.379 il2ra_HHH_b2_05747_000000023_0001_0001_af2pred
SCORE: 3.666 6.526 6.998 6.055 3.912 85.019 93.614 91.046 5.387 il2ra_HHH_b2_05771_af2_000000017_0001_0001_af2pred
SCORE: 3.322 26.237 26.675 25.800 4.066 88.911 94.039 92.507 5.277 il2ra_HHH_b2_06002_af2_000000016_0001_0001_af2pred
[truncated: 27,696,906 more chars]
